# Supplementary material for: Co-expression pan-network reveals genes involved in complex traits within maize pan-genome
Source: BMC Plant Biol. 2022 Dec 19;22:595. doi: 10.1186/s12870-022-03985-z (PMC9762053; doi:10.1186/s12870-022-03985-z)
Supplement: Supplementary file 7 — Additional file 7. [file 12870_2022_3985_MOESM7_ESM.zip › SupplementaryData5/Average_internode_length_(above_ear).pannetwork.csv]

gene1	gene2	trait1	trait2	B73	B97	CML103	CML228	CML247	CML277	CML322	CML333	CML52	CML69	HP301	IL14H	Ki11	Ki3	Ky21	M162W	M37W	Mo18W	MS71	NC350	NC358	Oh43	Oh7b	P39	Tx303	Tzi8	sum	sub-category
pan_gene_10188	pan_gene_10731	Average_internode_length_(above_ear)	Average_internode_length_(above_ear);Nodes_to_ear	1	0	0	0	0	0	0	0	0	0	0	1	0	1	0	1	0	0	0	0	0	0	0	0	0	0	4	dispensable
pan_gene_10188	pan_gene_1144	Average_internode_length_(above_ear)	Average_internode_length_(above_ear)	1	1	1	1	0	1	1	0	1	1	1	1	1	1	1	0	1	1	1	0	1	1	1	1	1	1	22	core
pan_gene_10188	pan_gene_13171	Average_internode_length_(above_ear)	Average_internode_length_(above_ear)	1	1	1	1	0	1	0	0	1	0	0	0	0	0	0	0	1	0	0	0	0	0	0	0	0	0	7	dispensable
pan_gene_10188	pan_gene_14228	Average_internode_length_(above_ear)	Average_internode_length_(above_ear);Ear_height;Height_per_day_(until_flowering);Plant_height	1	1	0	1	0	1	1	1	0	0	1	0	0	1	1	0	0	1	0	0	0	1	1	0	0	1	13	near-core
pan_gene_10188	pan_gene_17024	Average_internode_length_(above_ear)	Average_internode_length_(above_ear);Plant_height	1	0	1	1	0	1	0	0	1	0	0	1	0	0	1	0	1	1	0	0	1	0	1	0	1	1	13	near-core
pan_gene_10188	pan_gene_19345	Average_internode_length_(above_ear)	Average_internode_length_(above_ear)	1	0	1	1	0	1	0	0	1	0	1	1	0	0	0	0	1	0	0	0	0	0	1	0	0	0	9	dispensable
pan_gene_10188	pan_gene_20619	Average_internode_length_(above_ear)	Average_internode_length_(above_ear);Southern_leaf_blight;Total_amino_acids	1	1	1	1	0	0	1	0	1	0	0	0	0	1	0	0	0	0	0	0	0	1	1	0	1	1	11	near-core
pan_gene_10188	pan_gene_22269	Average_internode_length_(above_ear)	Average_internode_length_(above_ear);Average_internode_length_(whole_plant);Nodes_per_plant	1	0	0	1	0	1	0	0	1	0	0	0	0	1	0	0	1	0	0	0	0	0	1	0	0	0	7	dispensable
pan_gene_10188	pan_gene_27996	Average_internode_length_(above_ear)	Average_internode_length_(above_ear);Cob_diameter;Stalk_strength;Starch	1	0	1	0	1	0	0	0	0	0	0	0	0	0	0	0	1	0	0	0	0	0	0	0	1	0	5	dispensable
pan_gene_10188	pan_gene_30778	Average_internode_length_(above_ear)	Average_internode_length_(above_ear)	1	1	1	0	0	1	1	0	1	0	1	1	0	1	0	0	0	1	1	0	1	1	0	0	0	0	13	near-core
pan_gene_10188	pan_gene_32431	Average_internode_length_(above_ear)	Average_internode_length_(above_ear);Average_internode_length_(below_ear);Ear_height	1	1	1	1	0	1	1	1	1	0	1	1	0	1	1	0	1	1	1	0	1	1	1	0	1	1	20	core
pan_gene_10188	pan_gene_32857	Average_internode_length_(above_ear)	Average_internode_length_(above_ear);Glucose	1	1	0	1	0	1	0	0	1	0	0	1	0	0	1	0	1	0	1	0	0	0	1	0	0	1	11	near-core
pan_gene_10188	pan_gene_8827	Average_internode_length_(above_ear)	Anthesis-silking_interval;Average_internode_length_(above_ear);Nodes_per_plant	0	1	1	1	0	1	0	0	1	0	1	1	1	1	1	0	1	1	1	0	0	1	1	0	0	1	16	near-core
pan_gene_102130	pan_gene_11317	Average_internode_length_(above_ear)	Average_internode_length_(above_ear);Average_internode_length_(below_ear);Plant_height;Southern_leaf_blight	0	0	0	0	1	0	1	0	0	1	0	0	1	1	1	1	1	0	1	1	1	0	0	0	0	1	12	near-core
pan_gene_102130	pan_gene_11992	Average_internode_length_(above_ear)	Average_internode_length_(above_ear);Cob_diameter	1	1	0	0	0	0	1	0	0	0	0	1	0	0	0	0	1	1	0	0	1	0	1	0	0	0	8	dispensable
pan_gene_102130	pan_gene_13513	Average_internode_length_(above_ear)	Average_internode_length_(above_ear)	0	0	0	0	1	0	0	0	0	1	0	0	1	0	0	0	0	0	0	0	0	0	0	0	0	1	4	dispensable
pan_gene_102130	pan_gene_15663	Average_internode_length_(above_ear)	Average_internode_length_(above_ear)	1	1	1	0	1	0	0	0	0	1	0	1	0	0	1	0	0	1	1	1	1	1	1	0	1	0	14	near-core
pan_gene_102130	pan_gene_16037	Average_internode_length_(above_ear)	Average_internode_length_(above_ear);Leaf_length	1	1	1	1	1	1	0	0	0	0	1	0	1	1	1	0	0	0	0	1	1	1	1	0	1	0	15	near-core
pan_gene_102130	pan_gene_18395	Average_internode_length_(above_ear)	Average_internode_length_(above_ear)	1	1	0	1	0	1	0	0	1	0	1	1	1	1	1	1	1	1	0	0	0	0	0	0	0	0	13	near-core
pan_gene_102130	pan_gene_19214	Average_internode_length_(above_ear)	Average_internode_length_(above_ear);Average_internode_length_(below_ear);Average_internode_length_(whole_plant);Boxcox-transformed_leaf_angle;Height_per_day_(until_flowering);Leaf_width;Plant_height	0	0	0	0	0	0	0	0	0	0	0	0	1	0	0	0	0	0	0	0	0	0	0	0	0	0	1	private
pan_gene_102130	pan_gene_19226	Average_internode_length_(above_ear)	Average_internode_length_(above_ear);Tassel_branch_number	1	1	0	0	1	1	1	1	1	1	1	1	1	0	1	0	1	1	1	1	1	0	0	1	1	1	20	core
pan_gene_102130	pan_gene_19278	Average_internode_length_(above_ear)	Anthesis-silking_interval;Average_internode_length_(above_ear);Nitrate;PCA_of_metabolites:_PC2	1	0	0	1	1	0	0	1	0	1	0	1	0	0	0	0	0	1	0	0	1	0	0	1	0	0	9	dispensable
pan_gene_102130	pan_gene_23560	Average_internode_length_(above_ear)	Average_internode_length_(above_ear)	0	0	0	0	1	0	0	0	0	0	0	0	0	0	0	0	0	1	0	1	0	0	0	0	0	0	3	dispensable
pan_gene_102130	pan_gene_30907	Average_internode_length_(above_ear)	Average_internode_length_(above_ear)	1	1	0	1	1	0	1	0	0	0	0	1	0	1	1	1	1	1	0	1	1	1	0	1	1	0	16	near-core
pan_gene_102130	pan_gene_31283	Average_internode_length_(above_ear)	Average_internode_length_(above_ear);Southern_leaf_blight	0	0	0	0	1	0	0	0	0	0	0	0	0	0	0	0	0	0	0	0	0	0	0	0	0	0	1	private
pan_gene_102130	pan_gene_407	Average_internode_length_(above_ear)	Average_internode_length_(above_ear);Nodes_above_ear;Nodes_per_plant	0	0	0	0	1	0	1	0	0	0	0	0	0	0	0	1	0	0	0	0	0	0	0	0	0	0	3	dispensable
pan_gene_102130	pan_gene_4318	Average_internode_length_(above_ear)	Average_internode_length_(above_ear);Plant_height	0	0	0	0	1	0	1	0	0	1	0	0	0	0	1	1	1	0	0	0	0	0	0	0	0	0	6	dispensable
pan_gene_102130	pan_gene_4444	Average_internode_length_(above_ear)	Average_internode_length_(above_ear)	0	0	0	0	1	0	0	0	0	1	0	0	0	0	0	0	0	0	0	0	0	0	0	0	0	0	2	dispensable
pan_gene_102130	pan_gene_61601	Average_internode_length_(above_ear)	Average_internode_length_(above_ear);Days_to_silk;Ear_row_number	1	1	1	1	1	1	1	0	1	1	1	1	1	1	1	1	1	1	1	1	1	0	1	0	0	1	22	core
pan_gene_103127	pan_gene_9699	Average_internode_length_(above_ear)	Average_internode_length_(above_ear);Height_above_ear	1	0	0	0	1	0	0	0	0	1	0	0	0	0	0	0	0	0	0	0	0	0	0	0	0	0	3	dispensable
pan_gene_10731	pan_gene_1144	Average_internode_length_(above_ear);Nodes_to_ear	Average_internode_length_(above_ear)	1	0	0	0	0	1	0	0	0	0	0	0	0	0	0	0	0	0	0	0	0	0	0	0	0	0	2	dispensable
pan_gene_10731	pan_gene_13171	Average_internode_length_(above_ear);Nodes_to_ear	Average_internode_length_(above_ear)	1	0	0	0	0	1	0	0	0	0	0	0	0	0	0	0	0	0	0	0	0	0	0	0	0	0	2	dispensable
pan_gene_10731	pan_gene_22269	Average_internode_length_(above_ear);Nodes_to_ear	Average_internode_length_(above_ear);Average_internode_length_(whole_plant);Nodes_per_plant	1	0	0	0	0	1	1	1	0	0	0	0	0	0	0	0	0	0	0	0	0	0	0	0	0	0	4	dispensable
pan_gene_10731	pan_gene_27996	Average_internode_length_(above_ear);Nodes_to_ear	Average_internode_length_(above_ear);Cob_diameter;Stalk_strength;Starch	1	0	0	0	0	0	0	0	0	0	0	0	0	0	0	0	0	0	0	1	0	0	0	0	0	0	2	dispensable
pan_gene_10731	pan_gene_32857	Average_internode_length_(above_ear);Nodes_to_ear	Average_internode_length_(above_ear);Glucose	1	0	0	0	0	0	1	0	0	0	0	0	0	0	0	0	0	0	0	0	0	0	0	0	0	0	2	dispensable
pan_gene_10731	pan_gene_8827	Average_internode_length_(above_ear);Nodes_to_ear	Anthesis-silking_interval;Average_internode_length_(above_ear);Nodes_per_plant	0	0	0	0	0	1	1	0	0	0	0	0	0	0	0	0	0	0	0	0	0	0	1	0	0	0	3	dispensable
pan_gene_10731	pan_gene_90507	Average_internode_length_(above_ear);Nodes_to_ear	Average_internode_length_(above_ear);Boxcox-transformed_leaf_angle	1	0	0	0	0	0	0	0	0	0	0	0	0	0	0	0	0	0	0	0	0	0	0	0	0	0	1	private
pan_gene_10798	pan_gene_1144	Average_internode_length_(above_ear)	Average_internode_length_(above_ear)	1	0	0	1	1	1	0	0	1	1	0	1	1	1	0	1	1	0	0	0	0	0	0	0	0	0	11	near-core
pan_gene_10798	pan_gene_11857	Average_internode_length_(above_ear)	Average_internode_length_(above_ear);Days_to_anthesis;Height_above_ear;Tassel_branch_number	1	0	0	0	0	0	0	0	0	0	0	0	0	0	0	0	0	0	0	0	0	0	0	0	0	0	1	private
pan_gene_10798	pan_gene_16969	Average_internode_length_(above_ear)	Average_internode_length_(above_ear)	0	0	0	1	0	1	0	0	0	0	0	0	0	0	0	0	0	0	0	0	0	0	0	0	0	0	2	dispensable
pan_gene_10798	pan_gene_17024	Average_internode_length_(above_ear)	Average_internode_length_(above_ear);Plant_height	1	0	0	1	0	1	0	0	1	0	0	1	0	0	0	1	0	0	0	0	0	0	0	0	1	0	7	dispensable
pan_gene_10798	pan_gene_22269	Average_internode_length_(above_ear)	Average_internode_length_(above_ear);Average_internode_length_(whole_plant);Nodes_per_plant	1	1	0	1	1	1	1	0	1	1	0	0	1	1	1	0	1	1	1	0	1	1	1	0	0	1	18	near-core
pan_gene_10798	pan_gene_24041	Average_internode_length_(above_ear)	Average_internode_length_(above_ear);Days_to_silk	1	0	1	1	0	1	0	0	1	1	1	1	1	0	0	1	0	1	0	0	0	0	0	0	0	0	11	near-core
pan_gene_10798	pan_gene_32852	Average_internode_length_(above_ear)	Average_internode_length_(above_ear);Height_above_ear	1	1	1	0	0	1	1	0	1	0	0	0	0	0	0	0	1	1	0	1	0	0	0	0	0	1	10	dispensable
pan_gene_10798	pan_gene_7049	Average_internode_length_(above_ear)	Average_internode_length_(above_ear)	1	0	0	1	1	1	0	0	0	1	1	1	0	1	1	0	1	1	1	0	0	0	0	0	0	0	12	near-core
pan_gene_10798	pan_gene_9631	Average_internode_length_(above_ear)	Average_internode_length_(above_ear)	1	0	1	0	1	1	0	0	1	1	0	1	1	0	1	1	1	0	1	0	0	0	0	0	0	0	12	near-core
pan_gene_110	pan_gene_5059	Average_internode_length_(above_ear);Starch	Average_internode_length_(above_ear);Ear_height;Height_above_ear;Northern_Leaf_Blight;Plant_height;Tassel_branch_number	1	0	0	0	0	0	0	0	0	0	0	0	0	0	0	0	0	0	1	0	0	0	1	0	0	0	3	dispensable
pan_gene_11317	pan_gene_1144	Average_internode_length_(above_ear);Average_internode_length_(below_ear);Plant_height;Southern_leaf_blight	Average_internode_length_(above_ear)	0	0	0	0	1	0	0	0	0	1	0	0	1	1	1	0	0	0	1	0	1	0	0	0	0	1	8	dispensable
pan_gene_11317	pan_gene_13513	Average_internode_length_(above_ear);Average_internode_length_(below_ear);Plant_height;Southern_leaf_blight	Average_internode_length_(above_ear)	0	0	0	0	1	0	0	0	0	1	0	0	1	0	0	0	0	0	0	0	0	0	0	0	0	1	4	dispensable
pan_gene_11317	pan_gene_15663	Average_internode_length_(above_ear);Average_internode_length_(below_ear);Plant_height;Southern_leaf_blight	Average_internode_length_(above_ear)	0	0	0	0	0	0	0	0	0	1	0	0	0	0	0	0	0	0	0	1	1	0	0	0	0	0	3	dispensable
pan_gene_11317	pan_gene_16037	Average_internode_length_(above_ear);Average_internode_length_(below_ear);Plant_height;Southern_leaf_blight	Average_internode_length_(above_ear);Leaf_length	0	0	0	0	1	0	1	0	0	0	0	0	1	1	1	0	0	0	1	0	1	0	0	0	0	0	7	dispensable
pan_gene_11317	pan_gene_19214	Average_internode_length_(above_ear);Average_internode_length_(below_ear);Plant_height;Southern_leaf_blight	Average_internode_length_(above_ear);Average_internode_length_(below_ear);Average_internode_length_(whole_plant);Boxcox-transformed_leaf_angle;Height_per_day_(until_flowering);Leaf_width;Plant_height	0	0	0	0	0	0	0	0	0	0	0	0	1	0	0	0	0	0	0	0	0	0	0	0	0	0	1	private
pan_gene_11317	pan_gene_19226	Average_internode_length_(above_ear);Average_internode_length_(below_ear);Plant_height;Southern_leaf_blight	Average_internode_length_(above_ear);Tassel_branch_number	0	0	0	0	1	0	1	0	0	1	0	0	1	0	0	0	0	0	0	0	1	0	0	0	0	1	6	dispensable
pan_gene_11317	pan_gene_19278	Average_internode_length_(above_ear);Average_internode_length_(below_ear);Plant_height;Southern_leaf_blight	Anthesis-silking_interval;Average_internode_length_(above_ear);Nitrate;PCA_of_metabolites:_PC2	0	0	0	0	1	0	1	0	0	1	0	0	0	0	0	0	0	0	1	1	1	0	0	0	0	1	7	dispensable
pan_gene_11317	pan_gene_19345	Average_internode_length_(above_ear);Average_internode_length_(below_ear);Plant_height;Southern_leaf_blight	Average_internode_length_(above_ear)	0	0	0	0	1	0	1	0	0	1	0	0	1	1	1	1	0	0	1	0	1	0	0	0	0	1	10	dispensable
pan_gene_11317	pan_gene_23560	Average_internode_length_(above_ear);Average_internode_length_(below_ear);Plant_height;Southern_leaf_blight	Average_internode_length_(above_ear)	0	0	0	0	1	0	0	0	0	0	0	0	0	0	0	0	0	0	0	0	0	0	0	0	0	0	1	private
pan_gene_11317	pan_gene_24482	Average_internode_length_(above_ear);Average_internode_length_(below_ear);Plant_height;Southern_leaf_blight	Average_internode_length_(above_ear)	0	0	0	0	1	0	1	0	0	0	0	0	1	1	0	1	1	0	1	0	1	0	0	0	0	1	9	dispensable
pan_gene_11317	pan_gene_30684	Average_internode_length_(above_ear);Average_internode_length_(below_ear);Plant_height;Southern_leaf_blight	Average_internode_length_(above_ear)	0	0	0	0	0	0	1	0	0	1	0	0	0	1	0	1	1	0	0	1	1	0	0	0	0	0	7	dispensable
pan_gene_11317	pan_gene_30907	Average_internode_length_(above_ear);Average_internode_length_(below_ear);Plant_height;Southern_leaf_blight	Average_internode_length_(above_ear)	0	0	0	0	1	0	1	0	0	0	0	0	0	1	1	1	1	0	0	1	1	0	0	0	0	0	8	dispensable
pan_gene_11317	pan_gene_31283	Average_internode_length_(above_ear);Average_internode_length_(below_ear);Plant_height;Southern_leaf_blight	Average_internode_length_(above_ear);Southern_leaf_blight	0	0	0	0	1	0	0	0	0	0	0	0	0	0	0	0	0	0	0	0	0	0	0	0	0	0	1	private
pan_gene_11317	pan_gene_32288	Average_internode_length_(above_ear);Average_internode_length_(below_ear);Plant_height;Southern_leaf_blight	Average_internode_length_(above_ear);Days_to_silk	0	0	0	0	1	0	0	0	0	0	0	0	0	0	0	0	0	0	0	0	0	0	0	0	0	0	1	private
pan_gene_11317	pan_gene_407	Average_internode_length_(above_ear);Average_internode_length_(below_ear);Plant_height;Southern_leaf_blight	Average_internode_length_(above_ear);Nodes_above_ear;Nodes_per_plant	0	0	0	0	1	0	1	0	0	0	0	0	0	0	0	1	0	0	0	0	0	0	0	0	0	0	3	dispensable
pan_gene_11317	pan_gene_4318	Average_internode_length_(above_ear);Average_internode_length_(below_ear);Plant_height;Southern_leaf_blight	Average_internode_length_(above_ear);Plant_height	0	0	0	0	1	0	1	0	0	1	0	0	0	0	1	1	1	0	0	0	0	0	0	0	0	0	6	dispensable
pan_gene_11317	pan_gene_4419	Average_internode_length_(above_ear);Average_internode_length_(below_ear);Plant_height;Southern_leaf_blight	Anthesis-silking_interval;Average_internode_length_(above_ear);Average_internode_length_(below_ear);Leaf_length;Tassel_length	0	0	0	0	0	0	0	0	0	0	0	0	0	0	0	0	0	0	0	0	1	0	0	0	0	0	1	private
pan_gene_11317	pan_gene_4444	Average_internode_length_(above_ear);Average_internode_length_(below_ear);Plant_height;Southern_leaf_blight	Average_internode_length_(above_ear)	0	0	0	0	1	0	0	0	0	1	0	0	0	0	0	1	0	0	0	0	0	0	0	0	0	0	3	dispensable
pan_gene_11317	pan_gene_61601	Average_internode_length_(above_ear);Average_internode_length_(below_ear);Plant_height;Southern_leaf_blight	Average_internode_length_(above_ear);Days_to_silk;Ear_row_number	0	0	0	0	1	0	1	0	0	1	0	0	1	1	1	1	1	0	0	1	1	0	0	0	0	1	11	near-core
pan_gene_1144	pan_gene_13171	Average_internode_length_(above_ear)	Average_internode_length_(above_ear)	1	0	1	1	0	1	1	1	1	1	0	0	0	1	0	0	1	0	0	1	1	0	0	0	0	0	12	near-core
pan_gene_1144	pan_gene_14228	Average_internode_length_(above_ear)	Average_internode_length_(above_ear);Ear_height;Height_per_day_(until_flowering);Plant_height	1	0	0	1	1	1	1	0	0	1	1	0	0	0	1	0	1	1	0	0	0	1	1	0	1	1	14	near-core
pan_gene_1144	pan_gene_17024	Average_internode_length_(above_ear)	Average_internode_length_(above_ear);Plant_height	1	0	1	1	0	1	0	0	1	0	1	1	0	0	1	1	1	1	0	0	1	0	1	0	1	1	15	near-core
pan_gene_1144	pan_gene_19345	Average_internode_length_(above_ear)	Average_internode_length_(above_ear)	1	1	1	1	1	1	1	1	1	1	1	1	1	1	1	1	1	0	0	1	1	1	1	0	0	1	22	core
pan_gene_1144	pan_gene_20619	Average_internode_length_(above_ear)	Average_internode_length_(above_ear);Southern_leaf_blight;Total_amino_acids	1	0	1	1	0	0	1	0	1	0	0	0	0	1	0	0	0	0	0	0	0	0	1	0	1	1	9	dispensable
pan_gene_1144	pan_gene_22269	Average_internode_length_(above_ear)	Average_internode_length_(above_ear);Average_internode_length_(whole_plant);Nodes_per_plant	1	1	0	1	1	1	1	1	1	1	1	0	1	1	0	1	1	0	1	0	0	1	0	1	1	0	18	near-core
pan_gene_1144	pan_gene_30778	Average_internode_length_(above_ear)	Average_internode_length_(above_ear)	1	1	1	0	1	1	1	0	1	0	1	1	0	1	1	1	1	1	1	0	1	1	0	0	1	0	18	near-core
pan_gene_1144	pan_gene_32431	Average_internode_length_(above_ear)	Average_internode_length_(above_ear);Average_internode_length_(below_ear);Ear_height	1	1	1	1	0	1	1	1	1	1	1	1	0	1	1	0	1	1	1	1	1	1	1	1	1	1	23	core
pan_gene_1144	pan_gene_4318	Average_internode_length_(above_ear)	Average_internode_length_(above_ear);Plant_height	0	0	0	0	0	0	0	0	0	1	0	0	0	0	0	0	0	0	0	0	0	0	0	0	0	0	1	private
pan_gene_1144	pan_gene_4406	Average_internode_length_(above_ear)	Average_internode_length_(above_ear);Average_internode_length_(below_ear);Average_internode_length_(whole_plant);Height_above_ear;Height_per_day_(until_flowering);Leaf_length;Plant_height;Stalk_strength;Tassel_length	0	0	0	0	0	0	0	0	0	0	0	0	0	0	0	0	0	0	0	0	0	0	0	0	0	1	1	private
pan_gene_1144	pan_gene_5555	Average_internode_length_(above_ear)	100_Kernel_weight;Average_internode_length_(above_ear);Average_internode_length_(whole_plant);Ear_row_number	1	1	1	1	1	1	1	1	1	0	1	1	1	1	1	1	1	1	1	1	1	1	1	0	1	1	24	core
pan_gene_1144	pan_gene_7049	Average_internode_length_(above_ear)	Average_internode_length_(above_ear)	1	0	1	1	1	1	1	1	0	1	1	0	1	1	0	1	1	1	0	0	1	1	1	0	1	1	19	near-core
pan_gene_1144	pan_gene_8827	Average_internode_length_(above_ear)	Anthesis-silking_interval;Average_internode_length_(above_ear);Nodes_per_plant	0	1	1	1	1	1	1	1	1	1	1	1	1	1	1	1	1	1	1	1	1	1	1	1	1	1	25	core
pan_gene_1144	pan_gene_9631	Average_internode_length_(above_ear)	Average_internode_length_(above_ear)	1	0	1	0	1	1	1	0	1	1	1	1	1	0	1	1	1	1	1	1	0	0	1	0	1	1	19	near-core
pan_gene_11857	pan_gene_26876	Average_internode_length_(above_ear);Days_to_anthesis;Height_above_ear;Tassel_branch_number	Average_internode_length_(above_ear)	1	1	0	1	0	0	0	0	0	0	0	0	0	0	0	0	0	0	0	0	0	1	0	0	1	0	5	dispensable
pan_gene_11857	pan_gene_31364	Average_internode_length_(above_ear);Days_to_anthesis;Height_above_ear;Tassel_branch_number	Average_internode_length_(above_ear);Leaf_length	1	0	0	0	0	0	0	0	0	0	0	0	0	1	0	0	0	1	0	0	0	0	0	0	0	0	3	dispensable
pan_gene_11857	pan_gene_7049	Average_internode_length_(above_ear);Days_to_anthesis;Height_above_ear;Tassel_branch_number	Average_internode_length_(above_ear)	1	1	0	0	0	0	0	0	0	0	0	0	0	0	0	0	0	0	0	0	0	1	0	0	0	0	3	dispensable
pan_gene_11857	pan_gene_9631	Average_internode_length_(above_ear);Days_to_anthesis;Height_above_ear;Tassel_branch_number	Average_internode_length_(above_ear)	1	0	0	0	0	0	0	0	0	0	0	0	0	0	0	0	0	0	0	0	0	0	0	0	0	0	1	private
pan_gene_11933	pan_gene_17024	Average_internode_length_(above_ear);Nodes_per_plant;Nodes_to_ear	Average_internode_length_(above_ear);Plant_height	1	0	1	1	0	1	0	0	1	0	1	1	0	0	0	0	0	1	0	0	1	0	1	0	0	0	10	dispensable
pan_gene_11980	pan_gene_139	Average_internode_length_(above_ear);Days_to_silk;Glutamate;Nitrate;PCA_of_metabolites:_PC1;Ratio_of_ear_height_to_total_height;Tassel_branch_number	Average_internode_length_(above_ear);Nodes_per_plant;Nodes_to_ear;Ratio_of_ear_height_to_total_height	0	0	0	0	0	0	0	0	0	0	0	1	0	0	0	0	0	1	0	0	0	0	0	0	0	1	3	dispensable
pan_gene_11980	pan_gene_32780	Average_internode_length_(above_ear);Days_to_silk;Glutamate;Nitrate;PCA_of_metabolites:_PC1;Ratio_of_ear_height_to_total_height;Tassel_branch_number	Average_internode_length_(above_ear);Average_internode_length_(below_ear);Ear_height;Glutamate;Height_per_day_(until_flowering);Leaf_length;Plant_height;Starch	0	0	0	0	0	0	0	0	0	0	0	0	0	1	0	0	0	0	0	0	0	0	0	0	0	1	2	dispensable
pan_gene_11980	pan_gene_32808	Average_internode_length_(above_ear);Days_to_silk;Glutamate;Nitrate;PCA_of_metabolites:_PC1;Ratio_of_ear_height_to_total_height;Tassel_branch_number	Average_internode_length_(above_ear);Boxcox-transformed_leaf_angle;Total_amino_acids	0	0	0	0	0	0	0	0	0	0	0	1	0	0	0	0	0	0	0	0	0	0	0	0	0	0	1	private
pan_gene_11992	pan_gene_16037	Average_internode_length_(above_ear);Cob_diameter	Average_internode_length_(above_ear);Leaf_length	1	0	0	0	0	0	0	0	0	0	0	0	0	0	0	0	1	0	0	0	0	0	1	0	0	0	3	dispensable
pan_gene_11992	pan_gene_22237	Average_internode_length_(above_ear);Cob_diameter	Anthesis-silking_interval;Average_internode_length_(above_ear);Chlorophyll_B;Days_to_anthesis	1	0	0	0	0	0	1	0	0	0	0	1	0	0	0	0	0	0	0	0	1	1	0	0	0	0	5	dispensable
pan_gene_11992	pan_gene_30684	Average_internode_length_(above_ear);Cob_diameter	Average_internode_length_(above_ear)	1	1	0	0	0	0	1	0	0	0	0	0	0	0	0	0	0	0	0	0	0	0	0	0	0	0	3	dispensable
pan_gene_11992	pan_gene_32850	Average_internode_length_(above_ear);Cob_diameter	100_Kernel_weight;Average_internode_length_(above_ear);Glutamate	1	0	0	0	0	0	0	0	0	0	0	0	0	0	0	1	0	0	0	0	0	0	0	0	0	0	2	dispensable
pan_gene_11992	pan_gene_61601	Average_internode_length_(above_ear);Cob_diameter	Average_internode_length_(above_ear);Days_to_silk;Ear_row_number	1	1	0	0	0	0	1	0	0	0	0	0	0	0	0	0	0	0	0	0	1	1	1	0	0	0	6	dispensable
pan_gene_11996	pan_gene_19237	Average_internode_length_(above_ear);Chlorophyll_A;Days_to_silk;Glutamate;Height_above_ear;Malate	Average_internode_length_(above_ear);Leaf_length;Leaf_width;Protein	1	0	0	0	0	0	0	0	0	0	0	0	0	0	0	0	0	0	0	0	0	0	0	0	0	0	1	private
pan_gene_11996	pan_gene_32422	Average_internode_length_(above_ear);Chlorophyll_A;Days_to_silk;Glutamate;Height_above_ear;Malate	Average_internode_length_(above_ear);Tassel_branch_number	1	0	0	0	0	0	0	0	0	0	0	0	0	0	0	0	0	0	0	0	0	0	0	0	0	0	1	private
pan_gene_11996	pan_gene_409	Average_internode_length_(above_ear);Chlorophyll_A;Days_to_silk;Glutamate;Height_above_ear;Malate	Average_internode_length_(above_ear);Average_internode_length_(whole_plant);Height_per_day_(until_flowering);Nodes_per_plant;Plant_height	1	0	0	0	0	0	0	0	0	0	0	0	0	0	0	0	0	0	0	0	0	0	0	0	0	0	1	private
pan_gene_11996	pan_gene_7615	Average_internode_length_(above_ear);Chlorophyll_A;Days_to_silk;Glutamate;Height_above_ear;Malate	Average_internode_length_(above_ear)	1	0	0	0	0	0	0	0	0	0	0	0	0	0	0	0	0	0	0	0	0	0	0	0	0	0	1	private
pan_gene_12008	pan_gene_14089	Average_internode_length_(above_ear);Average_internode_length_(whole_plant);Malate	Average_internode_length_(above_ear);Stalk_strength	0	0	0	0	0	1	0	0	0	0	0	0	0	0	0	0	0	0	0	0	0	0	0	0	0	0	1	private
pan_gene_13171	pan_gene_19345	Average_internode_length_(above_ear)	Average_internode_length_(above_ear)	1	0	1	1	0	1	0	1	1	0	0	0	0	0	0	0	1	0	0	0	1	0	1	0	0	0	9	dispensable
pan_gene_13171	pan_gene_22269	Average_internode_length_(above_ear)	Average_internode_length_(above_ear);Average_internode_length_(whole_plant);Nodes_per_plant	1	0	0	1	1	1	0	1	1	1	0	0	0	1	1	0	1	1	0	1	1	0	1	0	1	0	15	near-core
pan_gene_13171	pan_gene_27996	Average_internode_length_(above_ear)	Average_internode_length_(above_ear);Cob_diameter;Stalk_strength;Starch	1	0	1	0	0	0	0	0	0	0	0	0	0	0	0	0	1	0	0	0	0	0	0	0	1	0	4	dispensable
pan_gene_13171	pan_gene_32857	Average_internode_length_(above_ear)	Average_internode_length_(above_ear);Glucose	1	0	0	1	1	1	0	0	1	0	0	0	0	0	1	0	0	0	0	0	0	0	0	0	0	0	6	dispensable
pan_gene_13171	pan_gene_7049	Average_internode_length_(above_ear)	Average_internode_length_(above_ear)	1	0	1	1	0	1	0	1	0	0	0	0	0	0	0	0	1	0	0	0	1	0	0	0	0	0	7	dispensable
pan_gene_13171	pan_gene_8827	Average_internode_length_(above_ear)	Anthesis-silking_interval;Average_internode_length_(above_ear);Nodes_per_plant	0	0	1	1	1	1	1	1	1	1	0	0	0	1	1	0	1	0	0	1	1	0	1	0	1	0	15	near-core
pan_gene_13513	pan_gene_15663	Average_internode_length_(above_ear)	Average_internode_length_(above_ear)	0	0	0	0	1	0	0	0	0	1	0	0	0	0	0	0	0	0	0	0	0	0	0	0	0	1	3	dispensable
pan_gene_13513	pan_gene_16037	Average_internode_length_(above_ear)	Average_internode_length_(above_ear);Leaf_length	0	0	0	0	1	0	0	0	0	0	0	0	1	0	0	0	0	0	0	0	0	0	0	0	0	1	3	dispensable
pan_gene_13513	pan_gene_18395	Average_internode_length_(above_ear)	Average_internode_length_(above_ear)	0	0	0	0	0	0	0	0	0	0	0	0	1	0	0	0	0	0	0	0	0	0	0	0	0	0	1	private
pan_gene_13513	pan_gene_19214	Average_internode_length_(above_ear)	Average_internode_length_(above_ear);Average_internode_length_(below_ear);Average_internode_length_(whole_plant);Boxcox-transformed_leaf_angle;Height_per_day_(until_flowering);Leaf_width;Plant_height	0	0	0	0	0	0	0	0	0	0	0	0	1	0	0	0	0	0	0	0	0	0	0	0	0	0	1	private
pan_gene_13513	pan_gene_19226	Average_internode_length_(above_ear)	Average_internode_length_(above_ear);Tassel_branch_number	0	0	0	0	1	0	0	0	0	1	0	0	1	0	0	0	0	0	0	0	0	0	0	0	0	1	4	dispensable
pan_gene_13513	pan_gene_19278	Average_internode_length_(above_ear)	Anthesis-silking_interval;Average_internode_length_(above_ear);Nitrate;PCA_of_metabolites:_PC2	0	0	0	0	1	0	0	0	0	1	0	0	0	0	0	0	0	0	0	0	0	0	0	0	0	0	2	dispensable
pan_gene_13513	pan_gene_20662	Average_internode_length_(above_ear)	Average_internode_length_(above_ear)	0	0	0	0	1	0	0	0	0	0	0	0	1	0	0	0	0	0	0	0	0	0	0	0	0	1	3	dispensable
pan_gene_13513	pan_gene_23560	Average_internode_length_(above_ear)	Average_internode_length_(above_ear)	0	0	0	0	1	0	0	0	0	0	0	0	0	0	0	0	0	0	0	0	0	0	0	0	0	0	1	private
pan_gene_13513	pan_gene_30907	Average_internode_length_(above_ear)	Average_internode_length_(above_ear)	0	0	0	0	1	0	0	0	0	0	0	0	0	0	0	0	0	0	0	0	0	0	0	0	0	1	2	dispensable
pan_gene_13513	pan_gene_31283	Average_internode_length_(above_ear)	Average_internode_length_(above_ear);Southern_leaf_blight	0	0	0	0	1	0	0	0	0	0	0	0	0	0	0	0	0	0	0	0	0	0	0	0	0	0	1	private
pan_gene_13513	pan_gene_407	Average_internode_length_(above_ear)	Average_internode_length_(above_ear);Nodes_above_ear;Nodes_per_plant	0	0	0	0	1	0	0	0	0	0	0	0	0	0	0	0	0	0	0	0	0	0	0	0	0	0	1	private
pan_gene_13513	pan_gene_4318	Average_internode_length_(above_ear)	Average_internode_length_(above_ear);Plant_height	0	0	0	0	1	0	0	0	0	1	0	0	0	0	0	0	0	0	0	0	0	0	0	0	0	0	2	dispensable
pan_gene_13513	pan_gene_4444	Average_internode_length_(above_ear)	Average_internode_length_(above_ear)	0	0	0	0	1	0	0	0	0	1	0	0	0	0	0	0	0	0	0	0	0	0	0	0	0	0	2	dispensable
pan_gene_13513	pan_gene_61601	Average_internode_length_(above_ear)	Average_internode_length_(above_ear);Days_to_silk;Ear_row_number	0	0	0	0	1	0	0	0	0	1	0	0	1	0	0	0	0	0	0	0	0	0	0	0	0	1	4	dispensable
pan_gene_139	pan_gene_22380	Average_internode_length_(above_ear);Nodes_per_plant;Nodes_to_ear;Ratio_of_ear_height_to_total_height	Average_internode_length_(above_ear);Ear_row_number;PCA_of_metabolites:_PC2;Starch	1	0	0	1	0	0	1	1	1	0	1	1	0	0	0	1	0	0	0	1	0	0	1	1	0	1	12	near-core
pan_gene_139	pan_gene_26639	Average_internode_length_(above_ear);Nodes_per_plant;Nodes_to_ear;Ratio_of_ear_height_to_total_height	Average_internode_length_(above_ear);Days_to_anthesis;Nodes_per_plant;Nodes_to_ear	1	0	0	0	0	0	0	0	0	0	0	0	0	0	0	0	0	0	0	0	0	0	0	0	0	0	1	private
pan_gene_139	pan_gene_32808	Average_internode_length_(above_ear);Nodes_per_plant;Nodes_to_ear;Ratio_of_ear_height_to_total_height	Average_internode_length_(above_ear);Boxcox-transformed_leaf_angle;Total_amino_acids	1	1	0	0	0	1	0	0	0	0	0	1	0	0	0	1	0	0	0	0	0	0	0	1	0	0	6	dispensable
pan_gene_14051	pan_gene_18730	Average_internode_length_(above_ear)	Average_internode_length_(above_ear);Average_internode_length_(below_ear);Average_internode_length_(whole_plant);Days_to_anthesis;Ear_height;Height_per_day_(until_flowering);Plant_height;Starch	0	0	0	0	0	0	1	0	0	0	0	0	0	1	0	0	0	0	0	0	0	0	0	0	0	0	2	dispensable
pan_gene_14051	pan_gene_6490	Average_internode_length_(above_ear)	Average_internode_length_(above_ear)	0	0	0	0	0	0	0	0	0	0	0	0	0	1	0	0	0	0	0	0	0	0	0	0	0	0	1	private
pan_gene_14123	pan_gene_19237	Average_internode_length_(above_ear);Nodes_above_ear	Average_internode_length_(above_ear);Leaf_length;Leaf_width;Protein	1	0	0	0	0	0	0	0	0	0	0	0	0	0	0	0	0	0	0	0	0	0	0	0	0	0	1	private
pan_gene_14123	pan_gene_22241	Average_internode_length_(above_ear);Nodes_above_ear	Average_internode_length_(above_ear);Average_internode_length_(whole_plant);Days_to_anthesis	1	0	1	1	0	0	0	0	1	0	0	0	0	0	0	1	0	0	0	0	0	0	0	0	0	0	5	dispensable
pan_gene_14123	pan_gene_26875	Average_internode_length_(above_ear);Nodes_above_ear	Average_internode_length_(above_ear)	1	0	0	0	0	0	0	0	0	0	0	0	0	0	0	0	0	0	0	0	0	0	0	0	0	1	2	dispensable
pan_gene_14123	pan_gene_28025	Average_internode_length_(above_ear);Nodes_above_ear	Average_internode_length_(above_ear);Tassel_length	0	0	0	1	1	1	0	1	1	0	1	0	0	1	0	0	1	0	0	1	1	0	1	0	0	0	11	near-core
pan_gene_14123	pan_gene_32786	Average_internode_length_(above_ear);Nodes_above_ear	Average_internode_length_(above_ear);Ear_height;Height_per_day_(until_flowering);Plant_height	0	0	0	0	1	0	0	1	1	0	0	0	0	0	0	0	0	1	0	0	1	0	0	0	0	1	6	dispensable
pan_gene_14123	pan_gene_5929	Average_internode_length_(above_ear);Nodes_above_ear	Average_internode_length_(above_ear);Days_to_silk	1	0	0	0	0	0	1	1	1	1	1	0	0	0	0	0	1	0	0	1	1	0	0	1	1	0	11	near-core
pan_gene_14123	pan_gene_5964	Average_internode_length_(above_ear);Nodes_above_ear	Average_internode_length_(above_ear)	1	0	0	0	0	0	0	0	0	0	0	0	0	0	0	0	0	0	0	0	0	0	0	0	0	0	1	private
pan_gene_14183	pan_gene_26975	Average_internode_length_(above_ear);Plant_height	Average_internode_length_(above_ear)	1	0	0	1	0	0	1	1	0	0	0	0	0	1	0	1	1	1	0	1	0	0	0	0	1	0	10	dispensable
pan_gene_14183	pan_gene_3450	Average_internode_length_(above_ear);Plant_height	Average_internode_length_(above_ear)	1	1	0	1	0	0	1	1	0	0	0	0	0	1	0	0	1	1	0	0	0	0	0	0	1	1	10	dispensable
pan_gene_14228	pan_gene_19345	Average_internode_length_(above_ear);Ear_height;Height_per_day_(until_flowering);Plant_height	Average_internode_length_(above_ear)	1	0	0	1	1	1	0	1	0	0	1	0	0	0	1	0	1	0	0	0	0	0	1	0	0	0	9	dispensable
pan_gene_14228	pan_gene_20619	Average_internode_length_(above_ear);Ear_height;Height_per_day_(until_flowering);Plant_height	Average_internode_length_(above_ear);Southern_leaf_blight;Total_amino_acids	1	1	0	1	0	0	1	0	0	0	0	0	0	0	0	0	0	0	0	0	0	0	1	0	1	1	7	dispensable
pan_gene_14228	pan_gene_30778	Average_internode_length_(above_ear);Ear_height;Height_per_day_(until_flowering);Plant_height	Average_internode_length_(above_ear)	1	1	0	1	0	0	1	0	0	1	1	0	0	0	1	0	0	0	1	0	0	1	0	0	0	0	9	dispensable
pan_gene_14228	pan_gene_32431	Average_internode_length_(above_ear);Ear_height;Height_per_day_(until_flowering);Plant_height	Average_internode_length_(above_ear);Average_internode_length_(below_ear);Ear_height	1	1	0	1	0	1	1	1	0	1	1	0	0	1	1	0	1	1	0	0	0	1	1	0	1	1	16	near-core
pan_gene_14228	pan_gene_3785	Average_internode_length_(above_ear);Ear_height;Height_per_day_(until_flowering);Plant_height	Average_internode_length_(above_ear)	0	0	0	0	0	0	0	1	0	0	0	0	0	0	0	0	0	0	0	0	0	0	0	0	0	0	1	private
pan_gene_14228	pan_gene_5555	Average_internode_length_(above_ear);Ear_height;Height_per_day_(until_flowering);Plant_height	100_Kernel_weight;Average_internode_length_(above_ear);Average_internode_length_(whole_plant);Ear_row_number	1	0	0	1	1	1	1	0	0	0	1	0	0	0	1	1	0	1	1	0	0	1	1	0	1	1	14	near-core
pan_gene_14228	pan_gene_8827	Average_internode_length_(above_ear);Ear_height;Height_per_day_(until_flowering);Plant_height	Anthesis-silking_interval;Average_internode_length_(above_ear);Nodes_per_plant	0	0	0	0	0	1	1	0	0	0	1	0	0	0	1	1	0	1	0	0	0	0	0	0	0	0	6	dispensable
pan_gene_14228	pan_gene_9631	Average_internode_length_(above_ear);Ear_height;Height_per_day_(until_flowering);Plant_height	Average_internode_length_(above_ear)	1	0	0	0	0	1	1	0	0	0	1	0	0	0	1	0	0	0	0	0	0	0	1	0	1	1	8	dispensable
pan_gene_1471	pan_gene_18730	Average_internode_length_(above_ear);Height_per_day_(until_flowering)	Average_internode_length_(above_ear);Average_internode_length_(below_ear);Average_internode_length_(whole_plant);Days_to_anthesis;Ear_height;Height_per_day_(until_flowering);Plant_height;Starch	0	0	0	1	0	0	0	0	0	0	0	0	0	1	0	0	0	1	0	0	0	0	0	1	0	0	4	dispensable
pan_gene_1471	pan_gene_6490	Average_internode_length_(above_ear);Height_per_day_(until_flowering)	Average_internode_length_(above_ear)	0	0	0	0	0	0	0	0	0	0	0	0	0	1	0	0	0	0	0	0	0	1	0	0	0	0	2	dispensable
pan_gene_1524	pan_gene_19454	Average_internode_length_(above_ear);Protein	Average_internode_length_(above_ear);Ear_height;Ear_row_number;Leaf_width	1	0	0	0	0	0	1	0	0	0	0	0	0	0	0	0	0	0	0	0	0	0	0	0	0	0	2	dispensable
pan_gene_1524	pan_gene_9552	Average_internode_length_(above_ear);Protein	Average_internode_length_(above_ear);Boxcox-transformed_leaf_angle;Ear_height	1	0	0	0	0	0	0	0	0	0	0	0	0	0	0	0	0	0	0	0	0	0	0	0	0	0	1	private
pan_gene_1539	pan_gene_32553	Average_internode_length_(above_ear);Height_per_day_(until_flowering);Nodes_above_ear;PCA_of_metabolites:_PC2;Protein;Southern_leaf_blight	Average_internode_length_(above_ear);Ear_row_number;Tassel_length;Total_amino_acids	0	0	0	0	0	0	0	0	0	0	0	0	0	0	0	0	0	0	0	0	0	0	1	0	0	0	1	private
pan_gene_15663	pan_gene_16037	Average_internode_length_(above_ear)	Average_internode_length_(above_ear);Leaf_length	1	1	1	0	0	0	0	0	0	1	0	0	0	0	0	0	0	0	1	0	1	1	1	0	1	1	10	dispensable
pan_gene_15663	pan_gene_18395	Average_internode_length_(above_ear)	Average_internode_length_(above_ear)	1	1	0	0	0	0	0	0	0	1	0	1	0	0	1	0	0	1	0	1	1	1	0	1	1	1	12	near-core
pan_gene_15663	pan_gene_19226	Average_internode_length_(above_ear)	Average_internode_length_(above_ear);Tassel_branch_number	1	1	1	0	0	0	0	0	0	1	0	1	0	0	1	1	0	1	1	0	1	0	0	0	1	1	12	near-core
pan_gene_15663	pan_gene_20662	Average_internode_length_(above_ear)	Average_internode_length_(above_ear)	1	1	0	0	0	0	0	0	0	1	0	1	0	0	0	0	0	1	0	1	1	1	0	1	1	1	11	near-core
pan_gene_15663	pan_gene_23560	Average_internode_length_(above_ear)	Average_internode_length_(above_ear)	0	0	0	0	0	0	0	0	0	0	0	0	0	0	0	0	0	1	0	1	0	0	0	0	0	0	2	dispensable
pan_gene_15663	pan_gene_30907	Average_internode_length_(above_ear)	Average_internode_length_(above_ear)	1	1	0	0	0	0	0	0	0	0	0	1	0	0	1	0	0	1	1	1	1	1	0	1	1	1	12	near-core
pan_gene_15663	pan_gene_407	Average_internode_length_(above_ear)	Average_internode_length_(above_ear);Nodes_above_ear;Nodes_per_plant	0	0	0	0	1	0	0	0	0	0	0	0	0	0	0	0	0	0	0	0	0	0	0	0	0	0	1	private
pan_gene_15663	pan_gene_4444	Average_internode_length_(above_ear)	Average_internode_length_(above_ear)	0	0	0	0	0	0	0	0	0	1	0	0	0	0	0	0	0	0	0	0	0	0	0	0	0	0	1	private
pan_gene_15663	pan_gene_61601	Average_internode_length_(above_ear)	Average_internode_length_(above_ear);Days_to_silk;Ear_row_number	1	1	1	0	1	0	0	0	0	1	0	1	0	0	1	0	0	1	0	1	1	1	1	0	0	0	12	near-core
pan_gene_15718	pan_gene_15976	Average_internode_length_(above_ear)	Average_internode_length_(above_ear)	1	1	0	0	0	0	1	0	0	1	0	0	0	0	1	0	0	1	0	1	0	1	0	1	0	0	9	dispensable
pan_gene_15718	pan_gene_19210	Average_internode_length_(above_ear)	Average_internode_length_(above_ear);Average_internode_length_(whole_plant);Northern_Leaf_Blight	1	1	0	0	1	1	0	0	0	1	1	0	0	0	0	1	0	0	0	1	0	1	0	0	0	0	9	dispensable
pan_gene_15718	pan_gene_19273	Average_internode_length_(above_ear)	Average_internode_length_(above_ear);Average_internode_length_(whole_plant);Chlorophyll_A;Height_above_ear;Nitrate;Nodes_above_ear;PCA_of_metabolites:_PC1	1	1	0	1	0	0	1	0	0	0	0	0	0	0	1	1	1	0	0	1	0	1	0	0	0	0	9	dispensable
pan_gene_15718	pan_gene_25544	Average_internode_length_(above_ear)	Average_internode_length_(above_ear)	0	0	0	1	0	0	1	0	0	0	0	0	0	0	0	0	0	0	0	0	0	1	0	1	0	0	4	dispensable
pan_gene_15718	pan_gene_3780	Average_internode_length_(above_ear)	Average_internode_length_(above_ear);Boxcox-transformed_leaf_angle;Height_per_day_(until_flowering);Leaf_length	1	0	0	0	1	0	1	0	0	0	1	0	0	1	0	0	1	0	0	1	0	1	0	1	0	0	9	dispensable
pan_gene_15718	pan_gene_409	Average_internode_length_(above_ear)	Average_internode_length_(above_ear);Average_internode_length_(whole_plant);Height_per_day_(until_flowering);Nodes_per_plant;Plant_height	1	0	0	0	0	0	0	0	0	0	0	0	0	0	0	0	0	0	0	0	0	0	0	0	0	0	1	private
pan_gene_15718	pan_gene_9699	Average_internode_length_(above_ear)	Average_internode_length_(above_ear);Height_above_ear	1	1	0	0	0	0	0	0	0	0	0	0	0	0	0	0	0	0	0	0	0	0	0	0	0	0	2	dispensable
pan_gene_1579	pan_gene_23949	Average_internode_length_(above_ear)	Average_internode_length_(above_ear);Average_internode_length_(whole_plant)	1	0	0	0	0	0	0	0	0	0	0	0	0	0	0	0	0	0	0	0	0	0	0	0	0	0	1	private
pan_gene_15976	pan_gene_19210	Average_internode_length_(above_ear)	Average_internode_length_(above_ear);Average_internode_length_(whole_plant);Northern_Leaf_Blight	1	1	1	0	0	0	0	1	0	1	0	0	0	0	0	0	1	0	0	1	0	1	1	0	1	0	10	dispensable
pan_gene_15976	pan_gene_19273	Average_internode_length_(above_ear)	Average_internode_length_(above_ear);Average_internode_length_(whole_plant);Chlorophyll_A;Height_above_ear;Nitrate;Nodes_above_ear;PCA_of_metabolites:_PC1	1	1	0	0	0	0	0	1	0	1	1	0	0	0	1	0	0	0	1	1	0	1	1	1	0	1	12	near-core
pan_gene_15976	pan_gene_25544	Average_internode_length_(above_ear)	Average_internode_length_(above_ear)	0	1	0	0	0	0	0	1	0	0	0	1	0	0	0	0	0	0	1	0	0	1	1	1	0	1	8	dispensable
pan_gene_15976	pan_gene_30352	Average_internode_length_(above_ear)	Average_internode_length_(above_ear);Average_internode_length_(whole_plant);Southern_leaf_blight	1	0	0	0	0	0	0	0	0	0	0	0	0	0	1	0	0	0	1	1	0	0	1	0	0	0	5	dispensable
pan_gene_15976	pan_gene_3780	Average_internode_length_(above_ear)	Average_internode_length_(above_ear);Boxcox-transformed_leaf_angle;Height_per_day_(until_flowering);Leaf_length	1	0	1	0	0	0	1	0	0	0	0	0	0	0	1	0	1	0	1	0	0	1	1	0	1	0	9	dispensable
pan_gene_15976	pan_gene_89	Average_internode_length_(above_ear)	Average_internode_length_(above_ear)	1	1	1	0	0	0	1	0	0	1	1	1	0	0	1	0	1	0	1	1	0	1	1	1	0	0	14	near-core
pan_gene_15976	pan_gene_9699	Average_internode_length_(above_ear)	Average_internode_length_(above_ear);Height_above_ear	1	1	1	0	0	0	0	0	0	0	1	1	0	0	0	0	1	0	0	0	0	0	0	0	0	0	6	dispensable
pan_gene_16037	pan_gene_18395	Average_internode_length_(above_ear);Leaf_length	Average_internode_length_(above_ear)	1	1	0	1	0	1	1	0	1	1	1	0	1	1	1	0	0	0	0	0	1	1	0	0	0	1	14	near-core
pan_gene_16037	pan_gene_19214	Average_internode_length_(above_ear);Leaf_length	Average_internode_length_(above_ear);Average_internode_length_(below_ear);Average_internode_length_(whole_plant);Boxcox-transformed_leaf_angle;Height_per_day_(until_flowering);Leaf_width;Plant_height	0	0	0	0	0	0	0	0	0	0	0	0	1	0	0	0	0	0	0	0	0	0	0	0	0	0	1	private
pan_gene_16037	pan_gene_19226	Average_internode_length_(above_ear);Leaf_length	Average_internode_length_(above_ear);Tassel_branch_number	1	1	0	0	0	1	0	0	0	0	1	0	1	0	0	0	0	0	0	0	1	0	0	0	0	1	7	dispensable
pan_gene_16037	pan_gene_20662	Average_internode_length_(above_ear);Leaf_length	Average_internode_length_(above_ear)	1	1	0	1	1	0	0	0	1	1	0	1	1	0	1	1	1	0	0	0	1	1	0	1	1	1	16	near-core
pan_gene_16037	pan_gene_30684	Average_internode_length_(above_ear);Leaf_length	Average_internode_length_(above_ear)	1	1	0	1	0	0	1	0	1	0	0	0	0	0	0	0	0	0	0	0	0	0	0	0	0	0	5	dispensable
pan_gene_16037	pan_gene_30907	Average_internode_length_(above_ear);Leaf_length	Average_internode_length_(above_ear)	1	1	0	1	1	0	1	0	0	0	1	0	0	1	1	0	1	0	1	1	1	1	0	0	1	1	15	near-core
pan_gene_16037	pan_gene_31283	Average_internode_length_(above_ear);Leaf_length	Average_internode_length_(above_ear);Southern_leaf_blight	0	0	0	0	1	0	0	0	0	0	0	0	0	0	0	0	0	0	0	0	0	0	0	0	0	0	1	private
pan_gene_16037	pan_gene_32288	Average_internode_length_(above_ear);Leaf_length	Average_internode_length_(above_ear);Days_to_silk	0	0	0	0	1	0	0	0	0	0	0	0	0	0	0	0	0	0	0	0	0	0	0	0	0	0	1	private
pan_gene_16037	pan_gene_407	Average_internode_length_(above_ear);Leaf_length	Average_internode_length_(above_ear);Nodes_above_ear;Nodes_per_plant	0	0	0	0	0	0	1	0	0	0	0	0	0	0	0	0	0	0	0	0	0	0	0	0	0	0	1	private
pan_gene_16037	pan_gene_4318	Average_internode_length_(above_ear);Leaf_length	Average_internode_length_(above_ear);Plant_height	0	0	0	0	0	0	0	0	0	0	0	0	0	0	1	0	1	0	0	0	0	0	0	0	0	0	2	dispensable
pan_gene_16037	pan_gene_4444	Average_internode_length_(above_ear);Leaf_length	Average_internode_length_(above_ear)	0	0	0	0	1	0	0	0	0	0	0	0	0	0	0	0	0	0	0	0	0	0	0	0	0	0	1	private
pan_gene_16037	pan_gene_61601	Average_internode_length_(above_ear);Leaf_length	Average_internode_length_(above_ear);Days_to_silk;Ear_row_number	1	0	0	1	0	1	0	0	1	0	1	0	1	1	1	0	0	0	0	0	1	1	1	1	0	0	12	near-core
pan_gene_16039	pan_gene_25808	Average_internode_length_(above_ear);Leaf_length	Average_internode_length_(above_ear);Nodes_above_ear	1	0	0	1	0	0	0	0	1	0	0	0	0	0	0	0	0	0	0	0	0	0	0	0	0	0	3	dispensable
pan_gene_16039	pan_gene_32790	Average_internode_length_(above_ear);Leaf_length	Average_internode_length_(above_ear)	1	0	0	0	1	0	1	0	1	1	1	0	0	1	0	1	0	0	0	1	0	0	0	0	1	0	10	dispensable
pan_gene_16039	pan_gene_458	Average_internode_length_(above_ear);Leaf_length	Average_internode_length_(above_ear);Height_above_ear;Tassel_length	1	0	0	0	1	0	1	0	1	1	1	1	1	0	0	0	0	0	0	0	0	0	0	1	0	0	9	dispensable
pan_gene_16039	pan_gene_8100	Average_internode_length_(above_ear);Leaf_length	Average_internode_length_(above_ear);Days_to_anthesis;Leaf_length;Ratio_of_ear_height_to_total_height	1	1	0	0	0	0	0	0	1	0	0	1	1	0	0	0	0	0	0	0	0	0	1	0	0	0	6	dispensable
pan_gene_16073	pan_gene_19315	Average_internode_length_(above_ear)	Average_internode_length_(above_ear);Nodes_per_plant	1	0	0	1	0	0	1	0	0	0	0	0	0	0	0	0	0	0	0	0	0	0	0	0	0	1	4	dispensable
pan_gene_16074	pan_gene_165	Average_internode_length_(above_ear)	Average_internode_length_(above_ear);Nodes_per_plant;Starch	0	0	0	0	0	0	0	0	0	0	1	0	0	0	0	0	0	0	0	0	0	0	0	0	0	0	1	private
pan_gene_16074	pan_gene_27996	Average_internode_length_(above_ear)	Average_internode_length_(above_ear);Cob_diameter;Stalk_strength;Starch	1	0	1	0	0	0	0	0	1	0	0	0	0	0	0	1	0	0	0	0	0	0	0	0	1	1	6	dispensable
pan_gene_16074	pan_gene_90507	Average_internode_length_(above_ear)	Average_internode_length_(above_ear);Boxcox-transformed_leaf_angle	1	0	0	0	0	0	0	0	0	0	0	0	0	0	0	0	0	0	0	0	0	0	0	0	0	0	1	private
pan_gene_16110	pan_gene_19346	Average_internode_length_(above_ear)	Average_internode_length_(above_ear)	1	0	1	1	1	1	1	1	1	0	1	0	1	0	0	1	0	0	0	1	1	1	1	1	0	0	16	near-core
pan_gene_16110	pan_gene_26855	Average_internode_length_(above_ear)	Average_internode_length_(above_ear);Days_to_anthesis;Nodes_per_plant;Ratio_of_ear_height_to_total_height	1	0	0	0	0	0	0	0	0	0	0	1	0	0	1	0	0	0	1	0	0	0	0	0	0	0	4	dispensable
pan_gene_16116	pan_gene_16664	Average_internode_length_(above_ear);Days_to_anthesis;Ear_height	Average_internode_length_(above_ear);Southern_leaf_blight	0	0	0	0	0	0	0	0	0	0	0	0	1	0	0	0	0	0	0	0	0	0	0	0	0	0	1	private
pan_gene_16116	pan_gene_24742	Average_internode_length_(above_ear);Days_to_anthesis;Ear_height	Average_internode_length_(above_ear)	0	0	0	0	0	0	1	1	0	0	0	0	1	0	0	0	0	0	0	0	0	0	0	0	0	0	3	dispensable
pan_gene_16638	pan_gene_17042	Average_internode_length_(above_ear)	Average_internode_length_(above_ear)	0	0	0	0	0	0	0	0	0	1	0	0	0	0	0	0	0	0	0	0	0	0	0	0	0	0	1	private
pan_gene_16638	pan_gene_26875	Average_internode_length_(above_ear)	Average_internode_length_(above_ear)	1	0	0	0	0	1	0	0	0	0	0	0	0	0	0	0	0	0	0	1	0	0	0	0	0	0	3	dispensable
pan_gene_16638	pan_gene_28025	Average_internode_length_(above_ear)	Average_internode_length_(above_ear);Tassel_length	0	0	1	1	0	0	1	1	1	0	1	0	0	0	0	0	1	1	0	1	0	0	1	0	0	0	10	dispensable
pan_gene_16664	pan_gene_22246	Average_internode_length_(above_ear);Southern_leaf_blight	Anthesis-silking_interval;Average_internode_length_(above_ear);Average_internode_length_(whole_plant)	1	0	0	1	1	1	1	1	1	1	1	1	0	1	0	1	0	0	0	1	1	0	1	0	1	1	17	near-core
pan_gene_16664	pan_gene_23859	Average_internode_length_(above_ear);Southern_leaf_blight	Average_internode_length_(above_ear);Height_above_ear	1	0	0	0	0	0	1	0	0	1	0	0	1	0	0	0	0	0	0	0	1	0	0	0	0	0	5	dispensable
pan_gene_16664	pan_gene_24742	Average_internode_length_(above_ear);Southern_leaf_blight	Average_internode_length_(above_ear)	1	0	1	0	1	0	0	0	0	0	0	0	0	0	0	0	0	0	0	0	0	0	0	0	0	0	3	dispensable
pan_gene_16664	pan_gene_32495	Average_internode_length_(above_ear);Southern_leaf_blight	Average_internode_length_(above_ear);Tassel_branch_number	1	1	1	1	1	1	0	1	1	0	0	0	1	0	1	0	0	0	0	0	0	0	1	0	0	0	11	near-core
pan_gene_16780	pan_gene_28493	Average_internode_length_(above_ear)	Average_internode_length_(above_ear);Leaf_length;Northern_Leaf_Blight	0	0	0	0	0	1	0	0	0	0	0	0	0	0	0	0	0	0	0	0	0	0	0	0	0	0	1	private
pan_gene_16969	pan_gene_17024	Average_internode_length_(above_ear)	Average_internode_length_(above_ear);Plant_height	0	0	0	1	0	0	0	1	1	0	0	0	0	0	0	1	0	0	0	0	0	0	0	0	0	0	4	dispensable
pan_gene_16969	pan_gene_17464	Average_internode_length_(above_ear)	Average_internode_length_(above_ear)	0	0	0	1	0	0	0	1	1	0	0	0	0	0	0	0	0	0	0	0	0	0	0	0	0	0	3	dispensable
pan_gene_16969	pan_gene_3785	Average_internode_length_(above_ear)	Average_internode_length_(above_ear)	0	0	0	0	0	0	0	1	0	0	0	0	0	0	0	0	0	0	0	0	0	0	0	0	0	0	1	private
pan_gene_16969	pan_gene_9631	Average_internode_length_(above_ear)	Average_internode_length_(above_ear)	0	0	0	0	0	1	0	0	1	0	0	0	0	0	0	1	1	0	0	0	0	0	0	1	0	0	5	dispensable
pan_gene_17024	pan_gene_17464	Average_internode_length_(above_ear);Plant_height	Average_internode_length_(above_ear)	0	0	0	1	0	0	0	0	0	0	0	0	0	0	0	0	0	0	0	0	1	0	0	0	0	0	2	dispensable
pan_gene_17024	pan_gene_19458	Average_internode_length_(above_ear);Plant_height	Average_internode_length_(above_ear);Nodes_above_ear	1	0	0	1	0	0	0	1	1	0	0	0	0	0	0	0	1	1	0	0	0	0	1	0	1	1	9	dispensable
pan_gene_17024	pan_gene_26876	Average_internode_length_(above_ear);Plant_height	Average_internode_length_(above_ear)	1	0	1	1	0	1	0	0	0	0	0	1	0	0	1	1	0	0	0	0	1	0	0	1	0	0	9	dispensable
pan_gene_17024	pan_gene_32431	Average_internode_length_(above_ear);Plant_height	Average_internode_length_(above_ear);Average_internode_length_(below_ear);Ear_height	1	0	1	1	0	1	0	0	1	0	0	1	0	0	1	0	1	1	0	0	0	0	1	0	1	1	12	near-core
pan_gene_17024	pan_gene_5005	Average_internode_length_(above_ear);Plant_height	Average_internode_length_(above_ear);Northern_Leaf_Blight	1	0	1	0	0	1	0	0	1	1	1	0	0	0	0	0	0	0	0	0	0	0	1	1	0	0	8	dispensable
pan_gene_17024	pan_gene_5555	Average_internode_length_(above_ear);Plant_height	100_Kernel_weight;Average_internode_length_(above_ear);Average_internode_length_(whole_plant);Ear_row_number	1	0	0	1	0	1	0	0	1	0	1	1	0	0	1	1	1	1	0	1	0	0	1	0	0	1	13	near-core
pan_gene_17024	pan_gene_9631	Average_internode_length_(above_ear);Plant_height	Average_internode_length_(above_ear)	1	0	1	0	0	1	0	0	1	1	1	1	1	0	1	1	1	1	0	0	0	0	1	1	1	1	16	near-core
pan_gene_17075	pan_gene_24742	Average_internode_length_(above_ear);Average_internode_length_(whole_plant)	Average_internode_length_(above_ear)	1	0	0	0	0	0	0	0	0	0	0	0	0	0	0	0	0	0	1	0	0	0	0	0	1	0	3	dispensable
pan_gene_17075	pan_gene_32811	Average_internode_length_(above_ear);Average_internode_length_(whole_plant)	Average_internode_length_(above_ear);Nitrate	0	0	0	0	0	0	0	0	0	0	0	0	0	0	0	0	0	0	0	1	0	0	1	0	1	0	3	dispensable
pan_gene_17464	pan_gene_9631	Average_internode_length_(above_ear)	Average_internode_length_(above_ear)	0	0	0	0	0	1	0	0	0	0	0	0	0	0	0	0	0	0	0	0	1	0	0	0	0	0	2	dispensable
pan_gene_18395	pan_gene_20662	Average_internode_length_(above_ear)	Average_internode_length_(above_ear)	1	1	0	1	0	0	1	0	1	1	0	1	1	0	1	1	0	1	0	0	1	1	0	1	1	0	15	near-core
pan_gene_18395	pan_gene_30907	Average_internode_length_(above_ear)	Average_internode_length_(above_ear)	1	1	0	1	0	0	1	1	0	0	1	1	0	1	1	1	1	1	0	0	1	1	0	1	0	1	16	near-core
pan_gene_18395	pan_gene_4419	Average_internode_length_(above_ear)	Anthesis-silking_interval;Average_internode_length_(above_ear);Average_internode_length_(below_ear);Leaf_length;Tassel_length	0	0	0	0	0	0	0	0	0	0	0	0	0	0	0	0	0	0	0	0	1	0	0	0	0	0	1	private
pan_gene_18730	pan_gene_19983	Average_internode_length_(above_ear);Average_internode_length_(below_ear);Average_internode_length_(whole_plant);Days_to_anthesis;Ear_height;Height_per_day_(until_flowering);Plant_height;Starch	Average_internode_length_(above_ear)	0	0	0	0	0	1	1	1	1	0	0	0	1	1	0	0	0	1	0	1	1	0	0	0	0	0	9	dispensable
pan_gene_18730	pan_gene_61293	Average_internode_length_(above_ear);Average_internode_length_(below_ear);Average_internode_length_(whole_plant);Days_to_anthesis;Ear_height;Height_per_day_(until_flowering);Plant_height;Starch	Average_internode_length_(above_ear)	0	0	0	0	0	0	0	1	0	0	0	0	0	0	0	0	0	1	0	0	1	0	0	0	0	0	3	dispensable
pan_gene_18730	pan_gene_6490	Average_internode_length_(above_ear);Average_internode_length_(below_ear);Average_internode_length_(whole_plant);Days_to_anthesis;Ear_height;Height_per_day_(until_flowering);Plant_height;Starch	Average_internode_length_(above_ear)	0	0	0	0	0	0	0	0	0	0	0	0	0	1	0	0	0	0	0	0	0	0	0	0	0	0	1	private
pan_gene_18899	pan_gene_30830	Average_internode_length_(above_ear);Nitrate	Average_internode_length_(above_ear);Average_internode_length_(below_ear)	1	1	0	0	0	0	0	0	0	0	1	0	0	0	1	0	0	0	0	0	0	1	0	0	0	0	5	dispensable
pan_gene_18899	pan_gene_30895	Average_internode_length_(above_ear);Nitrate	Average_internode_length_(above_ear);Height_per_day_(until_flowering);Leaf_width;Nodes_per_plant;Northern_Leaf_Blight;Tassel_branch_number	1	0	0	0	0	0	0	0	0	0	0	0	0	0	0	0	0	0	0	0	0	0	0	1	0	0	2	dispensable
pan_gene_18899	pan_gene_32834	Average_internode_length_(above_ear);Nitrate	Average_internode_length_(above_ear);Average_internode_length_(whole_plant);Glutamate;Height_per_day_(until_flowering)	1	0	1	1	1	1	0	0	1	0	0	0	0	0	0	0	0	1	0	0	1	0	0	0	0	1	9	dispensable
pan_gene_18899	pan_gene_3504	Average_internode_length_(above_ear);Nitrate	Average_internode_length_(above_ear)	1	1	1	0	0	1	1	0	0	0	1	0	0	1	0	1	0	1	0	1	0	1	1	1	1	1	15	near-core
pan_gene_18899	pan_gene_3818	Average_internode_length_(above_ear);Nitrate	Average_internode_length_(above_ear);Tassel_branch_number	0	0	0	1	0	1	0	0	0	0	1	0	0	0	0	0	1	0	0	0	1	0	1	0	0	0	6	dispensable
pan_gene_18900	pan_gene_4271	Average_internode_length_(above_ear);Average_internode_length_(below_ear)	Average_internode_length_(above_ear);Leaf_width;Tassel_length	1	0	0	0	0	0	0	0	0	0	0	0	0	0	0	0	0	0	0	0	0	0	0	0	0	0	1	private
pan_gene_18909	pan_gene_32570	Average_internode_length_(above_ear);Average_internode_length_(whole_plant);Northern_Leaf_Blight;PCA_of_metabolites:_PC2	Average_internode_length_(above_ear);Cob_diameter;Height_per_day_(until_flowering)	0	0	0	0	0	0	0	0	0	0	1	0	0	0	0	0	0	0	0	0	0	0	0	0	0	1	2	dispensable
pan_gene_19070	pan_gene_30895	Average_internode_length_(above_ear);Average_internode_length_(whole_plant);Height_per_day_(until_flowering);Plant_height;Ratio_of_ear_height_to_total_height;Southern_leaf_blight	Average_internode_length_(above_ear);Height_per_day_(until_flowering);Leaf_width;Nodes_per_plant;Northern_Leaf_Blight;Tassel_branch_number	1	0	0	0	0	0	0	0	0	0	1	0	0	0	0	0	0	0	0	0	0	0	0	0	0	0	2	dispensable
pan_gene_19210	pan_gene_19273	Average_internode_length_(above_ear);Average_internode_length_(whole_plant);Northern_Leaf_Blight	Average_internode_length_(above_ear);Average_internode_length_(whole_plant);Chlorophyll_A;Height_above_ear;Nitrate;Nodes_above_ear;PCA_of_metabolites:_PC1	1	0	0	0	0	0	0	0	0	1	0	0	0	0	0	1	0	0	0	1	0	1	1	0	0	0	6	dispensable
pan_gene_19210	pan_gene_25544	Average_internode_length_(above_ear);Average_internode_length_(whole_plant);Northern_Leaf_Blight	Average_internode_length_(above_ear)	0	0	0	1	0	0	0	0	1	1	0	0	0	0	0	0	0	0	0	0	0	1	1	0	0	0	5	dispensable
pan_gene_19210	pan_gene_3780	Average_internode_length_(above_ear);Average_internode_length_(whole_plant);Northern_Leaf_Blight	Average_internode_length_(above_ear);Boxcox-transformed_leaf_angle;Height_per_day_(until_flowering);Leaf_length	1	0	1	1	0	1	0	0	1	0	1	0	1	0	0	1	0	1	0	1	0	1	1	0	1	0	13	near-core
pan_gene_19210	pan_gene_89	Average_internode_length_(above_ear);Average_internode_length_(whole_plant);Northern_Leaf_Blight	Average_internode_length_(above_ear)	1	1	1	1	1	0	0	1	1	1	1	0	0	0	0	1	1	1	0	1	1	1	1	0	0	0	16	near-core
pan_gene_19210	pan_gene_9699	Average_internode_length_(above_ear);Average_internode_length_(whole_plant);Northern_Leaf_Blight	Average_internode_length_(above_ear);Height_above_ear	1	1	0	0	1	0	0	0	0	0	0	0	0	0	0	0	1	0	0	0	0	0	0	0	0	0	4	dispensable
pan_gene_19214	pan_gene_19226	Average_internode_length_(above_ear);Average_internode_length_(below_ear);Average_internode_length_(whole_plant);Boxcox-transformed_leaf_angle;Height_per_day_(until_flowering);Leaf_width;Plant_height	Average_internode_length_(above_ear);Tassel_branch_number	0	0	0	0	0	0	0	0	0	0	0	0	1	0	0	0	0	0	0	0	0	0	0	0	0	0	1	private
pan_gene_19214	pan_gene_19278	Average_internode_length_(above_ear);Average_internode_length_(below_ear);Average_internode_length_(whole_plant);Boxcox-transformed_leaf_angle;Height_per_day_(until_flowering);Leaf_width;Plant_height	Anthesis-silking_interval;Average_internode_length_(above_ear);Nitrate;PCA_of_metabolites:_PC2	0	0	0	0	0	0	0	0	0	0	0	0	1	0	0	0	0	0	0	0	0	0	0	0	0	0	1	private
pan_gene_19214	pan_gene_22237	Average_internode_length_(above_ear);Average_internode_length_(below_ear);Average_internode_length_(whole_plant);Boxcox-transformed_leaf_angle;Height_per_day_(until_flowering);Leaf_width;Plant_height	Anthesis-silking_interval;Average_internode_length_(above_ear);Chlorophyll_B;Days_to_anthesis	0	0	0	0	0	0	0	0	0	0	0	0	1	0	0	0	0	0	0	0	0	0	0	0	0	0	1	private
pan_gene_19214	pan_gene_61601	Average_internode_length_(above_ear);Average_internode_length_(below_ear);Average_internode_length_(whole_plant);Boxcox-transformed_leaf_angle;Height_per_day_(until_flowering);Leaf_width;Plant_height	Average_internode_length_(above_ear);Days_to_silk;Ear_row_number	0	0	0	0	0	0	0	0	0	0	0	0	1	0	0	0	0	0	0	0	0	0	0	0	0	0	1	private
pan_gene_19226	pan_gene_20662	Average_internode_length_(above_ear);Tassel_branch_number	Average_internode_length_(above_ear)	1	1	0	0	0	0	1	1	1	1	0	1	1	0	0	1	0	0	1	0	1	0	0	0	1	1	13	near-core
pan_gene_19226	pan_gene_23560	Average_internode_length_(above_ear);Tassel_branch_number	Average_internode_length_(above_ear)	0	0	0	0	0	0	0	0	0	0	0	0	0	0	0	0	0	1	0	0	0	0	0	0	0	0	1	private
pan_gene_19226	pan_gene_30907	Average_internode_length_(above_ear);Tassel_branch_number	Average_internode_length_(above_ear)	1	1	0	0	0	0	1	0	0	0	0	0	0	0	0	0	1	0	0	0	1	0	0	1	0	1	7	dispensable
pan_gene_19226	pan_gene_31283	Average_internode_length_(above_ear);Tassel_branch_number	Average_internode_length_(above_ear);Southern_leaf_blight	0	0	0	0	1	0	0	0	0	0	0	0	0	0	0	0	0	0	0	0	0	0	0	0	0	0	1	private
pan_gene_19226	pan_gene_4318	Average_internode_length_(above_ear);Tassel_branch_number	Average_internode_length_(above_ear);Plant_height	0	0	0	0	1	0	1	0	0	1	0	0	0	0	1	0	1	0	0	0	0	0	0	0	0	0	5	dispensable
pan_gene_19226	pan_gene_4406	Average_internode_length_(above_ear);Tassel_branch_number	Average_internode_length_(above_ear);Average_internode_length_(below_ear);Average_internode_length_(whole_plant);Height_above_ear;Height_per_day_(until_flowering);Leaf_length;Plant_height;Stalk_strength;Tassel_length	0	0	0	0	0	0	0	0	0	0	0	0	0	0	0	0	0	0	0	0	0	0	0	0	0	1	1	private
pan_gene_19226	pan_gene_4444	Average_internode_length_(above_ear);Tassel_branch_number	Average_internode_length_(above_ear)	0	0	0	0	1	0	0	0	0	1	0	0	0	0	0	0	0	0	0	0	0	0	0	0	0	0	2	dispensable
pan_gene_19226	pan_gene_61601	Average_internode_length_(above_ear);Tassel_branch_number	Average_internode_length_(above_ear);Days_to_silk;Ear_row_number	1	1	1	0	1	1	1	0	1	1	1	1	0	1	1	0	1	1	1	0	1	0	0	0	0	1	17	near-core
pan_gene_19237	pan_gene_22241	Average_internode_length_(above_ear);Leaf_length;Leaf_width;Protein	Average_internode_length_(above_ear);Average_internode_length_(whole_plant);Days_to_anthesis	1	0	0	0	0	0	0	0	0	0	0	0	0	0	0	0	0	0	0	0	0	0	0	0	0	0	1	private
pan_gene_19237	pan_gene_26875	Average_internode_length_(above_ear);Leaf_length;Leaf_width;Protein	Average_internode_length_(above_ear)	1	0	0	0	0	0	0	0	0	0	0	0	0	0	0	0	0	0	0	0	0	0	0	0	0	0	1	private
pan_gene_19237	pan_gene_409	Average_internode_length_(above_ear);Leaf_length;Leaf_width;Protein	Average_internode_length_(above_ear);Average_internode_length_(whole_plant);Height_per_day_(until_flowering);Nodes_per_plant;Plant_height	1	0	0	0	0	0	0	0	0	0	0	0	0	0	0	0	0	0	0	0	0	0	0	0	0	0	1	private
pan_gene_19237	pan_gene_5929	Average_internode_length_(above_ear);Leaf_length;Leaf_width;Protein	Average_internode_length_(above_ear);Days_to_silk	1	0	0	0	0	0	0	0	0	0	0	0	0	0	0	0	0	0	0	0	0	0	0	0	0	0	1	private
pan_gene_19237	pan_gene_5964	Average_internode_length_(above_ear);Leaf_length;Leaf_width;Protein	Average_internode_length_(above_ear)	1	0	0	0	0	0	0	0	0	0	0	0	0	0	0	0	0	0	0	0	0	0	0	0	0	0	1	private
pan_gene_19253	pan_gene_443	Average_internode_length_(above_ear);Nodes_above_ear	Average_internode_length_(above_ear)	1	0	0	1	0	1	0	0	0	0	0	0	0	1	0	0	0	0	0	1	0	1	1	1	0	0	8	dispensable
pan_gene_19254	pan_gene_32503	Average_internode_length_(above_ear);Chlorophyll_A;Nodes_above_ear	Average_internode_length_(above_ear);Ear_row_number;Glutamate;Height_per_day_(until_flowering);Plant_height;Tassel_branch_number	1	0	0	0	0	0	0	0	0	0	0	0	0	0	0	0	0	0	0	0	0	0	0	0	0	0	1	private
pan_gene_19261	pan_gene_26454	Average_internode_length_(above_ear);Boxcox-transformed_leaf_angle	Average_internode_length_(above_ear)	1	0	0	0	0	0	0	0	0	0	0	0	0	0	0	0	0	0	0	0	0	0	0	0	0	0	1	private
pan_gene_19261	pan_gene_75515	Average_internode_length_(above_ear);Boxcox-transformed_leaf_angle	Average_internode_length_(above_ear);Boxcox-transformed_leaf_angle	1	0	0	0	0	0	0	0	0	0	0	0	0	0	0	0	0	0	0	0	0	0	0	0	0	0	1	private
pan_gene_19261	pan_gene_90507	Average_internode_length_(above_ear);Boxcox-transformed_leaf_angle	Average_internode_length_(above_ear);Boxcox-transformed_leaf_angle	1	0	0	0	0	0	0	0	0	0	0	0	0	0	0	0	0	0	0	0	0	0	0	0	0	0	1	private
pan_gene_19273	pan_gene_25544	Average_internode_length_(above_ear);Average_internode_length_(whole_plant);Chlorophyll_A;Height_above_ear;Nitrate;Nodes_above_ear;PCA_of_metabolites:_PC1	Average_internode_length_(above_ear)	0	0	0	1	0	1	1	1	1	1	0	0	0	0	0	0	0	0	1	0	0	1	1	1	0	1	11	near-core
pan_gene_19273	pan_gene_31063	Average_internode_length_(above_ear);Average_internode_length_(whole_plant);Chlorophyll_A;Height_above_ear;Nitrate;Nodes_above_ear;PCA_of_metabolites:_PC1	Average_internode_length_(above_ear)	1	0	0	0	0	0	0	0	0	0	0	0	0	0	0	0	0	0	1	0	0	0	0	0	0	0	2	dispensable
pan_gene_19273	pan_gene_3780	Average_internode_length_(above_ear);Average_internode_length_(whole_plant);Chlorophyll_A;Height_above_ear;Nitrate;Nodes_above_ear;PCA_of_metabolites:_PC1	Average_internode_length_(above_ear);Boxcox-transformed_leaf_angle;Height_per_day_(until_flowering);Leaf_length	1	0	0	0	0	0	0	0	0	0	0	0	0	0	1	0	0	0	1	0	0	1	0	0	0	0	4	dispensable
pan_gene_19273	pan_gene_409	Average_internode_length_(above_ear);Average_internode_length_(whole_plant);Chlorophyll_A;Height_above_ear;Nitrate;Nodes_above_ear;PCA_of_metabolites:_PC1	Average_internode_length_(above_ear);Average_internode_length_(whole_plant);Height_per_day_(until_flowering);Nodes_per_plant;Plant_height	1	0	1	0	0	1	1	0	1	1	0	0	0	0	0	0	1	0	0	1	0	0	0	0	0	0	8	dispensable
pan_gene_19273	pan_gene_9699	Average_internode_length_(above_ear);Average_internode_length_(whole_plant);Chlorophyll_A;Height_above_ear;Nitrate;Nodes_above_ear;PCA_of_metabolites:_PC1	Average_internode_length_(above_ear);Height_above_ear	1	1	1	0	0	1	0	0	0	1	1	0	0	0	0	0	0	0	0	0	0	0	0	0	0	0	6	dispensable
pan_gene_19278	pan_gene_23560	Anthesis-silking_interval;Average_internode_length_(above_ear);Nitrate;PCA_of_metabolites:_PC2	Average_internode_length_(above_ear)	0	0	0	0	0	0	0	0	0	0	0	0	0	0	0	0	0	1	0	0	0	0	0	0	0	0	1	private
pan_gene_19278	pan_gene_407	Anthesis-silking_interval;Average_internode_length_(above_ear);Nitrate;PCA_of_metabolites:_PC2	Average_internode_length_(above_ear);Nodes_above_ear;Nodes_per_plant	0	0	0	0	1	0	1	0	0	0	0	0	0	0	0	0	0	0	0	0	0	0	0	0	0	0	2	dispensable
pan_gene_19278	pan_gene_4318	Anthesis-silking_interval;Average_internode_length_(above_ear);Nitrate;PCA_of_metabolites:_PC2	Average_internode_length_(above_ear);Plant_height	0	0	0	0	1	0	1	0	0	1	0	0	0	0	0	0	0	0	0	0	0	0	0	0	0	0	3	dispensable
pan_gene_19278	pan_gene_4444	Anthesis-silking_interval;Average_internode_length_(above_ear);Nitrate;PCA_of_metabolites:_PC2	Average_internode_length_(above_ear)	0	0	0	0	1	0	0	0	0	1	0	0	0	0	0	0	0	0	0	0	0	0	0	0	0	0	2	dispensable
pan_gene_19278	pan_gene_61601	Anthesis-silking_interval;Average_internode_length_(above_ear);Nitrate;PCA_of_metabolites:_PC2	Average_internode_length_(above_ear);Days_to_silk;Ear_row_number	1	0	0	1	1	0	1	0	0	1	0	1	0	0	0	0	0	1	0	1	1	0	0	0	0	1	10	dispensable
pan_gene_19278	pan_gene_7049	Anthesis-silking_interval;Average_internode_length_(above_ear);Nitrate;PCA_of_metabolites:_PC2	Average_internode_length_(above_ear)	1	0	1	1	0	1	1	1	0	1	1	1	0	0	1	0	1	1	1	1	1	0	1	0	1	1	18	near-core
pan_gene_19283	pan_gene_4408	Anthesis-silking_interval;Average_internode_length_(above_ear);Chlorophyll_A	Average_internode_length_(above_ear)	1	0	0	0	0	0	0	0	0	0	0	0	0	0	0	0	0	0	0	0	0	0	0	1	0	0	2	dispensable
pan_gene_19284	pan_gene_9730	Average_internode_length_(above_ear);Leaf_width;Nodes_above_ear;Southern_leaf_blight	Average_internode_length_(above_ear)	1	0	0	0	0	0	0	0	0	0	0	0	0	0	0	0	0	1	0	0	0	0	0	0	0	0	2	dispensable
pan_gene_19311	pan_gene_19345	100_Kernel_weight;Average_internode_length_(above_ear);Glutamate;Nodes_per_plant;PCA_of_metabolites:_PC1	Average_internode_length_(above_ear)	1	1	1	1	1	1	1	1	1	1	1	1	1	1	1	1	1	1	0	1	1	1	1	0	1	0	23	core
pan_gene_19311	pan_gene_19403	100_Kernel_weight;Average_internode_length_(above_ear);Glutamate;Nodes_per_plant;PCA_of_metabolites:_PC1	Average_internode_length_(above_ear);Cob_diameter	0	0	0	0	1	0	0	0	0	0	0	0	0	0	0	0	0	0	0	0	0	0	0	0	0	0	1	private
pan_gene_19311	pan_gene_30778	100_Kernel_weight;Average_internode_length_(above_ear);Glutamate;Nodes_per_plant;PCA_of_metabolites:_PC1	Average_internode_length_(above_ear)	1	0	1	1	0	1	0	0	1	0	1	0	0	1	1	1	0	0	1	0	1	1	0	0	1	0	13	near-core
pan_gene_19311	pan_gene_407	100_Kernel_weight;Average_internode_length_(above_ear);Glutamate;Nodes_per_plant;PCA_of_metabolites:_PC1	Average_internode_length_(above_ear);Nodes_above_ear;Nodes_per_plant	0	0	0	0	0	0	1	0	0	0	0	0	0	0	0	1	0	0	0	0	0	0	0	1	0	0	3	dispensable
pan_gene_19315	pan_gene_19345	Average_internode_length_(above_ear);Nodes_per_plant	Average_internode_length_(above_ear)	1	0	0	0	0	0	0	0	1	1	0	0	0	0	0	0	0	0	1	0	0	0	0	0	1	1	6	dispensable
pan_gene_19315	pan_gene_27996	Average_internode_length_(above_ear);Nodes_per_plant	Average_internode_length_(above_ear);Cob_diameter;Stalk_strength;Starch	1	0	0	0	0	1	0	0	0	0	0	0	0	0	0	0	0	0	0	0	0	0	0	0	1	0	3	dispensable
pan_gene_19315	pan_gene_32857	Average_internode_length_(above_ear);Nodes_per_plant	Average_internode_length_(above_ear);Glucose	1	0	1	0	0	1	1	0	1	1	1	0	0	0	0	0	0	1	0	1	0	0	0	0	1	1	11	near-core
pan_gene_19315	pan_gene_4406	Average_internode_length_(above_ear);Nodes_per_plant	Average_internode_length_(above_ear);Average_internode_length_(below_ear);Average_internode_length_(whole_plant);Height_above_ear;Height_per_day_(until_flowering);Leaf_length;Plant_height;Stalk_strength;Tassel_length	0	0	0	0	0	0	0	0	0	0	0	0	0	0	0	0	0	0	0	0	0	0	0	0	0	1	1	private
pan_gene_19315	pan_gene_8827	Average_internode_length_(above_ear);Nodes_per_plant	Anthesis-silking_interval;Average_internode_length_(above_ear);Nodes_per_plant	0	0	0	0	0	1	0	0	1	1	0	0	0	0	0	0	0	0	0	0	0	0	0	0	1	1	5	dispensable
pan_gene_19345	pan_gene_19458	Average_internode_length_(above_ear)	Average_internode_length_(above_ear);Nodes_above_ear	1	1	0	0	0	0	0	1	0	1	0	0	0	0	0	1	0	0	0	0	0	1	1	0	0	0	7	dispensable
pan_gene_19345	pan_gene_20619	Average_internode_length_(above_ear)	Average_internode_length_(above_ear);Southern_leaf_blight;Total_amino_acids	1	1	1	1	0	0	1	0	1	0	0	0	0	1	0	0	0	0	0	0	0	0	1	0	0	0	8	dispensable
pan_gene_19345	pan_gene_22269	Average_internode_length_(above_ear)	Average_internode_length_(above_ear);Average_internode_length_(whole_plant);Nodes_per_plant	1	0	0	1	1	1	1	1	1	1	1	0	0	1	1	0	1	1	0	0	0	1	1	1	1	1	18	near-core
pan_gene_19345	pan_gene_30778	Average_internode_length_(above_ear)	Average_internode_length_(above_ear)	1	1	1	0	0	1	1	0	1	0	1	1	0	1	1	0	0	0	0	0	1	0	0	0	0	0	11	near-core
pan_gene_19345	pan_gene_32431	Average_internode_length_(above_ear)	Average_internode_length_(above_ear);Average_internode_length_(below_ear);Ear_height	1	1	1	1	0	1	1	1	1	0	1	1	0	1	1	0	1	0	0	0	1	0	1	0	0	0	15	near-core
pan_gene_19345	pan_gene_407	Average_internode_length_(above_ear)	Average_internode_length_(above_ear);Nodes_above_ear;Nodes_per_plant	0	0	0	0	0	0	1	0	0	0	0	0	0	0	0	1	0	0	0	0	0	0	0	0	0	0	2	dispensable
pan_gene_19345	pan_gene_4318	Average_internode_length_(above_ear)	Average_internode_length_(above_ear);Plant_height	0	0	0	0	0	0	1	0	0	1	0	0	0	0	0	1	0	0	0	0	0	0	0	0	0	0	3	dispensable
pan_gene_19345	pan_gene_4406	Average_internode_length_(above_ear)	Average_internode_length_(above_ear);Average_internode_length_(below_ear);Average_internode_length_(whole_plant);Height_above_ear;Height_per_day_(until_flowering);Leaf_length;Plant_height;Stalk_strength;Tassel_length	0	0	0	0	0	0	0	0	0	0	0	0	0	0	0	0	0	0	0	0	0	0	0	0	0	1	1	private
pan_gene_19345	pan_gene_4419	Average_internode_length_(above_ear)	Anthesis-silking_interval;Average_internode_length_(above_ear);Average_internode_length_(below_ear);Leaf_length;Tassel_length	0	0	0	0	0	0	0	0	0	0	0	0	0	0	0	0	0	0	0	0	1	0	0	0	0	0	1	private
pan_gene_19345	pan_gene_4444	Average_internode_length_(above_ear)	Average_internode_length_(above_ear)	0	0	0	0	1	0	0	0	0	1	0	0	0	0	0	1	0	0	0	0	0	0	0	0	0	0	3	dispensable
pan_gene_19345	pan_gene_5555	Average_internode_length_(above_ear)	100_Kernel_weight;Average_internode_length_(above_ear);Average_internode_length_(whole_plant);Ear_row_number	1	0	1	1	0	1	0	1	1	0	1	1	1	1	1	0	1	0	0	0	1	0	1	0	0	0	14	near-core
pan_gene_19345	pan_gene_7049	Average_internode_length_(above_ear)	Average_internode_length_(above_ear)	1	0	1	1	0	1	0	1	0	1	1	1	1	1	1	0	1	0	1	0	1	1	1	0	0	0	16	near-core
pan_gene_19345	pan_gene_8827	Average_internode_length_(above_ear)	Anthesis-silking_interval;Average_internode_length_(above_ear);Nodes_per_plant	0	0	1	1	1	1	1	0	1	1	1	1	0	1	1	0	1	0	0	0	1	0	1	0	1	1	16	near-core
pan_gene_19345	pan_gene_9631	Average_internode_length_(above_ear)	Average_internode_length_(above_ear)	1	0	1	0	1	1	0	0	1	1	1	1	1	0	1	0	1	0	0	0	0	0	1	0	0	0	12	near-core
pan_gene_19346	pan_gene_5005	Average_internode_length_(above_ear)	Average_internode_length_(above_ear);Northern_Leaf_Blight	1	0	1	1	0	0	0	0	1	1	0	1	0	0	1	0	0	0	0	0	1	0	0	0	0	0	8	dispensable
pan_gene_19402	pan_gene_23980	Average_internode_length_(above_ear);Cob_diameter	Average_internode_length_(above_ear)	1	0	0	0	0	0	0	0	0	0	0	0	0	0	0	0	0	0	0	0	0	0	0	0	0	0	1	private
pan_gene_19402	pan_gene_35560	Average_internode_length_(above_ear);Cob_diameter	Average_internode_length_(above_ear)	1	0	0	0	0	0	0	0	0	0	0	0	0	0	0	0	0	0	0	0	0	0	0	0	0	0	1	private
pan_gene_19458	pan_gene_21606	Average_internode_length_(above_ear);Nodes_above_ear	Average_internode_length_(above_ear);Southern_leaf_blight	1	0	0	1	1	0	0	0	1	0	1	0	0	0	0	0	0	0	0	0	0	0	0	0	0	0	5	dispensable
pan_gene_19458	pan_gene_32857	Average_internode_length_(above_ear);Nodes_above_ear	Average_internode_length_(above_ear);Glucose	1	1	0	0	1	0	0	0	1	0	1	0	0	0	0	0	0	0	0	0	0	0	0	0	0	0	5	dispensable
pan_gene_19458	pan_gene_8827	Average_internode_length_(above_ear);Nodes_above_ear	Anthesis-silking_interval;Average_internode_length_(above_ear);Nodes_per_plant	0	0	0	0	0	0	0	0	0	0	0	0	0	0	0	0	0	1	0	0	0	0	0	0	0	0	1	private
pan_gene_19458	pan_gene_9631	Average_internode_length_(above_ear);Nodes_above_ear	Average_internode_length_(above_ear)	1	0	1	0	0	0	0	0	1	1	0	0	0	0	0	1	1	1	0	1	0	0	1	0	1	1	11	near-core
pan_gene_19568	pan_gene_7049	Average_internode_length_(above_ear);Nodes_per_plant	Average_internode_length_(above_ear)	1	0	0	1	1	0	0	0	0	1	0	1	1	0	1	0	0	0	0	0	0	1	0	0	0	0	8	dispensable
pan_gene_19968	pan_gene_27996	Average_internode_length_(above_ear)	Average_internode_length_(above_ear);Cob_diameter;Stalk_strength;Starch	0	0	0	0	1	0	0	0	0	0	0	0	0	0	0	0	0	0	0	0	0	0	0	0	0	0	1	private
pan_gene_19983	pan_gene_61293	Average_internode_length_(above_ear)	Average_internode_length_(above_ear)	1	0	0	0	0	0	0	0	0	0	1	0	0	0	0	0	0	0	0	0	0	0	0	0	0	0	2	dispensable
pan_gene_19983	pan_gene_6490	Average_internode_length_(above_ear)	Average_internode_length_(above_ear)	0	0	0	0	0	0	0	0	0	0	0	0	0	1	0	0	0	0	0	0	0	0	0	0	0	0	1	private
pan_gene_20619	pan_gene_30778	Average_internode_length_(above_ear);Southern_leaf_blight;Total_amino_acids	Average_internode_length_(above_ear)	1	0	1	0	1	0	1	0	1	0	0	0	0	1	0	0	0	0	0	0	0	0	0	0	1	0	7	dispensable
pan_gene_20619	pan_gene_32431	Average_internode_length_(above_ear);Southern_leaf_blight;Total_amino_acids	Average_internode_length_(above_ear);Average_internode_length_(below_ear);Ear_height	1	1	1	1	0	0	1	0	1	1	0	0	0	1	0	0	0	0	0	0	0	1	1	0	1	1	12	near-core
pan_gene_20619	pan_gene_8827	Average_internode_length_(above_ear);Southern_leaf_blight;Total_amino_acids	Anthesis-silking_interval;Average_internode_length_(above_ear);Nodes_per_plant	0	0	1	1	0	0	1	0	1	0	0	0	0	1	0	0	0	0	0	0	0	0	1	0	0	1	7	dispensable
pan_gene_20619	pan_gene_9631	Average_internode_length_(above_ear);Southern_leaf_blight;Total_amino_acids	Average_internode_length_(above_ear)	1	0	0	0	0	0	1	0	1	0	0	0	0	0	0	0	0	0	0	0	0	0	1	0	1	1	6	dispensable
pan_gene_20661	pan_gene_97609	Average_internode_length_(above_ear)	Average_internode_length_(above_ear)	1	0	0	0	1	0	1	0	0	1	0	0	0	0	0	1	0	0	0	0	0	0	0	0	0	0	5	dispensable
pan_gene_20662	pan_gene_28024	Average_internode_length_(above_ear)	Average_internode_length_(above_ear);Average_internode_length_(whole_plant);Tassel_length	1	0	0	0	0	0	0	0	0	1	0	0	1	0	0	0	0	0	0	1	0	1	0	0	0	0	5	dispensable
pan_gene_20662	pan_gene_30830	Average_internode_length_(above_ear)	Average_internode_length_(above_ear);Average_internode_length_(below_ear)	1	0	0	0	0	0	0	0	0	0	0	0	0	0	0	0	0	0	0	0	0	0	0	0	0	0	1	private
pan_gene_20662	pan_gene_30907	Average_internode_length_(above_ear)	Average_internode_length_(above_ear)	1	1	0	1	1	0	1	1	0	0	0	1	0	0	1	1	0	1	0	1	1	1	0	1	0	1	15	near-core
pan_gene_20662	pan_gene_31283	Average_internode_length_(above_ear)	Average_internode_length_(above_ear);Southern_leaf_blight	0	0	0	0	1	0	0	0	0	0	0	0	0	0	0	0	0	0	0	0	0	0	0	0	0	0	1	private
pan_gene_20662	pan_gene_3504	Average_internode_length_(above_ear)	Average_internode_length_(above_ear)	1	0	0	1	0	0	1	0	0	0	0	1	0	0	0	0	0	0	0	1	0	0	0	0	1	1	7	dispensable
pan_gene_20662	pan_gene_407	Average_internode_length_(above_ear)	Average_internode_length_(above_ear);Nodes_above_ear;Nodes_per_plant	0	0	0	0	1	0	1	0	0	0	0	0	0	0	0	1	0	0	0	0	0	0	0	0	0	0	3	dispensable
pan_gene_20662	pan_gene_4419	Average_internode_length_(above_ear)	Anthesis-silking_interval;Average_internode_length_(above_ear);Average_internode_length_(below_ear);Leaf_length;Tassel_length	0	0	0	0	0	0	0	0	0	0	0	0	0	0	0	0	0	0	0	0	1	0	0	0	0	0	1	private
pan_gene_20662	pan_gene_4444	Average_internode_length_(above_ear)	Average_internode_length_(above_ear)	0	0	0	0	1	0	0	0	0	0	0	0	0	0	0	1	0	0	0	0	0	0	0	0	0	0	2	dispensable
pan_gene_20662	pan_gene_5084	Average_internode_length_(above_ear)	Average_internode_length_(above_ear)	1	0	0	1	1	0	0	1	1	0	0	0	0	0	0	0	0	0	0	0	0	0	0	0	0	0	5	dispensable
pan_gene_21345	pan_gene_250	Average_internode_length_(above_ear);Sucrose	Average_internode_length_(above_ear);Nodes_per_plant	1	0	1	0	0	1	0	0	0	1	1	0	1	0	1	1	1	0	0	1	0	0	0	0	0	0	10	dispensable
pan_gene_21345	pan_gene_32503	Average_internode_length_(above_ear);Sucrose	Average_internode_length_(above_ear);Ear_row_number;Glutamate;Height_per_day_(until_flowering);Plant_height;Tassel_branch_number	1	0	0	0	0	0	0	0	0	0	0	0	0	0	0	0	0	0	0	0	0	0	0	0	0	0	1	private
pan_gene_21345	pan_gene_8078	Average_internode_length_(above_ear);Sucrose	Average_internode_length_(above_ear);Days_to_silk	1	0	0	0	0	0	0	0	0	0	0	0	0	0	0	0	0	0	0	0	0	0	0	0	0	0	1	private
pan_gene_21606	pan_gene_22269	Average_internode_length_(above_ear);Southern_leaf_blight	Average_internode_length_(above_ear);Average_internode_length_(whole_plant);Nodes_per_plant	1	0	1	1	1	1	1	0	1	1	1	0	1	1	0	1	1	0	1	1	1	0	1	0	1	1	19	near-core
pan_gene_21606	pan_gene_26475	Average_internode_length_(above_ear);Southern_leaf_blight	Average_internode_length_(above_ear);Nodes_per_plant;Nodes_to_ear;Northern_Leaf_Blight	1	0	0	0	1	1	0	1	1	0	1	0	1	0	1	1	1	1	0	0	1	0	1	0	0	0	13	near-core
pan_gene_21606	pan_gene_32857	Average_internode_length_(above_ear);Southern_leaf_blight	Average_internode_length_(above_ear);Glucose	1	1	1	1	1	1	1	1	1	1	1	1	1	1	1	1	1	1	1	1	1	0	1	0	1	1	24	core
pan_gene_21606	pan_gene_5005	Average_internode_length_(above_ear);Southern_leaf_blight	Average_internode_length_(above_ear);Northern_Leaf_Blight	1	0	1	0	1	1	0	1	1	0	1	1	0	0	0	1	1	1	0	1	1	0	1	0	0	0	14	near-core
pan_gene_21606	pan_gene_5051	Average_internode_length_(above_ear);Southern_leaf_blight	Average_internode_length_(above_ear);Average_internode_length_(whole_plant);Ear_height;Height_per_day_(until_flowering);Plant_height	1	1	0	1	1	1	1	1	1	1	1	1	0	1	1	0	1	0	1	1	1	0	1	0	0	1	19	near-core
pan_gene_21606	pan_gene_8827	Average_internode_length_(above_ear);Southern_leaf_blight	Anthesis-silking_interval;Average_internode_length_(above_ear);Nodes_per_plant	0	1	0	1	0	1	0	0	1	1	1	0	1	1	1	0	1	1	1	1	1	0	1	0	1	0	16	near-core
pan_gene_21606	pan_gene_90507	Average_internode_length_(above_ear);Southern_leaf_blight	Average_internode_length_(above_ear);Boxcox-transformed_leaf_angle	1	0	0	0	0	0	0	0	0	0	0	0	0	0	0	0	0	0	0	0	0	0	0	0	0	0	1	private
pan_gene_22237	pan_gene_24482	Anthesis-silking_interval;Average_internode_length_(above_ear);Chlorophyll_B;Days_to_anthesis	Average_internode_length_(above_ear)	1	1	1	1	1	1	1	1	1	1	1	1	1	1	1	1	0	1	0	1	1	1	1	1	1	1	24	core
pan_gene_22237	pan_gene_28024	Anthesis-silking_interval;Average_internode_length_(above_ear);Chlorophyll_B;Days_to_anthesis	Average_internode_length_(above_ear);Average_internode_length_(whole_plant);Tassel_length	1	0	0	0	0	0	0	0	0	1	0	0	0	0	0	0	0	0	0	1	0	0	0	0	0	0	3	dispensable
pan_gene_22237	pan_gene_2995	Anthesis-silking_interval;Average_internode_length_(above_ear);Chlorophyll_B;Days_to_anthesis	Average_internode_length_(above_ear);Ear_row_number;Total_amino_acids	1	0	0	0	0	0	0	0	0	0	0	0	0	0	0	0	0	0	0	0	0	0	0	0	0	0	1	private
pan_gene_22237	pan_gene_30684	Anthesis-silking_interval;Average_internode_length_(above_ear);Chlorophyll_B;Days_to_anthesis	Average_internode_length_(above_ear)	1	1	0	1	0	0	1	0	1	0	0	0	0	0	0	0	1	0	0	1	0	0	0	0	0	0	7	dispensable
pan_gene_22237	pan_gene_32850	Anthesis-silking_interval;Average_internode_length_(above_ear);Chlorophyll_B;Days_to_anthesis	100_Kernel_weight;Average_internode_length_(above_ear);Glutamate	1	0	0	0	0	0	0	0	0	0	1	0	0	0	0	0	0	0	0	0	1	0	0	0	0	0	3	dispensable
pan_gene_22241	pan_gene_26875	Average_internode_length_(above_ear);Average_internode_length_(whole_plant);Days_to_anthesis	Average_internode_length_(above_ear)	1	0	0	0	0	1	0	1	0	0	0	0	0	0	0	0	0	1	0	1	0	1	0	0	0	0	6	dispensable
pan_gene_22241	pan_gene_28025	Average_internode_length_(above_ear);Average_internode_length_(whole_plant);Days_to_anthesis	Average_internode_length_(above_ear);Tassel_length	0	0	1	0	1	0	0	1	1	0	0	1	0	0	0	0	0	1	0	0	0	0	0	0	0	0	6	dispensable
pan_gene_22241	pan_gene_409	Average_internode_length_(above_ear);Average_internode_length_(whole_plant);Days_to_anthesis	Average_internode_length_(above_ear);Average_internode_length_(whole_plant);Height_per_day_(until_flowering);Nodes_per_plant;Plant_height	1	0	0	1	0	0	0	0	0	0	0	0	0	0	0	1	0	0	0	1	0	0	0	0	0	0	4	dispensable
pan_gene_22241	pan_gene_5929	Average_internode_length_(above_ear);Average_internode_length_(whole_plant);Days_to_anthesis	Average_internode_length_(above_ear);Days_to_silk	1	0	0	0	0	0	0	0	1	0	0	0	0	0	0	0	0	0	0	0	0	0	0	0	0	0	2	dispensable
pan_gene_22246	pan_gene_23859	Anthesis-silking_interval;Average_internode_length_(above_ear);Average_internode_length_(whole_plant)	Average_internode_length_(above_ear);Height_above_ear	1	0	1	0	0	1	0	0	1	0	1	0	0	0	1	0	0	1	0	1	1	0	0	1	0	0	10	dispensable
pan_gene_22269	pan_gene_26336	Average_internode_length_(above_ear);Average_internode_length_(whole_plant);Nodes_per_plant	Average_internode_length_(above_ear);Average_internode_length_(whole_plant)	1	0	1	1	1	1	1	1	0	0	1	1	1	1	0	1	1	1	0	0	1	1	1	0	1	1	19	near-core
pan_gene_22269	pan_gene_27996	Average_internode_length_(above_ear);Average_internode_length_(whole_plant);Nodes_per_plant	Average_internode_length_(above_ear);Cob_diameter;Stalk_strength;Starch	1	0	1	0	0	0	0	0	0	0	0	0	0	0	0	1	1	0	0	0	0	0	0	0	1	1	6	dispensable
pan_gene_22269	pan_gene_32857	Average_internode_length_(above_ear);Average_internode_length_(whole_plant);Nodes_per_plant	Average_internode_length_(above_ear);Glucose	1	1	1	1	1	1	1	0	1	1	1	0	1	1	1	0	1	1	1	1	1	1	1	0	1	0	21	core
pan_gene_22269	pan_gene_5051	Average_internode_length_(above_ear);Average_internode_length_(whole_plant);Nodes_per_plant	Average_internode_length_(above_ear);Average_internode_length_(whole_plant);Ear_height;Height_per_day_(until_flowering);Plant_height	1	1	0	0	1	1	1	1	1	1	0	1	1	0	0	0	1	0	0	0	1	1	1	0	0	1	15	near-core
pan_gene_22269	pan_gene_7049	Average_internode_length_(above_ear);Average_internode_length_(whole_plant);Nodes_per_plant	Average_internode_length_(above_ear)	1	1	0	1	1	1	1	1	1	1	1	1	1	1	1	1	1	1	0	1	1	1	1	0	0	1	22	core
pan_gene_22269	pan_gene_8827	Average_internode_length_(above_ear);Average_internode_length_(whole_plant);Nodes_per_plant	Anthesis-silking_interval;Average_internode_length_(above_ear);Nodes_per_plant	0	1	0	1	1	1	1	0	1	1	1	1	1	1	1	1	1	1	1	1	1	1	1	1	1	1	23	core
pan_gene_22269	pan_gene_90507	Average_internode_length_(above_ear);Average_internode_length_(whole_plant);Nodes_per_plant	Average_internode_length_(above_ear);Boxcox-transformed_leaf_angle	1	0	0	0	0	0	0	0	0	0	0	0	0	0	0	0	0	0	0	0	0	0	0	0	0	0	1	private
pan_gene_22380	pan_gene_26639	Average_internode_length_(above_ear);Ear_row_number;PCA_of_metabolites:_PC2;Starch	Average_internode_length_(above_ear);Days_to_anthesis;Nodes_per_plant;Nodes_to_ear	1	0	0	0	0	0	0	0	0	0	0	0	1	0	0	0	0	0	0	0	0	0	0	0	0	0	2	dispensable
pan_gene_23560	pan_gene_30907	Average_internode_length_(above_ear)	Average_internode_length_(above_ear)	0	0	0	0	1	0	0	0	0	0	0	0	0	0	0	0	0	1	0	1	0	0	0	0	0	1	4	dispensable
pan_gene_23560	pan_gene_31283	Average_internode_length_(above_ear)	Average_internode_length_(above_ear);Southern_leaf_blight	0	0	0	0	1	0	0	0	0	0	0	0	0	0	0	0	0	0	0	0	0	0	0	0	0	0	1	private
pan_gene_23560	pan_gene_407	Average_internode_length_(above_ear)	Average_internode_length_(above_ear);Nodes_above_ear;Nodes_per_plant	0	0	0	0	1	0	0	0	0	0	0	0	0	0	0	0	0	0	0	0	0	0	0	0	0	0	1	private
pan_gene_23560	pan_gene_4444	Average_internode_length_(above_ear)	Average_internode_length_(above_ear)	0	0	0	0	1	0	0	0	0	0	0	0	0	0	0	0	0	0	0	0	0	0	0	0	0	0	1	private
pan_gene_23560	pan_gene_61601	Average_internode_length_(above_ear)	Average_internode_length_(above_ear);Days_to_silk;Ear_row_number	0	0	0	0	1	0	0	0	0	0	0	0	0	0	0	0	0	1	0	1	0	0	0	0	0	0	3	dispensable
pan_gene_23596	pan_gene_24742	Average_internode_length_(above_ear)	Average_internode_length_(above_ear)	0	0	0	0	0	0	0	0	0	0	0	0	1	0	0	0	0	0	0	0	0	0	0	0	0	0	1	private
pan_gene_23596	pan_gene_32280	Average_internode_length_(above_ear)	Average_internode_length_(above_ear)	0	0	0	0	0	0	0	0	0	0	0	0	0	1	0	0	0	0	0	0	0	0	0	0	0	0	1	private
pan_gene_2396	pan_gene_31364	Average_internode_length_(above_ear)	Average_internode_length_(above_ear);Leaf_length	1	0	0	0	0	0	0	0	0	0	0	0	0	1	0	0	0	0	1	0	0	0	1	0	0	0	4	dispensable
pan_gene_2396	pan_gene_3449	Average_internode_length_(above_ear)	Average_internode_length_(above_ear)	1	0	0	0	0	0	0	0	0	0	0	0	0	0	0	0	0	0	0	0	0	0	1	0	0	0	2	dispensable
pan_gene_23980	pan_gene_30748	Average_internode_length_(above_ear)	Average_internode_length_(above_ear);Plant_height;Tassel_length	1	0	0	0	0	0	1	0	0	1	0	0	0	0	1	0	0	1	0	0	1	0	0	0	0	0	6	dispensable
pan_gene_23980	pan_gene_35560	Average_internode_length_(above_ear)	Average_internode_length_(above_ear)	1	0	0	0	0	0	0	0	0	0	0	0	0	0	0	0	0	0	0	0	0	0	0	0	0	0	1	private
pan_gene_24039	pan_gene_30311	Average_internode_length_(above_ear);Days_to_silk;Northern_Leaf_Blight	Average_internode_length_(above_ear);Height_above_ear	1	1	1	1	0	1	0	1	1	0	0	1	1	1	0	1	1	1	1	1	1	0	0	1	1	1	19	near-core
pan_gene_24039	pan_gene_570	Average_internode_length_(above_ear);Days_to_silk;Northern_Leaf_Blight	Average_internode_length_(above_ear);Days_to_silk;Ear_height;Height_above_ear;Plant_height	1	1	1	0	0	0	1	1	0	1	0	0	1	0	0	1	1	1	1	0	1	1	1	1	1	1	17	near-core
pan_gene_24041	pan_gene_32852	Average_internode_length_(above_ear);Days_to_silk	Average_internode_length_(above_ear);Height_above_ear	1	0	0	0	0	0	0	0	1	1	0	0	0	0	0	0	0	0	0	0	0	0	0	0	0	0	3	dispensable
pan_gene_24041	pan_gene_9631	Average_internode_length_(above_ear);Days_to_silk	Average_internode_length_(above_ear)	1	0	1	0	0	0	0	0	1	1	0	0	1	0	0	1	0	0	0	0	0	0	0	0	0	0	6	dispensable
pan_gene_24482	pan_gene_28191	Average_internode_length_(above_ear)	Average_internode_length_(above_ear)	1	1	1	1	1	0	1	0	1	1	1	1	1	1	0	1	0	1	0	0	1	0	1	1	1	1	19	near-core
pan_gene_24482	pan_gene_30684	Average_internode_length_(above_ear)	Average_internode_length_(above_ear)	1	1	0	1	0	0	1	0	1	1	0	0	0	0	0	0	1	0	0	0	0	0	0	0	0	0	7	dispensable
pan_gene_24482	pan_gene_32852	Average_internode_length_(above_ear)	Average_internode_length_(above_ear);Height_above_ear	1	1	0	1	1	1	1	0	1	1	1	0	0	1	0	0	0	1	0	0	1	0	1	1	1	1	16	near-core
pan_gene_24482	pan_gene_4318	Average_internode_length_(above_ear)	Average_internode_length_(above_ear);Plant_height	0	0	0	0	1	0	1	0	0	0	0	0	0	0	1	1	1	0	0	0	0	0	0	0	0	0	5	dispensable
pan_gene_24742	pan_gene_32495	Average_internode_length_(above_ear)	Average_internode_length_(above_ear);Tassel_branch_number	1	0	1	0	1	1	1	1	0	1	0	0	0	1	1	1	0	0	1	1	1	1	1	0	1	0	16	near-core
pan_gene_24766	pan_gene_28191	Average_internode_length_(above_ear);Average_internode_length_(whole_plant);Ratio_of_ear_height_to_total_height	Average_internode_length_(above_ear)	1	0	0	0	0	0	0	0	0	0	0	0	0	0	0	0	0	0	0	0	0	0	0	0	0	0	1	private
pan_gene_24766	pan_gene_5005	Average_internode_length_(above_ear);Average_internode_length_(whole_plant);Ratio_of_ear_height_to_total_height	Average_internode_length_(above_ear);Northern_Leaf_Blight	1	0	0	0	0	0	0	0	0	0	0	0	0	0	0	0	0	0	0	0	0	0	0	0	0	0	1	private
pan_gene_25544	pan_gene_31063	Average_internode_length_(above_ear)	Average_internode_length_(above_ear)	0	0	0	0	1	0	0	0	1	0	0	1	0	0	0	0	0	0	0	0	0	0	0	0	0	0	3	dispensable
pan_gene_25544	pan_gene_409	Average_internode_length_(above_ear)	Average_internode_length_(above_ear);Average_internode_length_(whole_plant);Height_per_day_(until_flowering);Nodes_per_plant;Plant_height	0	0	0	1	1	0	0	0	1	1	0	1	0	0	0	0	0	0	1	0	0	0	1	0	1	1	9	dispensable
pan_gene_25544	pan_gene_9699	Average_internode_length_(above_ear)	Average_internode_length_(above_ear);Height_above_ear	0	0	0	0	1	1	0	0	0	1	0	1	0	0	0	0	0	0	0	0	0	0	0	0	0	0	4	dispensable
pan_gene_25808	pan_gene_30895	Average_internode_length_(above_ear);Nodes_above_ear	Average_internode_length_(above_ear);Height_per_day_(until_flowering);Leaf_width;Nodes_per_plant;Northern_Leaf_Blight;Tassel_branch_number	1	0	0	0	0	0	0	0	0	0	0	0	0	1	0	0	1	0	0	0	0	0	0	0	0	0	3	dispensable
pan_gene_25808	pan_gene_32790	Average_internode_length_(above_ear);Nodes_above_ear	Average_internode_length_(above_ear)	1	0	0	1	0	0	0	0	1	1	0	0	1	0	1	0	1	0	0	1	1	0	1	0	0	0	10	dispensable
pan_gene_25808	pan_gene_408	Average_internode_length_(above_ear);Nodes_above_ear	Average_internode_length_(above_ear);Nodes_above_ear;Nodes_per_plant	1	1	0	1	0	0	0	0	1	1	0	0	1	1	0	0	0	0	0	1	1	0	1	0	0	0	10	dispensable
pan_gene_26454	pan_gene_75515	Average_internode_length_(above_ear)	Average_internode_length_(above_ear);Boxcox-transformed_leaf_angle	1	0	0	0	0	0	0	0	0	0	0	0	0	0	0	0	0	0	0	0	0	0	0	0	0	0	1	private
pan_gene_26475	pan_gene_5051	Average_internode_length_(above_ear);Nodes_per_plant;Nodes_to_ear;Northern_Leaf_Blight	Average_internode_length_(above_ear);Average_internode_length_(whole_plant);Ear_height;Height_per_day_(until_flowering);Plant_height	1	0	0	0	0	1	0	0	0	0	0	0	0	0	0	0	0	0	0	0	1	0	1	0	0	0	4	dispensable
pan_gene_26875	pan_gene_409	Average_internode_length_(above_ear)	Average_internode_length_(above_ear);Average_internode_length_(whole_plant);Height_per_day_(until_flowering);Nodes_per_plant;Plant_height	1	1	1	0	0	1	1	0	0	1	0	0	1	1	1	0	0	0	1	1	0	0	1	1	1	1	15	near-core
pan_gene_26875	pan_gene_5929	Average_internode_length_(above_ear)	Average_internode_length_(above_ear);Days_to_silk	1	0	0	0	0	0	0	0	0	0	0	0	1	0	0	0	0	0	0	0	0	0	0	0	1	0	3	dispensable
pan_gene_26876	pan_gene_9247	Average_internode_length_(above_ear)	Average_internode_length_(above_ear);Days_to_anthesis	0	0	1	0	0	0	0	0	0	0	0	0	0	0	0	0	0	0	0	0	0	0	0	0	0	0	1	private
pan_gene_26876	pan_gene_9631	Average_internode_length_(above_ear)	Average_internode_length_(above_ear)	1	0	1	0	1	1	1	0	0	0	1	1	1	0	1	1	0	0	1	0	0	0	0	1	0	1	13	near-core
pan_gene_26975	pan_gene_3450	Average_internode_length_(above_ear)	Average_internode_length_(above_ear)	1	1	1	1	1	1	1	1	0	1	1	0	1	1	0	1	1	1	0	0	0	0	1	0	1	1	18	near-core
pan_gene_26975	pan_gene_4406	Average_internode_length_(above_ear)	Average_internode_length_(above_ear);Average_internode_length_(below_ear);Average_internode_length_(whole_plant);Height_above_ear;Height_per_day_(until_flowering);Leaf_length;Plant_height;Stalk_strength;Tassel_length	0	0	0	0	0	0	0	0	0	0	0	0	0	0	0	0	0	0	0	0	0	0	0	0	0	1	1	private
pan_gene_26975	pan_gene_5084	Average_internode_length_(above_ear)	Average_internode_length_(above_ear)	1	1	1	1	1	0	1	1	1	0	1	0	0	1	0	1	1	1	0	0	1	1	0	0	1	1	17	near-core
pan_gene_27996	pan_gene_32857	Average_internode_length_(above_ear);Cob_diameter;Stalk_strength;Starch	Average_internode_length_(above_ear);Glucose	1	0	1	0	1	0	0	0	1	0	1	0	0	0	0	0	1	0	0	0	0	0	0	0	1	0	7	dispensable
pan_gene_27996	pan_gene_8827	Average_internode_length_(above_ear);Cob_diameter;Stalk_strength;Starch	Anthesis-silking_interval;Average_internode_length_(above_ear);Nodes_per_plant	0	0	1	0	1	0	0	0	0	0	0	0	0	0	0	1	1	0	0	0	0	0	0	0	1	0	5	dispensable
pan_gene_27996	pan_gene_90507	Average_internode_length_(above_ear);Cob_diameter;Stalk_strength;Starch	Average_internode_length_(above_ear);Boxcox-transformed_leaf_angle	1	0	0	0	0	0	0	0	0	0	0	0	0	0	0	0	0	0	0	0	0	0	0	0	0	0	1	private
pan_gene_27997	pan_gene_4977	Average_internode_length_(above_ear);Stalk_strength	Average_internode_length_(above_ear);Average_internode_length_(below_ear);Ear_height;Plant_height	1	0	0	0	0	0	0	0	0	1	0	0	0	0	0	0	0	0	0	0	1	0	0	0	0	0	3	dispensable
pan_gene_28025	pan_gene_409	Average_internode_length_(above_ear);Tassel_length	Average_internode_length_(above_ear);Average_internode_length_(whole_plant);Height_per_day_(until_flowering);Nodes_per_plant;Plant_height	0	0	0	0	1	1	0	0	0	0	0	0	0	0	0	0	0	0	0	0	0	0	1	0	0	0	3	dispensable
pan_gene_28191	pan_gene_32834	Average_internode_length_(above_ear)	Average_internode_length_(above_ear);Average_internode_length_(whole_plant);Glutamate;Height_per_day_(until_flowering)	1	0	1	1	1	1	0	1	0	0	0	1	0	0	0	0	0	1	1	0	1	0	0	0	0	1	11	near-core
pan_gene_28191	pan_gene_5005	Average_internode_length_(above_ear)	Average_internode_length_(above_ear);Northern_Leaf_Blight	1	1	1	1	1	1	0	0	1	0	1	1	0	0	0	0	0	1	1	1	1	0	1	0	0	0	14	near-core
pan_gene_28191	pan_gene_5084	Average_internode_length_(above_ear)	Average_internode_length_(above_ear)	1	0	0	1	1	0	1	1	1	1	0	1	1	0	0	1	0	1	0	1	0	0	0	0	0	0	12	near-core
pan_gene_28191	pan_gene_9631	Average_internode_length_(above_ear)	Average_internode_length_(above_ear)	1	0	1	0	1	0	0	0	1	1	1	0	1	0	1	0	0	0	1	0	0	0	1	0	0	0	10	dispensable
pan_gene_28493	pan_gene_4187	Average_internode_length_(above_ear);Leaf_length;Northern_Leaf_Blight	Average_internode_length_(above_ear);Days_to_silk;Nodes_per_plant;Northern_Leaf_Blight;Tassel_length	1	0	0	0	0	0	0	0	0	0	0	0	0	0	0	0	0	0	0	0	0	0	0	0	0	0	1	private
pan_gene_28795	pan_gene_2968	Average_internode_length_(above_ear)	Average_internode_length_(above_ear);Average_internode_length_(whole_plant);Leaf_width;Plant_height	1	0	1	0	0	0	0	0	0	0	0	0	1	1	0	0	0	1	0	0	0	0	1	0	0	0	6	dispensable
pan_gene_28795	pan_gene_32789	Average_internode_length_(above_ear)	Average_internode_length_(above_ear)	1	1	1	0	1	1	0	0	0	1	0	0	1	1	0	1	1	1	0	1	0	0	1	0	1	1	15	near-core
pan_gene_28795	pan_gene_5047	Average_internode_length_(above_ear)	Average_internode_length_(above_ear);Height_above_ear;Height_per_day_(until_flowering);Plant_height	1	1	1	0	1	0	0	0	1	1	0	1	0	1	0	1	1	0	0	0	0	0	1	1	1	1	14	near-core
pan_gene_2995	pan_gene_32850	Average_internode_length_(above_ear);Ear_row_number;Total_amino_acids	100_Kernel_weight;Average_internode_length_(above_ear);Glutamate	1	0	0	0	0	0	0	0	0	0	0	0	0	0	0	0	0	0	0	0	0	0	0	0	0	0	1	private
pan_gene_2995	pan_gene_7049	Average_internode_length_(above_ear);Ear_row_number;Total_amino_acids	Average_internode_length_(above_ear)	1	0	0	0	0	0	0	0	0	0	0	0	0	0	0	0	0	0	0	0	0	0	0	0	0	1	2	dispensable
pan_gene_30311	pan_gene_570	Average_internode_length_(above_ear);Height_above_ear	Average_internode_length_(above_ear);Days_to_silk;Ear_height;Height_above_ear;Plant_height	1	1	1	0	0	1	1	1	0	0	0	1	1	0	0	0	1	1	1	0	1	1	1	0	1	1	16	near-core
pan_gene_30320	pan_gene_32541	Average_internode_length_(above_ear);Average_internode_length_(whole_plant);Height_above_ear;Height_per_day_(until_flowering)	Average_internode_length_(above_ear);Average_internode_length_(whole_plant)	0	0	0	0	0	0	1	0	0	0	0	0	0	0	0	0	1	0	0	0	1	0	0	0	0	0	3	dispensable
pan_gene_30684	pan_gene_32288	Average_internode_length_(above_ear)	Average_internode_length_(above_ear);Days_to_silk	0	0	0	0	1	0	0	0	0	0	0	0	0	0	0	0	0	0	0	0	0	0	0	0	0	0	1	private
pan_gene_30684	pan_gene_32850	Average_internode_length_(above_ear)	100_Kernel_weight;Average_internode_length_(above_ear);Glutamate	1	0	0	0	0	0	0	0	1	0	0	1	0	1	0	1	0	0	0	1	0	0	0	0	0	0	6	dispensable
pan_gene_30684	pan_gene_4318	Average_internode_length_(above_ear)	Average_internode_length_(above_ear);Plant_height	0	0	0	0	0	0	1	0	0	1	0	0	0	0	0	1	1	0	0	0	0	0	0	0	0	0	4	dispensable
pan_gene_30684	pan_gene_4444	Average_internode_length_(above_ear)	Average_internode_length_(above_ear)	0	0	0	0	0	0	0	0	0	1	0	0	0	0	0	1	0	0	0	0	0	0	0	0	0	0	2	dispensable
pan_gene_30684	pan_gene_61601	Average_internode_length_(above_ear)	Average_internode_length_(above_ear);Days_to_silk;Ear_row_number	1	1	0	1	0	1	1	0	1	1	0	0	1	0	0	0	0	0	0	1	0	1	0	0	0	0	10	dispensable
pan_gene_30778	pan_gene_32431	Average_internode_length_(above_ear)	Average_internode_length_(above_ear);Average_internode_length_(below_ear);Ear_height	1	1	1	0	0	1	1	1	1	0	1	1	0	1	1	0	0	1	1	0	0	1	0	0	1	0	15	near-core
pan_gene_30778	pan_gene_5555	Average_internode_length_(above_ear)	100_Kernel_weight;Average_internode_length_(above_ear);Average_internode_length_(whole_plant);Ear_row_number	1	1	1	1	1	1	1	1	1	0	1	0	1	1	1	0	1	1	1	1	1	1	0	0	0	0	19	near-core
pan_gene_30778	pan_gene_8827	Average_internode_length_(above_ear)	Anthesis-silking_interval;Average_internode_length_(above_ear);Nodes_per_plant	0	1	0	0	0	0	1	0	1	0	1	1	0	1	0	0	0	0	0	0	0	0	0	0	0	0	6	dispensable
pan_gene_30830	pan_gene_3504	Average_internode_length_(above_ear);Average_internode_length_(below_ear)	Average_internode_length_(above_ear)	1	1	0	1	0	0	0	0	0	0	0	0	1	0	1	0	0	1	1	0	0	0	0	0	1	0	8	dispensable
pan_gene_30851	pan_gene_31261	Average_internode_length_(above_ear);Average_internode_length_(below_ear)	Average_internode_length_(above_ear);Days_to_anthesis	1	0	0	0	0	0	0	0	0	0	0	0	0	0	0	0	0	0	0	0	0	0	0	0	0	0	1	private
pan_gene_30895	pan_gene_32790	Average_internode_length_(above_ear);Height_per_day_(until_flowering);Leaf_width;Nodes_per_plant;Northern_Leaf_Blight;Tassel_branch_number	Average_internode_length_(above_ear)	1	0	0	0	0	0	1	0	0	1	1	1	0	0	0	1	1	0	0	0	1	0	0	0	0	0	8	dispensable
pan_gene_30907	pan_gene_31283	Average_internode_length_(above_ear)	Average_internode_length_(above_ear);Southern_leaf_blight	0	0	0	0	1	0	0	0	0	0	0	0	0	0	0	0	0	0	0	0	0	0	0	0	0	0	1	private
pan_gene_30907	pan_gene_32288	Average_internode_length_(above_ear)	Average_internode_length_(above_ear);Days_to_silk	0	0	0	0	1	0	0	0	0	0	0	0	0	0	0	0	0	0	0	0	0	0	0	0	0	0	1	private
pan_gene_30907	pan_gene_407	Average_internode_length_(above_ear)	Average_internode_length_(above_ear);Nodes_above_ear;Nodes_per_plant	0	0	0	0	0	0	1	0	0	0	0	0	0	0	0	1	0	0	0	0	0	0	0	0	0	0	2	dispensable
pan_gene_30907	pan_gene_4419	Average_internode_length_(above_ear)	Anthesis-silking_interval;Average_internode_length_(above_ear);Average_internode_length_(below_ear);Leaf_length;Tassel_length	0	0	0	0	0	0	0	0	0	0	0	0	0	0	0	0	0	0	0	0	1	0	0	0	0	0	1	private
pan_gene_30907	pan_gene_4444	Average_internode_length_(above_ear)	Average_internode_length_(above_ear)	0	0	0	0	1	0	0	0	0	0	0	0	0	0	0	1	0	0	0	0	0	0	0	0	0	0	2	dispensable
pan_gene_30907	pan_gene_61601	Average_internode_length_(above_ear)	Average_internode_length_(above_ear);Days_to_silk;Ear_row_number	1	1	0	1	1	0	1	0	0	0	0	1	0	1	1	1	1	1	0	1	1	1	0	1	0	0	15	near-core
pan_gene_31283	pan_gene_32288	Average_internode_length_(above_ear);Southern_leaf_blight	Average_internode_length_(above_ear);Days_to_silk	0	0	0	0	1	0	0	0	0	0	0	0	0	0	0	0	0	0	0	0	0	0	0	0	0	0	1	private
pan_gene_31283	pan_gene_407	Average_internode_length_(above_ear);Southern_leaf_blight	Average_internode_length_(above_ear);Nodes_above_ear;Nodes_per_plant	0	0	0	0	1	0	0	0	0	0	0	0	0	0	0	0	0	0	0	0	0	0	0	0	0	0	1	private
pan_gene_31283	pan_gene_4318	Average_internode_length_(above_ear);Southern_leaf_blight	Average_internode_length_(above_ear);Plant_height	0	0	0	0	1	0	0	0	0	0	0	0	0	0	0	0	0	0	0	0	0	0	0	0	0	0	1	private
pan_gene_31283	pan_gene_4444	Average_internode_length_(above_ear);Southern_leaf_blight	Average_internode_length_(above_ear)	0	0	0	0	1	0	0	0	0	0	0	0	0	0	0	0	0	0	0	0	0	0	0	0	0	0	1	private
pan_gene_31283	pan_gene_61601	Average_internode_length_(above_ear);Southern_leaf_blight	Average_internode_length_(above_ear);Days_to_silk;Ear_row_number	0	0	0	0	1	0	0	0	0	0	0	0	0	0	0	0	0	0	0	0	0	0	0	0	0	0	1	private
pan_gene_31598	pan_gene_90	Average_internode_length_(above_ear)	Average_internode_length_(above_ear);Days_to_silk;Height_above_ear	0	0	0	0	0	0	0	0	0	0	0	0	0	1	1	0	0	0	0	0	0	0	0	0	0	0	2	dispensable
pan_gene_32288	pan_gene_4444	Average_internode_length_(above_ear);Days_to_silk	Average_internode_length_(above_ear)	0	0	0	0	1	0	0	0	0	0	0	0	0	0	0	0	0	0	0	0	0	0	0	0	0	0	1	private
pan_gene_32422	pan_gene_409	Average_internode_length_(above_ear);Tassel_branch_number	Average_internode_length_(above_ear);Average_internode_length_(whole_plant);Height_per_day_(until_flowering);Nodes_per_plant;Plant_height	1	0	0	0	0	0	0	1	0	1	0	1	0	0	0	1	0	0	0	0	0	0	0	0	0	0	5	dispensable
pan_gene_32431	pan_gene_3785	Average_internode_length_(above_ear);Average_internode_length_(below_ear);Ear_height	Average_internode_length_(above_ear)	0	0	0	0	0	0	0	1	0	0	0	0	0	0	0	0	0	0	0	0	0	0	0	0	0	0	1	private
pan_gene_32431	pan_gene_5555	Average_internode_length_(above_ear);Average_internode_length_(below_ear);Ear_height	100_Kernel_weight;Average_internode_length_(above_ear);Average_internode_length_(whole_plant);Ear_row_number	1	1	0	1	0	1	1	1	1	0	1	1	0	1	1	0	1	1	1	1	1	1	1	0	1	1	20	core
pan_gene_32431	pan_gene_8827	Average_internode_length_(above_ear);Average_internode_length_(below_ear);Ear_height	Anthesis-silking_interval;Average_internode_length_(above_ear);Nodes_per_plant	0	1	1	1	0	1	1	0	1	0	1	1	0	1	1	0	1	1	0	0	0	0	0	0	0	0	12	near-core
pan_gene_32431	pan_gene_9631	Average_internode_length_(above_ear);Average_internode_length_(below_ear);Ear_height	Average_internode_length_(above_ear)	1	0	0	0	0	1	1	0	1	1	1	1	0	0	1	0	1	1	1	1	0	0	1	0	1	1	15	near-core
pan_gene_32495	pan_gene_90507	Average_internode_length_(above_ear);Tassel_branch_number	Average_internode_length_(above_ear);Boxcox-transformed_leaf_angle	1	0	0	0	0	0	0	0	0	0	0	0	0	0	0	0	0	0	0	0	0	0	0	0	0	0	1	private
pan_gene_32572	pan_gene_407	Average_internode_length_(above_ear);Chlorophyll_A	Average_internode_length_(above_ear);Nodes_above_ear;Nodes_per_plant	0	0	0	0	0	0	0	0	0	0	0	1	1	0	0	0	0	0	0	0	0	0	0	0	0	0	2	dispensable
pan_gene_32662	pan_gene_32783	Average_internode_length_(above_ear);Average_internode_length_(whole_plant);Boxcox-transformed_leaf_angle;PCA_of_metabolites:_PC2	Average_internode_length_(above_ear);Average_internode_length_(whole_plant);Height_per_day_(until_flowering);Leaf_length;Plant_height	0	1	1	1	0	0	1	0	1	1	1	1	0	1	1	1	1	1	1	1	1	0	1	1	0	1	19	near-core
pan_gene_32783	pan_gene_9699	Average_internode_length_(above_ear);Average_internode_length_(whole_plant);Height_per_day_(until_flowering);Leaf_length;Plant_height	Average_internode_length_(above_ear);Height_above_ear	1	0	1	0	1	0	0	0	0	1	1	1	0	0	1	0	0	0	0	0	0	0	0	0	0	0	7	dispensable
pan_gene_32786	pan_gene_5929	Average_internode_length_(above_ear);Ear_height;Height_per_day_(until_flowering);Plant_height	Average_internode_length_(above_ear);Days_to_silk	0	0	0	0	1	0	0	1	1	0	0	0	0	0	0	0	0	0	0	0	0	0	0	1	0	0	4	dispensable
pan_gene_32789	pan_gene_3782	Average_internode_length_(above_ear)	Average_internode_length_(above_ear)	1	1	1	0	0	1	1	0	0	1	1	1	1	1	1	1	1	1	0	1	1	0	1	0	0	1	18	near-core
pan_gene_32789	pan_gene_5047	Average_internode_length_(above_ear)	Average_internode_length_(above_ear);Height_above_ear;Height_per_day_(until_flowering);Plant_height	1	1	1	1	1	0	0	0	0	1	0	1	0	1	0	1	0	1	0	0	1	0	1	0	1	1	14	near-core
pan_gene_32790	pan_gene_408	Average_internode_length_(above_ear)	Average_internode_length_(above_ear);Nodes_above_ear;Nodes_per_plant	1	0	1	1	1	0	0	1	0	1	0	1	1	0	1	0	0	1	0	1	1	0	1	1	0	1	15	near-core
pan_gene_32810	pan_gene_5929	Average_internode_length_(above_ear);Height_per_day_(until_flowering);Nitrate;Tassel_branch_number	Average_internode_length_(above_ear);Days_to_silk	1	0	0	0	0	0	0	0	0	0	0	0	0	0	0	0	0	0	0	0	0	0	0	0	0	0	1	private
pan_gene_32813	pan_gene_3482	Average_internode_length_(above_ear);Nitrate	Average_internode_length_(above_ear);Average_internode_length_(whole_plant);Height_above_ear;Plant_height	0	0	0	0	0	0	0	0	0	0	0	0	0	1	0	1	0	0	0	0	0	0	0	0	0	0	2	dispensable
pan_gene_32834	pan_gene_32852	Average_internode_length_(above_ear);Average_internode_length_(whole_plant);Glutamate;Height_per_day_(until_flowering)	Average_internode_length_(above_ear);Height_above_ear	1	0	0	0	0	1	0	1	0	0	0	0	0	0	0	0	0	1	0	0	1	0	0	0	0	0	5	dispensable
pan_gene_32852	pan_gene_9631	Average_internode_length_(above_ear);Height_above_ear	Average_internode_length_(above_ear)	1	0	1	0	1	0	1	0	1	1	0	0	0	0	0	0	0	0	1	0	0	0	1	0	0	0	8	dispensable
pan_gene_32857	pan_gene_5005	Average_internode_length_(above_ear);Glucose	Average_internode_length_(above_ear);Northern_Leaf_Blight	1	1	1	1	1	1	1	1	1	0	1	1	0	0	0	1	1	1	0	1	1	0	1	1	0	1	19	near-core
pan_gene_32857	pan_gene_5051	Average_internode_length_(above_ear);Glucose	Average_internode_length_(above_ear);Average_internode_length_(whole_plant);Ear_height;Height_per_day_(until_flowering);Plant_height	1	1	1	1	1	1	1	1	1	1	1	1	1	1	0	1	1	0	1	1	1	1	1	1	1	0	23	core
pan_gene_32857	pan_gene_7049	Average_internode_length_(above_ear);Glucose	Average_internode_length_(above_ear)	1	1	1	1	1	1	1	0	1	1	1	0	1	1	1	0	1	1	0	1	1	1	1	1	0	1	21	core
pan_gene_32857	pan_gene_8827	Average_internode_length_(above_ear);Glucose	Anthesis-silking_interval;Average_internode_length_(above_ear);Nodes_per_plant	0	0	0	1	1	1	1	0	1	1	1	0	1	1	1	0	1	1	1	1	1	1	1	0	1	1	19	near-core
pan_gene_32857	pan_gene_90507	Average_internode_length_(above_ear);Glucose	Average_internode_length_(above_ear);Boxcox-transformed_leaf_angle	1	0	0	0	0	0	0	0	0	0	0	0	0	0	0	0	0	0	0	0	0	0	0	0	0	0	1	private
pan_gene_3451	pan_gene_3782	Average_internode_length_(above_ear)	Average_internode_length_(above_ear)	1	1	1	1	0	1	0	0	1	1	1	0	1	1	0	0	0	0	0	1	0	0	0	1	1	0	13	near-core
pan_gene_3482	pan_gene_960	Average_internode_length_(above_ear);Average_internode_length_(whole_plant);Height_above_ear;Plant_height	Average_internode_length_(above_ear)	1	1	1	1	0	0	0	0	0	1	1	0	0	0	0	0	0	0	1	0	0	1	1	0	1	1	11	near-core
pan_gene_3504	pan_gene_5084	Average_internode_length_(above_ear)	Average_internode_length_(above_ear)	1	0	0	0	0	0	0	1	0	0	0	0	0	1	0	1	0	0	0	0	0	0	0	0	0	0	4	dispensable
pan_gene_3561	pan_gene_89	Average_internode_length_(above_ear);Stalk_strength	Average_internode_length_(above_ear)	0	0	0	1	0	0	0	0	0	0	0	0	0	0	0	0	0	0	0	0	0	0	0	0	0	0	1	private
pan_gene_3780	pan_gene_89	Average_internode_length_(above_ear);Boxcox-transformed_leaf_angle;Height_per_day_(until_flowering);Leaf_length	Average_internode_length_(above_ear)	1	0	0	0	0	0	0	0	1	0	1	0	0	0	0	0	0	0	0	0	1	1	0	1	0	0	6	dispensable
pan_gene_3782	pan_gene_5047	Average_internode_length_(above_ear)	Average_internode_length_(above_ear);Height_above_ear;Height_per_day_(until_flowering);Plant_height	1	0	1	0	1	0	0	0	1	1	0	1	0	0	0	0	0	0	0	0	0	0	1	1	0	0	8	dispensable
pan_gene_3784	pan_gene_5061	Average_internode_length_(above_ear)	Average_internode_length_(above_ear);Ear_height;Height_above_ear;Northern_Leaf_Blight;Plant_height;Tassel_branch_number	0	0	0	0	0	0	0	0	1	0	0	0	0	0	0	0	0	0	0	0	0	0	0	0	0	0	1	private
pan_gene_407	pan_gene_4318	Average_internode_length_(above_ear);Nodes_above_ear;Nodes_per_plant	Average_internode_length_(above_ear);Plant_height	0	0	0	0	1	0	1	0	0	0	0	0	0	0	0	1	0	0	0	0	0	0	0	0	0	0	3	dispensable
pan_gene_407	pan_gene_4444	Average_internode_length_(above_ear);Nodes_above_ear;Nodes_per_plant	Average_internode_length_(above_ear)	0	0	0	0	1	0	0	0	0	0	0	0	0	0	0	1	0	0	0	0	0	0	0	0	0	0	2	dispensable
pan_gene_407	pan_gene_61601	Average_internode_length_(above_ear);Nodes_above_ear;Nodes_per_plant	Average_internode_length_(above_ear);Days_to_silk;Ear_row_number	0	0	0	0	1	0	1	0	0	0	0	0	0	0	0	1	0	0	0	0	0	0	0	0	0	0	3	dispensable
pan_gene_409	pan_gene_9699	Average_internode_length_(above_ear);Average_internode_length_(whole_plant);Height_per_day_(until_flowering);Nodes_per_plant;Plant_height	Average_internode_length_(above_ear);Height_above_ear	1	0	1	0	1	0	0	0	0	1	1	0	0	0	0	0	1	0	0	0	0	1	0	0	0	0	7	dispensable
pan_gene_4318	pan_gene_4444	Average_internode_length_(above_ear);Plant_height	Average_internode_length_(above_ear)	0	0	0	0	1	0	0	0	0	1	0	0	0	0	0	1	0	0	0	0	0	0	0	0	0	0	3	dispensable
pan_gene_4318	pan_gene_61601	Average_internode_length_(above_ear);Plant_height	Average_internode_length_(above_ear);Days_to_silk;Ear_row_number	0	0	0	0	1	0	1	0	0	1	0	0	0	0	1	1	1	0	0	0	0	0	0	0	0	0	6	dispensable
pan_gene_4318	pan_gene_7049	Average_internode_length_(above_ear);Plant_height	Average_internode_length_(above_ear)	0	0	0	0	0	0	0	0	0	1	0	0	0	0	0	0	0	0	0	0	0	0	0	0	0	0	1	private
pan_gene_4408	pan_gene_5059	Average_internode_length_(above_ear)	Average_internode_length_(above_ear);Ear_height;Height_above_ear;Northern_Leaf_Blight;Plant_height;Tassel_branch_number	1	0	1	0	0	0	0	0	0	0	0	0	0	0	0	0	0	0	1	0	0	1	0	1	0	0	5	dispensable
pan_gene_4444	pan_gene_61601	Average_internode_length_(above_ear)	Average_internode_length_(above_ear);Days_to_silk;Ear_row_number	0	0	0	0	1	0	0	0	0	1	0	0	0	0	0	0	0	0	0	0	0	0	0	0	0	0	2	dispensable
pan_gene_458	pan_gene_5059	Average_internode_length_(above_ear);Height_above_ear;Tassel_length	Average_internode_length_(above_ear);Ear_height;Height_above_ear;Northern_Leaf_Blight;Plant_height;Tassel_branch_number	1	0	0	1	1	0	0	0	0	0	0	0	1	0	0	0	0	1	1	0	0	1	1	0	0	0	8	dispensable
pan_gene_5005	pan_gene_9631	Average_internode_length_(above_ear);Northern_Leaf_Blight	Average_internode_length_(above_ear)	1	0	1	0	1	1	1	0	1	1	1	1	0	0	0	1	1	1	1	1	0	0	1	1	1	0	17	near-core
pan_gene_5555	pan_gene_9631	100_Kernel_weight;Average_internode_length_(above_ear);Average_internode_length_(whole_plant);Ear_row_number	Average_internode_length_(above_ear)	1	0	1	0	0	1	1	0	1	0	1	1	1	0	1	0	1	1	1	0	0	0	1	0	1	1	15	near-core
pan_gene_5620	pan_gene_9552	Average_internode_length_(above_ear)	Average_internode_length_(above_ear);Boxcox-transformed_leaf_angle;Ear_height	0	0	0	0	0	0	0	0	1	0	0	0	0	0	0	0	0	0	0	0	0	0	0	0	0	0	1	private
pan_gene_5929	pan_gene_5964	Average_internode_length_(above_ear);Days_to_silk	Average_internode_length_(above_ear)	1	0	0	0	0	0	1	0	1	0	0	0	0	0	0	0	0	0	0	0	0	0	0	0	0	0	3	dispensable
pan_gene_7049	pan_gene_8827	Average_internode_length_(above_ear)	Anthesis-silking_interval;Average_internode_length_(above_ear);Nodes_per_plant	0	0	1	1	1	1	1	0	1	1	1	1	1	1	0	1	1	1	0	1	1	0	1	0	0	1	18	near-core
pan_gene_10188	pan_gene_11933	Average_internode_length_(above_ear)	Average_internode_length_(above_ear);Nodes_per_plant;Nodes_to_ear	0	1	1	1	0	1	1	0	1	1	1	1	0	0	0	0	1	1	0	0	1	1	1	0	0	1	15	near-core
pan_gene_10188	pan_gene_1539	Average_internode_length_(above_ear)	Average_internode_length_(above_ear);Height_per_day_(until_flowering);Nodes_above_ear;PCA_of_metabolites:_PC2;Protein;Southern_leaf_blight	0	1	0	0	0	1	0	0	0	0	0	0	0	0	0	0	0	0	0	0	0	0	0	0	0	0	2	dispensable
pan_gene_10188	pan_gene_16074	Average_internode_length_(above_ear)	Average_internode_length_(above_ear)	0	1	0	0	0	0	0	0	1	0	0	1	0	1	0	0	0	0	0	0	0	0	0	0	0	0	4	dispensable
pan_gene_10188	pan_gene_19311	Average_internode_length_(above_ear)	100_Kernel_weight;Average_internode_length_(above_ear);Glutamate;Nodes_per_plant;PCA_of_metabolites:_PC1	0	1	1	0	0	1	0	1	1	0	0	0	0	0	1	0	1	0	1	0	0	1	1	0	1	1	12	near-core
pan_gene_10188	pan_gene_5555	Average_internode_length_(above_ear)	100_Kernel_weight;Average_internode_length_(above_ear);Average_internode_length_(whole_plant);Ear_row_number	0	1	0	1	0	1	0	0	1	0	0	0	0	1	1	0	1	1	1	0	0	0	1	0	0	1	11	near-core
pan_gene_102093	pan_gene_16969	Average_internode_length_(above_ear)	Average_internode_length_(above_ear)	0	0	0	0	0	0	0	0	1	0	0	0	0	0	0	0	0	0	0	0	0	0	0	0	0	0	1	private
pan_gene_102093	pan_gene_17024	Average_internode_length_(above_ear)	Average_internode_length_(above_ear);Plant_height	0	0	0	0	0	0	0	0	1	0	0	0	0	0	0	0	0	0	0	0	0	0	0	0	0	0	1	private
pan_gene_102093	pan_gene_17464	Average_internode_length_(above_ear)	Average_internode_length_(above_ear)	0	0	0	0	1	0	0	0	1	0	0	0	0	0	0	0	0	0	0	0	0	0	0	0	0	0	2	dispensable
pan_gene_102093	pan_gene_19458	Average_internode_length_(above_ear)	Average_internode_length_(above_ear);Nodes_above_ear	0	1	1	0	0	0	0	0	1	0	0	0	0	0	0	1	0	1	0	0	0	0	0	0	0	1	6	dispensable
pan_gene_102130	pan_gene_10798	Average_internode_length_(above_ear)	Average_internode_length_(above_ear)	0	1	0	1	0	1	1	0	1	1	1	0	1	1	0	0	0	1	1	0	1	1	1	0	0	0	14	near-core
pan_gene_102130	pan_gene_20662	Average_internode_length_(above_ear)	Average_internode_length_(above_ear)	0	1	0	1	0	0	1	1	1	0	0	1	1	0	0	1	0	1	0	1	0	1	0	0	1	1	13	near-core
pan_gene_102130	pan_gene_22237	Average_internode_length_(above_ear)	Anthesis-silking_interval;Average_internode_length_(above_ear);Chlorophyll_B;Days_to_anthesis	0	1	0	1	1	0	1	0	1	0	1	1	1	0	0	0	0	1	0	1	1	1	1	0	0	0	13	near-core
pan_gene_102130	pan_gene_24482	Average_internode_length_(above_ear)	Average_internode_length_(above_ear)	0	1	0	1	1	1	1	1	1	0	1	1	1	1	0	0	0	1	1	1	1	0	1	0	1	1	18	near-core
pan_gene_102130	pan_gene_28191	Average_internode_length_(above_ear)	Average_internode_length_(above_ear)	0	1	0	1	1	0	0	0	0	0	0	0	0	0	0	0	0	0	0	0	0	0	1	0	0	0	4	dispensable
pan_gene_102130	pan_gene_30684	Average_internode_length_(above_ear)	Average_internode_length_(above_ear)	0	1	0	1	0	1	1	0	1	1	0	0	0	1	0	0	0	0	0	0	0	0	0	0	0	0	7	dispensable
pan_gene_102130	pan_gene_32852	Average_internode_length_(above_ear)	Average_internode_length_(above_ear);Height_above_ear	0	1	0	1	1	0	0	0	1	0	0	0	0	0	0	0	0	0	0	0	0	0	0	0	0	0	4	dispensable
pan_gene_102130	pan_gene_8827	Average_internode_length_(above_ear)	Anthesis-silking_interval;Average_internode_length_(above_ear);Nodes_per_plant	0	1	0	1	0	1	0	1	1	1	0	0	0	1	0	0	0	0	0	0	0	0	0	0	0	0	7	dispensable
pan_gene_103127	pan_gene_15976	Average_internode_length_(above_ear)	Average_internode_length_(above_ear)	0	1	1	0	0	0	0	1	0	1	0	0	1	0	0	0	1	1	0	1	0	1	0	0	0	1	10	dispensable
pan_gene_103375	pan_gene_3810	Average_internode_length_(above_ear);Average_internode_length_(whole_plant)	Average_internode_length_(above_ear)	0	1	0	0	0	0	0	0	0	0	0	0	0	0	0	0	0	0	0	0	0	0	0	0	0	0	1	private
pan_gene_10781	pan_gene_19315	Average_internode_length_(above_ear);Average_internode_length_(whole_plant)	Average_internode_length_(above_ear);Nodes_per_plant	0	1	0	0	0	0	0	0	0	1	0	0	1	0	0	0	1	1	0	1	0	0	0	0	0	1	7	dispensable
pan_gene_10781	pan_gene_22246	Average_internode_length_(above_ear);Average_internode_length_(whole_plant)	Anthesis-silking_interval;Average_internode_length_(above_ear);Average_internode_length_(whole_plant)	0	1	0	0	0	0	0	0	1	1	0	0	1	0	0	0	0	0	0	1	0	1	0	1	1	0	8	dispensable
pan_gene_10781	pan_gene_23859	Average_internode_length_(above_ear);Average_internode_length_(whole_plant)	Average_internode_length_(above_ear);Height_above_ear	0	1	0	0	0	0	0	0	0	1	0	0	0	0	0	0	0	0	0	0	0	0	0	0	0	0	2	dispensable
pan_gene_10781	pan_gene_28191	Average_internode_length_(above_ear);Average_internode_length_(whole_plant)	Average_internode_length_(above_ear)	0	1	0	0	0	0	0	0	1	0	0	0	0	0	0	0	1	1	0	0	0	0	1	0	0	0	5	dispensable
pan_gene_10781	pan_gene_32834	Average_internode_length_(above_ear);Average_internode_length_(whole_plant)	Average_internode_length_(above_ear);Average_internode_length_(whole_plant);Glutamate;Height_per_day_(until_flowering)	0	1	0	0	0	0	0	0	0	0	0	0	0	0	0	0	0	0	0	0	1	0	0	0	0	0	2	dispensable
pan_gene_10781	pan_gene_32837	Average_internode_length_(above_ear);Average_internode_length_(whole_plant)	Average_internode_length_(above_ear)	0	1	0	0	0	0	0	0	0	0	0	1	0	0	0	0	0	0	0	0	1	0	0	0	0	0	3	dispensable
pan_gene_10798	pan_gene_11317	Average_internode_length_(above_ear)	Average_internode_length_(above_ear);Average_internode_length_(below_ear);Plant_height;Southern_leaf_blight	0	0	0	0	1	0	1	0	0	1	0	0	1	1	0	0	0	0	1	0	1	0	0	0	0	0	7	dispensable
pan_gene_10798	pan_gene_11598	Average_internode_length_(above_ear)	Average_internode_length_(above_ear);Days_to_anthesis;Days_to_silk;Malate;Nodes_to_ear;Stalk_strength	0	1	0	0	0	0	0	0	0	0	0	0	0	0	0	0	0	0	1	0	0	0	0	0	0	0	2	dispensable
pan_gene_10798	pan_gene_11992	Average_internode_length_(above_ear)	Average_internode_length_(above_ear);Cob_diameter	0	1	0	0	0	0	1	1	0	0	0	0	0	0	0	0	0	0	0	0	1	0	1	0	0	0	5	dispensable
pan_gene_10798	pan_gene_13513	Average_internode_length_(above_ear)	Average_internode_length_(above_ear)	0	0	0	0	0	0	0	0	0	1	0	0	1	0	0	0	0	0	0	0	0	0	0	0	0	1	3	dispensable
pan_gene_10798	pan_gene_15663	Average_internode_length_(above_ear)	Average_internode_length_(above_ear)	0	1	0	0	0	0	0	0	0	0	0	0	0	0	0	0	0	1	0	0	1	1	1	0	0	1	6	dispensable
pan_gene_10798	pan_gene_16037	Average_internode_length_(above_ear)	Average_internode_length_(above_ear);Leaf_length	0	1	0	0	0	0	0	0	0	0	1	0	1	0	0	0	0	0	0	0	0	0	0	0	0	0	3	dispensable
pan_gene_10798	pan_gene_18395	Average_internode_length_(above_ear)	Average_internode_length_(above_ear)	0	1	0	0	1	0	0	0	0	0	0	0	1	0	0	0	0	1	0	0	0	0	0	0	0	0	4	dispensable
pan_gene_10798	pan_gene_19226	Average_internode_length_(above_ear)	Average_internode_length_(above_ear);Tassel_branch_number	0	1	0	0	0	1	0	0	1	1	1	1	1	0	0	0	0	1	0	1	1	0	0	0	1	1	12	near-core
pan_gene_10798	pan_gene_20662	Average_internode_length_(above_ear)	Average_internode_length_(above_ear)	0	1	0	0	0	0	0	1	1	0	0	0	0	0	0	1	0	1	0	0	0	1	0	0	1	0	7	dispensable
pan_gene_10798	pan_gene_22237	Average_internode_length_(above_ear)	Anthesis-silking_interval;Average_internode_length_(above_ear);Chlorophyll_B;Days_to_anthesis	0	1	1	0	0	0	0	0	1	0	1	0	1	0	0	1	0	1	0	0	1	1	0	0	1	1	11	near-core
pan_gene_10798	pan_gene_23560	Average_internode_length_(above_ear)	Average_internode_length_(above_ear)	0	0	0	0	0	0	0	0	0	0	0	0	0	0	0	0	0	1	0	0	0	0	0	0	0	1	2	dispensable
pan_gene_10798	pan_gene_24482	Average_internode_length_(above_ear)	Average_internode_length_(above_ear)	0	1	1	0	1	1	1	0	1	0	1	1	1	0	0	1	0	1	1	0	1	1	0	0	1	1	16	near-core
pan_gene_10798	pan_gene_26336	Average_internode_length_(above_ear)	Average_internode_length_(above_ear);Average_internode_length_(whole_plant)	0	1	0	1	1	1	0	0	0	1	1	1	1	0	0	1	0	1	0	1	0	1	1	0	1	1	15	near-core
pan_gene_10798	pan_gene_28191	Average_internode_length_(above_ear)	Average_internode_length_(above_ear)	0	1	1	1	0	0	0	0	1	1	1	0	1	0	1	1	0	0	1	0	0	0	0	0	1	1	12	near-core
pan_gene_10798	pan_gene_30684	Average_internode_length_(above_ear)	Average_internode_length_(above_ear)	0	1	0	1	1	1	1	0	1	1	0	0	0	1	0	1	1	0	0	0	0	0	0	0	0	0	10	dispensable
pan_gene_10798	pan_gene_30907	Average_internode_length_(above_ear)	Average_internode_length_(above_ear)	0	1	0	1	1	0	0	0	0	0	0	0	0	0	0	0	0	1	0	0	0	1	0	0	0	1	6	dispensable
pan_gene_10798	pan_gene_31283	Average_internode_length_(above_ear)	Average_internode_length_(above_ear);Southern_leaf_blight	0	0	0	0	1	0	0	0	0	0	0	0	0	0	0	0	0	0	0	0	0	0	0	0	0	0	1	private
pan_gene_10798	pan_gene_32288	Average_internode_length_(above_ear)	Average_internode_length_(above_ear);Days_to_silk	0	0	0	0	1	0	0	0	0	0	0	0	0	0	0	0	0	0	0	0	0	0	0	0	0	0	1	private
pan_gene_10798	pan_gene_407	Average_internode_length_(above_ear)	Average_internode_length_(above_ear);Nodes_above_ear;Nodes_per_plant	0	0	0	0	0	0	1	0	0	0	0	0	1	0	0	0	0	0	0	0	0	0	0	0	0	0	2	dispensable
pan_gene_10798	pan_gene_4318	Average_internode_length_(above_ear)	Average_internode_length_(above_ear);Plant_height	0	0	0	0	0	0	1	0	0	1	0	0	0	0	0	0	0	0	0	0	0	0	0	0	0	0	2	dispensable
pan_gene_10798	pan_gene_4444	Average_internode_length_(above_ear)	Average_internode_length_(above_ear)	0	0	0	0	0	0	0	0	0	1	0	0	0	0	0	0	0	0	0	0	0	0	0	0	0	0	1	private
pan_gene_10798	pan_gene_61601	Average_internode_length_(above_ear)	Average_internode_length_(above_ear);Days_to_silk;Ear_row_number	0	1	0	1	0	1	1	0	1	1	1	0	1	0	0	0	0	1	0	0	0	0	1	0	0	0	10	dispensable
pan_gene_10798	pan_gene_8827	Average_internode_length_(above_ear)	Anthesis-silking_interval;Average_internode_length_(above_ear);Nodes_per_plant	0	1	0	1	0	1	0	0	1	1	0	1	0	1	0	0	1	0	0	0	0	0	0	1	0	0	9	dispensable
pan_gene_110	pan_gene_20661	Average_internode_length_(above_ear);Starch	Average_internode_length_(above_ear)	0	1	0	0	0	0	0	0	0	0	0	0	0	0	0	1	0	0	0	0	0	0	0	0	0	0	2	dispensable
pan_gene_110	pan_gene_28492	Average_internode_length_(above_ear);Starch	Average_internode_length_(above_ear);Northern_Leaf_Blight	0	1	0	0	0	0	0	0	0	0	0	0	0	0	0	0	0	0	0	0	0	0	0	0	0	0	1	private
pan_gene_110	pan_gene_5056	Average_internode_length_(above_ear);Starch	Average_internode_length_(above_ear);Ear_row_number;Height_above_ear;Height_per_day_(until_flowering)	0	1	0	0	0	0	0	0	0	0	0	0	0	0	0	0	0	0	0	0	0	0	0	0	0	0	1	private
pan_gene_110	pan_gene_7858	Average_internode_length_(above_ear);Starch	Average_internode_length_(above_ear)	0	1	0	0	0	0	0	0	1	0	0	0	0	0	0	0	0	0	0	0	0	0	0	0	0	0	2	dispensable
pan_gene_11317	pan_gene_11933	Average_internode_length_(above_ear);Average_internode_length_(below_ear);Plant_height;Southern_leaf_blight	Average_internode_length_(above_ear);Nodes_per_plant;Nodes_to_ear	0	0	0	0	1	0	0	0	0	1	0	0	1	0	1	0	0	0	1	0	0	0	0	0	0	1	6	dispensable
pan_gene_11317	pan_gene_18395	Average_internode_length_(above_ear);Average_internode_length_(below_ear);Plant_height;Southern_leaf_blight	Average_internode_length_(above_ear)	0	0	0	0	0	0	1	0	0	0	0	0	1	1	1	1	0	0	0	1	1	0	0	0	0	0	7	dispensable
pan_gene_11317	pan_gene_20662	Average_internode_length_(above_ear);Average_internode_length_(below_ear);Plant_height;Southern_leaf_blight	Average_internode_length_(above_ear)	0	0	0	0	1	0	1	0	0	0	0	0	1	0	1	1	1	0	0	1	1	0	0	0	0	1	9	dispensable
pan_gene_11317	pan_gene_22237	Average_internode_length_(above_ear);Average_internode_length_(below_ear);Plant_height;Southern_leaf_blight	Anthesis-silking_interval;Average_internode_length_(above_ear);Chlorophyll_B;Days_to_anthesis	0	0	0	0	1	0	1	0	0	0	0	0	1	0	1	1	1	0	0	1	1	0	0	0	0	0	8	dispensable
pan_gene_11317	pan_gene_22269	Average_internode_length_(above_ear);Average_internode_length_(below_ear);Plant_height;Southern_leaf_blight	Average_internode_length_(above_ear);Average_internode_length_(whole_plant);Nodes_per_plant	0	0	0	0	0	0	0	0	0	1	0	0	0	1	0	0	0	0	0	0	0	0	0	0	0	0	2	dispensable
pan_gene_11317	pan_gene_30778	Average_internode_length_(above_ear);Average_internode_length_(below_ear);Plant_height;Southern_leaf_blight	Average_internode_length_(above_ear)	0	0	0	0	0	0	1	0	0	0	0	0	0	0	1	0	0	0	1	0	0	0	0	0	0	0	3	dispensable
pan_gene_11317	pan_gene_32431	Average_internode_length_(above_ear);Average_internode_length_(below_ear);Plant_height;Southern_leaf_blight	Average_internode_length_(above_ear);Average_internode_length_(below_ear);Ear_height	0	0	0	0	0	0	0	0	0	1	0	0	0	0	1	0	0	0	1	0	0	0	0	0	0	0	3	dispensable
pan_gene_11317	pan_gene_5555	Average_internode_length_(above_ear);Average_internode_length_(below_ear);Plant_height;Southern_leaf_blight	100_Kernel_weight;Average_internode_length_(above_ear);Average_internode_length_(whole_plant);Ear_row_number	0	0	0	0	0	0	0	0	0	1	0	0	1	1	1	0	0	0	1	0	1	0	0	0	0	1	7	dispensable
pan_gene_11317	pan_gene_8827	Average_internode_length_(above_ear);Average_internode_length_(below_ear);Plant_height;Southern_leaf_blight	Anthesis-silking_interval;Average_internode_length_(above_ear);Nodes_per_plant	0	0	0	0	0	0	1	0	0	1	0	0	0	1	0	0	0	0	0	0	1	0	0	0	0	1	5	dispensable
pan_gene_1144	pan_gene_11933	Average_internode_length_(above_ear)	Average_internode_length_(above_ear);Nodes_per_plant;Nodes_to_ear	0	1	1	1	0	1	1	0	1	1	1	1	1	0	1	1	1	1	0	0	0	0	1	0	1	1	17	near-core
pan_gene_1144	pan_gene_16074	Average_internode_length_(above_ear)	Average_internode_length_(above_ear)	0	1	0	0	0	0	0	0	0	0	0	0	0	1	0	0	0	0	0	0	0	0	0	0	0	0	2	dispensable
pan_gene_1144	pan_gene_19278	Average_internode_length_(above_ear)	Anthesis-silking_interval;Average_internode_length_(above_ear);Nitrate;PCA_of_metabolites:_PC2	0	1	1	1	0	1	1	1	0	1	0	1	0	0	0	0	1	0	0	1	0	0	0	0	0	1	11	near-core
pan_gene_1144	pan_gene_21606	Average_internode_length_(above_ear)	Average_internode_length_(above_ear);Southern_leaf_blight	0	1	0	1	0	1	0	0	1	1	1	0	0	1	0	1	0	0	0	0	0	0	1	0	0	0	9	dispensable
pan_gene_1144	pan_gene_32852	Average_internode_length_(above_ear)	Average_internode_length_(above_ear);Height_above_ear	0	1	0	0	0	0	0	0	1	0	0	0	0	0	0	0	0	1	0	0	0	0	0	0	0	0	3	dispensable
pan_gene_1144	pan_gene_32857	Average_internode_length_(above_ear)	Average_internode_length_(above_ear);Glucose	0	1	0	1	1	1	0	0	1	1	1	0	1	0	1	0	1	0	1	1	1	0	0	0	0	0	13	near-core
pan_gene_1144	pan_gene_5051	Average_internode_length_(above_ear)	Average_internode_length_(above_ear);Average_internode_length_(whole_plant);Ear_height;Height_per_day_(until_flowering);Plant_height	0	1	1	0	1	1	0	1	1	1	1	0	0	0	0	0	1	0	0	0	0	0	1	0	1	0	11	near-core
pan_gene_11598	pan_gene_16074	Average_internode_length_(above_ear);Days_to_anthesis;Days_to_silk;Malate;Nodes_to_ear;Stalk_strength	Average_internode_length_(above_ear)	0	1	0	0	0	0	0	0	0	0	0	0	0	0	0	0	0	0	1	0	0	0	0	0	0	0	2	dispensable
pan_gene_11598	pan_gene_21606	Average_internode_length_(above_ear);Days_to_anthesis;Days_to_silk;Malate;Nodes_to_ear;Stalk_strength	Average_internode_length_(above_ear);Southern_leaf_blight	0	1	0	0	0	0	0	0	0	0	0	0	0	0	0	0	0	0	0	0	0	0	0	0	0	0	1	private
pan_gene_11598	pan_gene_22269	Average_internode_length_(above_ear);Days_to_anthesis;Days_to_silk;Malate;Nodes_to_ear;Stalk_strength	Average_internode_length_(above_ear);Average_internode_length_(whole_plant);Nodes_per_plant	0	1	0	0	0	0	0	0	0	0	0	0	0	0	0	0	0	0	0	0	0	0	0	0	0	0	1	private
pan_gene_11598	pan_gene_27996	Average_internode_length_(above_ear);Days_to_anthesis;Days_to_silk;Malate;Nodes_to_ear;Stalk_strength	Average_internode_length_(above_ear);Cob_diameter;Stalk_strength;Starch	0	1	0	0	0	0	0	0	0	0	0	1	0	0	0	0	0	0	0	0	0	0	0	0	0	0	2	dispensable
pan_gene_11598	pan_gene_32857	Average_internode_length_(above_ear);Days_to_anthesis;Days_to_silk;Malate;Nodes_to_ear;Stalk_strength	Average_internode_length_(above_ear);Glucose	0	1	0	0	0	0	0	0	0	0	0	0	0	0	0	0	0	0	1	0	0	0	0	0	0	0	2	dispensable
pan_gene_11598	pan_gene_5051	Average_internode_length_(above_ear);Days_to_anthesis;Days_to_silk;Malate;Nodes_to_ear;Stalk_strength	Average_internode_length_(above_ear);Average_internode_length_(whole_plant);Ear_height;Height_per_day_(until_flowering);Plant_height	0	1	0	0	0	0	0	0	0	0	0	0	0	0	0	0	0	0	0	0	0	0	0	0	0	0	1	private
pan_gene_11598	pan_gene_7049	Average_internode_length_(above_ear);Days_to_anthesis;Days_to_silk;Malate;Nodes_to_ear;Stalk_strength	Average_internode_length_(above_ear)	0	1	0	0	0	0	0	0	0	0	0	0	0	0	0	0	0	0	1	0	0	0	0	0	0	0	2	dispensable
pan_gene_11598	pan_gene_8827	Average_internode_length_(above_ear);Days_to_anthesis;Days_to_silk;Malate;Nodes_to_ear;Stalk_strength	Anthesis-silking_interval;Average_internode_length_(above_ear);Nodes_per_plant	0	1	0	0	0	0	0	0	0	0	0	0	0	0	0	0	0	0	0	0	0	0	0	0	0	0	1	private
pan_gene_11849	pan_gene_16542	100_Kernel_weight;Average_internode_length_(above_ear);Days_to_silk;Nodes_per_plant	Average_internode_length_(above_ear)	0	1	0	0	0	0	0	0	0	0	0	0	0	0	0	0	0	0	0	0	0	0	0	0	0	0	1	private
pan_gene_11849	pan_gene_5086	100_Kernel_weight;Average_internode_length_(above_ear);Days_to_silk;Nodes_per_plant	Average_internode_length_(above_ear)	0	1	0	0	0	0	0	0	0	0	0	0	0	0	0	0	0	0	0	0	0	0	0	0	0	0	1	private
pan_gene_11849	pan_gene_8881	100_Kernel_weight;Average_internode_length_(above_ear);Days_to_silk;Nodes_per_plant	Average_internode_length_(above_ear);Nitrate;Tassel_branch_number	0	1	0	1	0	0	0	0	0	0	0	0	0	0	0	0	0	0	0	0	0	0	0	0	0	0	2	dispensable
pan_gene_11933	pan_gene_13171	Average_internode_length_(above_ear);Nodes_per_plant;Nodes_to_ear	Average_internode_length_(above_ear)	0	1	0	0	0	1	1	0	0	1	0	0	0	0	0	0	0	0	0	0	0	0	1	0	1	0	6	dispensable
pan_gene_11933	pan_gene_1539	Average_internode_length_(above_ear);Nodes_per_plant;Nodes_to_ear	Average_internode_length_(above_ear);Height_per_day_(until_flowering);Nodes_above_ear;PCA_of_metabolites:_PC2;Protein;Southern_leaf_blight	0	1	0	0	0	1	0	0	0	0	0	0	0	0	0	0	0	0	0	0	0	0	0	0	0	0	2	dispensable
pan_gene_11933	pan_gene_19214	Average_internode_length_(above_ear);Nodes_per_plant;Nodes_to_ear	Average_internode_length_(above_ear);Average_internode_length_(below_ear);Average_internode_length_(whole_plant);Boxcox-transformed_leaf_angle;Height_per_day_(until_flowering);Leaf_width;Plant_height	0	0	0	0	0	0	0	0	0	0	0	0	1	0	0	0	0	0	0	0	0	0	0	0	0	0	1	private
pan_gene_11933	pan_gene_19311	Average_internode_length_(above_ear);Nodes_per_plant;Nodes_to_ear	100_Kernel_weight;Average_internode_length_(above_ear);Glutamate;Nodes_per_plant;PCA_of_metabolites:_PC1	0	1	1	1	0	1	1	0	1	1	0	1	1	0	1	1	1	0	1	0	1	1	1	1	1	0	18	near-core
pan_gene_11933	pan_gene_19345	Average_internode_length_(above_ear);Nodes_per_plant;Nodes_to_ear	Average_internode_length_(above_ear)	0	1	1	1	0	1	1	0	1	1	1	1	1	0	0	0	1	0	1	0	0	0	1	0	1	0	14	near-core
pan_gene_11933	pan_gene_32431	Average_internode_length_(above_ear);Nodes_per_plant;Nodes_to_ear	Average_internode_length_(above_ear);Average_internode_length_(below_ear);Ear_height	0	1	1	1	0	1	1	0	1	0	1	1	0	0	0	0	1	1	0	0	0	1	1	0	0	0	12	near-core
pan_gene_11933	pan_gene_32850	Average_internode_length_(above_ear);Nodes_per_plant;Nodes_to_ear	100_Kernel_weight;Average_internode_length_(above_ear);Glutamate	0	1	0	0	0	0	0	0	0	0	0	0	0	0	0	0	0	0	0	0	0	0	0	0	0	0	1	private
pan_gene_11933	pan_gene_32857	Average_internode_length_(above_ear);Nodes_per_plant;Nodes_to_ear	Average_internode_length_(above_ear);Glucose	0	1	0	1	0	1	0	0	1	1	1	0	1	0	0	0	0	0	0	0	1	0	1	0	0	0	9	dispensable
pan_gene_11933	pan_gene_5555	Average_internode_length_(above_ear);Nodes_per_plant;Nodes_to_ear	100_Kernel_weight;Average_internode_length_(above_ear);Average_internode_length_(whole_plant);Ear_row_number	0	1	1	0	0	1	0	0	1	0	1	1	0	0	0	0	0	1	0	0	0	0	1	0	0	0	8	dispensable
pan_gene_11933	pan_gene_7049	Average_internode_length_(above_ear);Nodes_per_plant;Nodes_to_ear	Average_internode_length_(above_ear)	0	1	0	1	0	1	1	0	0	1	1	1	1	0	0	0	1	0	0	0	0	0	1	0	0	1	11	near-core
pan_gene_11933	pan_gene_8827	Average_internode_length_(above_ear);Nodes_per_plant;Nodes_to_ear	Anthesis-silking_interval;Average_internode_length_(above_ear);Nodes_per_plant	0	1	0	1	0	1	1	0	1	1	1	1	1	0	1	0	0	0	0	0	0	0	1	1	1	0	13	near-core
pan_gene_11980	pan_gene_14155	Average_internode_length_(above_ear);Days_to_silk;Glutamate;Nitrate;PCA_of_metabolites:_PC1;Ratio_of_ear_height_to_total_height;Tassel_branch_number	Average_internode_length_(above_ear);Boxcox-transformed_leaf_angle;Nitrate;Nodes_above_ear;Nodes_per_plant;Northern_Leaf_Blight;Tassel_length	0	0	0	0	0	0	0	0	0	0	0	0	0	0	0	0	0	0	0	0	0	1	0	0	0	0	1	private
pan_gene_11980	pan_gene_22380	Average_internode_length_(above_ear);Days_to_silk;Glutamate;Nitrate;PCA_of_metabolites:_PC1;Ratio_of_ear_height_to_total_height;Tassel_branch_number	Average_internode_length_(above_ear);Ear_row_number;PCA_of_metabolites:_PC2;Starch	0	0	0	0	0	0	0	0	0	0	0	1	1	1	0	0	0	1	0	0	0	1	0	0	0	1	6	dispensable
pan_gene_11992	pan_gene_15663	Average_internode_length_(above_ear);Cob_diameter	Average_internode_length_(above_ear)	0	1	0	0	0	0	0	0	0	0	0	1	0	0	0	0	0	1	0	0	1	0	1	0	0	0	5	dispensable
pan_gene_11992	pan_gene_18395	Average_internode_length_(above_ear);Cob_diameter	Average_internode_length_(above_ear)	0	1	0	0	0	0	0	0	0	0	0	1	0	0	0	0	1	0	0	0	0	0	0	0	0	0	3	dispensable
pan_gene_11992	pan_gene_20662	Average_internode_length_(above_ear);Cob_diameter	Average_internode_length_(above_ear)	0	1	0	0	0	0	1	0	0	0	0	1	0	0	0	0	0	0	0	0	0	0	0	0	0	0	3	dispensable
pan_gene_11992	pan_gene_30907	Average_internode_length_(above_ear);Cob_diameter	Average_internode_length_(above_ear)	0	1	0	0	0	0	1	0	0	0	0	1	0	0	0	0	1	0	0	0	1	0	0	0	0	0	5	dispensable
pan_gene_11992	pan_gene_32852	Average_internode_length_(above_ear);Cob_diameter	Average_internode_length_(above_ear);Height_above_ear	0	1	0	0	0	0	0	0	0	0	0	0	0	0	0	0	0	0	0	0	1	0	0	0	0	0	2	dispensable
pan_gene_11992	pan_gene_407	Average_internode_length_(above_ear);Cob_diameter	Average_internode_length_(above_ear);Nodes_above_ear;Nodes_per_plant	0	0	0	0	0	0	1	0	0	0	0	0	0	0	0	0	0	0	0	0	0	0	0	0	0	0	1	private
pan_gene_11992	pan_gene_4318	Average_internode_length_(above_ear);Cob_diameter	Average_internode_length_(above_ear);Plant_height	0	0	0	0	0	0	1	0	0	0	0	0	0	0	0	0	1	0	0	0	0	0	0	0	0	0	2	dispensable
pan_gene_11992	pan_gene_8854	Average_internode_length_(above_ear);Cob_diameter	Anthesis-silking_interval;Average_internode_length_(above_ear);Average_internode_length_(whole_plant);Height_above_ear;Leaf_length;Nodes_above_ear	0	1	0	0	0	0	0	0	0	0	0	0	0	0	0	0	0	0	0	0	0	0	0	0	0	0	1	private
pan_gene_11996	pan_gene_32813	Average_internode_length_(above_ear);Chlorophyll_A;Days_to_silk;Glutamate;Height_above_ear;Malate	Average_internode_length_(above_ear);Nitrate	0	0	0	0	0	0	0	0	0	0	0	0	0	1	0	0	0	0	0	0	0	0	0	0	0	0	1	private
pan_gene_11996	pan_gene_3482	Average_internode_length_(above_ear);Chlorophyll_A;Days_to_silk;Glutamate;Height_above_ear;Malate	Average_internode_length_(above_ear);Average_internode_length_(whole_plant);Height_above_ear;Plant_height	0	1	0	0	1	0	0	0	0	0	0	0	0	1	0	0	0	0	0	0	0	0	0	0	0	0	3	dispensable
pan_gene_11996	pan_gene_5061	Average_internode_length_(above_ear);Chlorophyll_A;Days_to_silk;Glutamate;Height_above_ear;Malate	Average_internode_length_(above_ear);Ear_height;Height_above_ear;Northern_Leaf_Blight;Plant_height;Tassel_branch_number	0	0	0	1	0	0	0	0	0	0	0	0	0	0	0	0	0	0	0	0	0	0	0	0	0	0	1	private
pan_gene_13122	pan_gene_21607	Average_internode_length_(above_ear);Average_internode_length_(whole_plant);Height_above_ear	Average_internode_length_(above_ear)	0	1	0	0	0	0	0	0	0	0	0	0	0	0	0	0	0	0	0	0	0	0	0	0	0	0	1	private
pan_gene_13122	pan_gene_26660	Average_internode_length_(above_ear);Average_internode_length_(whole_plant);Height_above_ear	Average_internode_length_(above_ear)	0	1	0	0	0	0	0	0	0	0	0	0	0	0	0	0	0	0	0	0	0	0	0	0	0	0	1	private
pan_gene_13122	pan_gene_28795	Average_internode_length_(above_ear);Average_internode_length_(whole_plant);Height_above_ear	Average_internode_length_(above_ear)	0	1	0	0	0	0	0	0	0	0	0	0	0	0	0	0	0	0	0	0	0	0	0	0	0	0	1	private
pan_gene_13122	pan_gene_5084	Average_internode_length_(above_ear);Average_internode_length_(whole_plant);Height_above_ear	Average_internode_length_(above_ear)	0	1	0	0	0	0	0	0	0	0	0	0	0	0	0	0	0	0	0	0	0	0	0	0	0	0	1	private
pan_gene_13171	pan_gene_32431	Average_internode_length_(above_ear)	Average_internode_length_(above_ear);Average_internode_length_(below_ear);Ear_height	0	1	1	1	0	1	1	1	1	0	0	0	0	1	0	0	1	0	0	0	0	0	0	0	0	0	9	dispensable
pan_gene_13171	pan_gene_32850	Average_internode_length_(above_ear)	100_Kernel_weight;Average_internode_length_(above_ear);Glutamate	0	1	1	0	0	0	0	0	1	0	0	0	0	1	0	0	1	0	0	1	1	0	0	0	1	0	8	dispensable
pan_gene_13171	pan_gene_5555	Average_internode_length_(above_ear)	100_Kernel_weight;Average_internode_length_(above_ear);Average_internode_length_(whole_plant);Ear_row_number	0	1	0	1	0	1	1	1	1	0	0	0	0	0	0	0	0	0	0	0	1	0	0	0	0	0	7	dispensable
pan_gene_13387	pan_gene_19273	Average_internode_length_(above_ear)	Average_internode_length_(above_ear);Average_internode_length_(whole_plant);Chlorophyll_A;Height_above_ear;Nitrate;Nodes_above_ear;PCA_of_metabolites:_PC1	0	1	0	0	0	1	0	0	0	0	0	0	0	0	0	0	0	0	0	0	0	0	1	1	0	0	4	dispensable
pan_gene_13513	pan_gene_22237	Average_internode_length_(above_ear)	Anthesis-silking_interval;Average_internode_length_(above_ear);Chlorophyll_B;Days_to_anthesis	0	0	0	0	1	0	0	0	0	0	0	0	1	0	0	0	0	0	0	0	0	0	0	0	0	0	2	dispensable
pan_gene_13513	pan_gene_24482	Average_internode_length_(above_ear)	Average_internode_length_(above_ear)	0	0	0	0	1	0	0	0	0	1	0	0	1	0	0	0	0	0	0	0	0	0	0	0	0	1	4	dispensable
pan_gene_13513	pan_gene_28191	Average_internode_length_(above_ear)	Average_internode_length_(above_ear)	0	0	0	0	1	0	0	0	0	1	0	0	1	0	0	0	0	0	0	0	0	0	0	0	0	0	3	dispensable
pan_gene_13513	pan_gene_30684	Average_internode_length_(above_ear)	Average_internode_length_(above_ear)	0	0	0	0	0	0	0	0	0	1	0	0	0	0	0	0	0	0	0	0	0	0	0	0	0	0	1	private
pan_gene_13513	pan_gene_32852	Average_internode_length_(above_ear)	Average_internode_length_(above_ear);Height_above_ear	0	0	0	0	1	0	0	0	0	1	0	0	0	0	0	0	0	0	0	0	0	0	0	0	0	0	2	dispensable
pan_gene_13513	pan_gene_8827	Average_internode_length_(above_ear)	Anthesis-silking_interval;Average_internode_length_(above_ear);Nodes_per_plant	0	0	0	0	0	0	0	0	0	1	0	0	0	0	0	0	0	0	0	0	0	0	0	0	0	0	1	private
pan_gene_138	pan_gene_4408	Average_internode_length_(above_ear);Ear_height;Nodes_per_plant;Nodes_to_ear	Average_internode_length_(above_ear)	0	1	0	0	0	0	0	0	0	0	0	0	0	0	0	0	0	0	0	0	0	0	0	0	0	0	1	private
pan_gene_139	pan_gene_17090	Average_internode_length_(above_ear);Nodes_per_plant;Nodes_to_ear;Ratio_of_ear_height_to_total_height	Average_internode_length_(above_ear)	0	1	0	0	0	0	0	0	0	0	0	0	0	0	0	0	0	0	0	1	0	0	0	0	0	1	3	dispensable
pan_gene_14051	pan_gene_1471	Average_internode_length_(above_ear)	Average_internode_length_(above_ear);Height_per_day_(until_flowering)	0	0	0	0	0	0	0	0	0	0	1	0	0	1	0	0	0	0	0	0	0	0	0	0	0	0	2	dispensable
pan_gene_14051	pan_gene_30900	Average_internode_length_(above_ear)	Average_internode_length_(above_ear);Leaf_length	0	0	0	0	0	0	1	0	0	0	0	0	1	1	0	0	0	0	0	0	0	0	0	0	0	0	3	dispensable
pan_gene_14051	pan_gene_5122	Average_internode_length_(above_ear)	Average_internode_length_(above_ear);Glucose	0	0	0	0	0	0	0	0	0	0	0	0	1	0	0	0	0	0	0	0	0	0	0	0	0	0	1	private
pan_gene_14083	pan_gene_30320	Average_internode_length_(above_ear);Height_above_ear	Average_internode_length_(above_ear);Average_internode_length_(whole_plant);Height_above_ear;Height_per_day_(until_flowering)	0	1	0	0	0	0	0	0	0	0	0	0	0	0	0	0	0	0	0	0	0	0	0	0	0	0	1	private
pan_gene_14123	pan_gene_16638	Average_internode_length_(above_ear);Nodes_above_ear	Average_internode_length_(above_ear)	0	1	1	1	0	1	0	1	1	1	1	0	1	0	0	1	1	0	0	1	0	0	1	0	0	0	13	near-core
pan_gene_14123	pan_gene_32422	Average_internode_length_(above_ear);Nodes_above_ear	Average_internode_length_(above_ear);Tassel_branch_number	0	1	0	0	0	0	0	1	0	0	0	0	0	0	0	1	0	0	0	0	0	0	0	0	0	0	3	dispensable
pan_gene_14123	pan_gene_32662	Average_internode_length_(above_ear);Nodes_above_ear	Average_internode_length_(above_ear);Average_internode_length_(whole_plant);Boxcox-transformed_leaf_angle;PCA_of_metabolites:_PC2	0	1	0	0	0	0	0	0	0	1	0	1	0	0	1	1	0	0	0	0	0	0	0	0	0	0	5	dispensable
pan_gene_14155	pan_gene_22380	Average_internode_length_(above_ear);Boxcox-transformed_leaf_angle;Nitrate;Nodes_above_ear;Nodes_per_plant;Northern_Leaf_Blight;Tassel_length	Average_internode_length_(above_ear);Ear_row_number;PCA_of_metabolites:_PC2;Starch	0	0	0	0	0	0	0	0	0	0	0	0	0	0	0	0	0	0	1	0	0	0	0	0	0	0	1	private
pan_gene_14182	pan_gene_26660	Average_internode_length_(above_ear);Plant_height	Average_internode_length_(above_ear)	0	1	1	1	0	0	0	0	0	0	0	0	0	1	0	0	0	0	0	0	0	0	0	1	0	0	5	dispensable
pan_gene_14183	pan_gene_16039	Average_internode_length_(above_ear);Plant_height	Average_internode_length_(above_ear);Leaf_length	0	1	0	0	0	0	0	0	1	0	0	0	0	0	0	0	0	1	0	0	0	0	0	0	0	0	3	dispensable
pan_gene_14183	pan_gene_18899	Average_internode_length_(above_ear);Plant_height	Average_internode_length_(above_ear);Nitrate	0	1	0	0	0	0	1	0	0	0	0	0	0	0	0	0	1	1	0	1	0	0	0	0	0	0	5	dispensable
pan_gene_14183	pan_gene_19346	Average_internode_length_(above_ear);Plant_height	Average_internode_length_(above_ear)	0	1	0	0	0	0	0	0	0	0	0	0	0	0	0	1	0	0	0	0	0	0	0	0	0	0	2	dispensable
pan_gene_14183	pan_gene_2968	Average_internode_length_(above_ear);Plant_height	Average_internode_length_(above_ear);Average_internode_length_(whole_plant);Leaf_width;Plant_height	0	1	0	1	1	0	1	1	0	0	0	0	0	1	0	1	0	1	0	0	0	0	0	0	0	0	8	dispensable
pan_gene_14183	pan_gene_30830	Average_internode_length_(above_ear);Plant_height	Average_internode_length_(above_ear);Average_internode_length_(below_ear)	0	1	0	1	0	0	0	0	0	0	0	0	0	0	0	0	0	1	0	0	0	0	0	0	0	0	3	dispensable
pan_gene_14183	pan_gene_30895	Average_internode_length_(above_ear);Plant_height	Average_internode_length_(above_ear);Height_per_day_(until_flowering);Leaf_width;Nodes_per_plant;Northern_Leaf_Blight;Tassel_branch_number	0	0	0	0	0	0	0	0	0	0	0	0	0	1	0	0	0	0	0	0	0	0	0	0	0	0	1	private
pan_gene_14183	pan_gene_32789	Average_internode_length_(above_ear);Plant_height	Average_internode_length_(above_ear)	0	1	0	1	0	0	0	1	0	0	0	0	0	0	0	0	0	0	0	0	0	0	0	0	0	0	3	dispensable
pan_gene_14183	pan_gene_32834	Average_internode_length_(above_ear);Plant_height	Average_internode_length_(above_ear);Average_internode_length_(whole_plant);Glutamate;Height_per_day_(until_flowering)	0	1	0	0	0	0	0	0	0	0	0	0	1	0	0	0	0	1	0	0	0	0	0	0	0	0	3	dispensable
pan_gene_14183	pan_gene_3504	Average_internode_length_(above_ear);Plant_height	Average_internode_length_(above_ear)	0	1	0	1	0	0	1	1	0	0	0	1	0	1	0	1	0	1	0	0	0	0	0	0	1	0	9	dispensable
pan_gene_14183	pan_gene_3782	Average_internode_length_(above_ear);Plant_height	Average_internode_length_(above_ear)	0	1	0	0	0	0	0	0	1	0	0	0	0	0	0	0	0	0	0	0	0	0	0	0	0	0	2	dispensable
pan_gene_14183	pan_gene_3818	Average_internode_length_(above_ear);Plant_height	Average_internode_length_(above_ear);Tassel_branch_number	0	0	0	0	0	0	0	0	0	0	0	0	0	0	0	1	0	0	0	0	0	0	0	0	0	0	1	private
pan_gene_14183	pan_gene_5047	Average_internode_length_(above_ear);Plant_height	Average_internode_length_(above_ear);Height_above_ear;Height_per_day_(until_flowering);Plant_height	0	1	0	1	0	0	0	1	1	0	0	0	0	0	0	0	0	0	0	0	0	0	0	0	0	0	4	dispensable
pan_gene_14183	pan_gene_5084	Average_internode_length_(above_ear);Plant_height	Average_internode_length_(above_ear)	0	1	0	0	0	0	1	1	0	0	0	0	0	0	0	0	0	0	0	0	0	0	0	0	0	0	3	dispensable
pan_gene_14183	pan_gene_8100	Average_internode_length_(above_ear);Plant_height	Average_internode_length_(above_ear);Days_to_anthesis;Leaf_length;Ratio_of_ear_height_to_total_height	0	1	0	0	0	0	0	0	0	0	0	0	0	0	0	0	0	0	0	0	0	0	0	0	0	0	1	private
pan_gene_14228	pan_gene_1539	Average_internode_length_(above_ear);Ear_height;Height_per_day_(until_flowering);Plant_height	Average_internode_length_(above_ear);Height_per_day_(until_flowering);Nodes_above_ear;PCA_of_metabolites:_PC2;Protein;Southern_leaf_blight	0	1	0	0	0	0	0	0	0	0	0	0	0	0	0	0	0	0	0	0	0	0	0	0	0	0	1	private
pan_gene_14228	pan_gene_17024	Average_internode_length_(above_ear);Ear_height;Height_per_day_(until_flowering);Plant_height	Average_internode_length_(above_ear);Plant_height	0	0	0	1	0	0	0	0	0	0	1	0	0	0	1	1	1	1	0	0	0	0	1	0	0	1	8	dispensable
pan_gene_14228	pan_gene_19311	Average_internode_length_(above_ear);Ear_height;Height_per_day_(until_flowering);Plant_height	100_Kernel_weight;Average_internode_length_(above_ear);Glutamate;Nodes_per_plant;PCA_of_metabolites:_PC1	0	1	0	1	0	1	0	1	0	0	0	0	0	0	0	0	0	0	1	0	1	1	0	0	0	1	8	dispensable
pan_gene_14228	pan_gene_19403	Average_internode_length_(above_ear);Ear_height;Height_per_day_(until_flowering);Plant_height	Average_internode_length_(above_ear);Cob_diameter	0	0	0	0	1	0	0	0	0	0	0	0	0	0	0	0	0	0	0	0	0	0	0	0	0	0	1	private
pan_gene_14228	pan_gene_19458	Average_internode_length_(above_ear);Ear_height;Height_per_day_(until_flowering);Plant_height	Average_internode_length_(above_ear);Nodes_above_ear	0	1	0	0	0	0	0	0	0	0	0	0	0	0	0	0	0	0	0	0	0	0	1	0	0	0	2	dispensable
pan_gene_14228	pan_gene_4291	Average_internode_length_(above_ear);Ear_height;Height_per_day_(until_flowering);Plant_height	Average_internode_length_(above_ear);Nodes_per_plant	0	1	0	1	0	0	0	0	0	0	0	0	0	0	0	0	0	1	0	0	0	0	0	0	0	1	4	dispensable
pan_gene_1471	pan_gene_31442	Average_internode_length_(above_ear);Height_per_day_(until_flowering)	Anthesis-silking_interval;Average_internode_length_(above_ear);Photoperiod_growing-degree_days_to_anthesis	0	1	0	0	0	0	0	0	0	0	0	0	0	1	0	0	0	0	0	0	0	0	0	0	0	0	2	dispensable
pan_gene_1539	pan_gene_16969	Average_internode_length_(above_ear);Height_per_day_(until_flowering);Nodes_above_ear;PCA_of_metabolites:_PC2;Protein;Southern_leaf_blight	Average_internode_length_(above_ear)	0	0	0	0	0	0	0	0	1	0	0	0	0	0	0	0	0	0	0	0	0	0	0	0	0	0	1	private
pan_gene_1539	pan_gene_17024	Average_internode_length_(above_ear);Height_per_day_(until_flowering);Nodes_above_ear;PCA_of_metabolites:_PC2;Protein;Southern_leaf_blight	Average_internode_length_(above_ear);Plant_height	0	0	0	0	0	1	0	0	1	1	0	0	0	0	0	0	0	1	0	0	0	0	0	0	0	0	4	dispensable
pan_gene_1539	pan_gene_17464	Average_internode_length_(above_ear);Height_per_day_(until_flowering);Nodes_above_ear;PCA_of_metabolites:_PC2;Protein;Southern_leaf_blight	Average_internode_length_(above_ear)	0	0	0	0	0	0	0	0	1	0	0	0	0	0	0	0	0	0	0	0	0	0	0	0	0	0	1	private
pan_gene_1539	pan_gene_19311	Average_internode_length_(above_ear);Height_per_day_(until_flowering);Nodes_above_ear;PCA_of_metabolites:_PC2;Protein;Southern_leaf_blight	100_Kernel_weight;Average_internode_length_(above_ear);Glutamate;Nodes_per_plant;PCA_of_metabolites:_PC1	0	1	0	0	0	1	0	0	0	0	0	0	0	0	0	0	0	0	0	0	0	0	0	0	0	0	2	dispensable
pan_gene_1539	pan_gene_19345	Average_internode_length_(above_ear);Height_per_day_(until_flowering);Nodes_above_ear;PCA_of_metabolites:_PC2;Protein;Southern_leaf_blight	Average_internode_length_(above_ear)	0	1	0	0	0	1	0	0	0	0	0	0	0	0	0	0	0	0	0	0	0	0	0	0	0	0	2	dispensable
pan_gene_1539	pan_gene_19458	Average_internode_length_(above_ear);Height_per_day_(until_flowering);Nodes_above_ear;PCA_of_metabolites:_PC2;Protein;Southern_leaf_blight	Average_internode_length_(above_ear);Nodes_above_ear	0	1	0	0	0	0	0	0	1	0	0	0	0	0	0	0	0	0	0	0	0	0	0	0	0	0	2	dispensable
pan_gene_1539	pan_gene_30778	Average_internode_length_(above_ear);Height_per_day_(until_flowering);Nodes_above_ear;PCA_of_metabolites:_PC2;Protein;Southern_leaf_blight	Average_internode_length_(above_ear)	0	1	0	0	0	0	0	0	0	0	0	0	0	0	0	0	0	0	0	0	0	0	0	0	0	0	1	private
pan_gene_1539	pan_gene_32431	Average_internode_length_(above_ear);Height_per_day_(until_flowering);Nodes_above_ear;PCA_of_metabolites:_PC2;Protein;Southern_leaf_blight	Average_internode_length_(above_ear);Average_internode_length_(below_ear);Ear_height	0	1	0	0	0	0	0	0	0	0	0	0	0	0	0	0	0	0	0	0	0	0	0	0	0	0	1	private
pan_gene_1539	pan_gene_32857	Average_internode_length_(above_ear);Height_per_day_(until_flowering);Nodes_above_ear;PCA_of_metabolites:_PC2;Protein;Southern_leaf_blight	Average_internode_length_(above_ear);Glucose	0	1	0	1	0	1	0	1	1	0	0	1	0	0	0	0	0	1	0	0	0	0	0	0	0	0	7	dispensable
pan_gene_1539	pan_gene_4291	Average_internode_length_(above_ear);Height_per_day_(until_flowering);Nodes_above_ear;PCA_of_metabolites:_PC2;Protein;Southern_leaf_blight	Average_internode_length_(above_ear);Nodes_per_plant	0	1	0	0	0	0	0	0	0	0	0	0	0	0	0	0	0	0	0	0	0	0	0	0	0	0	1	private
pan_gene_1539	pan_gene_5005	Average_internode_length_(above_ear);Height_per_day_(until_flowering);Nodes_above_ear;PCA_of_metabolites:_PC2;Protein;Southern_leaf_blight	Average_internode_length_(above_ear);Northern_Leaf_Blight	0	1	0	1	1	1	1	1	1	1	0	1	0	1	0	0	0	0	0	0	0	0	0	0	1	0	11	near-core
pan_gene_1539	pan_gene_7049	Average_internode_length_(above_ear);Height_per_day_(until_flowering);Nodes_above_ear;PCA_of_metabolites:_PC2;Protein;Southern_leaf_blight	Average_internode_length_(above_ear)	0	1	0	0	0	0	0	0	1	0	0	0	0	0	0	0	0	0	0	0	0	0	0	0	0	0	2	dispensable
pan_gene_15609	pan_gene_3784	Average_internode_length_(above_ear);Nodes_above_ear	Average_internode_length_(above_ear)	0	0	0	0	0	0	0	0	0	0	0	0	0	0	0	0	0	1	0	0	0	0	0	0	0	0	1	private
pan_gene_15609	pan_gene_5061	Average_internode_length_(above_ear);Nodes_above_ear	Average_internode_length_(above_ear);Ear_height;Height_above_ear;Northern_Leaf_Blight;Plant_height;Tassel_branch_number	0	0	0	0	0	0	0	0	0	1	0	0	1	0	0	0	0	0	0	1	0	1	0	0	0	0	4	dispensable
pan_gene_15616	pan_gene_16036	Average_internode_length_(above_ear);Starch	Average_internode_length_(above_ear);Leaf_length	0	1	1	0	0	1	0	0	1	0	0	0	0	0	0	0	0	0	0	0	0	0	0	1	0	1	6	dispensable
pan_gene_15663	pan_gene_18899	Average_internode_length_(above_ear)	Average_internode_length_(above_ear);Nitrate	0	1	0	0	0	0	0	0	0	1	0	1	0	0	0	0	0	1	1	1	1	1	0	0	0	1	9	dispensable
pan_gene_15663	pan_gene_22237	Average_internode_length_(above_ear)	Anthesis-silking_interval;Average_internode_length_(above_ear);Chlorophyll_B;Days_to_anthesis	0	1	0	0	1	0	0	0	0	1	0	1	0	0	0	1	0	1	0	1	1	1	0	0	0	0	9	dispensable
pan_gene_15663	pan_gene_22324	Average_internode_length_(above_ear)	Average_internode_length_(above_ear)	0	0	0	0	0	0	0	0	0	0	0	0	0	0	0	0	0	0	0	0	0	0	0	0	1	0	1	private
pan_gene_15663	pan_gene_24482	Average_internode_length_(above_ear)	Average_internode_length_(above_ear)	0	1	1	0	1	0	0	0	0	1	0	1	0	0	0	1	0	1	1	1	1	1	1	0	1	0	13	near-core
pan_gene_15663	pan_gene_28191	Average_internode_length_(above_ear)	Average_internode_length_(above_ear)	0	1	0	0	0	0	0	0	0	1	0	1	0	0	0	1	0	1	0	0	1	0	1	0	0	1	8	dispensable
pan_gene_15663	pan_gene_30684	Average_internode_length_(above_ear)	Average_internode_length_(above_ear)	0	1	0	0	0	0	0	0	0	1	0	0	0	0	0	0	0	0	0	0	0	0	0	0	0	0	2	dispensable
pan_gene_15663	pan_gene_32834	Average_internode_length_(above_ear)	Average_internode_length_(above_ear);Average_internode_length_(whole_plant);Glutamate;Height_per_day_(until_flowering)	0	1	0	0	0	0	0	0	0	0	0	1	0	0	0	0	0	1	0	0	0	1	0	1	0	1	6	dispensable
pan_gene_15663	pan_gene_32852	Average_internode_length_(above_ear)	Average_internode_length_(above_ear);Height_above_ear	0	1	0	0	0	0	0	0	0	1	0	0	0	0	0	0	0	1	0	0	0	0	0	0	0	0	3	dispensable
pan_gene_15663	pan_gene_3451	Average_internode_length_(above_ear)	Average_internode_length_(above_ear)	0	1	0	0	1	0	0	0	0	0	0	0	0	0	0	0	0	0	0	0	0	0	0	0	0	0	2	dispensable
pan_gene_15663	pan_gene_3782	Average_internode_length_(above_ear)	Average_internode_length_(above_ear)	0	1	0	0	0	0	0	0	0	0	0	0	0	0	0	1	0	1	0	0	0	0	1	1	0	1	6	dispensable
pan_gene_15663	pan_gene_4271	Average_internode_length_(above_ear)	Average_internode_length_(above_ear);Leaf_width;Tassel_length	0	1	0	0	1	0	0	0	0	0	0	0	0	0	0	0	0	0	0	0	0	0	0	0	0	0	2	dispensable
pan_gene_15663	pan_gene_4318	Average_internode_length_(above_ear)	Average_internode_length_(above_ear);Plant_height	0	0	0	0	1	0	0	0	0	1	0	0	0	0	1	0	0	0	0	0	0	0	0	0	0	0	3	dispensable
pan_gene_15663	pan_gene_8100	Average_internode_length_(above_ear)	Average_internode_length_(above_ear);Days_to_anthesis;Leaf_length;Ratio_of_ear_height_to_total_height	0	1	0	0	0	0	0	0	0	0	0	0	0	0	0	0	0	0	0	0	0	0	1	0	0	0	2	dispensable
pan_gene_15663	pan_gene_8854	Average_internode_length_(above_ear)	Anthesis-silking_interval;Average_internode_length_(above_ear);Average_internode_length_(whole_plant);Height_above_ear;Leaf_length;Nodes_above_ear	0	1	0	0	0	0	0	0	0	0	0	0	0	0	0	0	0	0	0	0	0	0	0	0	0	0	1	private
pan_gene_15932	pan_gene_20661	Average_internode_length_(above_ear);Total_amino_acids	Average_internode_length_(above_ear)	0	1	0	1	0	0	1	0	1	0	0	0	0	0	0	1	0	0	0	0	0	0	0	0	0	0	5	dispensable
pan_gene_15932	pan_gene_7858	Average_internode_length_(above_ear);Total_amino_acids	Average_internode_length_(above_ear)	0	1	0	0	0	0	0	1	1	1	0	0	0	1	0	0	0	0	0	0	1	1	0	1	0	0	8	dispensable
pan_gene_15932	pan_gene_97609	Average_internode_length_(above_ear);Total_amino_acids	Average_internode_length_(above_ear)	0	0	0	0	1	0	1	0	0	1	0	0	0	0	0	1	0	1	1	0	1	0	0	0	1	0	8	dispensable
pan_gene_15933	pan_gene_30778	Average_internode_length_(above_ear)	Average_internode_length_(above_ear)	0	1	0	0	0	0	0	0	0	0	0	0	0	0	0	0	0	0	0	0	0	0	0	0	0	0	1	private
pan_gene_16037	pan_gene_22237	Average_internode_length_(above_ear);Leaf_length	Anthesis-silking_interval;Average_internode_length_(above_ear);Chlorophyll_B;Days_to_anthesis	0	1	0	1	0	0	1	0	0	0	1	0	1	0	1	1	0	0	0	0	1	1	0	0	0	0	9	dispensable
pan_gene_16037	pan_gene_23560	Average_internode_length_(above_ear);Leaf_length	Average_internode_length_(above_ear)	0	0	0	0	1	0	0	0	0	0	0	0	0	0	0	0	0	0	0	0	0	0	0	0	0	1	2	dispensable
pan_gene_16037	pan_gene_28191	Average_internode_length_(above_ear);Leaf_length	Average_internode_length_(above_ear)	0	1	0	1	0	0	0	0	0	0	0	0	1	0	0	0	0	0	0	0	0	0	1	0	0	0	4	dispensable
pan_gene_16037	pan_gene_32852	Average_internode_length_(above_ear);Leaf_length	Average_internode_length_(above_ear);Height_above_ear	0	1	0	1	0	0	0	0	0	0	0	0	0	0	0	0	0	0	0	0	0	0	0	0	0	0	2	dispensable
pan_gene_16037	pan_gene_3451	Average_internode_length_(above_ear);Leaf_length	Average_internode_length_(above_ear)	0	1	1	0	0	0	0	0	0	0	0	0	1	0	0	0	1	0	0	1	0	0	0	0	0	0	5	dispensable
pan_gene_16037	pan_gene_3782	Average_internode_length_(above_ear);Leaf_length	Average_internode_length_(above_ear)	0	1	0	0	0	0	0	0	0	1	1	0	1	0	0	0	0	0	0	1	0	0	0	0	0	1	6	dispensable
pan_gene_16037	pan_gene_4271	Average_internode_length_(above_ear);Leaf_length	Average_internode_length_(above_ear);Leaf_width;Tassel_length	0	1	0	0	0	0	0	0	0	0	0	0	0	0	0	0	0	0	0	0	0	0	0	0	0	0	1	private
pan_gene_16038	pan_gene_20661	Average_internode_length_(above_ear);Leaf_length	Average_internode_length_(above_ear)	0	1	0	0	0	0	0	0	0	1	0	1	0	0	0	0	1	0	0	0	0	0	0	0	0	0	4	dispensable
pan_gene_16039	pan_gene_32789	Average_internode_length_(above_ear);Leaf_length	Average_internode_length_(above_ear)	0	1	1	0	1	1	0	0	0	0	0	0	0	1	0	1	0	0	0	0	0	0	0	0	0	0	6	dispensable
pan_gene_16039	pan_gene_32837	Average_internode_length_(above_ear);Leaf_length	Average_internode_length_(above_ear)	0	1	0	1	0	0	0	0	0	0	0	0	0	0	0	0	0	0	0	0	0	0	0	0	0	0	2	dispensable
pan_gene_16039	pan_gene_3818	Average_internode_length_(above_ear);Leaf_length	Average_internode_length_(above_ear);Tassel_branch_number	0	0	0	0	0	0	0	0	0	0	0	0	0	0	0	1	0	0	0	0	0	0	0	0	0	0	1	private
pan_gene_16039	pan_gene_5047	Average_internode_length_(above_ear);Leaf_length	Average_internode_length_(above_ear);Height_above_ear;Height_per_day_(until_flowering);Plant_height	0	1	1	0	1	0	0	0	1	0	0	0	0	1	0	1	0	0	0	0	0	0	0	0	0	0	6	dispensable
pan_gene_16073	pan_gene_5005	Average_internode_length_(above_ear)	Average_internode_length_(above_ear);Northern_Leaf_Blight	0	1	0	1	0	0	0	1	0	0	0	0	0	0	0	0	0	0	0	0	0	0	0	1	0	0	4	dispensable
pan_gene_16074	pan_gene_19278	Average_internode_length_(above_ear)	Anthesis-silking_interval;Average_internode_length_(above_ear);Nitrate;PCA_of_metabolites:_PC2	0	1	0	1	0	1	0	1	0	0	0	1	0	0	0	0	0	1	1	0	0	0	1	0	1	1	10	dispensable
pan_gene_16074	pan_gene_19568	Average_internode_length_(above_ear)	Average_internode_length_(above_ear);Nodes_per_plant	0	1	0	1	0	0	0	0	0	0	0	1	0	0	0	0	1	0	0	0	0	1	1	0	0	0	6	dispensable
pan_gene_16074	pan_gene_21606	Average_internode_length_(above_ear)	Average_internode_length_(above_ear);Southern_leaf_blight	0	1	0	1	1	1	0	0	1	0	0	0	1	1	0	0	0	0	0	1	0	0	0	0	1	0	9	dispensable
pan_gene_16074	pan_gene_22269	Average_internode_length_(above_ear)	Average_internode_length_(above_ear);Average_internode_length_(whole_plant);Nodes_per_plant	0	1	0	1	1	1	0	0	1	0	0	1	0	1	0	1	0	1	0	1	0	1	1	0	0	1	13	near-core
pan_gene_16074	pan_gene_32857	Average_internode_length_(above_ear)	Average_internode_length_(above_ear);Glucose	0	1	0	1	1	1	0	1	1	0	0	0	0	0	0	0	0	1	0	0	0	1	0	0	1	1	10	dispensable
pan_gene_16074	pan_gene_5051	Average_internode_length_(above_ear)	Average_internode_length_(above_ear);Average_internode_length_(whole_plant);Ear_height;Height_per_day_(until_flowering);Plant_height	0	1	0	0	1	1	0	0	1	0	0	0	0	0	0	0	0	0	0	0	0	0	0	0	0	0	4	dispensable
pan_gene_16074	pan_gene_7049	Average_internode_length_(above_ear)	Average_internode_length_(above_ear)	0	1	0	1	0	1	0	0	1	0	1	1	1	1	0	1	1	0	0	0	0	1	0	0	0	1	12	near-core
pan_gene_16074	pan_gene_8827	Average_internode_length_(above_ear)	Anthesis-silking_interval;Average_internode_length_(above_ear);Nodes_per_plant	0	1	0	0	0	1	0	0	0	0	0	1	1	1	0	1	0	1	0	0	0	1	0	1	0	1	10	dispensable
pan_gene_16095	pan_gene_32811	Average_internode_length_(above_ear);Days_to_anthesis	Average_internode_length_(above_ear);Nitrate	0	0	0	0	0	0	0	0	0	0	0	0	0	0	0	0	0	0	0	0	0	0	1	0	0	0	1	private
pan_gene_16095	pan_gene_7252	Average_internode_length_(above_ear);Days_to_anthesis	Average_internode_length_(above_ear)	0	0	1	0	0	0	0	0	0	0	0	0	0	0	0	0	0	0	0	0	0	0	0	0	0	0	1	private
pan_gene_16110	pan_gene_2968	Average_internode_length_(above_ear)	Average_internode_length_(above_ear);Average_internode_length_(whole_plant);Leaf_width;Plant_height	0	1	0	0	0	0	0	0	0	0	0	0	0	0	0	0	0	0	0	0	0	0	1	0	0	0	2	dispensable
pan_gene_16110	pan_gene_30830	Average_internode_length_(above_ear)	Average_internode_length_(above_ear);Average_internode_length_(below_ear)	0	1	0	0	0	0	0	0	0	0	0	0	0	0	0	0	0	0	0	0	0	0	0	0	0	0	1	private
pan_gene_16110	pan_gene_32553	Average_internode_length_(above_ear)	Average_internode_length_(above_ear);Ear_row_number;Tassel_length;Total_amino_acids	0	0	0	0	0	0	0	0	0	0	0	0	0	1	0	0	0	0	0	0	1	0	1	0	0	0	3	dispensable
pan_gene_16110	pan_gene_458	Average_internode_length_(above_ear)	Average_internode_length_(above_ear);Height_above_ear;Tassel_length	0	1	0	0	0	0	0	0	0	0	0	0	0	0	0	0	0	1	0	0	0	0	0	0	0	0	2	dispensable
pan_gene_16110	pan_gene_5059	Average_internode_length_(above_ear)	Average_internode_length_(above_ear);Ear_height;Height_above_ear;Northern_Leaf_Blight;Plant_height;Tassel_branch_number	0	1	1	0	1	0	1	0	0	0	0	0	0	0	0	0	0	1	0	0	0	0	0	0	0	0	5	dispensable
pan_gene_16116	pan_gene_32857	Average_internode_length_(above_ear);Days_to_anthesis;Ear_height	Average_internode_length_(above_ear);Glucose	0	0	0	0	0	0	0	1	0	0	0	0	0	0	0	0	0	0	0	0	0	0	0	0	0	0	1	private
pan_gene_16116	pan_gene_407	Average_internode_length_(above_ear);Days_to_anthesis;Ear_height	Average_internode_length_(above_ear);Nodes_above_ear;Nodes_per_plant	0	0	0	0	0	0	0	0	0	0	0	1	0	0	0	0	0	0	0	0	0	0	0	0	0	0	1	private
pan_gene_16137	pan_gene_30748	Average_internode_length_(above_ear);Nodes_to_ear	Average_internode_length_(above_ear);Plant_height;Tassel_length	0	1	0	0	0	0	0	0	0	0	0	0	0	0	0	0	0	1	0	0	0	0	0	0	0	1	3	dispensable
pan_gene_165	pan_gene_32779	Average_internode_length_(above_ear);Nodes_per_plant;Starch	Average_internode_length_(above_ear);Glutamate;Height_per_day_(until_flowering);Leaf_length;Nodes_to_ear;Plant_height	0	1	0	0	0	0	0	0	0	0	0	0	0	0	0	0	0	0	0	0	0	0	0	0	0	0	1	private
pan_gene_16542	pan_gene_4365	Average_internode_length_(above_ear)	Average_internode_length_(above_ear);Tassel_length	0	1	0	1	1	0	1	0	0	1	0	0	1	0	0	1	1	0	0	0	0	0	0	0	1	0	9	dispensable
pan_gene_16542	pan_gene_5086	Average_internode_length_(above_ear)	Average_internode_length_(above_ear)	0	1	0	0	0	0	0	0	0	1	0	0	0	1	0	1	0	0	0	0	0	0	0	0	0	0	4	dispensable
pan_gene_16607	pan_gene_7049	Average_internode_length_(above_ear);Nodes_per_plant;PCA_of_metabolites:_PC1;Starch	Average_internode_length_(above_ear)	0	1	0	0	0	0	0	0	0	0	0	0	0	0	0	0	0	0	0	0	0	0	0	0	0	0	1	private
pan_gene_16638	pan_gene_5929	Average_internode_length_(above_ear)	Average_internode_length_(above_ear);Days_to_silk	0	1	0	1	1	0	0	1	1	1	1	0	1	0	0	0	1	0	0	0	0	0	0	0	1	0	10	dispensable
pan_gene_16898	pan_gene_32850	Average_internode_length_(above_ear)	100_Kernel_weight;Average_internode_length_(above_ear);Glutamate	0	0	0	1	0	0	0	0	0	0	0	0	0	0	0	0	0	0	0	0	0	0	0	0	0	0	1	private
pan_gene_16969	pan_gene_19345	Average_internode_length_(above_ear)	Average_internode_length_(above_ear)	0	0	0	1	0	1	0	1	0	0	0	0	0	1	0	0	0	0	0	0	0	0	0	0	0	0	4	dispensable
pan_gene_16969	pan_gene_19458	Average_internode_length_(above_ear)	Average_internode_length_(above_ear);Nodes_above_ear	0	0	0	0	1	0	0	1	1	0	0	0	0	0	0	0	0	0	0	0	0	0	0	0	0	0	3	dispensable
pan_gene_16969	pan_gene_7049	Average_internode_length_(above_ear)	Average_internode_length_(above_ear)	0	0	0	1	0	1	0	1	1	0	0	0	0	0	0	1	0	0	0	0	0	0	0	1	0	0	6	dispensable
pan_gene_17004	pan_gene_61293	Average_internode_length_(above_ear)	Average_internode_length_(above_ear)	0	0	0	0	0	0	0	0	1	0	0	0	0	0	0	0	0	0	0	0	0	0	0	0	0	0	1	private
pan_gene_17004	pan_gene_7630	Average_internode_length_(above_ear)	Average_internode_length_(above_ear)	0	0	0	0	0	0	0	0	1	0	0	0	0	0	0	0	0	0	0	0	0	0	0	0	0	0	1	private
pan_gene_17024	pan_gene_19311	Average_internode_length_(above_ear);Plant_height	100_Kernel_weight;Average_internode_length_(above_ear);Glutamate;Nodes_per_plant;PCA_of_metabolites:_PC1	0	0	1	1	0	1	0	0	1	0	0	0	0	0	1	1	0	0	0	0	1	0	0	0	1	0	8	dispensable
pan_gene_17024	pan_gene_19345	Average_internode_length_(above_ear);Plant_height	Average_internode_length_(above_ear)	0	0	1	1	0	1	0	1	1	1	0	1	0	0	1	0	1	0	0	0	0	0	1	0	0	0	10	dispensable
pan_gene_17024	pan_gene_20619	Average_internode_length_(above_ear);Plant_height	Average_internode_length_(above_ear);Southern_leaf_blight;Total_amino_acids	0	0	1	1	0	0	0	0	1	1	0	0	0	0	0	0	0	0	0	0	0	0	1	0	1	1	7	dispensable
pan_gene_17042	pan_gene_22241	Average_internode_length_(above_ear)	Average_internode_length_(above_ear);Average_internode_length_(whole_plant);Days_to_anthesis	0	0	0	0	0	0	0	0	0	0	0	0	0	0	0	0	0	0	0	0	0	0	1	0	0	0	1	private
pan_gene_17075	pan_gene_19330	Average_internode_length_(above_ear);Average_internode_length_(whole_plant)	Average_internode_length_(above_ear)	0	0	1	0	0	0	0	0	0	0	0	0	0	0	0	0	0	0	0	0	0	0	0	0	0	0	1	private
pan_gene_17090	pan_gene_250	Average_internode_length_(above_ear)	Average_internode_length_(above_ear);Nodes_per_plant	0	1	0	0	0	0	0	0	0	0	0	0	0	0	0	0	0	0	0	0	0	0	0	0	0	0	1	private
pan_gene_17090	pan_gene_6023	Average_internode_length_(above_ear)	Average_internode_length_(above_ear);Stalk_strength	0	1	0	0	0	0	0	0	0	0	0	0	0	0	0	0	0	0	0	0	0	0	0	0	0	0	1	private
pan_gene_17464	pan_gene_19345	Average_internode_length_(above_ear)	Average_internode_length_(above_ear)	0	0	0	1	0	0	0	0	0	0	0	0	0	0	0	0	0	0	0	0	0	0	0	0	0	0	1	private
pan_gene_17464	pan_gene_19458	Average_internode_length_(above_ear)	Average_internode_length_(above_ear);Nodes_above_ear	0	0	0	1	0	0	0	1	1	0	0	0	0	0	0	0	0	0	0	0	0	0	0	0	0	0	3	dispensable
pan_gene_18395	pan_gene_19226	Average_internode_length_(above_ear)	Average_internode_length_(above_ear);Tassel_branch_number	0	1	1	0	0	1	1	0	1	0	0	1	1	1	1	0	1	0	0	0	0	0	0	0	1	0	11	near-core
pan_gene_18395	pan_gene_22237	Average_internode_length_(above_ear)	Anthesis-silking_interval;Average_internode_length_(above_ear);Chlorophyll_B;Days_to_anthesis	0	1	1	1	0	0	0	0	0	0	0	1	0	1	0	1	0	0	0	0	0	0	0	0	0	0	6	dispensable
pan_gene_18395	pan_gene_23560	Average_internode_length_(above_ear)	Average_internode_length_(above_ear)	0	0	0	0	0	0	0	0	0	0	0	0	0	0	0	0	0	1	0	0	0	0	0	0	0	0	1	private
pan_gene_18395	pan_gene_24482	Average_internode_length_(above_ear)	Average_internode_length_(above_ear)	0	1	1	1	0	1	1	0	0	1	1	1	1	1	0	1	0	1	0	0	1	1	0	0	1	0	15	near-core
pan_gene_18395	pan_gene_28191	Average_internode_length_(above_ear)	Average_internode_length_(above_ear)	0	1	0	1	0	0	0	0	0	0	0	0	1	0	0	0	0	1	0	0	0	0	0	0	0	0	4	dispensable
pan_gene_18395	pan_gene_30684	Average_internode_length_(above_ear)	Average_internode_length_(above_ear)	0	1	0	1	1	0	1	0	1	0	0	0	0	0	0	0	0	0	0	0	1	0	0	0	0	0	6	dispensable
pan_gene_18395	pan_gene_32288	Average_internode_length_(above_ear)	Average_internode_length_(above_ear);Days_to_silk	0	0	0	0	1	0	0	0	0	0	0	0	0	0	0	0	0	0	0	0	0	0	0	0	0	0	1	private
pan_gene_18395	pan_gene_32852	Average_internode_length_(above_ear)	Average_internode_length_(above_ear);Height_above_ear	0	1	0	0	0	0	0	0	0	0	0	0	0	0	0	0	0	1	0	0	0	0	0	0	0	0	2	dispensable
pan_gene_18395	pan_gene_3782	Average_internode_length_(above_ear)	Average_internode_length_(above_ear)	0	1	0	1	0	0	0	0	0	0	1	0	0	1	0	0	1	0	0	0	0	0	0	1	0	1	7	dispensable
pan_gene_18395	pan_gene_407	Average_internode_length_(above_ear)	Average_internode_length_(above_ear);Nodes_above_ear;Nodes_per_plant	0	0	0	0	0	0	1	0	0	0	0	0	0	0	0	1	0	0	0	0	0	0	0	0	0	0	2	dispensable
pan_gene_18395	pan_gene_4271	Average_internode_length_(above_ear)	Average_internode_length_(above_ear);Leaf_width;Tassel_length	0	1	0	0	0	0	0	0	0	0	0	0	0	0	0	0	0	0	0	0	0	0	0	0	0	0	1	private
pan_gene_18395	pan_gene_4318	Average_internode_length_(above_ear)	Average_internode_length_(above_ear);Plant_height	0	0	0	0	0	0	1	0	0	0	0	0	0	0	1	1	0	0	0	0	0	0	0	0	0	0	3	dispensable
pan_gene_18395	pan_gene_4444	Average_internode_length_(above_ear)	Average_internode_length_(above_ear)	0	0	0	0	0	0	0	0	0	0	0	0	0	0	0	1	0	0	0	0	0	0	0	0	0	0	1	private
pan_gene_18395	pan_gene_61601	Average_internode_length_(above_ear)	Average_internode_length_(above_ear);Days_to_silk;Ear_row_number	0	1	0	1	0	1	1	0	1	0	1	1	1	1	1	1	0	1	0	1	1	1	0	0	0	0	15	near-core
pan_gene_18633	pan_gene_7979	Average_internode_length_(above_ear)	Average_internode_length_(above_ear);Average_internode_length_(whole_plant);Tassel_branch_number;Tassel_length	0	1	0	0	0	0	0	0	0	0	0	0	0	0	0	0	0	0	0	0	0	0	0	0	0	0	1	private
pan_gene_18730	pan_gene_30900	Average_internode_length_(above_ear);Average_internode_length_(below_ear);Average_internode_length_(whole_plant);Days_to_anthesis;Ear_height;Height_per_day_(until_flowering);Plant_height;Starch	Average_internode_length_(above_ear);Leaf_length	0	0	0	0	0	1	0	0	0	0	0	1	1	1	0	0	0	1	0	0	1	0	0	0	0	0	6	dispensable
pan_gene_18730	pan_gene_31442	Average_internode_length_(above_ear);Average_internode_length_(below_ear);Average_internode_length_(whole_plant);Days_to_anthesis;Ear_height;Height_per_day_(until_flowering);Plant_height;Starch	Anthesis-silking_interval;Average_internode_length_(above_ear);Photoperiod_growing-degree_days_to_anthesis	0	0	0	0	0	1	0	0	0	0	0	0	0	0	0	0	0	0	0	1	0	0	0	0	0	0	2	dispensable
pan_gene_18730	pan_gene_5122	Average_internode_length_(above_ear);Average_internode_length_(below_ear);Average_internode_length_(whole_plant);Days_to_anthesis;Ear_height;Height_per_day_(until_flowering);Plant_height;Starch	Average_internode_length_(above_ear);Glucose	0	0	0	0	0	0	0	0	0	0	0	0	1	0	0	0	0	0	0	1	1	0	0	0	1	0	4	dispensable
pan_gene_18807	pan_gene_31261	Anthesis-silking_interval;Average_internode_length_(above_ear);Average_internode_length_(below_ear);Nodes_per_plant;Northern_Leaf_Blight	Average_internode_length_(above_ear);Days_to_anthesis	0	0	0	0	0	0	0	0	0	0	0	1	0	0	1	1	0	1	1	0	0	0	0	0	0	0	5	dispensable
pan_gene_18808	pan_gene_23979	Anthesis-silking_interval;Average_internode_length_(above_ear);Average_internode_length_(whole_plant);Nodes_per_plant	Average_internode_length_(above_ear)	0	1	0	0	0	0	0	0	0	0	0	0	0	0	0	0	0	0	0	0	0	0	0	0	0	0	1	private
pan_gene_18891	pan_gene_25544	Average_internode_length_(above_ear);Average_internode_length_(below_ear);Nodes_per_plant	Average_internode_length_(above_ear)	0	1	0	0	0	0	0	0	0	0	0	0	0	0	0	0	0	0	0	0	0	0	0	0	0	0	1	private
pan_gene_18899	pan_gene_19346	Average_internode_length_(above_ear);Nitrate	Average_internode_length_(above_ear)	0	1	0	1	1	1	1	1	1	0	1	0	0	0	1	0	0	1	0	0	1	1	1	1	1	0	15	near-core
pan_gene_18899	pan_gene_20662	Average_internode_length_(above_ear);Nitrate	Average_internode_length_(above_ear)	0	1	0	1	1	0	1	1	1	1	0	1	1	0	1	1	1	1	1	1	1	1	0	1	1	1	20	core
pan_gene_18899	pan_gene_22324	Average_internode_length_(above_ear);Nitrate	Average_internode_length_(above_ear)	0	0	0	0	1	0	0	0	0	1	0	0	0	0	0	0	0	0	0	0	0	0	0	0	1	0	3	dispensable
pan_gene_18899	pan_gene_24482	Average_internode_length_(above_ear);Nitrate	Average_internode_length_(above_ear)	0	1	1	1	1	1	1	1	1	1	1	1	1	1	1	1	1	1	1	1	1	1	1	1	1	1	25	core
pan_gene_18899	pan_gene_26975	Average_internode_length_(above_ear);Nitrate	Average_internode_length_(above_ear)	0	1	1	1	1	1	1	1	1	1	1	1	1	1	1	0	1	1	1	1	0	0	1	1	0	1	21	core
pan_gene_18899	pan_gene_28191	Average_internode_length_(above_ear);Nitrate	Average_internode_length_(above_ear)	0	1	1	1	1	1	1	1	1	1	1	1	1	1	1	1	1	1	1	1	1	1	1	1	1	1	25	core
pan_gene_18899	pan_gene_28991	Average_internode_length_(above_ear);Nitrate	Average_internode_length_(above_ear)	0	0	0	0	1	0	0	0	0	0	0	0	0	0	0	0	0	0	0	0	0	0	0	0	0	0	1	private
pan_gene_18899	pan_gene_2968	Average_internode_length_(above_ear);Nitrate	Average_internode_length_(above_ear);Average_internode_length_(whole_plant);Leaf_width;Plant_height	0	1	0	0	0	1	1	0	1	0	0	0	0	0	0	0	0	0	0	0	0	0	1	0	0	0	5	dispensable
pan_gene_18899	pan_gene_30684	Average_internode_length_(above_ear);Nitrate	Average_internode_length_(above_ear)	0	1	0	1	0	0	1	0	0	0	0	0	0	0	0	1	1	0	0	1	1	0	0	0	0	0	7	dispensable
pan_gene_18899	pan_gene_30778	Average_internode_length_(above_ear);Nitrate	Average_internode_length_(above_ear)	0	1	1	0	0	1	0	0	1	0	1	1	0	0	1	0	0	1	1	0	1	1	0	1	1	0	13	near-core
pan_gene_18899	pan_gene_31283	Average_internode_length_(above_ear);Nitrate	Average_internode_length_(above_ear);Southern_leaf_blight	0	0	0	0	1	0	0	0	0	0	0	0	0	0	0	0	0	0	0	0	0	0	0	0	0	0	1	private
pan_gene_18899	pan_gene_32852	Average_internode_length_(above_ear);Nitrate	Average_internode_length_(above_ear);Height_above_ear	0	1	1	1	0	1	0	0	1	1	0	1	0	0	0	0	1	1	1	0	1	0	1	1	0	0	13	near-core
pan_gene_18899	pan_gene_3782	Average_internode_length_(above_ear);Nitrate	Average_internode_length_(above_ear)	0	1	0	0	0	0	0	1	0	0	0	0	1	0	0	0	0	0	0	0	0	0	0	0	0	1	4	dispensable
pan_gene_18899	pan_gene_407	Average_internode_length_(above_ear);Nitrate	Average_internode_length_(above_ear);Nodes_above_ear;Nodes_per_plant	0	0	0	0	1	0	1	0	0	0	0	0	0	0	0	1	0	0	0	0	0	0	0	0	0	0	3	dispensable
pan_gene_18899	pan_gene_408	Average_internode_length_(above_ear);Nitrate	Average_internode_length_(above_ear);Nodes_above_ear;Nodes_per_plant	0	1	0	0	0	0	0	0	0	0	0	0	0	0	0	0	0	0	0	0	0	0	0	0	0	0	1	private
pan_gene_18899	pan_gene_4419	Average_internode_length_(above_ear);Nitrate	Anthesis-silking_interval;Average_internode_length_(above_ear);Average_internode_length_(below_ear);Leaf_length;Tassel_length	0	0	0	0	0	0	0	0	0	0	0	0	0	0	0	0	0	0	0	0	1	0	0	0	0	0	1	private
pan_gene_18899	pan_gene_5084	Average_internode_length_(above_ear);Nitrate	Average_internode_length_(above_ear)	0	1	0	1	1	0	1	1	1	0	0	0	1	0	0	0	0	1	0	0	0	0	0	0	0	1	9	dispensable
pan_gene_18900	pan_gene_28026	Average_internode_length_(above_ear);Average_internode_length_(below_ear)	Average_internode_length_(above_ear);Tassel_length	0	0	0	0	0	0	0	0	0	0	1	0	0	0	0	0	0	0	0	0	0	0	0	0	0	0	1	private
pan_gene_18900	pan_gene_30691	Average_internode_length_(above_ear);Average_internode_length_(below_ear)	Average_internode_length_(above_ear);Leaf_length;Southern_leaf_blight	0	0	0	0	0	0	0	0	0	0	1	0	0	0	0	0	0	0	0	0	0	0	0	0	0	0	1	private
pan_gene_18910	pan_gene_30320	Average_internode_length_(above_ear)	Average_internode_length_(above_ear);Average_internode_length_(whole_plant);Height_above_ear;Height_per_day_(until_flowering)	0	1	0	0	0	0	0	0	0	0	0	0	0	0	0	0	0	0	0	0	0	0	0	0	0	0	1	private
pan_gene_19070	pan_gene_3451	Average_internode_length_(above_ear);Average_internode_length_(whole_plant);Height_per_day_(until_flowering);Plant_height;Ratio_of_ear_height_to_total_height;Southern_leaf_blight	Average_internode_length_(above_ear)	0	1	0	0	0	1	0	0	0	0	1	0	0	0	0	1	0	1	0	0	0	1	0	0	0	0	6	dispensable
pan_gene_19210	pan_gene_22325	Average_internode_length_(above_ear);Average_internode_length_(whole_plant);Northern_Leaf_Blight	Average_internode_length_(above_ear)	0	1	0	0	0	0	0	0	0	0	0	0	0	0	0	1	0	1	0	0	0	0	0	0	0	0	3	dispensable
pan_gene_19214	pan_gene_19345	Average_internode_length_(above_ear);Average_internode_length_(below_ear);Average_internode_length_(whole_plant);Boxcox-transformed_leaf_angle;Height_per_day_(until_flowering);Leaf_width;Plant_height	Average_internode_length_(above_ear)	0	0	0	0	0	0	0	0	0	0	0	0	1	0	0	0	0	0	0	0	0	0	0	0	0	0	1	private
pan_gene_19214	pan_gene_22269	Average_internode_length_(above_ear);Average_internode_length_(below_ear);Average_internode_length_(whole_plant);Boxcox-transformed_leaf_angle;Height_per_day_(until_flowering);Leaf_width;Plant_height	Average_internode_length_(above_ear);Average_internode_length_(whole_plant);Nodes_per_plant	0	0	0	0	0	0	0	0	0	0	0	0	1	0	0	0	0	0	0	0	0	0	0	0	0	0	1	private
pan_gene_19226	pan_gene_19315	Average_internode_length_(above_ear);Tassel_branch_number	Average_internode_length_(above_ear);Nodes_per_plant	0	1	1	1	1	1	0	1	1	1	0	0	0	1	0	0	0	0	1	0	1	1	0	0	1	0	13	near-core
pan_gene_19226	pan_gene_22237	Average_internode_length_(above_ear);Tassel_branch_number	Anthesis-silking_interval;Average_internode_length_(above_ear);Chlorophyll_B;Days_to_anthesis	0	1	1	0	1	0	0	0	0	0	0	0	1	1	0	1	0	0	0	0	1	0	0	0	1	0	8	dispensable
pan_gene_19226	pan_gene_22269	Average_internode_length_(above_ear);Tassel_branch_number	Average_internode_length_(above_ear);Average_internode_length_(whole_plant);Nodes_per_plant	0	1	1	0	0	1	0	0	1	0	0	1	1	0	1	0	0	0	0	0	1	0	0	0	1	1	10	dispensable
pan_gene_19226	pan_gene_24482	Average_internode_length_(above_ear);Tassel_branch_number	Average_internode_length_(above_ear)	0	1	1	0	1	1	1	1	1	1	0	1	1	1	1	1	1	0	1	0	1	0	0	0	1	1	18	near-core
pan_gene_19226	pan_gene_28191	Average_internode_length_(above_ear);Tassel_branch_number	Average_internode_length_(above_ear)	0	1	0	0	0	0	0	0	0	1	0	0	0	0	0	1	0	0	0	0	0	0	0	0	0	0	3	dispensable
pan_gene_19226	pan_gene_30684	Average_internode_length_(above_ear);Tassel_branch_number	Average_internode_length_(above_ear)	0	1	0	0	0	0	0	0	1	1	0	0	0	0	0	0	0	0	0	0	0	0	0	0	0	0	3	dispensable
pan_gene_19226	pan_gene_32852	Average_internode_length_(above_ear);Tassel_branch_number	Average_internode_length_(above_ear);Height_above_ear	0	1	0	0	1	0	0	0	0	0	0	0	0	0	0	0	0	0	0	0	0	0	0	0	0	1	3	dispensable
pan_gene_19226	pan_gene_407	Average_internode_length_(above_ear);Tassel_branch_number	Average_internode_length_(above_ear);Nodes_above_ear;Nodes_per_plant	0	0	0	0	1	0	1	0	0	0	0	0	0	0	0	0	0	0	0	0	0	0	0	0	0	0	2	dispensable
pan_gene_19226	pan_gene_4271	Average_internode_length_(above_ear);Tassel_branch_number	Average_internode_length_(above_ear);Leaf_width;Tassel_length	0	1	0	0	1	1	0	1	0	0	0	0	0	1	0	0	0	0	0	0	0	0	0	0	0	0	5	dispensable
pan_gene_19226	pan_gene_5542	Average_internode_length_(above_ear);Tassel_branch_number	Average_internode_length_(above_ear);Ear_row_number;Nodes_per_plant	0	1	0	0	0	0	0	0	0	0	0	1	0	0	0	0	0	0	0	0	0	0	0	0	0	0	2	dispensable
pan_gene_19226	pan_gene_8827	Average_internode_length_(above_ear);Tassel_branch_number	Anthesis-silking_interval;Average_internode_length_(above_ear);Nodes_per_plant	0	1	0	0	0	1	0	0	1	1	0	0	0	0	0	0	0	0	0	0	0	0	0	0	1	1	6	dispensable
pan_gene_19278	pan_gene_21606	Anthesis-silking_interval;Average_internode_length_(above_ear);Nitrate;PCA_of_metabolites:_PC2	Average_internode_length_(above_ear);Southern_leaf_blight	0	1	1	1	0	1	0	0	0	1	1	0	0	0	0	0	1	0	1	0	1	0	1	0	1	0	11	near-core
pan_gene_19278	pan_gene_26475	Anthesis-silking_interval;Average_internode_length_(above_ear);Nitrate;PCA_of_metabolites:_PC2	Average_internode_length_(above_ear);Nodes_per_plant;Nodes_to_ear;Northern_Leaf_Blight	0	0	0	0	0	0	0	0	0	0	0	0	0	0	0	0	0	0	0	0	0	0	1	0	0	0	1	private
pan_gene_19278	pan_gene_32857	Anthesis-silking_interval;Average_internode_length_(above_ear);Nitrate;PCA_of_metabolites:_PC2	Average_internode_length_(above_ear);Glucose	0	1	0	1	0	1	1	1	0	1	1	0	1	0	1	0	1	1	1	1	1	0	1	0	1	0	16	near-core
pan_gene_19278	pan_gene_5051	Anthesis-silking_interval;Average_internode_length_(above_ear);Nitrate;PCA_of_metabolites:_PC2	Average_internode_length_(above_ear);Average_internode_length_(whole_plant);Ear_height;Height_per_day_(until_flowering);Plant_height	0	1	0	1	0	1	0	1	0	0	0	0	0	0	0	0	1	0	0	0	0	0	1	0	0	1	7	dispensable
pan_gene_19311	pan_gene_19458	100_Kernel_weight;Average_internode_length_(above_ear);Glutamate;Nodes_per_plant;PCA_of_metabolites:_PC1	Average_internode_length_(above_ear);Nodes_above_ear	0	1	0	0	0	0	0	0	0	0	0	0	0	0	0	0	0	0	0	0	0	1	0	0	1	0	3	dispensable
pan_gene_19311	pan_gene_19968	100_Kernel_weight;Average_internode_length_(above_ear);Glutamate;Nodes_per_plant;PCA_of_metabolites:_PC1	Average_internode_length_(above_ear)	0	0	0	0	0	0	0	0	0	0	0	0	0	0	0	0	0	0	0	0	0	0	1	0	0	0	1	private
pan_gene_19311	pan_gene_20619	100_Kernel_weight;Average_internode_length_(above_ear);Glutamate;Nodes_per_plant;PCA_of_metabolites:_PC1	Average_internode_length_(above_ear);Southern_leaf_blight;Total_amino_acids	0	1	1	1	0	0	0	0	1	0	0	0	0	1	0	0	0	0	0	0	0	0	1	0	1	0	7	dispensable
pan_gene_19311	pan_gene_32431	100_Kernel_weight;Average_internode_length_(above_ear);Glutamate;Nodes_per_plant;PCA_of_metabolites:_PC1	Average_internode_length_(above_ear);Average_internode_length_(below_ear);Ear_height	0	1	1	1	0	1	0	1	1	0	0	0	0	0	0	0	0	0	0	1	0	0	0	0	1	0	8	dispensable
pan_gene_19311	pan_gene_32857	100_Kernel_weight;Average_internode_length_(above_ear);Glutamate;Nodes_per_plant;PCA_of_metabolites:_PC1	Average_internode_length_(above_ear);Glucose	0	1	0	1	1	1	0	0	1	1	1	0	0	1	1	0	0	0	1	0	1	0	1	0	0	0	12	near-core
pan_gene_19311	pan_gene_7049	100_Kernel_weight;Average_internode_length_(above_ear);Glutamate;Nodes_per_plant;PCA_of_metabolites:_PC1	Average_internode_length_(above_ear)	0	1	1	1	1	1	0	1	0	1	1	1	1	1	1	0	1	0	1	1	1	1	1	0	1	0	19	near-core
pan_gene_19315	pan_gene_22246	Average_internode_length_(above_ear);Nodes_per_plant	Anthesis-silking_interval;Average_internode_length_(above_ear);Average_internode_length_(whole_plant)	0	1	0	0	0	1	0	0	0	0	0	0	1	1	0	1	0	0	0	0	0	0	0	0	0	0	5	dispensable
pan_gene_19315	pan_gene_23859	Average_internode_length_(above_ear);Nodes_per_plant	Average_internode_length_(above_ear);Height_above_ear	0	1	0	0	1	1	1	0	0	0	0	0	0	0	0	0	0	1	0	0	0	0	0	1	0	0	6	dispensable
pan_gene_19315	pan_gene_28191	Average_internode_length_(above_ear);Nodes_per_plant	Average_internode_length_(above_ear)	0	1	0	1	1	0	0	0	1	1	1	1	0	0	0	0	0	0	0	0	0	0	0	1	1	0	9	dispensable
pan_gene_19315	pan_gene_5005	Average_internode_length_(above_ear);Nodes_per_plant	Average_internode_length_(above_ear);Northern_Leaf_Blight	0	1	1	1	1	0	0	0	1	1	0	1	1	0	0	0	0	1	0	1	1	0	0	0	0	1	12	near-core
pan_gene_19315	pan_gene_5542	Average_internode_length_(above_ear);Nodes_per_plant	Average_internode_length_(above_ear);Ear_row_number;Nodes_per_plant	0	1	0	0	0	0	0	0	0	0	0	0	0	0	0	0	0	0	0	0	0	0	0	0	0	0	1	private
pan_gene_19330	pan_gene_4187	Average_internode_length_(above_ear)	Average_internode_length_(above_ear);Days_to_silk;Nodes_per_plant;Northern_Leaf_Blight;Tassel_length	0	1	0	0	0	0	0	0	0	0	0	0	0	0	0	0	0	0	0	0	0	0	0	0	0	0	1	private
pan_gene_19345	pan_gene_19403	Average_internode_length_(above_ear)	Average_internode_length_(above_ear);Cob_diameter	0	0	0	0	1	0	0	0	0	0	0	0	0	0	0	0	0	0	0	0	0	0	0	0	0	0	1	private
pan_gene_19345	pan_gene_28991	Average_internode_length_(above_ear)	Average_internode_length_(above_ear)	0	0	0	0	1	0	0	0	0	0	0	0	0	0	0	0	0	0	0	0	0	0	0	0	0	0	1	private
pan_gene_19346	pan_gene_22324	Average_internode_length_(above_ear)	Average_internode_length_(above_ear)	0	0	0	0	1	0	0	0	0	0	0	0	0	0	0	0	0	0	0	0	0	0	0	0	0	0	1	private
pan_gene_19346	pan_gene_26975	Average_internode_length_(above_ear)	Average_internode_length_(above_ear)	0	1	0	0	1	0	0	0	1	0	1	0	0	0	1	1	0	1	0	0	0	0	1	0	0	0	8	dispensable
pan_gene_19346	pan_gene_30830	Average_internode_length_(above_ear)	Average_internode_length_(above_ear);Average_internode_length_(below_ear)	0	1	0	0	0	0	0	0	0	0	1	0	0	0	0	0	0	0	0	0	0	0	0	0	0	0	2	dispensable
pan_gene_19346	pan_gene_32315	Average_internode_length_(above_ear)	Average_internode_length_(above_ear)	0	1	0	1	1	1	0	0	0	0	0	0	1	0	0	1	0	0	0	0	0	0	0	0	0	0	6	dispensable
pan_gene_19346	pan_gene_32553	Average_internode_length_(above_ear)	Average_internode_length_(above_ear);Ear_row_number;Tassel_length;Total_amino_acids	0	0	0	0	0	0	0	0	0	0	0	0	0	0	0	0	0	0	0	0	0	0	0	0	1	1	2	dispensable
pan_gene_19346	pan_gene_3450	Average_internode_length_(above_ear)	Average_internode_length_(above_ear)	0	1	0	1	1	1	0	1	0	0	0	0	0	0	0	0	0	1	0	0	0	0	1	0	0	0	7	dispensable
pan_gene_19346	pan_gene_3818	Average_internode_length_(above_ear)	Average_internode_length_(above_ear);Tassel_branch_number	0	0	0	1	0	0	0	0	0	1	1	0	0	0	0	1	0	1	0	0	1	0	1	0	0	0	7	dispensable
pan_gene_19346	pan_gene_5084	Average_internode_length_(above_ear)	Average_internode_length_(above_ear)	0	1	1	1	1	0	1	0	1	1	1	0	1	1	0	0	0	1	0	0	0	0	0	0	0	0	11	near-core
pan_gene_19346	pan_gene_7860	Average_internode_length_(above_ear)	Average_internode_length_(above_ear);Average_internode_length_(whole_plant);Cob_diameter;Height_per_day_(until_flowering)	0	0	0	0	1	0	0	0	0	0	0	0	0	0	0	0	0	0	0	0	0	0	0	0	0	0	1	private
pan_gene_19403	pan_gene_19968	Average_internode_length_(above_ear);Cob_diameter	Average_internode_length_(above_ear)	0	0	0	0	1	0	0	0	0	0	0	0	0	0	0	0	0	0	0	0	0	0	0	0	0	0	1	private
pan_gene_19458	pan_gene_20619	Average_internode_length_(above_ear);Nodes_above_ear	Average_internode_length_(above_ear);Southern_leaf_blight;Total_amino_acids	0	1	0	0	0	0	0	0	0	0	0	0	0	0	0	0	0	0	0	0	0	0	1	0	1	1	4	dispensable
pan_gene_19568	pan_gene_22269	Average_internode_length_(above_ear);Nodes_per_plant	Average_internode_length_(above_ear);Average_internode_length_(whole_plant);Nodes_per_plant	0	1	0	1	0	0	0	0	0	1	0	1	0	0	1	0	0	1	0	0	1	1	1	0	0	0	9	dispensable
pan_gene_19568	pan_gene_27964	Average_internode_length_(above_ear);Nodes_per_plant	Average_internode_length_(above_ear);Total_amino_acids	0	0	0	0	0	0	0	0	0	0	0	0	0	0	0	0	0	1	0	0	0	0	0	0	0	0	1	private
pan_gene_19568	pan_gene_4318	Average_internode_length_(above_ear);Nodes_per_plant	Average_internode_length_(above_ear);Plant_height	0	0	0	0	0	0	0	0	0	1	0	0	0	0	0	0	0	0	0	0	0	0	0	0	0	0	1	private
pan_gene_19568	pan_gene_4444	Average_internode_length_(above_ear);Nodes_per_plant	Average_internode_length_(above_ear)	0	0	0	0	0	0	0	0	0	1	0	0	0	0	0	0	0	0	0	0	0	0	0	0	0	0	1	private
pan_gene_19568	pan_gene_8827	Average_internode_length_(above_ear);Nodes_per_plant	Anthesis-silking_interval;Average_internode_length_(above_ear);Nodes_per_plant	0	1	0	0	0	0	0	0	0	1	0	0	0	0	0	0	1	0	0	0	0	0	0	0	0	0	3	dispensable
pan_gene_19968	pan_gene_20619	Average_internode_length_(above_ear)	Average_internode_length_(above_ear);Southern_leaf_blight;Total_amino_acids	0	0	0	0	1	0	0	0	0	0	0	0	0	0	0	0	0	0	0	0	0	0	1	0	0	0	2	dispensable
pan_gene_20619	pan_gene_32857	Average_internode_length_(above_ear);Southern_leaf_blight;Total_amino_acids	Average_internode_length_(above_ear);Glucose	0	1	0	1	0	0	0	0	1	1	0	1	0	0	0	0	0	0	0	0	0	0	1	0	0	0	6	dispensable
pan_gene_20661	pan_gene_5056	Average_internode_length_(above_ear)	Average_internode_length_(above_ear);Ear_row_number;Height_above_ear;Height_per_day_(until_flowering)	0	1	0	0	0	0	0	0	0	0	0	0	0	0	0	0	0	0	0	0	0	0	0	0	0	0	1	private
pan_gene_20661	pan_gene_7858	Average_internode_length_(above_ear)	Average_internode_length_(above_ear)	0	1	0	0	0	0	0	0	0	0	0	0	0	0	0	0	0	0	0	0	0	0	0	0	0	0	1	private
pan_gene_20662	pan_gene_22237	Average_internode_length_(above_ear)	Anthesis-silking_interval;Average_internode_length_(above_ear);Chlorophyll_B;Days_to_anthesis	0	1	0	1	1	0	1	1	1	1	0	1	1	0	1	1	0	0	0	1	1	1	0	1	1	0	16	near-core
pan_gene_20662	pan_gene_22324	Average_internode_length_(above_ear)	Average_internode_length_(above_ear)	0	0	0	0	1	0	0	0	0	1	0	0	0	0	0	0	0	0	0	0	0	0	0	0	1	0	3	dispensable
pan_gene_20662	pan_gene_23560	Average_internode_length_(above_ear)	Average_internode_length_(above_ear)	0	0	0	0	1	0	0	0	0	0	0	0	0	0	0	0	0	1	0	1	0	0	0	0	0	0	3	dispensable
pan_gene_20662	pan_gene_24482	Average_internode_length_(above_ear)	Average_internode_length_(above_ear)	0	1	0	1	1	0	1	1	1	1	0	1	1	0	1	1	1	1	0	1	1	1	0	1	1	1	19	near-core
pan_gene_20662	pan_gene_28191	Average_internode_length_(above_ear)	Average_internode_length_(above_ear)	0	1	0	1	1	0	1	0	1	0	0	1	0	0	1	1	0	1	1	0	1	0	0	1	1	0	13	near-core
pan_gene_20662	pan_gene_30684	Average_internode_length_(above_ear)	Average_internode_length_(above_ear)	0	1	0	1	0	0	1	0	1	0	0	0	0	0	0	1	1	0	0	1	1	0	0	0	0	0	8	dispensable
pan_gene_20662	pan_gene_30778	Average_internode_length_(above_ear)	Average_internode_length_(above_ear)	0	1	0	0	0	0	0	0	1	0	0	0	0	0	1	0	0	0	0	0	1	0	0	0	0	0	4	dispensable
pan_gene_20662	pan_gene_32852	Average_internode_length_(above_ear)	Average_internode_length_(above_ear);Height_above_ear	0	1	0	1	0	0	0	0	1	0	0	0	0	0	0	0	0	1	0	0	0	0	0	0	1	0	5	dispensable
pan_gene_20662	pan_gene_3451	Average_internode_length_(above_ear)	Average_internode_length_(above_ear)	0	1	0	0	0	0	0	0	0	1	0	0	1	0	0	0	0	0	0	0	0	0	0	0	0	0	3	dispensable
pan_gene_20662	pan_gene_3782	Average_internode_length_(above_ear)	Average_internode_length_(above_ear)	0	1	0	1	0	0	0	0	0	1	0	0	1	0	0	0	0	0	1	0	0	0	0	0	0	0	5	dispensable
pan_gene_20662	pan_gene_4318	Average_internode_length_(above_ear)	Average_internode_length_(above_ear);Plant_height	0	0	0	0	0	0	1	0	0	0	0	0	0	0	0	1	1	0	0	0	0	0	0	0	0	0	3	dispensable
pan_gene_20662	pan_gene_61601	Average_internode_length_(above_ear)	Average_internode_length_(above_ear);Days_to_silk;Ear_row_number	0	1	0	1	1	0	1	0	1	0	0	1	0	0	1	1	0	1	0	1	1	1	0	1	1	1	15	near-core
pan_gene_20662	pan_gene_8827	Average_internode_length_(above_ear)	Anthesis-silking_interval;Average_internode_length_(above_ear);Nodes_per_plant	0	1	0	0	0	0	0	1	1	0	0	0	0	0	0	0	0	0	0	0	1	0	0	0	0	0	4	dispensable
pan_gene_21605	pan_gene_24039	Average_internode_length_(above_ear);Leaf_width	Average_internode_length_(above_ear);Days_to_silk;Northern_Leaf_Blight	0	1	0	0	0	1	0	1	0	0	1	0	1	0	0	1	0	0	0	0	0	1	1	0	0	1	9	dispensable
pan_gene_21605	pan_gene_30311	Average_internode_length_(above_ear);Leaf_width	Average_internode_length_(above_ear);Height_above_ear	0	1	0	0	0	0	0	1	0	0	1	0	1	0	0	0	0	0	0	0	0	0	1	0	0	0	5	dispensable
pan_gene_21605	pan_gene_570	Average_internode_length_(above_ear);Leaf_width	Average_internode_length_(above_ear);Days_to_silk;Ear_height;Height_above_ear;Plant_height	0	1	0	0	0	0	0	0	0	0	0	0	1	0	0	0	0	0	0	0	0	0	1	0	0	0	3	dispensable
pan_gene_21607	pan_gene_26660	Average_internode_length_(above_ear)	Average_internode_length_(above_ear)	0	1	0	0	1	0	0	0	0	0	0	0	0	0	0	0	0	1	0	0	0	0	1	0	0	0	4	dispensable
pan_gene_21607	pan_gene_26975	Average_internode_length_(above_ear)	Average_internode_length_(above_ear)	0	1	0	0	0	0	0	0	0	0	0	0	0	0	0	0	0	1	0	0	0	0	0	0	0	0	2	dispensable
pan_gene_21607	pan_gene_28795	Average_internode_length_(above_ear)	Average_internode_length_(above_ear)	0	1	0	0	0	0	0	0	0	0	0	0	0	0	0	0	0	0	0	0	0	0	0	0	0	0	1	private
pan_gene_21607	pan_gene_3450	Average_internode_length_(above_ear)	Average_internode_length_(above_ear)	0	1	0	0	1	0	0	0	0	0	0	0	0	0	0	0	0	0	0	0	0	0	0	0	0	0	2	dispensable
pan_gene_21607	pan_gene_5047	Average_internode_length_(above_ear)	Average_internode_length_(above_ear);Height_above_ear;Height_per_day_(until_flowering);Plant_height	0	1	0	0	0	0	0	0	0	0	0	0	0	0	0	0	0	0	0	0	0	0	0	0	0	0	1	private
pan_gene_21607	pan_gene_5084	Average_internode_length_(above_ear)	Average_internode_length_(above_ear)	0	1	0	1	1	0	0	0	0	0	0	0	0	0	0	0	0	0	0	0	0	0	0	0	0	0	3	dispensable
pan_gene_22237	pan_gene_23560	Anthesis-silking_interval;Average_internode_length_(above_ear);Chlorophyll_B;Days_to_anthesis	Average_internode_length_(above_ear)	0	0	0	0	1	0	0	0	0	0	0	0	0	0	0	0	0	1	0	1	0	0	0	0	0	0	3	dispensable
pan_gene_22237	pan_gene_27964	Anthesis-silking_interval;Average_internode_length_(above_ear);Chlorophyll_B;Days_to_anthesis	Average_internode_length_(above_ear);Total_amino_acids	0	0	0	0	0	0	1	0	0	1	1	0	0	0	0	0	0	0	0	0	1	0	0	0	0	0	4	dispensable
pan_gene_22237	pan_gene_28191	Anthesis-silking_interval;Average_internode_length_(above_ear);Chlorophyll_B;Days_to_anthesis	Average_internode_length_(above_ear)	0	1	0	1	1	0	0	0	1	0	1	0	0	0	1	1	0	0	0	0	0	0	0	0	0	0	7	dispensable
pan_gene_22237	pan_gene_30907	Anthesis-silking_interval;Average_internode_length_(above_ear);Chlorophyll_B;Days_to_anthesis	Average_internode_length_(above_ear)	0	1	0	1	0	0	1	0	0	1	0	1	0	1	0	0	0	1	0	1	1	1	0	0	0	0	10	dispensable
pan_gene_22237	pan_gene_31283	Anthesis-silking_interval;Average_internode_length_(above_ear);Chlorophyll_B;Days_to_anthesis	Average_internode_length_(above_ear);Southern_leaf_blight	0	0	0	0	1	0	0	0	0	0	0	0	0	0	0	0	0	0	0	0	0	0	0	0	0	0	1	private
pan_gene_22237	pan_gene_407	Anthesis-silking_interval;Average_internode_length_(above_ear);Chlorophyll_B;Days_to_anthesis	Average_internode_length_(above_ear);Nodes_above_ear;Nodes_per_plant	0	0	0	0	1	0	1	0	0	0	0	0	1	0	0	1	0	0	0	0	0	0	0	0	0	0	4	dispensable
pan_gene_22237	pan_gene_4271	Anthesis-silking_interval;Average_internode_length_(above_ear);Chlorophyll_B;Days_to_anthesis	Average_internode_length_(above_ear);Leaf_width;Tassel_length	0	1	0	0	1	0	0	0	0	0	0	0	0	0	0	0	0	0	0	0	0	0	0	0	0	0	2	dispensable
pan_gene_22237	pan_gene_4318	Anthesis-silking_interval;Average_internode_length_(above_ear);Chlorophyll_B;Days_to_anthesis	Average_internode_length_(above_ear);Plant_height	0	0	0	0	1	0	0	0	0	0	0	0	0	0	0	1	1	0	0	0	0	0	0	0	0	0	3	dispensable
pan_gene_22237	pan_gene_4444	Anthesis-silking_interval;Average_internode_length_(above_ear);Chlorophyll_B;Days_to_anthesis	Average_internode_length_(above_ear)	0	0	0	0	1	0	0	0	0	0	0	0	0	0	0	1	0	0	0	0	0	0	0	0	0	0	2	dispensable
pan_gene_22237	pan_gene_61601	Anthesis-silking_interval;Average_internode_length_(above_ear);Chlorophyll_B;Days_to_anthesis	Average_internode_length_(above_ear);Days_to_silk;Ear_row_number	0	1	1	1	1	0	1	0	1	0	1	1	0	1	0	0	1	1	0	1	1	1	1	1	0	1	17	near-core
pan_gene_22246	pan_gene_28191	Anthesis-silking_interval;Average_internode_length_(above_ear);Average_internode_length_(whole_plant)	Average_internode_length_(above_ear)	0	1	0	0	0	0	0	0	0	0	0	0	0	0	0	0	0	0	0	0	0	0	0	0	0	0	1	private
pan_gene_22269	pan_gene_24482	Average_internode_length_(above_ear);Average_internode_length_(whole_plant);Nodes_per_plant	Average_internode_length_(above_ear)	0	1	1	0	0	1	0	0	1	0	1	0	0	0	0	0	0	1	0	0	0	1	0	0	0	0	7	dispensable
pan_gene_22269	pan_gene_32288	Average_internode_length_(above_ear);Average_internode_length_(whole_plant);Nodes_per_plant	Average_internode_length_(above_ear);Days_to_silk	0	0	0	0	1	0	0	0	0	0	0	0	0	0	0	0	0	0	0	0	0	0	0	0	0	0	1	private
pan_gene_22269	pan_gene_32850	Average_internode_length_(above_ear);Average_internode_length_(whole_plant);Nodes_per_plant	100_Kernel_weight;Average_internode_length_(above_ear);Glutamate	0	1	0	0	0	0	0	0	0	0	0	1	0	0	0	1	0	0	0	0	0	1	0	0	0	0	4	dispensable
pan_gene_22269	pan_gene_407	Average_internode_length_(above_ear);Average_internode_length_(whole_plant);Nodes_per_plant	Average_internode_length_(above_ear);Nodes_above_ear;Nodes_per_plant	0	0	0	0	0	0	0	0	0	0	0	1	0	0	0	0	0	0	0	0	0	0	0	0	0	0	1	private
pan_gene_22269	pan_gene_5542	Average_internode_length_(above_ear);Average_internode_length_(whole_plant);Nodes_per_plant	Average_internode_length_(above_ear);Ear_row_number;Nodes_per_plant	0	1	1	1	1	1	1	1	1	0	0	1	1	1	0	0	0	0	1	0	0	1	0	0	0	0	13	near-core
pan_gene_22269	pan_gene_61601	Average_internode_length_(above_ear);Average_internode_length_(whole_plant);Nodes_per_plant	Average_internode_length_(above_ear);Days_to_silk;Ear_row_number	0	1	0	1	0	1	0	0	1	0	0	0	0	0	0	0	0	1	0	0	0	1	0	0	0	1	7	dispensable
pan_gene_22324	pan_gene_26660	Average_internode_length_(above_ear)	Average_internode_length_(above_ear)	0	0	0	0	1	0	0	0	0	0	0	0	0	0	0	0	0	0	0	0	0	0	0	0	0	0	1	private
pan_gene_22324	pan_gene_26975	Average_internode_length_(above_ear)	Average_internode_length_(above_ear)	0	0	0	0	1	0	0	0	0	1	0	0	0	0	0	0	0	0	0	0	0	0	0	0	0	0	2	dispensable
pan_gene_22324	pan_gene_28191	Average_internode_length_(above_ear)	Average_internode_length_(above_ear)	0	0	0	0	1	0	0	0	0	0	0	0	0	0	0	0	0	0	0	0	0	0	0	0	1	0	2	dispensable
pan_gene_22324	pan_gene_28795	Average_internode_length_(above_ear)	Average_internode_length_(above_ear)	0	0	0	0	1	0	0	0	0	1	0	0	0	0	0	0	0	0	0	0	0	0	0	0	0	0	2	dispensable
pan_gene_22324	pan_gene_30907	Average_internode_length_(above_ear)	Average_internode_length_(above_ear)	0	0	0	0	1	0	0	0	0	0	0	0	0	0	0	0	0	0	0	0	0	0	0	0	0	0	1	private
pan_gene_22324	pan_gene_32852	Average_internode_length_(above_ear)	Average_internode_length_(above_ear);Height_above_ear	0	0	0	0	0	0	0	0	0	0	0	0	0	0	0	0	0	0	0	0	0	0	0	0	1	0	1	private
pan_gene_22324	pan_gene_3450	Average_internode_length_(above_ear)	Average_internode_length_(above_ear)	0	0	0	0	1	0	0	0	0	1	0	0	0	0	0	0	0	0	0	0	0	0	0	0	0	0	2	dispensable
pan_gene_22324	pan_gene_5084	Average_internode_length_(above_ear)	Average_internode_length_(above_ear)	0	0	0	0	1	0	0	0	0	0	0	0	0	0	0	0	0	0	0	0	0	0	0	0	0	0	1	private
pan_gene_22325	pan_gene_3780	Average_internode_length_(above_ear)	Average_internode_length_(above_ear);Boxcox-transformed_leaf_angle;Height_per_day_(until_flowering);Leaf_length	0	1	0	0	1	0	0	0	0	0	0	0	0	1	0	1	0	1	1	0	1	0	0	0	0	0	7	dispensable
pan_gene_22380	pan_gene_26854	Average_internode_length_(above_ear);Ear_row_number;PCA_of_metabolites:_PC2;Starch	Average_internode_length_(above_ear);Days_to_anthesis	0	1	1	1	0	1	0	0	0	0	0	0	0	0	0	0	0	1	0	0	0	1	0	0	0	0	6	dispensable
pan_gene_22380	pan_gene_32780	Average_internode_length_(above_ear);Ear_row_number;PCA_of_metabolites:_PC2;Starch	Average_internode_length_(above_ear);Average_internode_length_(below_ear);Ear_height;Glutamate;Height_per_day_(until_flowering);Leaf_length;Plant_height;Starch	0	0	0	0	0	0	0	0	0	0	0	0	0	1	0	0	0	0	0	0	0	0	0	0	0	1	2	dispensable
pan_gene_23560	pan_gene_24482	Average_internode_length_(above_ear)	Average_internode_length_(above_ear)	0	0	0	0	1	0	0	0	0	0	0	0	0	0	0	0	0	1	0	1	0	0	0	0	0	0	3	dispensable
pan_gene_23560	pan_gene_26336	Average_internode_length_(above_ear)	Average_internode_length_(above_ear);Average_internode_length_(whole_plant)	0	0	0	0	1	0	0	0	0	0	0	0	0	0	0	0	0	1	0	0	0	0	0	0	0	0	2	dispensable
pan_gene_23560	pan_gene_30684	Average_internode_length_(above_ear)	Average_internode_length_(above_ear)	0	0	0	0	0	0	0	0	0	0	0	0	0	0	0	0	0	0	0	1	0	0	0	0	0	0	1	private
pan_gene_23859	pan_gene_32837	Average_internode_length_(above_ear);Height_above_ear	Average_internode_length_(above_ear)	0	1	0	0	0	0	0	0	0	0	0	0	0	0	0	0	0	0	0	0	0	0	0	1	0	0	2	dispensable
pan_gene_23859	pan_gene_3782	Average_internode_length_(above_ear);Height_above_ear	Average_internode_length_(above_ear)	0	1	0	0	1	0	0	0	0	0	1	0	0	0	0	0	0	0	0	0	0	0	0	0	0	0	3	dispensable
pan_gene_23859	pan_gene_5084	Average_internode_length_(above_ear);Height_above_ear	Average_internode_length_(above_ear)	0	1	0	0	1	0	0	0	1	1	0	0	0	1	0	0	0	1	0	0	0	0	0	0	0	0	6	dispensable
pan_gene_23859	pan_gene_8100	Average_internode_length_(above_ear);Height_above_ear	Average_internode_length_(above_ear);Days_to_anthesis;Leaf_length;Ratio_of_ear_height_to_total_height	0	1	0	0	0	0	0	0	0	0	0	0	0	0	0	0	0	0	0	0	0	1	0	0	0	0	2	dispensable
pan_gene_23979	pan_gene_25809	Average_internode_length_(above_ear)	Average_internode_length_(above_ear)	0	1	0	0	0	0	0	0	0	0	0	0	0	0	0	0	0	0	0	0	0	0	0	0	0	0	1	private
pan_gene_23999	pan_gene_26854	Average_internode_length_(above_ear);Average_internode_length_(whole_plant);Days_to_anthesis;Height_per_day_(until_flowering);Plant_height	Average_internode_length_(above_ear);Days_to_anthesis	0	1	0	1	0	0	0	0	0	0	0	0	0	0	0	0	0	1	0	1	0	0	1	0	0	0	5	dispensable
pan_gene_24041	pan_gene_32431	Average_internode_length_(above_ear);Days_to_silk	Average_internode_length_(above_ear);Average_internode_length_(below_ear);Ear_height	0	1	0	0	0	0	0	0	1	0	0	0	0	0	0	0	0	0	0	0	0	0	0	0	0	0	2	dispensable
pan_gene_24482	pan_gene_26975	Average_internode_length_(above_ear)	Average_internode_length_(above_ear)	0	1	1	1	1	1	1	1	1	0	1	1	1	1	1	1	1	1	0	1	1	0	1	0	1	1	21	core
pan_gene_24482	pan_gene_30907	Average_internode_length_(above_ear)	Average_internode_length_(above_ear)	0	1	0	1	1	0	1	1	0	0	1	0	0	0	1	0	1	1	0	1	1	1	0	0	0	0	12	near-core
pan_gene_24482	pan_gene_31283	Average_internode_length_(above_ear)	Average_internode_length_(above_ear);Southern_leaf_blight	0	0	0	0	1	0	0	0	0	0	0	0	0	0	0	0	0	0	0	0	0	0	0	0	0	0	1	private
pan_gene_24482	pan_gene_3782	Average_internode_length_(above_ear)	Average_internode_length_(above_ear)	0	1	0	0	0	0	0	0	0	0	0	0	0	0	0	0	0	0	0	1	0	0	0	0	0	0	2	dispensable
pan_gene_24482	pan_gene_407	Average_internode_length_(above_ear)	Average_internode_length_(above_ear);Nodes_above_ear;Nodes_per_plant	0	0	0	0	1	0	1	0	0	0	0	0	0	0	0	0	0	0	0	0	0	0	0	0	0	0	2	dispensable
pan_gene_24482	pan_gene_4406	Average_internode_length_(above_ear)	Average_internode_length_(above_ear);Average_internode_length_(below_ear);Average_internode_length_(whole_plant);Height_above_ear;Height_per_day_(until_flowering);Leaf_length;Plant_height;Stalk_strength;Tassel_length	0	0	0	0	0	0	0	0	0	0	0	0	0	0	0	0	0	0	0	0	0	0	0	0	0	1	1	private
pan_gene_24482	pan_gene_4419	Average_internode_length_(above_ear)	Anthesis-silking_interval;Average_internode_length_(above_ear);Average_internode_length_(below_ear);Leaf_length;Tassel_length	0	0	0	0	0	0	0	0	0	0	0	0	0	0	0	0	0	0	0	0	1	0	0	0	0	0	1	private
pan_gene_24482	pan_gene_4444	Average_internode_length_(above_ear)	Average_internode_length_(above_ear)	0	0	0	0	1	0	0	0	0	0	0	0	0	0	0	0	0	0	0	0	0	0	0	0	0	0	1	private
pan_gene_24482	pan_gene_61601	Average_internode_length_(above_ear)	Average_internode_length_(above_ear);Days_to_silk;Ear_row_number	0	1	1	1	1	1	1	0	1	0	1	1	1	1	1	0	0	1	1	1	1	1	1	1	1	1	21	core
pan_gene_24742	pan_gene_32779	Average_internode_length_(above_ear)	Average_internode_length_(above_ear);Glutamate;Height_per_day_(until_flowering);Leaf_length;Nodes_to_ear;Plant_height	0	1	0	0	0	0	0	0	0	0	0	0	1	0	0	0	0	0	0	0	0	0	0	0	0	0	2	dispensable
pan_gene_24779	pan_gene_30830	Average_internode_length_(above_ear);Chlorophyll_B	Average_internode_length_(above_ear);Average_internode_length_(below_ear)	0	1	0	0	0	0	0	0	0	0	0	0	0	0	0	0	0	0	0	0	0	0	0	0	0	0	1	private
pan_gene_25544	pan_gene_32662	Average_internode_length_(above_ear)	Average_internode_length_(above_ear);Average_internode_length_(whole_plant);Boxcox-transformed_leaf_angle;PCA_of_metabolites:_PC2	0	1	0	0	0	0	0	0	0	0	0	0	0	0	0	0	0	0	0	0	0	0	0	0	0	0	1	private
pan_gene_25808	pan_gene_27997	Average_internode_length_(above_ear);Nodes_above_ear	Average_internode_length_(above_ear);Stalk_strength	0	1	0	0	0	0	0	0	0	1	0	0	0	0	0	0	0	0	0	0	0	0	0	0	0	0	2	dispensable
pan_gene_26336	pan_gene_32288	Average_internode_length_(above_ear);Average_internode_length_(whole_plant)	Average_internode_length_(above_ear);Days_to_silk	0	0	0	0	1	0	0	0	0	0	0	0	0	0	0	0	0	0	0	0	0	0	0	0	0	0	1	private
pan_gene_26336	pan_gene_57529	Average_internode_length_(above_ear);Average_internode_length_(whole_plant)	Average_internode_length_(above_ear);Tassel_length	0	1	0	0	0	0	0	0	0	0	0	0	0	0	0	0	0	0	0	0	0	0	0	0	0	0	1	private
pan_gene_26336	pan_gene_61601	Average_internode_length_(above_ear);Average_internode_length_(whole_plant)	Average_internode_length_(above_ear);Days_to_silk;Ear_row_number	0	1	0	0	0	1	0	0	0	0	1	0	0	0	0	0	0	0	0	0	0	1	0	0	0	0	4	dispensable
pan_gene_26660	pan_gene_26975	Average_internode_length_(above_ear)	Average_internode_length_(above_ear)	0	1	0	1	0	1	0	1	1	0	0	0	0	1	0	1	1	1	0	1	1	1	0	0	1	0	13	near-core
pan_gene_26660	pan_gene_28024	Average_internode_length_(above_ear)	Average_internode_length_(above_ear);Average_internode_length_(whole_plant);Tassel_length	0	1	0	0	0	0	0	0	0	0	0	0	1	0	0	0	1	0	0	0	0	0	0	0	0	0	3	dispensable
pan_gene_26660	pan_gene_28795	Average_internode_length_(above_ear)	Average_internode_length_(above_ear)	0	1	0	0	0	0	0	0	0	0	0	0	0	0	0	0	0	0	0	0	1	1	0	0	0	0	3	dispensable
pan_gene_26660	pan_gene_3450	Average_internode_length_(above_ear)	Average_internode_length_(above_ear)	0	1	0	0	1	0	0	0	0	0	0	0	0	1	0	0	0	1	0	0	0	0	0	0	0	0	4	dispensable
pan_gene_26660	pan_gene_3782	Average_internode_length_(above_ear)	Average_internode_length_(above_ear)	0	1	0	1	0	0	0	0	0	0	0	0	0	0	0	0	0	0	0	0	0	0	0	0	0	0	2	dispensable
pan_gene_26660	pan_gene_5047	Average_internode_length_(above_ear)	Average_internode_length_(above_ear);Height_above_ear;Height_per_day_(until_flowering);Plant_height	0	1	0	0	0	0	0	0	0	0	0	0	0	0	0	0	0	0	0	0	0	0	0	0	0	0	1	private
pan_gene_26660	pan_gene_5084	Average_internode_length_(above_ear)	Average_internode_length_(above_ear)	0	1	0	1	1	0	0	1	1	0	0	0	0	1	0	0	1	1	0	0	1	0	1	0	1	1	12	near-core
pan_gene_26854	pan_gene_32780	Average_internode_length_(above_ear);Days_to_anthesis	Average_internode_length_(above_ear);Average_internode_length_(below_ear);Ear_height;Glutamate;Height_per_day_(until_flowering);Leaf_length;Plant_height;Starch	0	0	0	0	0	0	0	0	0	0	0	0	0	0	0	0	0	1	0	0	0	0	0	0	0	0	1	private
pan_gene_26854	pan_gene_7252	Average_internode_length_(above_ear);Days_to_anthesis	Average_internode_length_(above_ear)	0	1	0	0	0	0	0	0	0	0	0	0	0	0	0	0	0	0	0	0	0	0	0	0	0	0	1	private
pan_gene_26855	pan_gene_27996	Average_internode_length_(above_ear);Days_to_anthesis;Nodes_per_plant;Ratio_of_ear_height_to_total_height	Average_internode_length_(above_ear);Cob_diameter;Stalk_strength;Starch	0	1	0	0	0	0	0	0	0	0	1	0	0	0	0	0	0	0	0	0	0	0	0	1	0	0	3	dispensable
pan_gene_26975	pan_gene_3782	Average_internode_length_(above_ear)	Average_internode_length_(above_ear)	0	1	1	1	0	0	0	0	0	0	0	0	1	0	0	0	0	0	0	0	0	0	0	0	0	0	4	dispensable
pan_gene_27255	pan_gene_28083	Anthesis-silking_interval;Average_internode_length_(above_ear);Average_internode_length_(whole_plant)	Average_internode_length_(above_ear)	0	1	0	0	0	0	0	0	0	0	0	0	0	0	0	0	0	0	0	0	0	0	1	0	0	0	2	dispensable
pan_gene_28024	pan_gene_28795	Average_internode_length_(above_ear);Average_internode_length_(whole_plant);Tassel_length	Average_internode_length_(above_ear)	0	1	1	0	1	0	0	0	1	0	0	0	1	1	0	1	1	1	0	0	0	0	0	0	0	0	9	dispensable
pan_gene_28024	pan_gene_32789	Average_internode_length_(above_ear);Average_internode_length_(whole_plant);Tassel_length	Average_internode_length_(above_ear)	0	1	1	1	1	1	1	1	0	1	1	0	1	1	0	1	1	0	1	1	0	1	0	0	0	1	17	near-core
pan_gene_28024	pan_gene_32834	Average_internode_length_(above_ear);Average_internode_length_(whole_plant);Tassel_length	Average_internode_length_(above_ear);Average_internode_length_(whole_plant);Glutamate;Height_per_day_(until_flowering)	0	1	1	0	1	0	0	0	1	0	0	0	0	0	0	0	0	0	0	0	0	0	0	0	0	1	5	dispensable
pan_gene_28024	pan_gene_3782	Average_internode_length_(above_ear);Average_internode_length_(whole_plant);Tassel_length	Average_internode_length_(above_ear)	0	1	1	0	1	0	0	0	1	0	1	0	1	0	0	0	0	1	0	0	1	0	0	0	0	1	9	dispensable
pan_gene_28024	pan_gene_5047	Average_internode_length_(above_ear);Average_internode_length_(whole_plant);Tassel_length	Average_internode_length_(above_ear);Height_above_ear;Height_per_day_(until_flowering);Plant_height	0	1	1	1	1	0	0	0	1	0	0	0	0	0	0	1	0	0	0	0	0	0	0	0	0	0	6	dispensable
pan_gene_28026	pan_gene_30691	Average_internode_length_(above_ear);Tassel_length	Average_internode_length_(above_ear);Leaf_length;Southern_leaf_blight	0	1	0	0	0	0	0	0	0	0	1	0	0	0	0	0	0	0	0	0	0	0	0	0	0	0	2	dispensable
pan_gene_28026	pan_gene_783	Average_internode_length_(above_ear);Tassel_length	Average_internode_length_(above_ear);Average_internode_length_(whole_plant);Boxcox-transformed_leaf_angle	0	1	0	0	0	0	0	0	0	0	0	0	0	0	0	0	0	0	0	0	0	0	1	0	0	0	2	dispensable
pan_gene_28191	pan_gene_30907	Average_internode_length_(above_ear)	Average_internode_length_(above_ear)	0	1	0	1	1	0	0	0	0	0	0	0	0	0	0	0	0	1	0	0	1	0	0	0	0	0	5	dispensable
pan_gene_28191	pan_gene_31283	Average_internode_length_(above_ear)	Average_internode_length_(above_ear);Southern_leaf_blight	0	0	0	0	1	0	0	0	0	0	0	0	0	0	0	0	0	0	0	0	0	0	0	0	0	0	1	private
pan_gene_28191	pan_gene_32852	Average_internode_length_(above_ear)	Average_internode_length_(above_ear);Height_above_ear	0	1	0	1	0	0	0	0	1	1	1	1	0	0	0	0	1	1	0	0	1	0	1	1	0	1	12	near-core
pan_gene_28191	pan_gene_3782	Average_internode_length_(above_ear)	Average_internode_length_(above_ear)	0	1	0	0	0	0	0	1	0	0	0	0	0	0	0	0	0	0	0	0	0	0	0	0	0	0	2	dispensable
pan_gene_28191	pan_gene_407	Average_internode_length_(above_ear)	Average_internode_length_(above_ear);Nodes_above_ear;Nodes_per_plant	0	0	0	0	1	0	1	0	0	0	0	0	1	0	0	0	0	0	0	0	0	0	0	0	0	0	3	dispensable
pan_gene_28191	pan_gene_4444	Average_internode_length_(above_ear)	Average_internode_length_(above_ear)	0	0	0	0	1	0	0	0	0	1	0	0	0	0	0	0	0	0	0	0	0	0	0	0	0	0	2	dispensable
pan_gene_28191	pan_gene_8827	Average_internode_length_(above_ear)	Anthesis-silking_interval;Average_internode_length_(above_ear);Nodes_per_plant	0	1	0	0	0	0	0	0	0	0	0	0	0	0	0	0	0	0	0	0	0	0	1	0	0	0	2	dispensable
pan_gene_28492	pan_gene_5056	Average_internode_length_(above_ear);Northern_Leaf_Blight	Average_internode_length_(above_ear);Ear_row_number;Height_above_ear;Height_per_day_(until_flowering)	0	1	0	0	0	0	1	0	0	0	0	1	1	0	0	0	0	0	1	0	0	0	0	0	0	0	5	dispensable
pan_gene_28492	pan_gene_7858	Average_internode_length_(above_ear);Northern_Leaf_Blight	Average_internode_length_(above_ear)	0	1	0	0	0	0	0	1	0	0	0	0	0	0	0	1	0	0	0	0	1	0	0	0	0	0	4	dispensable
pan_gene_28795	pan_gene_3450	Average_internode_length_(above_ear)	Average_internode_length_(above_ear)	0	1	1	0	1	1	1	1	0	1	1	0	1	1	0	1	1	0	0	0	0	1	0	0	0	0	13	near-core
pan_gene_28795	pan_gene_3782	Average_internode_length_(above_ear)	Average_internode_length_(above_ear)	0	1	1	0	1	1	1	0	1	1	1	0	1	1	0	1	0	1	0	1	0	0	1	0	0	1	15	near-core
pan_gene_2968	pan_gene_408	Average_internode_length_(above_ear);Average_internode_length_(whole_plant);Leaf_width;Plant_height	Average_internode_length_(above_ear);Nodes_above_ear;Nodes_per_plant	0	1	0	1	0	0	0	0	0	0	0	0	0	0	0	0	0	0	0	0	0	0	0	0	0	0	2	dispensable
pan_gene_2968	pan_gene_5084	Average_internode_length_(above_ear);Average_internode_length_(whole_plant);Leaf_width;Plant_height	Average_internode_length_(above_ear)	0	1	0	0	0	0	1	0	0	0	0	0	0	1	0	0	1	0	0	1	0	0	0	0	0	0	5	dispensable
pan_gene_2968	pan_gene_8100	Average_internode_length_(above_ear);Average_internode_length_(whole_plant);Leaf_width;Plant_height	Average_internode_length_(above_ear);Days_to_anthesis;Leaf_length;Ratio_of_ear_height_to_total_height	0	1	0	0	0	0	0	0	0	0	0	0	0	0	0	0	0	0	0	0	0	0	0	0	0	0	1	private
pan_gene_30350	pan_gene_5005	Average_internode_length_(above_ear);Boxcox-transformed_leaf_angle;Height_above_ear	Average_internode_length_(above_ear);Northern_Leaf_Blight	0	1	0	1	0	0	0	0	0	0	0	1	0	0	0	1	0	0	0	0	0	0	1	0	0	0	5	dispensable
pan_gene_30684	pan_gene_30907	Average_internode_length_(above_ear)	Average_internode_length_(above_ear)	0	1	0	1	0	0	1	0	0	0	0	0	0	0	0	0	0	1	0	1	0	0	0	0	0	0	5	dispensable
pan_gene_30684	pan_gene_32852	Average_internode_length_(above_ear)	Average_internode_length_(above_ear);Height_above_ear	0	1	0	1	0	0	0	0	1	0	0	0	0	0	0	0	0	0	0	0	0	0	0	0	0	0	3	dispensable
pan_gene_30684	pan_gene_3451	Average_internode_length_(above_ear)	Average_internode_length_(above_ear)	0	1	0	0	0	0	0	0	0	0	0	0	0	0	0	0	0	0	0	0	0	0	0	0	0	0	1	private
pan_gene_30684	pan_gene_3782	Average_internode_length_(above_ear)	Average_internode_length_(above_ear)	0	1	0	0	0	0	0	0	0	0	0	0	0	0	0	0	0	0	0	0	0	0	0	0	0	0	1	private
pan_gene_30684	pan_gene_3785	Average_internode_length_(above_ear)	Average_internode_length_(above_ear)	0	0	0	0	0	0	0	1	0	0	0	0	0	0	0	0	0	0	0	0	0	0	0	0	0	0	1	private
pan_gene_30684	pan_gene_407	Average_internode_length_(above_ear)	Average_internode_length_(above_ear);Nodes_above_ear;Nodes_per_plant	0	0	0	0	0	0	1	0	0	0	0	0	0	0	0	1	0	0	0	0	0	0	0	0	0	0	2	dispensable
pan_gene_30684	pan_gene_4419	Average_internode_length_(above_ear)	Anthesis-silking_interval;Average_internode_length_(above_ear);Average_internode_length_(below_ear);Leaf_length;Tassel_length	0	0	0	0	0	0	0	0	0	0	0	0	0	0	0	0	0	0	0	0	1	0	0	0	0	0	1	private
pan_gene_30691	pan_gene_4271	Average_internode_length_(above_ear);Leaf_length;Southern_leaf_blight	Average_internode_length_(above_ear);Leaf_width;Tassel_length	0	1	1	1	0	0	0	0	0	0	0	0	1	1	0	1	0	1	0	1	0	1	0	0	0	0	9	dispensable
pan_gene_30778	pan_gene_4291	Average_internode_length_(above_ear)	Average_internode_length_(above_ear);Nodes_per_plant	0	1	1	1	0	0	0	0	0	0	0	1	1	1	0	0	0	0	0	0	0	0	0	1	0	0	7	dispensable
pan_gene_30830	pan_gene_30895	Average_internode_length_(above_ear);Average_internode_length_(below_ear)	Average_internode_length_(above_ear);Height_per_day_(until_flowering);Leaf_width;Nodes_per_plant;Northern_Leaf_Blight;Tassel_branch_number	0	0	0	0	0	0	0	0	0	0	0	0	0	1	0	0	0	0	0	0	0	0	0	0	0	0	1	private
pan_gene_30830	pan_gene_3451	Average_internode_length_(above_ear);Average_internode_length_(below_ear)	Average_internode_length_(above_ear)	0	1	0	1	1	0	0	0	0	0	1	0	0	0	0	1	0	1	0	0	0	0	0	1	1	0	8	dispensable
pan_gene_30830	pan_gene_3818	Average_internode_length_(above_ear);Average_internode_length_(below_ear)	Average_internode_length_(above_ear);Tassel_branch_number	0	0	0	0	0	0	0	0	0	0	1	0	0	0	0	0	0	0	0	0	0	0	0	0	0	0	1	private
pan_gene_30830	pan_gene_5084	Average_internode_length_(above_ear);Average_internode_length_(below_ear)	Average_internode_length_(above_ear)	0	1	0	0	0	0	0	0	0	0	1	0	0	0	0	0	0	0	0	0	0	0	0	0	0	0	2	dispensable
pan_gene_30895	pan_gene_3504	Average_internode_length_(above_ear);Height_per_day_(until_flowering);Leaf_width;Nodes_per_plant;Northern_Leaf_Blight;Tassel_branch_number	Average_internode_length_(above_ear)	0	0	0	0	0	0	1	0	0	0	1	0	0	1	0	1	0	0	0	0	1	0	0	0	0	0	5	dispensable
pan_gene_30895	pan_gene_408	Average_internode_length_(above_ear);Height_per_day_(until_flowering);Leaf_width;Nodes_per_plant;Northern_Leaf_Blight;Tassel_branch_number	Average_internode_length_(above_ear);Nodes_above_ear;Nodes_per_plant	0	0	0	0	0	0	0	0	0	0	0	1	0	0	0	0	0	0	0	0	1	0	0	0	0	0	2	dispensable
pan_gene_30907	pan_gene_32852	Average_internode_length_(above_ear)	Average_internode_length_(above_ear);Height_above_ear	0	1	0	0	0	0	0	0	0	0	0	0	0	0	0	0	0	1	0	0	0	0	0	0	0	0	2	dispensable
pan_gene_30907	pan_gene_3782	Average_internode_length_(above_ear)	Average_internode_length_(above_ear)	0	1	0	0	0	0	0	1	0	1	1	0	0	0	0	0	0	0	0	1	0	0	0	0	0	1	6	dispensable
pan_gene_30907	pan_gene_4271	Average_internode_length_(above_ear)	Average_internode_length_(above_ear);Leaf_width;Tassel_length	0	1	0	0	0	0	0	0	0	0	0	0	0	0	0	0	0	0	0	0	0	0	0	0	0	0	1	private
pan_gene_30907	pan_gene_4318	Average_internode_length_(above_ear)	Average_internode_length_(above_ear);Plant_height	0	0	0	0	0	0	0	0	0	0	0	0	0	0	1	1	1	0	0	0	0	0	0	0	0	0	3	dispensable
pan_gene_31442	pan_gene_5122	Anthesis-silking_interval;Average_internode_length_(above_ear);Photoperiod_growing-degree_days_to_anthesis	Average_internode_length_(above_ear);Glucose	0	1	0	0	0	1	1	0	0	0	0	0	0	0	0	0	0	0	0	0	0	0	0	0	0	0	3	dispensable
pan_gene_31442	pan_gene_7847	Anthesis-silking_interval;Average_internode_length_(above_ear);Photoperiod_growing-degree_days_to_anthesis	Average_internode_length_(above_ear)	0	0	0	0	0	0	0	0	1	0	0	0	0	0	0	0	0	0	0	0	0	0	0	0	0	0	1	private
pan_gene_31960	pan_gene_32541	Average_internode_length_(above_ear);Average_internode_length_(whole_plant)	Average_internode_length_(above_ear);Average_internode_length_(whole_plant)	0	1	0	0	0	0	0	0	0	0	0	0	0	0	0	0	0	0	0	0	0	0	0	0	0	0	1	private
pan_gene_32288	pan_gene_8827	Average_internode_length_(above_ear);Days_to_silk	Anthesis-silking_interval;Average_internode_length_(above_ear);Nodes_per_plant	0	0	0	0	1	0	0	0	0	0	0	0	0	0	0	0	0	0	0	0	0	0	0	0	0	0	1	private
pan_gene_32315	pan_gene_5084	Average_internode_length_(above_ear)	Average_internode_length_(above_ear)	0	1	0	1	1	0	0	0	0	0	0	0	0	0	0	0	0	0	0	0	0	0	0	0	0	0	3	dispensable
pan_gene_32422	pan_gene_32662	Average_internode_length_(above_ear);Tassel_branch_number	Average_internode_length_(above_ear);Average_internode_length_(whole_plant);Boxcox-transformed_leaf_angle;PCA_of_metabolites:_PC2	0	1	0	0	0	0	0	0	0	0	0	0	0	0	0	1	0	0	0	0	0	0	0	0	0	0	2	dispensable
pan_gene_32431	pan_gene_32857	Average_internode_length_(above_ear);Average_internode_length_(below_ear);Ear_height	Average_internode_length_(above_ear);Glucose	0	1	0	1	0	1	0	0	1	0	0	0	0	0	0	0	1	0	0	0	0	0	0	0	0	0	5	dispensable
pan_gene_32471	pan_gene_783	Average_internode_length_(above_ear);Ear_height;Leaf_width;Nodes_per_plant;Tassel_length	Average_internode_length_(above_ear);Average_internode_length_(whole_plant);Boxcox-transformed_leaf_angle	0	1	0	0	0	0	0	0	0	0	0	0	0	0	0	0	0	0	0	0	0	0	0	0	0	0	1	private
pan_gene_32662	pan_gene_409	Average_internode_length_(above_ear);Average_internode_length_(whole_plant);Boxcox-transformed_leaf_angle;PCA_of_metabolites:_PC2	Average_internode_length_(above_ear);Average_internode_length_(whole_plant);Height_per_day_(until_flowering);Nodes_per_plant;Plant_height	0	1	1	1	0	0	1	0	0	1	1	1	0	0	0	1	0	0	1	1	0	0	1	1	1	1	14	near-core
pan_gene_32783	pan_gene_409	Average_internode_length_(above_ear);Average_internode_length_(whole_plant);Height_per_day_(until_flowering);Leaf_length;Plant_height	Average_internode_length_(above_ear);Average_internode_length_(whole_plant);Height_per_day_(until_flowering);Nodes_per_plant;Plant_height	0	1	1	1	1	0	1	0	0	1	1	0	0	0	0	1	1	1	1	1	0	0	1	1	0	0	14	near-core
pan_gene_32789	pan_gene_32834	Average_internode_length_(above_ear)	Average_internode_length_(above_ear);Average_internode_length_(whole_plant);Glutamate;Height_per_day_(until_flowering)	0	1	1	0	1	0	0	0	0	0	0	0	0	0	0	0	0	0	0	0	0	0	1	0	0	0	4	dispensable
pan_gene_32789	pan_gene_32837	Average_internode_length_(above_ear)	Average_internode_length_(above_ear)	0	1	0	0	0	0	0	0	0	0	0	0	0	0	0	0	0	0	0	0	0	0	0	0	0	0	1	private
pan_gene_32789	pan_gene_8100	Average_internode_length_(above_ear)	Average_internode_length_(above_ear);Days_to_anthesis;Leaf_length;Ratio_of_ear_height_to_total_height	0	1	0	0	0	0	0	0	0	0	0	0	0	0	0	0	0	0	0	0	0	1	1	0	0	0	3	dispensable
pan_gene_32811	pan_gene_7252	Average_internode_length_(above_ear);Nitrate	Average_internode_length_(above_ear)	0	0	0	0	0	0	0	0	0	0	0	0	0	0	0	0	0	0	0	1	0	0	1	0	0	0	2	dispensable
pan_gene_32834	pan_gene_32837	Average_internode_length_(above_ear);Average_internode_length_(whole_plant);Glutamate;Height_per_day_(until_flowering)	Average_internode_length_(above_ear)	0	1	0	1	0	0	0	0	0	0	0	0	0	0	0	0	0	1	0	0	1	0	1	0	0	0	5	dispensable
pan_gene_32834	pan_gene_3782	Average_internode_length_(above_ear);Average_internode_length_(whole_plant);Glutamate;Height_per_day_(until_flowering)	Average_internode_length_(above_ear)	0	1	1	0	0	0	0	0	0	0	0	0	0	0	0	0	0	1	0	0	0	1	1	0	0	1	6	dispensable
pan_gene_32834	pan_gene_8100	Average_internode_length_(above_ear);Average_internode_length_(whole_plant);Glutamate;Height_per_day_(until_flowering)	Average_internode_length_(above_ear);Days_to_anthesis;Leaf_length;Ratio_of_ear_height_to_total_height	0	1	0	0	0	0	0	0	0	0	0	0	0	0	0	0	0	0	0	0	0	0	1	0	0	0	2	dispensable
pan_gene_32837	pan_gene_5047	Average_internode_length_(above_ear)	Average_internode_length_(above_ear);Height_above_ear;Height_per_day_(until_flowering);Plant_height	0	1	0	0	0	0	0	0	0	0	0	0	0	0	0	0	0	0	0	0	0	0	0	0	0	0	1	private
pan_gene_32837	pan_gene_5084	Average_internode_length_(above_ear)	Average_internode_length_(above_ear)	0	1	0	0	0	0	0	0	0	0	0	0	0	0	0	0	0	0	0	0	0	0	0	0	0	0	1	private
pan_gene_32837	pan_gene_8100	Average_internode_length_(above_ear)	Average_internode_length_(above_ear);Days_to_anthesis;Leaf_length;Ratio_of_ear_height_to_total_height	0	1	0	0	0	0	0	0	0	0	0	0	0	0	0	0	0	0	0	0	0	0	0	0	0	0	1	private
pan_gene_32850	pan_gene_7049	100_Kernel_weight;Average_internode_length_(above_ear);Glutamate	Average_internode_length_(above_ear)	0	1	0	0	0	0	1	0	0	0	1	1	0	0	0	1	0	0	0	0	0	0	0	1	1	0	7	dispensable
pan_gene_32852	pan_gene_3782	Average_internode_length_(above_ear);Height_above_ear	Average_internode_length_(above_ear)	0	1	0	0	0	0	0	0	0	0	0	0	0	0	0	0	0	0	0	0	0	0	0	0	0	0	1	private
pan_gene_32852	pan_gene_407	Average_internode_length_(above_ear);Height_above_ear	Average_internode_length_(above_ear);Nodes_above_ear;Nodes_per_plant	0	0	0	0	1	0	0	0	0	0	0	0	0	0	0	0	0	0	0	0	0	0	0	0	0	0	1	private
pan_gene_32852	pan_gene_4318	Average_internode_length_(above_ear);Height_above_ear	Average_internode_length_(above_ear);Plant_height	0	0	0	0	1	0	1	0	0	0	0	0	0	0	0	0	0	0	0	0	0	0	0	0	0	0	2	dispensable
pan_gene_32852	pan_gene_8827	Average_internode_length_(above_ear);Height_above_ear	Anthesis-silking_interval;Average_internode_length_(above_ear);Nodes_per_plant	0	1	0	0	0	0	0	0	1	0	0	0	0	0	0	0	0	0	0	0	0	0	0	0	0	0	2	dispensable
pan_gene_32852	pan_gene_8854	Average_internode_length_(above_ear);Height_above_ear	Anthesis-silking_interval;Average_internode_length_(above_ear);Average_internode_length_(whole_plant);Height_above_ear;Leaf_length;Nodes_above_ear	0	1	0	0	0	0	0	0	0	0	0	0	0	0	0	0	0	0	0	0	0	0	0	0	0	0	1	private
pan_gene_3450	pan_gene_3782	Average_internode_length_(above_ear)	Average_internode_length_(above_ear)	0	1	0	0	0	0	1	1	0	0	1	0	1	0	0	1	0	1	0	0	0	0	0	0	0	0	7	dispensable
pan_gene_3450	pan_gene_5084	Average_internode_length_(above_ear)	Average_internode_length_(above_ear)	0	1	0	1	1	0	0	1	0	0	1	0	0	1	0	1	0	0	0	0	0	0	0	0	0	1	8	dispensable
pan_gene_3451	pan_gene_408	Average_internode_length_(above_ear)	Average_internode_length_(above_ear);Nodes_above_ear;Nodes_per_plant	0	1	0	0	0	0	0	0	0	1	0	1	0	0	0	0	0	0	0	0	0	0	0	1	0	1	5	dispensable
pan_gene_3504	pan_gene_3818	Average_internode_length_(above_ear)	Average_internode_length_(above_ear);Tassel_branch_number	0	0	0	0	0	0	0	0	0	0	0	0	0	0	0	1	1	0	0	0	0	0	1	0	0	0	3	dispensable
pan_gene_3561	pan_gene_443	Average_internode_length_(above_ear);Stalk_strength	Average_internode_length_(above_ear)	0	1	0	0	0	0	0	0	0	0	0	0	0	0	0	0	0	0	0	0	0	0	0	0	0	0	1	private
pan_gene_3782	pan_gene_5084	Average_internode_length_(above_ear)	Average_internode_length_(above_ear)	0	1	1	1	0	0	0	1	0	0	0	0	0	1	0	0	0	0	0	0	0	0	0	0	0	0	5	dispensable
pan_gene_3782	pan_gene_8100	Average_internode_length_(above_ear)	Average_internode_length_(above_ear);Days_to_anthesis;Leaf_length;Ratio_of_ear_height_to_total_height	0	1	0	0	0	0	0	0	0	0	0	0	0	0	0	0	0	0	0	0	0	0	1	0	0	0	2	dispensable
pan_gene_3818	pan_gene_5084	Average_internode_length_(above_ear);Tassel_branch_number	Average_internode_length_(above_ear)	0	0	0	1	0	0	0	0	0	1	0	0	0	0	0	1	0	1	0	0	0	0	0	0	0	0	4	dispensable
pan_gene_407	pan_gene_8827	Average_internode_length_(above_ear);Nodes_above_ear;Nodes_per_plant	Anthesis-silking_interval;Average_internode_length_(above_ear);Nodes_per_plant	0	0	0	0	0	0	1	0	0	0	0	0	0	0	0	1	0	0	0	0	0	0	0	0	0	0	2	dispensable
pan_gene_408	pan_gene_458	Average_internode_length_(above_ear);Nodes_above_ear;Nodes_per_plant	Average_internode_length_(above_ear);Height_above_ear;Tassel_length	0	1	0	0	1	0	0	0	0	0	0	0	0	0	0	0	0	0	0	0	0	1	0	1	0	0	4	dispensable
pan_gene_408	pan_gene_8100	Average_internode_length_(above_ear);Nodes_above_ear;Nodes_per_plant	Average_internode_length_(above_ear);Days_to_anthesis;Leaf_length;Ratio_of_ear_height_to_total_height	0	1	0	0	0	0	0	0	0	0	0	0	1	0	0	0	0	0	0	0	0	0	1	0	0	0	3	dispensable
pan_gene_4318	pan_gene_8827	Average_internode_length_(above_ear);Plant_height	Anthesis-silking_interval;Average_internode_length_(above_ear);Nodes_per_plant	0	0	0	0	0	0	1	0	0	1	0	0	0	0	0	0	0	0	0	0	0	0	0	0	0	0	2	dispensable
pan_gene_4365	pan_gene_5086	Average_internode_length_(above_ear);Tassel_length	Average_internode_length_(above_ear)	0	1	0	0	0	0	0	0	0	0	0	0	0	0	0	1	0	0	0	0	0	0	0	0	0	0	2	dispensable
pan_gene_4444	pan_gene_8827	Average_internode_length_(above_ear)	Anthesis-silking_interval;Average_internode_length_(above_ear);Nodes_per_plant	0	0	0	0	0	0	0	0	0	1	0	0	0	0	0	1	0	0	0	0	0	0	0	0	0	0	2	dispensable
pan_gene_458	pan_gene_528	Average_internode_length_(above_ear);Height_above_ear;Tassel_length	Average_internode_length_(above_ear);Days_to_silk;Height_above_ear	0	0	0	0	0	0	1	1	1	0	0	1	0	0	0	0	0	0	0	0	1	0	1	0	0	0	6	dispensable
pan_gene_5005	pan_gene_5051	Average_internode_length_(above_ear);Northern_Leaf_Blight	Average_internode_length_(above_ear);Average_internode_length_(whole_plant);Ear_height;Height_per_day_(until_flowering);Plant_height	0	1	1	1	1	1	0	1	1	0	1	0	0	0	0	1	0	0	0	0	1	0	1	1	0	0	12	near-core
pan_gene_5047	pan_gene_5084	Average_internode_length_(above_ear);Height_above_ear;Height_per_day_(until_flowering);Plant_height	Average_internode_length_(above_ear)	0	1	1	0	0	0	0	0	0	0	0	0	0	0	0	0	0	0	0	0	0	0	0	0	0	0	2	dispensable
pan_gene_5051	pan_gene_7049	Average_internode_length_(above_ear);Average_internode_length_(whole_plant);Ear_height;Height_per_day_(until_flowering);Plant_height	Average_internode_length_(above_ear)	0	1	1	0	1	1	1	0	1	1	0	0	0	0	0	0	0	0	0	0	1	0	1	0	0	1	10	dispensable
pan_gene_5061	pan_gene_83576	Average_internode_length_(above_ear);Ear_height;Height_above_ear;Northern_Leaf_Blight;Plant_height;Tassel_branch_number	Average_internode_length_(above_ear);Height_per_day_(until_flowering)	0	0	0	0	0	0	0	0	0	0	0	0	1	0	0	0	0	0	1	0	0	0	0	0	0	0	2	dispensable
pan_gene_5084	pan_gene_7860	Average_internode_length_(above_ear)	Average_internode_length_(above_ear);Average_internode_length_(whole_plant);Cob_diameter;Height_per_day_(until_flowering)	0	0	0	0	0	0	0	0	0	0	0	0	0	0	0	1	0	0	0	0	0	0	0	0	0	0	1	private
pan_gene_5084	pan_gene_8100	Average_internode_length_(above_ear)	Average_internode_length_(above_ear);Days_to_anthesis;Leaf_length;Ratio_of_ear_height_to_total_height	0	1	0	0	0	0	0	0	0	0	0	0	0	0	0	0	0	0	0	0	0	0	0	0	0	0	1	private
pan_gene_5086	pan_gene_8881	Average_internode_length_(above_ear)	Average_internode_length_(above_ear);Nitrate;Tassel_branch_number	0	1	0	0	0	0	0	0	0	0	0	1	0	0	0	1	0	0	0	0	0	1	1	0	0	0	5	dispensable
pan_gene_5555	pan_gene_8827	100_Kernel_weight;Average_internode_length_(above_ear);Average_internode_length_(whole_plant);Ear_row_number	Anthesis-silking_interval;Average_internode_length_(above_ear);Nodes_per_plant	0	1	0	1	0	1	0	0	1	0	0	1	0	1	1	1	1	1	0	0	1	0	0	0	0	0	11	near-core
pan_gene_61293	pan_gene_7630	Average_internode_length_(above_ear)	Average_internode_length_(above_ear)	0	0	0	0	0	0	0	0	1	0	0	0	0	0	0	0	0	0	0	0	1	0	0	0	0	0	2	dispensable
pan_gene_61601	pan_gene_8827	Average_internode_length_(above_ear);Days_to_silk;Ear_row_number	Anthesis-silking_interval;Average_internode_length_(above_ear);Nodes_per_plant	0	1	0	1	0	1	1	0	1	1	0	1	0	1	0	0	0	0	0	0	0	0	0	1	1	1	11	near-core
pan_gene_8881	pan_gene_97609	Average_internode_length_(above_ear);Nitrate;Tassel_branch_number	Average_internode_length_(above_ear)	0	0	0	0	0	0	0	0	0	0	0	1	0	0	0	0	0	0	0	0	0	0	0	0	0	0	1	private
pan_gene_89	pan_gene_9699	Average_internode_length_(above_ear)	Average_internode_length_(above_ear);Height_above_ear	0	1	1	0	1	0	0	0	0	0	0	1	0	0	0	0	1	0	0	0	0	0	0	0	0	0	5	dispensable
pan_gene_10188	pan_gene_16073	Average_internode_length_(above_ear)	Average_internode_length_(above_ear)	0	0	1	0	0	0	0	0	0	0	0	0	0	0	0	0	0	1	0	0	0	0	1	0	0	0	3	dispensable
pan_gene_10188	pan_gene_19968	Average_internode_length_(above_ear)	Average_internode_length_(above_ear)	0	0	0	0	0	0	0	0	0	0	0	0	0	0	0	0	0	0	0	0	0	0	1	0	0	0	1	private
pan_gene_10188	pan_gene_7049	Average_internode_length_(above_ear)	Average_internode_length_(above_ear)	0	0	1	1	1	1	0	1	1	0	0	1	1	1	0	0	0	1	0	0	0	0	1	0	0	1	12	near-core
pan_gene_102093	pan_gene_14182	Average_internode_length_(above_ear)	Average_internode_length_(above_ear);Plant_height	0	0	1	0	0	0	0	0	0	0	0	0	0	0	0	0	0	0	0	0	0	0	0	0	0	0	1	private
pan_gene_102093	pan_gene_19226	Average_internode_length_(above_ear)	Average_internode_length_(above_ear);Tassel_branch_number	0	0	1	0	0	0	0	0	0	0	0	0	0	0	0	0	0	0	0	0	0	0	0	0	0	0	1	private
pan_gene_102093	pan_gene_19315	Average_internode_length_(above_ear)	Average_internode_length_(above_ear);Nodes_per_plant	0	0	1	0	0	0	0	0	0	0	0	0	0	0	0	0	0	0	0	0	0	0	0	0	0	0	1	private
pan_gene_102093	pan_gene_22269	Average_internode_length_(above_ear)	Average_internode_length_(above_ear);Average_internode_length_(whole_plant);Nodes_per_plant	0	0	1	0	1	0	0	0	1	0	0	0	0	0	0	1	0	0	0	0	0	0	0	0	0	0	4	dispensable
pan_gene_102093	pan_gene_30350	Average_internode_length_(above_ear)	Average_internode_length_(above_ear);Boxcox-transformed_leaf_angle;Height_above_ear	0	0	1	0	0	0	0	0	0	0	0	0	0	0	0	0	0	0	0	0	0	0	0	0	0	0	1	private
pan_gene_102130	pan_gene_18523	Average_internode_length_(above_ear)	Average_internode_length_(above_ear);Average_internode_length_(whole_plant)	0	0	0	0	0	0	0	0	0	1	0	0	0	0	0	0	0	0	0	0	1	0	0	0	0	0	2	dispensable
pan_gene_102130	pan_gene_27964	Average_internode_length_(above_ear)	Average_internode_length_(above_ear);Total_amino_acids	0	0	0	0	0	0	0	0	0	0	1	0	0	0	0	0	0	1	1	0	1	0	1	0	0	0	5	dispensable
pan_gene_102130	pan_gene_28991	Average_internode_length_(above_ear)	Average_internode_length_(above_ear)	0	0	0	0	1	0	0	0	0	0	0	0	0	0	0	0	0	0	0	0	0	0	0	0	0	0	1	private
pan_gene_102130	pan_gene_408	Average_internode_length_(above_ear)	Average_internode_length_(above_ear);Nodes_above_ear;Nodes_per_plant	0	0	1	0	0	0	0	0	0	0	0	0	0	0	0	0	0	0	0	0	0	0	0	0	0	0	1	private
pan_gene_102130	pan_gene_57529	Average_internode_length_(above_ear)	Average_internode_length_(above_ear);Tassel_length	0	0	1	0	0	0	0	0	0	0	0	0	0	0	0	0	0	0	0	0	0	0	0	0	0	0	1	private
pan_gene_103127	pan_gene_25544	Average_internode_length_(above_ear)	Average_internode_length_(above_ear)	0	0	0	1	1	1	1	1	1	1	0	0	0	0	0	0	0	0	1	0	0	1	0	0	0	1	10	dispensable
pan_gene_103127	pan_gene_30352	Average_internode_length_(above_ear)	Average_internode_length_(above_ear);Average_internode_length_(whole_plant);Southern_leaf_blight	0	0	1	0	0	0	0	0	0	0	0	0	0	0	0	0	0	0	0	0	0	1	0	0	0	0	2	dispensable
pan_gene_103127	pan_gene_32422	Average_internode_length_(above_ear)	Average_internode_length_(above_ear);Tassel_branch_number	0	0	0	0	0	0	1	0	0	0	0	0	0	0	0	0	0	0	0	0	0	0	0	0	0	0	1	private
pan_gene_10683	pan_gene_22269	Average_internode_length_(above_ear)	Average_internode_length_(above_ear);Average_internode_length_(whole_plant);Nodes_per_plant	0	0	1	0	0	0	0	0	0	0	0	0	0	0	0	0	0	0	0	0	0	0	0	0	0	0	1	private
pan_gene_10683	pan_gene_26336	Average_internode_length_(above_ear)	Average_internode_length_(above_ear);Average_internode_length_(whole_plant)	0	0	1	0	0	0	0	0	0	0	0	0	0	0	0	0	0	0	0	0	0	0	0	0	0	0	1	private
pan_gene_10683	pan_gene_26876	Average_internode_length_(above_ear)	Average_internode_length_(above_ear)	0	0	1	0	0	0	0	0	0	0	0	0	0	0	0	0	0	0	0	0	0	0	0	0	0	0	1	private
pan_gene_10683	pan_gene_5005	Average_internode_length_(above_ear)	Average_internode_length_(above_ear);Northern_Leaf_Blight	0	0	1	0	0	0	0	0	0	0	0	0	0	0	0	0	0	0	0	0	0	0	0	0	0	0	1	private
pan_gene_10683	pan_gene_5051	Average_internode_length_(above_ear)	Average_internode_length_(above_ear);Average_internode_length_(whole_plant);Ear_height;Height_per_day_(until_flowering);Plant_height	0	0	1	0	0	0	0	0	0	0	0	0	0	0	0	0	0	0	0	0	0	0	0	0	0	0	1	private
pan_gene_10683	pan_gene_5542	Average_internode_length_(above_ear)	Average_internode_length_(above_ear);Ear_row_number;Nodes_per_plant	0	0	1	0	0	0	0	0	0	0	0	0	0	0	0	0	0	0	0	0	0	0	0	0	0	0	1	private
pan_gene_10683	pan_gene_7049	Average_internode_length_(above_ear)	Average_internode_length_(above_ear)	0	0	1	0	0	0	0	0	0	0	0	0	0	0	0	0	0	0	0	0	0	0	0	0	0	0	1	private
pan_gene_10683	pan_gene_9631	Average_internode_length_(above_ear)	Average_internode_length_(above_ear)	0	0	1	0	0	0	0	0	0	0	0	0	0	0	0	0	0	0	0	0	0	0	0	0	0	0	1	private
pan_gene_10731	pan_gene_11954	Average_internode_length_(above_ear);Nodes_to_ear	Average_internode_length_(above_ear);Nodes_above_ear;Nodes_per_plant;Nodes_to_ear;Tassel_branch_number;Total_amino_acids	0	0	1	0	0	0	0	0	0	0	0	0	0	0	0	0	0	0	0	0	0	0	0	0	0	0	1	private
pan_gene_10731	pan_gene_24742	Average_internode_length_(above_ear);Nodes_to_ear	Average_internode_length_(above_ear)	0	0	1	0	0	0	0	0	0	0	0	0	0	0	0	0	0	0	0	0	0	0	0	0	0	0	1	private
pan_gene_10781	pan_gene_13122	Average_internode_length_(above_ear);Average_internode_length_(whole_plant)	Average_internode_length_(above_ear);Average_internode_length_(whole_plant);Height_above_ear	0	0	1	0	1	0	1	1	1	0	0	0	0	0	0	0	0	0	0	0	1	0	0	0	1	0	7	dispensable
pan_gene_10781	pan_gene_26492	Average_internode_length_(above_ear);Average_internode_length_(whole_plant)	Average_internode_length_(above_ear)	0	0	0	0	0	0	0	0	0	0	0	0	0	0	0	0	0	0	0	0	0	0	1	0	0	0	1	private
pan_gene_10781	pan_gene_26855	Average_internode_length_(above_ear);Average_internode_length_(whole_plant)	Average_internode_length_(above_ear);Days_to_anthesis;Nodes_per_plant;Ratio_of_ear_height_to_total_height	0	0	1	0	0	0	0	0	0	0	0	0	0	0	0	0	0	0	0	0	0	0	0	0	0	0	1	private
pan_gene_10798	pan_gene_11933	Average_internode_length_(above_ear)	Average_internode_length_(above_ear);Nodes_per_plant;Nodes_to_ear	0	0	1	1	0	1	0	0	1	1	0	1	1	1	0	0	1	0	1	0	0	0	0	1	1	0	12	near-core
pan_gene_10798	pan_gene_15933	Average_internode_length_(above_ear)	Average_internode_length_(above_ear)	0	0	0	0	0	0	0	0	0	0	0	0	0	1	0	0	0	0	0	0	0	0	0	0	0	0	1	private
pan_gene_10798	pan_gene_17464	Average_internode_length_(above_ear)	Average_internode_length_(above_ear)	0	0	0	1	1	0	0	0	0	0	0	0	0	0	0	0	0	0	0	0	0	0	0	0	0	0	2	dispensable
pan_gene_10798	pan_gene_18899	Average_internode_length_(above_ear)	Average_internode_length_(above_ear);Nitrate	0	0	1	1	0	1	1	1	1	0	1	1	1	1	1	1	0	0	1	0	0	0	0	0	1	1	15	near-core
pan_gene_10798	pan_gene_19214	Average_internode_length_(above_ear)	Average_internode_length_(above_ear);Average_internode_length_(below_ear);Average_internode_length_(whole_plant);Boxcox-transformed_leaf_angle;Height_per_day_(until_flowering);Leaf_width;Plant_height	0	0	0	0	0	0	0	0	0	0	0	0	1	0	0	0	0	0	0	0	0	0	0	0	0	0	1	private
pan_gene_10798	pan_gene_19311	Average_internode_length_(above_ear)	100_Kernel_weight;Average_internode_length_(above_ear);Glutamate;Nodes_per_plant;PCA_of_metabolites:_PC1	0	0	1	1	1	1	1	0	1	1	1	1	1	1	1	1	1	1	1	0	1	0	0	1	1	0	19	near-core
pan_gene_10798	pan_gene_19568	Average_internode_length_(above_ear)	Average_internode_length_(above_ear);Nodes_per_plant	0	0	1	1	0	1	1	0	0	1	0	1	0	0	0	0	1	1	1	0	0	1	1	1	1	0	13	near-core
pan_gene_10798	pan_gene_21606	Average_internode_length_(above_ear)	Average_internode_length_(above_ear);Southern_leaf_blight	0	0	1	1	0	1	0	0	1	1	0	1	0	1	0	0	0	0	0	0	0	1	0	0	0	0	8	dispensable
pan_gene_10798	pan_gene_26876	Average_internode_length_(above_ear)	Average_internode_length_(above_ear)	0	0	1	1	1	1	0	0	0	0	0	1	0	0	1	0	0	0	1	0	0	0	0	0	0	0	7	dispensable
pan_gene_10798	pan_gene_4291	Average_internode_length_(above_ear)	Average_internode_length_(above_ear);Nodes_per_plant	0	0	1	1	0	0	0	0	0	0	0	0	0	0	0	0	0	0	0	0	0	0	0	0	0	0	2	dispensable
pan_gene_10798	pan_gene_5005	Average_internode_length_(above_ear)	Average_internode_length_(above_ear);Northern_Leaf_Blight	0	0	1	0	1	1	0	1	1	0	0	0	0	0	0	1	0	1	1	0	0	0	0	0	0	0	8	dispensable
pan_gene_10798	pan_gene_5555	Average_internode_length_(above_ear)	100_Kernel_weight;Average_internode_length_(above_ear);Average_internode_length_(whole_plant);Ear_row_number	0	0	1	1	1	1	0	0	1	0	0	0	0	1	0	0	1	0	0	0	0	0	0	0	0	0	7	dispensable
pan_gene_10798	pan_gene_9247	Average_internode_length_(above_ear)	Average_internode_length_(above_ear);Days_to_anthesis	0	0	1	0	0	0	0	0	0	0	0	0	0	0	0	0	0	0	0	0	0	0	0	0	0	0	1	private
pan_gene_110	pan_gene_7469	Average_internode_length_(above_ear);Starch	Average_internode_length_(above_ear)	0	0	1	0	0	0	0	0	0	0	0	0	0	0	0	0	0	0	0	0	0	0	0	0	0	0	1	private
pan_gene_11317	pan_gene_18523	Average_internode_length_(above_ear);Average_internode_length_(below_ear);Plant_height;Southern_leaf_blight	Average_internode_length_(above_ear);Average_internode_length_(whole_plant)	0	0	0	0	0	0	0	0	0	1	0	0	0	0	0	0	0	0	0	0	0	0	0	0	0	0	1	private
pan_gene_11317	pan_gene_27964	Average_internode_length_(above_ear);Average_internode_length_(below_ear);Plant_height;Southern_leaf_blight	Average_internode_length_(above_ear);Total_amino_acids	0	0	0	0	0	0	0	0	0	0	0	0	0	0	0	0	0	0	0	0	1	0	0	0	0	0	1	private
pan_gene_11317	pan_gene_28991	Average_internode_length_(above_ear);Average_internode_length_(below_ear);Plant_height;Southern_leaf_blight	Average_internode_length_(above_ear)	0	0	0	0	1	0	0	0	0	0	0	0	0	0	0	0	0	0	0	0	0	0	0	0	0	0	1	private
pan_gene_1144	pan_gene_16969	Average_internode_length_(above_ear)	Average_internode_length_(above_ear)	0	0	0	1	0	1	0	1	0	0	0	0	0	1	0	1	0	0	0	0	0	0	0	0	0	0	5	dispensable
pan_gene_1144	pan_gene_18395	Average_internode_length_(above_ear)	Average_internode_length_(above_ear)	0	0	1	0	1	1	0	0	1	0	0	0	1	0	0	0	0	0	0	0	1	1	0	0	0	0	7	dispensable
pan_gene_1144	pan_gene_19226	Average_internode_length_(above_ear)	Average_internode_length_(above_ear);Tassel_branch_number	0	0	1	0	0	1	0	0	1	0	0	0	1	0	0	0	0	0	0	0	0	0	0	0	0	0	4	dispensable
pan_gene_1144	pan_gene_19311	Average_internode_length_(above_ear)	100_Kernel_weight;Average_internode_length_(above_ear);Glutamate;Nodes_per_plant;PCA_of_metabolites:_PC1	0	0	1	1	1	1	0	1	1	1	0	0	1	1	1	1	1	0	1	1	1	1	0	1	1	0	18	near-core
pan_gene_1144	pan_gene_19403	Average_internode_length_(above_ear)	Average_internode_length_(above_ear);Cob_diameter	0	0	0	0	1	0	0	0	0	0	0	0	0	0	0	0	0	0	0	0	0	0	0	0	0	0	1	private
pan_gene_1144	pan_gene_19568	Average_internode_length_(above_ear)	Average_internode_length_(above_ear);Nodes_per_plant	0	0	1	1	0	0	0	0	0	1	0	0	0	0	0	0	1	0	0	0	0	1	0	0	0	0	5	dispensable
pan_gene_1144	pan_gene_19968	Average_internode_length_(above_ear)	Average_internode_length_(above_ear)	0	0	0	0	0	0	0	0	0	0	0	0	0	0	0	0	0	0	0	0	0	0	1	0	0	0	1	private
pan_gene_1144	pan_gene_24482	Average_internode_length_(above_ear)	Average_internode_length_(above_ear)	0	0	1	0	0	1	0	1	1	0	1	0	1	0	0	0	0	0	0	0	0	1	0	1	0	0	8	dispensable
pan_gene_1144	pan_gene_26876	Average_internode_length_(above_ear)	Average_internode_length_(above_ear)	0	0	1	1	1	1	0	0	0	0	1	1	1	0	1	0	0	0	1	0	1	1	0	1	0	0	12	near-core
pan_gene_1144	pan_gene_27996	Average_internode_length_(above_ear)	Average_internode_length_(above_ear);Cob_diameter;Stalk_strength;Starch	0	0	1	0	1	0	0	0	0	0	0	0	0	0	0	0	1	0	0	0	0	0	0	0	1	0	4	dispensable
pan_gene_1144	pan_gene_30684	Average_internode_length_(above_ear)	Average_internode_length_(above_ear)	0	0	1	0	1	1	0	0	1	1	1	1	1	1	0	1	1	1	0	1	1	0	0	0	1	1	16	near-core
pan_gene_1144	pan_gene_32572	Average_internode_length_(above_ear)	Average_internode_length_(above_ear);Chlorophyll_A	0	0	1	0	0	0	1	0	0	0	0	0	1	0	0	1	1	0	0	0	0	1	0	0	0	0	6	dispensable
pan_gene_1144	pan_gene_4291	Average_internode_length_(above_ear)	Average_internode_length_(above_ear);Nodes_per_plant	0	0	1	1	0	0	0	0	0	0	0	0	0	0	0	0	0	0	0	0	0	0	0	0	0	1	3	dispensable
pan_gene_1144	pan_gene_5542	Average_internode_length_(above_ear)	Average_internode_length_(above_ear);Ear_row_number;Nodes_per_plant	0	0	1	1	1	0	0	0	1	0	0	1	0	1	1	0	0	1	1	0	1	1	1	0	1	0	13	near-core
pan_gene_11598	pan_gene_458	Average_internode_length_(above_ear);Days_to_anthesis;Days_to_silk;Malate;Nodes_to_ear;Stalk_strength	Average_internode_length_(above_ear);Height_above_ear;Tassel_length	0	0	1	0	0	0	0	0	0	0	1	0	0	0	0	0	0	0	0	0	1	0	1	0	0	0	4	dispensable
pan_gene_11651	pan_gene_30900	Average_internode_length_(above_ear);Boxcox-transformed_leaf_angle;Days_to_silk;Height_above_ear;Leaf_width	Average_internode_length_(above_ear);Leaf_length	0	0	0	0	0	0	1	0	0	0	0	0	0	0	0	0	0	0	0	0	0	0	0	0	0	0	1	private
pan_gene_11852	pan_gene_15609	Average_internode_length_(above_ear);Days_to_silk;Ear_height;Height_above_ear	Average_internode_length_(above_ear);Nodes_above_ear	0	0	0	0	0	0	0	0	0	0	1	0	0	0	0	0	0	0	0	0	0	0	0	0	0	0	1	private
pan_gene_11852	pan_gene_19212	Average_internode_length_(above_ear);Days_to_silk;Ear_height;Height_above_ear	Average_internode_length_(above_ear);Average_internode_length_(whole_plant);Glutamate;Nodes_above_ear	0	0	1	0	0	0	0	0	0	0	0	0	0	0	0	0	0	0	0	0	0	0	0	0	0	0	1	private
pan_gene_11933	pan_gene_16969	Average_internode_length_(above_ear);Nodes_per_plant;Nodes_to_ear	Average_internode_length_(above_ear)	0	0	0	1	0	0	0	0	0	0	0	0	0	0	0	0	0	0	0	0	0	0	0	0	0	0	1	private
pan_gene_11933	pan_gene_18899	Average_internode_length_(above_ear);Nodes_per_plant;Nodes_to_ear	Average_internode_length_(above_ear);Nitrate	0	0	1	0	1	1	0	0	1	0	0	0	0	0	0	0	0	0	1	0	1	0	0	0	1	0	7	dispensable
pan_gene_11933	pan_gene_19568	Average_internode_length_(above_ear);Nodes_per_plant;Nodes_to_ear	Average_internode_length_(above_ear);Nodes_per_plant	0	0	1	0	0	0	0	0	0	1	0	0	0	0	0	0	1	0	1	0	0	0	0	1	0	0	5	dispensable
pan_gene_11933	pan_gene_26876	Average_internode_length_(above_ear);Nodes_per_plant;Nodes_to_ear	Average_internode_length_(above_ear)	0	0	1	0	0	1	0	0	0	0	1	0	1	0	1	0	0	0	0	0	0	0	0	0	0	0	5	dispensable
pan_gene_11933	pan_gene_30778	Average_internode_length_(above_ear);Nodes_per_plant;Nodes_to_ear	Average_internode_length_(above_ear)	0	0	1	0	0	0	1	0	1	0	1	1	0	0	0	0	0	1	0	0	1	0	0	0	0	1	8	dispensable
pan_gene_11933	pan_gene_4291	Average_internode_length_(above_ear);Nodes_per_plant;Nodes_to_ear	Average_internode_length_(above_ear);Nodes_per_plant	0	0	1	0	0	0	0	0	0	0	0	1	0	0	0	0	0	0	0	0	0	1	0	0	0	0	3	dispensable
pan_gene_11933	pan_gene_9631	Average_internode_length_(above_ear);Nodes_per_plant;Nodes_to_ear	Average_internode_length_(above_ear)	0	0	1	0	1	1	1	0	1	1	1	1	1	0	0	0	0	0	0	0	0	0	1	0	0	0	10	dispensable
pan_gene_11980	pan_gene_30311	Average_internode_length_(above_ear);Days_to_silk;Glutamate;Nitrate;PCA_of_metabolites:_PC1;Ratio_of_ear_height_to_total_height;Tassel_branch_number	Average_internode_length_(above_ear);Height_above_ear	0	0	0	0	0	0	0	0	0	0	0	1	1	0	0	0	0	0	0	0	0	1	0	0	0	1	4	dispensable
pan_gene_11996	pan_gene_15615	Average_internode_length_(above_ear);Chlorophyll_A;Days_to_silk;Glutamate;Height_above_ear;Malate	Average_internode_length_(above_ear);Starch	0	0	0	1	0	0	0	0	0	0	0	0	0	0	0	0	0	0	0	0	0	0	0	0	0	0	1	private
pan_gene_11996	pan_gene_18703	Average_internode_length_(above_ear);Chlorophyll_A;Days_to_silk;Glutamate;Height_above_ear;Malate	Average_internode_length_(above_ear)	0	0	0	0	0	0	0	0	0	0	0	0	0	1	0	0	0	0	0	0	0	0	0	0	0	0	1	private
pan_gene_13122	pan_gene_20662	Average_internode_length_(above_ear);Average_internode_length_(whole_plant);Height_above_ear	Average_internode_length_(above_ear)	0	0	1	0	0	0	0	0	0	0	0	0	0	0	0	0	0	0	0	0	0	0	0	0	0	0	1	private
pan_gene_13122	pan_gene_5005	Average_internode_length_(above_ear);Average_internode_length_(whole_plant);Height_above_ear	Average_internode_length_(above_ear);Northern_Leaf_Blight	0	0	1	0	0	0	0	0	0	0	0	0	0	0	0	0	0	0	0	0	0	0	0	0	0	0	1	private
pan_gene_13171	pan_gene_20553	Average_internode_length_(above_ear)	Average_internode_length_(above_ear);Plant_height	0	0	1	0	0	0	0	0	0	0	0	0	0	0	0	0	0	0	0	1	0	0	0	0	0	0	2	dispensable
pan_gene_13171	pan_gene_26876	Average_internode_length_(above_ear)	Average_internode_length_(above_ear)	0	0	1	0	0	1	0	0	0	0	0	0	0	0	0	0	0	0	0	0	1	0	0	0	0	0	3	dispensable
pan_gene_13171	pan_gene_5051	Average_internode_length_(above_ear)	Average_internode_length_(above_ear);Average_internode_length_(whole_plant);Ear_height;Height_per_day_(until_flowering);Plant_height	0	0	1	0	1	0	0	1	1	0	0	0	0	0	1	0	0	0	0	0	0	0	0	0	0	0	5	dispensable
pan_gene_13387	pan_gene_25544	Average_internode_length_(above_ear)	Average_internode_length_(above_ear)	0	0	0	0	0	1	0	0	0	0	0	1	0	0	0	0	0	0	0	0	0	0	1	0	0	0	3	dispensable
pan_gene_13387	pan_gene_26875	Average_internode_length_(above_ear)	Average_internode_length_(above_ear)	0	0	0	0	0	1	0	0	0	0	0	0	0	0	0	0	0	0	1	0	0	0	1	0	1	0	4	dispensable
pan_gene_13387	pan_gene_409	Average_internode_length_(above_ear)	Average_internode_length_(above_ear);Average_internode_length_(whole_plant);Height_per_day_(until_flowering);Nodes_per_plant;Plant_height	0	0	0	0	0	0	0	0	0	0	0	1	0	0	0	0	0	0	0	0	0	0	1	0	0	0	2	dispensable
pan_gene_13387	pan_gene_9699	Average_internode_length_(above_ear)	Average_internode_length_(above_ear);Height_above_ear	0	0	0	0	0	0	0	0	0	0	0	1	0	0	0	0	0	0	0	0	0	0	0	0	0	0	1	private
pan_gene_138	pan_gene_18808	Average_internode_length_(above_ear);Ear_height;Nodes_per_plant;Nodes_to_ear	Anthesis-silking_interval;Average_internode_length_(above_ear);Average_internode_length_(whole_plant);Nodes_per_plant	0	0	1	0	0	0	0	0	0	0	0	0	0	0	0	0	0	0	0	0	0	0	0	0	0	0	1	private
pan_gene_139	pan_gene_23999	Average_internode_length_(above_ear);Nodes_per_plant;Nodes_to_ear;Ratio_of_ear_height_to_total_height	Average_internode_length_(above_ear);Average_internode_length_(whole_plant);Days_to_anthesis;Height_per_day_(until_flowering);Plant_height	0	0	0	1	0	0	1	0	0	0	0	0	0	0	0	1	0	0	0	0	0	0	0	0	0	1	4	dispensable
pan_gene_139	pan_gene_24039	Average_internode_length_(above_ear);Nodes_per_plant;Nodes_to_ear;Ratio_of_ear_height_to_total_height	Average_internode_length_(above_ear);Days_to_silk;Northern_Leaf_Blight	0	0	0	1	0	0	0	0	0	0	0	0	0	0	0	0	0	0	0	0	0	0	0	0	0	0	1	private
pan_gene_139	pan_gene_30311	Average_internode_length_(above_ear);Nodes_per_plant;Nodes_to_ear;Ratio_of_ear_height_to_total_height	Average_internode_length_(above_ear);Height_above_ear	0	0	0	0	0	0	0	0	0	0	0	1	0	0	0	0	0	0	0	0	0	0	1	0	0	0	2	dispensable
pan_gene_14083	pan_gene_22380	Average_internode_length_(above_ear);Height_above_ear	Average_internode_length_(above_ear);Ear_row_number;PCA_of_metabolites:_PC2;Starch	0	0	0	0	0	1	0	0	0	0	0	0	0	0	0	0	0	0	0	0	0	0	0	1	0	0	2	dispensable
pan_gene_14083	pan_gene_26854	Average_internode_length_(above_ear);Height_above_ear	Average_internode_length_(above_ear);Days_to_anthesis	0	0	0	0	0	0	0	0	0	0	0	0	0	1	0	0	0	0	0	0	0	0	0	0	0	0	1	private
pan_gene_14083	pan_gene_30311	Average_internode_length_(above_ear);Height_above_ear	Average_internode_length_(above_ear);Height_above_ear	0	0	0	0	0	0	0	0	0	0	0	0	0	0	0	0	0	0	0	0	0	0	0	1	0	0	1	private
pan_gene_14123	pan_gene_19273	Average_internode_length_(above_ear);Nodes_above_ear	Average_internode_length_(above_ear);Average_internode_length_(whole_plant);Chlorophyll_A;Height_above_ear;Nitrate;Nodes_above_ear;PCA_of_metabolites:_PC1	0	0	1	0	0	0	0	0	0	0	0	0	0	0	0	0	0	0	0	0	0	0	0	0	0	0	1	private
pan_gene_14155	pan_gene_17075	Average_internode_length_(above_ear);Boxcox-transformed_leaf_angle;Nitrate;Nodes_above_ear;Nodes_per_plant;Northern_Leaf_Blight;Tassel_length	Average_internode_length_(above_ear);Average_internode_length_(whole_plant)	0	0	0	0	0	0	0	0	0	0	0	0	0	0	0	0	0	0	1	0	0	0	0	0	0	0	1	private
pan_gene_14155	pan_gene_30311	Average_internode_length_(above_ear);Boxcox-transformed_leaf_angle;Nitrate;Nodes_above_ear;Nodes_per_plant;Northern_Leaf_Blight;Tassel_length	Average_internode_length_(above_ear);Height_above_ear	0	0	0	0	0	0	0	0	0	0	0	0	1	0	0	0	0	0	1	0	0	1	0	0	0	0	3	dispensable
pan_gene_14182	pan_gene_30350	Average_internode_length_(above_ear);Plant_height	Average_internode_length_(above_ear);Boxcox-transformed_leaf_angle;Height_above_ear	0	0	1	1	0	0	1	0	0	0	0	0	0	0	0	0	0	0	0	0	0	0	0	0	0	0	3	dispensable
pan_gene_14182	pan_gene_7860	Average_internode_length_(above_ear);Plant_height	Average_internode_length_(above_ear);Average_internode_length_(whole_plant);Cob_diameter;Height_per_day_(until_flowering)	0	0	1	0	0	0	0	0	0	0	0	0	0	0	0	0	0	0	0	0	0	0	0	0	0	0	1	private
pan_gene_14183	pan_gene_16037	Average_internode_length_(above_ear);Plant_height	Average_internode_length_(above_ear);Leaf_length	0	0	0	0	0	0	1	0	0	0	0	0	0	0	0	0	1	0	0	0	0	0	0	0	0	0	2	dispensable
pan_gene_14183	pan_gene_28024	Average_internode_length_(above_ear);Plant_height	Average_internode_length_(above_ear);Average_internode_length_(whole_plant);Tassel_length	0	0	0	1	0	0	0	0	0	0	0	0	0	1	0	0	0	0	0	0	0	0	0	0	0	0	2	dispensable
pan_gene_14183	pan_gene_28795	Average_internode_length_(above_ear);Plant_height	Average_internode_length_(above_ear)	0	0	0	0	0	0	1	1	1	0	0	1	0	1	0	0	0	0	0	0	0	0	0	0	0	0	5	dispensable
pan_gene_14183	pan_gene_3451	Average_internode_length_(above_ear);Plant_height	Average_internode_length_(above_ear)	0	0	0	1	0	0	0	0	0	0	0	0	0	0	0	0	0	0	0	0	1	0	0	0	0	0	2	dispensable
pan_gene_1524	pan_gene_24039	Average_internode_length_(above_ear);Protein	Average_internode_length_(above_ear);Days_to_silk;Northern_Leaf_Blight	0	0	1	0	0	0	0	0	0	0	0	1	1	0	0	0	0	0	0	0	0	0	0	0	1	1	5	dispensable
pan_gene_1524	pan_gene_4245	Average_internode_length_(above_ear);Protein	Average_internode_length_(above_ear);Ratio_of_ear_height_to_total_height	0	0	1	0	0	0	1	0	0	0	0	0	0	0	0	0	0	0	0	1	0	0	0	0	0	0	3	dispensable
pan_gene_15308	pan_gene_16110	Average_internode_length_(above_ear);Plant_height	Average_internode_length_(above_ear)	0	0	1	0	0	0	0	0	0	0	0	0	0	0	0	0	0	0	1	0	0	0	0	0	0	0	2	dispensable
pan_gene_15308	pan_gene_19346	Average_internode_length_(above_ear);Plant_height	Average_internode_length_(above_ear)	0	0	1	0	0	0	0	0	0	0	0	0	0	0	0	0	0	0	0	0	0	0	0	0	0	0	1	private
pan_gene_15308	pan_gene_26855	Average_internode_length_(above_ear);Plant_height	Average_internode_length_(above_ear);Days_to_anthesis;Nodes_per_plant;Ratio_of_ear_height_to_total_height	0	0	1	0	0	0	0	0	0	0	0	0	0	0	0	0	0	0	0	0	0	0	0	0	0	0	1	private
pan_gene_15308	pan_gene_32834	Average_internode_length_(above_ear);Plant_height	Average_internode_length_(above_ear);Average_internode_length_(whole_plant);Glutamate;Height_per_day_(until_flowering)	0	0	1	0	0	0	0	0	0	0	0	0	0	0	0	0	0	0	0	0	0	0	0	0	0	0	1	private
pan_gene_15308	pan_gene_5059	Average_internode_length_(above_ear);Plant_height	Average_internode_length_(above_ear);Ear_height;Height_above_ear;Northern_Leaf_Blight;Plant_height;Tassel_branch_number	0	0	1	0	0	0	0	0	0	0	0	0	0	0	0	0	0	0	0	0	0	0	1	0	0	0	2	dispensable
pan_gene_1539	pan_gene_26454	Average_internode_length_(above_ear);Height_per_day_(until_flowering);Nodes_above_ear;PCA_of_metabolites:_PC2;Protein;Southern_leaf_blight	Average_internode_length_(above_ear)	0	0	1	0	0	0	0	0	0	0	0	0	0	0	0	0	0	0	0	0	0	0	0	0	0	0	1	private
pan_gene_1539	pan_gene_32315	Average_internode_length_(above_ear);Height_per_day_(until_flowering);Nodes_above_ear;PCA_of_metabolites:_PC2;Protein;Southern_leaf_blight	Average_internode_length_(above_ear)	0	0	1	0	0	0	0	0	0	0	0	0	0	0	0	1	0	0	0	0	0	0	0	0	0	0	2	dispensable
pan_gene_15609	pan_gene_3482	Average_internode_length_(above_ear);Nodes_above_ear	Average_internode_length_(above_ear);Average_internode_length_(whole_plant);Height_above_ear;Plant_height	0	0	0	0	0	0	0	0	0	1	0	0	0	0	0	0	0	0	0	1	0	1	0	1	0	0	4	dispensable
pan_gene_15615	pan_gene_19212	Average_internode_length_(above_ear);Starch	Average_internode_length_(above_ear);Average_internode_length_(whole_plant);Glutamate;Nodes_above_ear	0	0	0	1	0	0	0	0	0	0	0	0	0	0	0	0	0	0	0	0	0	0	0	0	0	0	1	private
pan_gene_15616	pan_gene_8881	Average_internode_length_(above_ear);Starch	Average_internode_length_(above_ear);Nitrate;Tassel_branch_number	0	0	1	0	0	0	0	0	0	0	0	1	1	0	0	0	0	0	0	0	0	0	0	0	0	1	4	dispensable
pan_gene_15663	pan_gene_18523	Average_internode_length_(above_ear)	Average_internode_length_(above_ear);Average_internode_length_(whole_plant)	0	0	0	0	0	0	0	0	0	0	0	0	0	0	0	0	0	0	0	0	1	0	0	0	0	0	1	private
pan_gene_15663	pan_gene_32789	Average_internode_length_(above_ear)	Average_internode_length_(above_ear)	0	0	1	0	1	0	0	0	0	0	0	0	0	0	0	0	0	0	0	0	0	1	1	0	0	0	4	dispensable
pan_gene_15718	pan_gene_32422	Average_internode_length_(above_ear)	Average_internode_length_(above_ear);Tassel_branch_number	0	0	0	0	0	0	1	0	0	0	0	0	0	1	0	0	0	0	0	0	0	0	0	0	0	0	2	dispensable
pan_gene_15932	pan_gene_28492	Average_internode_length_(above_ear);Total_amino_acids	Average_internode_length_(above_ear);Northern_Leaf_Blight	0	0	1	0	0	0	0	0	0	0	0	0	0	0	0	0	0	0	0	0	1	0	0	0	0	0	2	dispensable
pan_gene_15932	pan_gene_81326	Average_internode_length_(above_ear);Total_amino_acids	Average_internode_length_(above_ear)	0	0	0	0	0	0	0	0	0	0	0	0	0	1	0	0	0	0	0	0	0	0	0	0	0	0	1	private
pan_gene_15932	pan_gene_8881	Average_internode_length_(above_ear);Total_amino_acids	Average_internode_length_(above_ear);Nitrate;Tassel_branch_number	0	0	1	0	0	0	0	0	0	0	0	0	0	0	0	0	0	0	0	0	0	0	0	0	0	0	1	private
pan_gene_15976	pan_gene_26558	Average_internode_length_(above_ear)	Average_internode_length_(above_ear)	0	0	0	0	0	0	0	0	0	0	0	1	0	0	0	0	0	0	0	0	0	0	0	1	0	0	2	dispensable
pan_gene_15976	pan_gene_32422	Average_internode_length_(above_ear)	Average_internode_length_(above_ear);Tassel_branch_number	0	0	0	0	0	0	0	0	0	0	0	1	0	0	0	0	0	0	0	0	0	0	0	1	0	0	2	dispensable
pan_gene_16037	pan_gene_5555	Average_internode_length_(above_ear);Leaf_length	100_Kernel_weight;Average_internode_length_(above_ear);Average_internode_length_(whole_plant);Ear_row_number	0	0	1	0	0	1	0	0	0	0	0	0	0	0	0	0	0	0	0	0	0	0	0	0	0	0	2	dispensable
pan_gene_16039	pan_gene_18899	Average_internode_length_(above_ear);Leaf_length	Average_internode_length_(above_ear);Nitrate	0	0	1	0	0	0	0	1	0	0	1	0	0	0	0	0	0	0	1	0	0	0	0	0	0	1	5	dispensable
pan_gene_16039	pan_gene_19346	Average_internode_length_(above_ear);Leaf_length	Average_internode_length_(above_ear)	0	0	1	1	1	0	0	1	0	0	0	0	1	0	0	0	0	1	0	0	1	0	0	0	0	0	7	dispensable
pan_gene_16039	pan_gene_26975	Average_internode_length_(above_ear);Leaf_length	Average_internode_length_(above_ear)	0	0	1	1	1	0	0	0	0	0	0	0	0	0	0	1	0	0	0	0	0	0	1	0	0	0	5	dispensable
pan_gene_16039	pan_gene_28024	Average_internode_length_(above_ear);Leaf_length	Average_internode_length_(above_ear);Average_internode_length_(whole_plant);Tassel_length	0	0	1	0	1	0	0	0	1	0	0	0	0	1	0	0	0	0	0	0	0	0	0	0	0	0	4	dispensable
pan_gene_16039	pan_gene_28191	Average_internode_length_(above_ear);Leaf_length	Average_internode_length_(above_ear)	0	0	1	0	1	0	0	0	0	0	0	0	0	0	0	1	0	1	1	0	0	0	0	0	0	0	5	dispensable
pan_gene_16039	pan_gene_28795	Average_internode_length_(above_ear);Leaf_length	Average_internode_length_(above_ear)	0	0	1	0	1	0	0	1	1	0	1	0	0	1	0	0	0	0	0	0	0	0	0	0	0	0	6	dispensable
pan_gene_16039	pan_gene_30895	Average_internode_length_(above_ear);Leaf_length	Average_internode_length_(above_ear);Height_per_day_(until_flowering);Leaf_width;Nodes_per_plant;Northern_Leaf_Blight;Tassel_branch_number	0	0	0	0	0	0	0	1	0	0	0	0	0	0	0	0	0	0	0	0	0	0	0	0	0	0	1	private
pan_gene_16039	pan_gene_32834	Average_internode_length_(above_ear);Leaf_length	Average_internode_length_(above_ear);Average_internode_length_(whole_plant);Glutamate;Height_per_day_(until_flowering)	0	0	1	1	1	0	0	0	0	0	1	0	0	0	0	0	0	1	0	0	0	0	1	0	1	0	7	dispensable
pan_gene_16039	pan_gene_3451	Average_internode_length_(above_ear);Leaf_length	Average_internode_length_(above_ear)	0	0	1	0	1	0	0	0	0	0	1	0	1	1	0	1	0	0	0	0	0	0	1	0	1	0	8	dispensable
pan_gene_16039	pan_gene_3504	Average_internode_length_(above_ear);Leaf_length	Average_internode_length_(above_ear)	0	0	1	1	1	0	0	0	0	0	1	0	1	0	0	1	0	0	0	0	0	0	0	0	1	0	7	dispensable
pan_gene_16039	pan_gene_3782	Average_internode_length_(above_ear);Leaf_length	Average_internode_length_(above_ear)	0	0	1	1	1	0	0	1	1	0	0	0	0	1	0	1	1	1	1	0	0	0	0	0	1	0	11	near-core
pan_gene_16039	pan_gene_5084	Average_internode_length_(above_ear);Leaf_length	Average_internode_length_(above_ear)	0	0	1	0	0	0	0	1	0	0	0	0	0	1	0	1	0	0	0	0	0	0	0	0	0	0	4	dispensable
pan_gene_16073	pan_gene_16664	Average_internode_length_(above_ear)	Average_internode_length_(above_ear);Southern_leaf_blight	0	0	1	1	1	0	1	0	0	1	0	1	0	0	0	0	0	0	1	0	1	1	0	0	0	0	9	dispensable
pan_gene_16073	pan_gene_21605	Average_internode_length_(above_ear)	Average_internode_length_(above_ear);Leaf_width	0	0	1	0	0	0	0	0	0	0	0	0	0	0	0	0	0	0	0	0	0	0	0	0	0	0	1	private
pan_gene_16073	pan_gene_32495	Average_internode_length_(above_ear)	Average_internode_length_(above_ear);Tassel_branch_number	0	0	1	0	0	0	0	1	0	0	0	0	1	0	0	0	0	0	0	0	0	0	0	0	0	0	3	dispensable
pan_gene_16073	pan_gene_7468	Average_internode_length_(above_ear)	Average_internode_length_(above_ear)	0	0	1	0	0	0	0	0	0	0	0	0	0	0	0	0	0	0	0	0	1	0	0	0	0	0	2	dispensable
pan_gene_16074	pan_gene_16969	Average_internode_length_(above_ear)	Average_internode_length_(above_ear)	0	0	0	1	0	0	0	0	0	0	0	0	0	0	0	0	0	0	0	0	0	0	0	0	0	0	1	private
pan_gene_16074	pan_gene_28191	Average_internode_length_(above_ear)	Average_internode_length_(above_ear)	0	0	1	0	0	0	0	0	0	0	0	0	0	0	0	0	0	0	0	0	0	0	0	0	0	0	1	private
pan_gene_16074	pan_gene_458	Average_internode_length_(above_ear)	Average_internode_length_(above_ear);Height_above_ear;Tassel_length	0	0	1	0	0	0	0	0	0	0	0	0	0	0	0	0	0	0	0	0	0	0	0	0	0	0	1	private
pan_gene_16110	pan_gene_8100	Average_internode_length_(above_ear)	Average_internode_length_(above_ear);Days_to_anthesis;Leaf_length;Ratio_of_ear_height_to_total_height	0	0	1	0	0	0	0	0	0	0	0	0	0	0	0	0	0	0	0	0	0	0	0	0	0	0	1	private
pan_gene_16116	pan_gene_20553	Average_internode_length_(above_ear);Days_to_anthesis;Ear_height	Average_internode_length_(above_ear);Plant_height	0	0	0	0	0	0	0	0	0	0	0	0	1	0	0	0	0	0	0	0	0	0	0	0	0	0	1	private
pan_gene_165	pan_gene_20553	Average_internode_length_(above_ear);Nodes_per_plant;Starch	Average_internode_length_(above_ear);Plant_height	0	0	1	0	0	0	0	0	0	0	0	0	0	0	0	0	0	0	0	0	0	0	0	0	0	0	1	private
pan_gene_165	pan_gene_24742	Average_internode_length_(above_ear);Nodes_per_plant;Starch	Average_internode_length_(above_ear)	0	0	1	0	0	0	0	0	0	0	0	0	0	0	0	0	0	0	0	0	0	0	0	0	0	0	1	private
pan_gene_165	pan_gene_26475	Average_internode_length_(above_ear);Nodes_per_plant;Starch	Average_internode_length_(above_ear);Nodes_per_plant;Nodes_to_ear;Northern_Leaf_Blight	0	0	1	0	0	0	0	0	0	0	0	0	0	0	0	0	0	0	0	0	0	0	0	0	0	0	1	private
pan_gene_16542	pan_gene_19226	Average_internode_length_(above_ear)	Average_internode_length_(above_ear);Tassel_branch_number	0	0	1	0	0	1	0	1	0	0	0	0	0	0	0	0	0	0	0	0	0	0	0	0	0	0	3	dispensable
pan_gene_16542	pan_gene_26975	Average_internode_length_(above_ear)	Average_internode_length_(above_ear)	0	0	1	1	1	1	1	1	1	0	1	0	0	0	1	0	0	0	1	0	1	1	0	0	1	1	14	near-core
pan_gene_16638	pan_gene_22241	Average_internode_length_(above_ear)	Average_internode_length_(above_ear);Average_internode_length_(whole_plant);Days_to_anthesis	0	0	1	0	1	0	0	1	1	0	0	0	0	0	0	1	0	1	0	1	0	0	0	1	0	0	8	dispensable
pan_gene_16664	pan_gene_21605	Average_internode_length_(above_ear);Southern_leaf_blight	Average_internode_length_(above_ear);Leaf_width	0	0	1	0	0	0	0	0	0	0	0	0	0	0	0	0	0	0	0	0	0	0	0	0	0	0	1	private
pan_gene_16664	pan_gene_26855	Average_internode_length_(above_ear);Southern_leaf_blight	Average_internode_length_(above_ear);Days_to_anthesis;Nodes_per_plant;Ratio_of_ear_height_to_total_height	0	0	1	0	0	0	0	0	0	0	0	0	0	0	0	0	0	0	0	0	0	0	0	0	0	0	1	private
pan_gene_16664	pan_gene_32857	Average_internode_length_(above_ear);Southern_leaf_blight	Average_internode_length_(above_ear);Glucose	0	0	1	0	0	0	0	0	0	0	0	0	0	0	0	0	0	0	0	0	0	1	0	0	0	0	2	dispensable
pan_gene_16780	pan_gene_17075	Average_internode_length_(above_ear)	Average_internode_length_(above_ear);Average_internode_length_(whole_plant)	0	0	0	0	0	1	0	0	0	0	0	0	0	0	0	0	0	0	0	0	0	0	0	0	0	0	1	private
pan_gene_16969	pan_gene_19278	Average_internode_length_(above_ear)	Anthesis-silking_interval;Average_internode_length_(above_ear);Nitrate;PCA_of_metabolites:_PC2	0	0	0	1	0	1	0	1	0	0	0	0	0	0	0	0	0	0	0	0	0	0	0	0	0	0	3	dispensable
pan_gene_16969	pan_gene_19311	Average_internode_length_(above_ear)	100_Kernel_weight;Average_internode_length_(above_ear);Glutamate;Nodes_per_plant;PCA_of_metabolites:_PC1	0	0	0	1	0	1	0	0	0	0	0	0	0	0	0	0	0	0	0	0	0	0	0	0	0	0	2	dispensable
pan_gene_16969	pan_gene_22237	Average_internode_length_(above_ear)	Anthesis-silking_interval;Average_internode_length_(above_ear);Chlorophyll_B;Days_to_anthesis	0	0	0	0	0	0	0	1	1	0	0	0	0	0	0	0	0	0	0	0	0	0	0	0	0	0	2	dispensable
pan_gene_16969	pan_gene_24482	Average_internode_length_(above_ear)	Average_internode_length_(above_ear)	0	0	0	0	0	1	0	0	0	0	0	0	0	0	0	0	1	0	0	0	0	0	0	0	0	0	2	dispensable
pan_gene_16969	pan_gene_26336	Average_internode_length_(above_ear)	Average_internode_length_(above_ear);Average_internode_length_(whole_plant)	0	0	0	0	0	1	0	1	1	0	0	0	0	1	0	1	0	0	0	0	0	1	0	0	0	0	6	dispensable
pan_gene_16969	pan_gene_26876	Average_internode_length_(above_ear)	Average_internode_length_(above_ear)	0	0	0	0	0	1	0	0	0	0	0	0	0	0	0	0	0	0	0	0	0	0	0	0	0	0	1	private
pan_gene_16969	pan_gene_4291	Average_internode_length_(above_ear)	Average_internode_length_(above_ear);Nodes_per_plant	0	0	0	1	0	0	0	0	0	0	0	0	0	0	0	0	0	0	0	0	0	0	0	0	0	0	1	private
pan_gene_16969	pan_gene_5005	Average_internode_length_(above_ear)	Average_internode_length_(above_ear);Northern_Leaf_Blight	0	0	0	0	0	1	0	0	1	0	0	0	0	0	0	0	0	0	0	0	0	0	0	1	0	0	3	dispensable
pan_gene_16975	pan_gene_9631	Average_internode_length_(above_ear)	Average_internode_length_(above_ear)	0	0	0	0	0	0	0	0	0	0	0	0	0	0	0	0	0	1	0	0	0	0	0	0	0	0	1	private
pan_gene_17024	pan_gene_18899	Average_internode_length_(above_ear);Plant_height	Average_internode_length_(above_ear);Nitrate	0	0	1	0	0	1	0	0	0	0	1	1	0	0	1	0	0	1	0	0	1	0	1	0	1	0	9	dispensable
pan_gene_17024	pan_gene_24041	Average_internode_length_(above_ear);Plant_height	Average_internode_length_(above_ear);Days_to_silk	0	0	1	0	0	0	0	0	1	1	0	0	0	0	0	0	0	0	0	0	0	0	0	0	0	0	3	dispensable
pan_gene_17024	pan_gene_26336	Average_internode_length_(above_ear);Plant_height	Average_internode_length_(above_ear);Average_internode_length_(whole_plant)	0	0	1	1	0	1	0	1	1	1	0	0	0	0	0	1	0	0	0	0	0	0	0	0	0	0	7	dispensable
pan_gene_17024	pan_gene_27996	Average_internode_length_(above_ear);Plant_height	Average_internode_length_(above_ear);Cob_diameter;Stalk_strength;Starch	0	0	1	0	0	0	0	0	0	0	0	0	0	0	0	0	1	0	0	0	0	0	0	0	1	0	3	dispensable
pan_gene_17024	pan_gene_30778	Average_internode_length_(above_ear);Plant_height	Average_internode_length_(above_ear)	0	0	1	0	0	1	0	0	1	0	1	1	0	0	1	1	1	1	0	1	1	0	0	0	1	0	12	near-core
pan_gene_17024	pan_gene_32572	Average_internode_length_(above_ear);Plant_height	Average_internode_length_(above_ear);Chlorophyll_A	0	0	1	0	0	0	0	0	0	0	0	0	0	0	0	0	0	0	0	0	0	0	0	0	0	0	1	private
pan_gene_17024	pan_gene_4291	Average_internode_length_(above_ear);Plant_height	Average_internode_length_(above_ear);Nodes_per_plant	0	0	1	1	0	0	0	0	0	0	0	1	0	0	1	0	0	0	0	0	0	0	1	0	0	1	6	dispensable
pan_gene_17024	pan_gene_5051	Average_internode_length_(above_ear);Plant_height	Average_internode_length_(above_ear);Average_internode_length_(whole_plant);Ear_height;Height_per_day_(until_flowering);Plant_height	0	0	1	0	0	1	0	0	1	0	0	0	0	0	0	0	0	0	0	0	0	0	0	0	1	0	4	dispensable
pan_gene_17024	pan_gene_7049	Average_internode_length_(above_ear);Plant_height	Average_internode_length_(above_ear)	0	0	1	1	0	0	0	0	1	0	0	0	0	0	0	0	0	0	0	0	0	0	0	0	1	0	4	dispensable
pan_gene_17042	pan_gene_32662	Average_internode_length_(above_ear)	Average_internode_length_(above_ear);Average_internode_length_(whole_plant);Boxcox-transformed_leaf_angle;PCA_of_metabolites:_PC2	0	0	0	0	0	0	0	0	0	1	0	0	0	0	0	0	0	0	0	0	0	0	0	0	0	0	1	private
pan_gene_17090	pan_gene_23999	Average_internode_length_(above_ear)	Average_internode_length_(above_ear);Average_internode_length_(whole_plant);Days_to_anthesis;Height_per_day_(until_flowering);Plant_height	0	0	1	0	0	1	0	0	1	0	0	0	0	0	0	0	0	1	0	0	0	0	1	0	0	1	6	dispensable
pan_gene_18395	pan_gene_18899	Average_internode_length_(above_ear)	Average_internode_length_(above_ear);Nitrate	0	0	1	1	0	1	1	0	1	0	1	0	1	1	0	0	0	1	0	0	1	1	0	0	1	0	12	near-core
pan_gene_18395	pan_gene_19214	Average_internode_length_(above_ear)	Average_internode_length_(above_ear);Average_internode_length_(below_ear);Average_internode_length_(whole_plant);Boxcox-transformed_leaf_angle;Height_per_day_(until_flowering);Leaf_width;Plant_height	0	0	0	0	0	0	0	0	0	0	0	0	1	0	0	0	0	0	0	0	0	0	0	0	0	0	1	private
pan_gene_18395	pan_gene_19278	Average_internode_length_(above_ear)	Anthesis-silking_interval;Average_internode_length_(above_ear);Nitrate;PCA_of_metabolites:_PC2	0	0	1	1	0	0	0	0	0	0	0	0	0	0	0	0	0	1	0	0	1	0	0	0	1	0	5	dispensable
pan_gene_18395	pan_gene_19311	Average_internode_length_(above_ear)	100_Kernel_weight;Average_internode_length_(above_ear);Glutamate;Nodes_per_plant;PCA_of_metabolites:_PC1	0	0	1	1	1	1	0	0	1	0	1	1	1	0	0	0	0	1	0	0	1	1	0	0	0	0	11	near-core
pan_gene_18395	pan_gene_19345	Average_internode_length_(above_ear)	Average_internode_length_(above_ear)	0	0	1	1	0	1	1	0	1	1	0	0	1	0	1	1	0	1	0	0	1	1	0	0	1	0	13	near-core
pan_gene_18395	pan_gene_19403	Average_internode_length_(above_ear)	Average_internode_length_(above_ear);Cob_diameter	0	0	0	0	1	0	0	0	0	0	0	0	0	0	0	0	0	0	0	0	0	0	0	0	0	0	1	private
pan_gene_18395	pan_gene_20619	Average_internode_length_(above_ear)	Average_internode_length_(above_ear);Southern_leaf_blight;Total_amino_acids	0	0	1	0	0	0	0	0	1	0	0	0	0	0	0	0	0	0	0	0	0	0	1	0	0	0	3	dispensable
pan_gene_18395	pan_gene_27996	Average_internode_length_(above_ear)	Average_internode_length_(above_ear);Cob_diameter;Stalk_strength;Starch	0	0	1	0	1	0	0	0	0	0	0	0	0	0	0	0	0	0	0	0	0	0	0	0	0	0	2	dispensable
pan_gene_18395	pan_gene_30778	Average_internode_length_(above_ear)	Average_internode_length_(above_ear)	0	0	1	0	1	1	1	0	1	0	1	0	0	0	0	0	0	1	0	0	1	1	0	0	0	0	9	dispensable
pan_gene_18395	pan_gene_30895	Average_internode_length_(above_ear)	Average_internode_length_(above_ear);Height_per_day_(until_flowering);Leaf_width;Nodes_per_plant;Northern_Leaf_Blight;Tassel_branch_number	0	0	0	0	0	0	0	1	0	0	0	1	0	0	0	0	0	0	0	0	0	0	0	0	1	0	3	dispensable
pan_gene_18395	pan_gene_32431	Average_internode_length_(above_ear)	Average_internode_length_(above_ear);Average_internode_length_(below_ear);Ear_height	0	0	1	0	0	1	0	0	0	0	0	0	0	0	0	0	0	1	0	0	0	0	0	0	0	0	3	dispensable
pan_gene_18395	pan_gene_32572	Average_internode_length_(above_ear)	Average_internode_length_(above_ear);Chlorophyll_A	0	0	1	0	0	0	0	0	0	0	0	0	1	0	1	0	0	1	0	0	0	1	0	0	1	0	6	dispensable
pan_gene_18395	pan_gene_4291	Average_internode_length_(above_ear)	Average_internode_length_(above_ear);Nodes_per_plant	0	0	1	0	0	0	0	0	0	0	0	0	0	0	0	0	0	0	0	0	0	0	0	0	0	0	1	private
pan_gene_18395	pan_gene_5555	Average_internode_length_(above_ear)	100_Kernel_weight;Average_internode_length_(above_ear);Average_internode_length_(whole_plant);Ear_row_number	0	0	1	0	0	1	0	1	1	0	1	0	1	0	0	0	0	1	0	0	1	1	0	0	0	0	9	dispensable
pan_gene_18395	pan_gene_8827	Average_internode_length_(above_ear)	Anthesis-silking_interval;Average_internode_length_(above_ear);Nodes_per_plant	0	0	1	0	1	1	0	0	1	0	0	0	0	0	0	0	0	0	0	0	1	0	0	0	1	0	6	dispensable
pan_gene_18395	pan_gene_9631	Average_internode_length_(above_ear)	Average_internode_length_(above_ear)	0	0	1	0	0	0	0	0	0	0	0	0	1	0	0	0	0	0	0	0	0	0	0	0	0	0	2	dispensable
pan_gene_18523	pan_gene_23560	Average_internode_length_(above_ear);Average_internode_length_(whole_plant)	Average_internode_length_(above_ear)	0	0	0	0	0	0	0	0	0	0	0	0	0	0	0	0	0	0	0	0	0	0	0	0	0	1	1	private
pan_gene_18523	pan_gene_27964	Average_internode_length_(above_ear);Average_internode_length_(whole_plant)	Average_internode_length_(above_ear);Total_amino_acids	0	0	0	0	0	0	0	0	0	0	0	0	0	0	0	0	0	0	0	0	1	0	0	0	0	0	1	private
pan_gene_18523	pan_gene_30907	Average_internode_length_(above_ear);Average_internode_length_(whole_plant)	Average_internode_length_(above_ear)	0	0	0	0	0	0	0	0	0	0	0	0	0	0	0	0	0	0	0	0	0	0	0	0	0	1	1	private
pan_gene_18523	pan_gene_4318	Average_internode_length_(above_ear);Average_internode_length_(whole_plant)	Average_internode_length_(above_ear);Plant_height	0	0	0	0	0	0	0	0	0	1	0	0	0	0	0	0	0	0	0	0	0	0	0	0	0	0	1	private
pan_gene_18523	pan_gene_61601	Average_internode_length_(above_ear);Average_internode_length_(whole_plant)	Average_internode_length_(above_ear);Days_to_silk;Ear_row_number	0	0	0	0	0	0	0	0	0	1	0	0	0	0	0	0	0	0	0	0	1	0	0	0	0	0	2	dispensable
pan_gene_18703	pan_gene_3482	Average_internode_length_(above_ear)	Average_internode_length_(above_ear);Average_internode_length_(whole_plant);Height_above_ear;Plant_height	0	0	1	0	0	0	0	0	0	0	0	0	0	0	0	1	0	0	0	0	0	0	0	0	0	0	2	dispensable
pan_gene_18894	pan_gene_7049	Average_internode_length_(above_ear);Average_internode_length_(whole_plant);Chlorophyll_A;Northern_Leaf_Blight	Average_internode_length_(above_ear)	0	0	1	0	0	0	0	0	0	0	0	0	0	0	0	0	0	0	0	0	0	0	0	0	0	0	1	private
pan_gene_18899	pan_gene_19311	Average_internode_length_(above_ear);Nitrate	100_Kernel_weight;Average_internode_length_(above_ear);Glutamate;Nodes_per_plant;PCA_of_metabolites:_PC1	0	0	1	1	1	1	1	0	1	0	1	1	0	1	1	1	0	1	1	1	1	0	0	1	1	0	17	near-core
pan_gene_18899	pan_gene_19568	Average_internode_length_(above_ear);Nitrate	Average_internode_length_(above_ear);Nodes_per_plant	0	0	1	0	0	0	0	0	0	0	0	0	0	0	0	0	0	0	1	0	0	0	0	0	0	0	2	dispensable
pan_gene_18899	pan_gene_22237	Average_internode_length_(above_ear);Nitrate	Anthesis-silking_interval;Average_internode_length_(above_ear);Chlorophyll_B;Days_to_anthesis	0	0	1	1	1	0	0	1	0	1	1	0	0	0	1	1	0	0	0	1	1	0	0	0	1	0	11	near-core
pan_gene_18899	pan_gene_24041	Average_internode_length_(above_ear);Nitrate	Average_internode_length_(above_ear);Days_to_silk	0	0	1	0	1	0	0	0	1	0	1	0	1	0	0	1	0	1	0	0	0	0	0	0	0	0	7	dispensable
pan_gene_18899	pan_gene_28024	Average_internode_length_(above_ear);Nitrate	Average_internode_length_(above_ear);Average_internode_length_(whole_plant);Tassel_length	0	0	1	0	1	0	0	0	1	1	0	0	1	0	0	0	0	0	0	1	0	0	0	0	0	0	6	dispensable
pan_gene_18899	pan_gene_30907	Average_internode_length_(above_ear);Nitrate	Average_internode_length_(above_ear)	0	0	0	1	1	0	0	0	0	0	1	0	0	1	1	0	0	1	0	1	1	1	0	0	0	1	10	dispensable
pan_gene_18899	pan_gene_32790	Average_internode_length_(above_ear);Nitrate	Average_internode_length_(above_ear)	0	0	1	0	0	0	0	0	0	1	1	0	0	0	0	0	0	0	0	0	0	0	0	0	0	0	3	dispensable
pan_gene_18899	pan_gene_3450	Average_internode_length_(above_ear);Nitrate	Average_internode_length_(above_ear)	0	0	1	0	1	1	1	1	0	0	1	0	1	0	1	0	0	1	0	0	0	1	1	0	0	1	12	near-core
pan_gene_18899	pan_gene_4291	Average_internode_length_(above_ear);Nitrate	Average_internode_length_(above_ear);Nodes_per_plant	0	0	1	1	0	0	0	0	0	0	0	1	0	0	0	0	0	0	0	0	0	0	1	0	0	0	4	dispensable
pan_gene_18899	pan_gene_5005	Average_internode_length_(above_ear);Nitrate	Average_internode_length_(above_ear);Northern_Leaf_Blight	0	0	1	1	1	1	0	0	1	0	1	0	0	0	0	0	0	0	1	0	1	0	1	0	0	0	9	dispensable
pan_gene_18899	pan_gene_5555	Average_internode_length_(above_ear);Nitrate	100_Kernel_weight;Average_internode_length_(above_ear);Average_internode_length_(whole_plant);Ear_row_number	0	0	1	0	0	1	0	1	0	0	1	0	1	0	1	0	1	1	0	0	1	1	0	0	0	0	10	dispensable
pan_gene_18899	pan_gene_9631	Average_internode_length_(above_ear);Nitrate	Average_internode_length_(above_ear)	0	0	1	0	1	1	0	0	0	0	1	1	0	0	1	1	1	0	1	0	0	0	1	0	1	0	11	near-core
pan_gene_19212	pan_gene_3482	Average_internode_length_(above_ear);Average_internode_length_(whole_plant);Glutamate;Nodes_above_ear	Average_internode_length_(above_ear);Average_internode_length_(whole_plant);Height_above_ear;Plant_height	0	0	1	1	1	0	0	0	0	0	0	0	0	0	0	0	0	0	0	0	0	0	0	0	0	0	3	dispensable
pan_gene_19214	pan_gene_19311	Average_internode_length_(above_ear);Average_internode_length_(below_ear);Average_internode_length_(whole_plant);Boxcox-transformed_leaf_angle;Height_per_day_(until_flowering);Leaf_width;Plant_height	100_Kernel_weight;Average_internode_length_(above_ear);Glutamate;Nodes_per_plant;PCA_of_metabolites:_PC1	0	0	0	0	0	0	0	0	0	0	0	0	1	0	0	0	0	0	0	0	0	0	0	0	0	0	1	private
pan_gene_19214	pan_gene_24482	Average_internode_length_(above_ear);Average_internode_length_(below_ear);Average_internode_length_(whole_plant);Boxcox-transformed_leaf_angle;Height_per_day_(until_flowering);Leaf_width;Plant_height	Average_internode_length_(above_ear)	0	0	0	0	0	0	0	0	0	0	0	0	1	0	0	0	0	0	0	0	0	0	0	0	0	0	1	private
pan_gene_19214	pan_gene_9631	Average_internode_length_(above_ear);Average_internode_length_(below_ear);Average_internode_length_(whole_plant);Boxcox-transformed_leaf_angle;Height_per_day_(until_flowering);Leaf_width;Plant_height	Average_internode_length_(above_ear)	0	0	0	0	0	0	0	0	0	0	0	0	1	0	0	0	0	0	0	0	0	0	0	0	0	0	1	private
pan_gene_19226	pan_gene_19278	Average_internode_length_(above_ear);Tassel_branch_number	Anthesis-silking_interval;Average_internode_length_(above_ear);Nitrate;PCA_of_metabolites:_PC2	0	0	1	0	1	1	0	1	0	1	0	1	1	0	0	0	0	1	0	0	1	0	0	1	1	1	12	near-core
pan_gene_19226	pan_gene_19311	Average_internode_length_(above_ear);Tassel_branch_number	100_Kernel_weight;Average_internode_length_(above_ear);Glutamate;Nodes_per_plant;PCA_of_metabolites:_PC1	0	0	1	0	0	1	0	0	1	1	0	1	1	0	0	0	0	0	0	0	1	0	0	0	0	0	7	dispensable
pan_gene_19226	pan_gene_19345	Average_internode_length_(above_ear);Tassel_branch_number	Average_internode_length_(above_ear)	0	0	1	0	0	1	1	0	1	1	0	1	1	0	0	1	0	1	1	0	0	0	0	0	1	1	12	near-core
pan_gene_19226	pan_gene_19458	Average_internode_length_(above_ear);Tassel_branch_number	Average_internode_length_(above_ear);Nodes_above_ear	0	0	1	0	0	0	0	0	0	0	0	0	0	0	0	1	0	0	0	0	0	0	0	0	0	0	2	dispensable
pan_gene_19226	pan_gene_5005	Average_internode_length_(above_ear);Tassel_branch_number	Average_internode_length_(above_ear);Northern_Leaf_Blight	0	0	1	0	1	1	0	0	1	0	0	0	0	0	0	0	0	0	0	0	0	0	0	0	0	0	4	dispensable
pan_gene_19226	pan_gene_9631	Average_internode_length_(above_ear);Tassel_branch_number	Average_internode_length_(above_ear)	0	0	1	0	0	1	0	0	1	1	0	1	0	0	0	0	0	0	0	0	0	0	0	0	0	0	5	dispensable
pan_gene_19253	pan_gene_89	Average_internode_length_(above_ear);Nodes_above_ear	Average_internode_length_(above_ear)	0	0	1	1	0	0	0	0	1	0	0	0	0	1	1	0	0	1	0	1	0	0	0	0	0	1	8	dispensable
pan_gene_19273	pan_gene_26875	Average_internode_length_(above_ear);Average_internode_length_(whole_plant);Chlorophyll_A;Height_above_ear;Nitrate;Nodes_above_ear;PCA_of_metabolites:_PC1	Average_internode_length_(above_ear)	0	0	1	0	0	1	1	0	0	0	0	0	0	0	1	0	0	0	0	0	0	0	0	0	0	0	4	dispensable
pan_gene_19273	pan_gene_7615	Average_internode_length_(above_ear);Average_internode_length_(whole_plant);Chlorophyll_A;Height_above_ear;Nitrate;Nodes_above_ear;PCA_of_metabolites:_PC1	Average_internode_length_(above_ear)	0	0	1	0	0	0	0	0	0	1	0	0	0	0	1	0	0	0	0	1	0	0	0	0	1	0	5	dispensable
pan_gene_19278	pan_gene_19311	Anthesis-silking_interval;Average_internode_length_(above_ear);Nitrate;PCA_of_metabolites:_PC2	100_Kernel_weight;Average_internode_length_(above_ear);Glutamate;Nodes_per_plant;PCA_of_metabolites:_PC1	0	0	1	1	0	1	1	1	0	1	0	1	1	0	1	0	1	1	1	1	1	0	1	0	1	0	16	near-core
pan_gene_19278	pan_gene_19315	Anthesis-silking_interval;Average_internode_length_(above_ear);Nitrate;PCA_of_metabolites:_PC2	Average_internode_length_(above_ear);Nodes_per_plant	0	0	1	1	1	1	0	0	0	1	1	0	0	0	0	0	0	0	0	1	1	0	0	0	1	0	9	dispensable
pan_gene_19278	pan_gene_19458	Anthesis-silking_interval;Average_internode_length_(above_ear);Nitrate;PCA_of_metabolites:_PC2	Average_internode_length_(above_ear);Nodes_above_ear	0	0	1	0	0	0	0	0	0	0	0	0	0	0	0	0	0	1	0	0	0	0	0	0	0	0	2	dispensable
pan_gene_19278	pan_gene_22269	Anthesis-silking_interval;Average_internode_length_(above_ear);Nitrate;PCA_of_metabolites:_PC2	Average_internode_length_(above_ear);Average_internode_length_(whole_plant);Nodes_per_plant	0	0	1	1	0	1	1	1	0	1	1	1	1	0	1	0	1	1	1	1	1	0	1	0	1	1	18	near-core
pan_gene_19278	pan_gene_24482	Anthesis-silking_interval;Average_internode_length_(above_ear);Nitrate;PCA_of_metabolites:_PC2	Average_internode_length_(above_ear)	0	0	1	1	1	0	1	1	0	0	0	1	0	0	0	0	0	1	0	0	1	0	0	0	0	0	8	dispensable
pan_gene_19278	pan_gene_26876	Anthesis-silking_interval;Average_internode_length_(above_ear);Nitrate;PCA_of_metabolites:_PC2	Average_internode_length_(above_ear)	0	0	1	0	0	1	0	0	0	0	0	1	0	0	1	0	0	0	0	0	0	0	0	0	0	0	4	dispensable
pan_gene_19278	pan_gene_27996	Anthesis-silking_interval;Average_internode_length_(above_ear);Nitrate;PCA_of_metabolites:_PC2	Average_internode_length_(above_ear);Cob_diameter;Stalk_strength;Starch	0	0	1	0	0	0	0	0	0	0	0	0	0	0	0	0	1	0	0	0	0	0	0	0	1	1	4	dispensable
pan_gene_19278	pan_gene_4406	Anthesis-silking_interval;Average_internode_length_(above_ear);Nitrate;PCA_of_metabolites:_PC2	Average_internode_length_(above_ear);Average_internode_length_(below_ear);Average_internode_length_(whole_plant);Height_above_ear;Height_per_day_(until_flowering);Leaf_length;Plant_height;Stalk_strength;Tassel_length	0	0	0	0	0	0	0	0	0	0	0	0	0	0	0	0	0	0	0	0	0	0	0	0	0	1	1	private
pan_gene_19278	pan_gene_5005	Anthesis-silking_interval;Average_internode_length_(above_ear);Nitrate;PCA_of_metabolites:_PC2	Average_internode_length_(above_ear);Northern_Leaf_Blight	0	0	1	1	1	1	0	0	0	0	1	0	0	0	0	0	0	1	1	0	0	0	1	0	0	0	8	dispensable
pan_gene_19278	pan_gene_5542	Anthesis-silking_interval;Average_internode_length_(above_ear);Nitrate;PCA_of_metabolites:_PC2	Average_internode_length_(above_ear);Ear_row_number;Nodes_per_plant	0	0	1	1	0	0	0	0	0	0	1	1	0	0	0	0	0	0	1	0	0	0	0	0	0	0	5	dispensable
pan_gene_19278	pan_gene_8827	Anthesis-silking_interval;Average_internode_length_(above_ear);Nitrate;PCA_of_metabolites:_PC2	Anthesis-silking_interval;Average_internode_length_(above_ear);Nodes_per_plant	0	0	1	1	0	1	1	1	0	1	1	1	1	0	1	0	1	1	1	1	1	0	1	0	1	1	18	near-core
pan_gene_19278	pan_gene_9631	Anthesis-silking_interval;Average_internode_length_(above_ear);Nitrate;PCA_of_metabolites:_PC2	Average_internode_length_(above_ear)	0	0	1	0	0	0	0	0	0	1	0	1	0	0	0	0	1	1	0	0	0	0	0	0	0	0	5	dispensable
pan_gene_19284	pan_gene_22256	Average_internode_length_(above_ear);Leaf_width;Nodes_above_ear;Southern_leaf_blight	Anthesis-silking_interval;Average_internode_length_(above_ear);Height_above_ear;Tassel_branch_number	0	0	1	0	0	0	0	0	0	0	0	0	0	1	0	0	0	0	0	0	0	0	0	0	0	0	2	dispensable
pan_gene_19311	pan_gene_19568	100_Kernel_weight;Average_internode_length_(above_ear);Glutamate;Nodes_per_plant;PCA_of_metabolites:_PC1	Average_internode_length_(above_ear);Nodes_per_plant	0	0	1	0	0	0	0	0	0	1	0	0	1	0	1	0	1	0	1	0	1	1	1	1	1	0	11	near-core
pan_gene_19311	pan_gene_22237	100_Kernel_weight;Average_internode_length_(above_ear);Glutamate;Nodes_per_plant;PCA_of_metabolites:_PC1	Anthesis-silking_interval;Average_internode_length_(above_ear);Chlorophyll_B;Days_to_anthesis	0	0	1	0	0	0	1	0	0	0	1	0	0	0	1	0	0	0	0	0	1	1	0	1	1	0	8	dispensable
pan_gene_19311	pan_gene_24482	100_Kernel_weight;Average_internode_length_(above_ear);Glutamate;Nodes_per_plant;PCA_of_metabolites:_PC1	Average_internode_length_(above_ear)	0	0	1	0	0	1	1	0	1	0	1	1	1	0	0	0	0	0	0	0	1	1	1	1	0	0	11	near-core
pan_gene_19311	pan_gene_26876	100_Kernel_weight;Average_internode_length_(above_ear);Glutamate;Nodes_per_plant;PCA_of_metabolites:_PC1	Average_internode_length_(above_ear)	0	0	1	0	1	1	0	0	0	0	1	0	0	0	1	0	0	0	1	0	1	1	0	1	0	0	9	dispensable
pan_gene_19311	pan_gene_27996	100_Kernel_weight;Average_internode_length_(above_ear);Glutamate;Nodes_per_plant;PCA_of_metabolites:_PC1	Average_internode_length_(above_ear);Cob_diameter;Stalk_strength;Starch	0	0	1	0	1	0	0	0	0	0	0	0	0	0	0	0	0	0	0	0	0	0	0	1	1	0	4	dispensable
pan_gene_19311	pan_gene_32572	100_Kernel_weight;Average_internode_length_(above_ear);Glutamate;Nodes_per_plant;PCA_of_metabolites:_PC1	Average_internode_length_(above_ear);Chlorophyll_A	0	0	1	0	0	0	0	0	0	0	0	0	0	0	0	0	0	0	0	0	0	1	0	0	0	0	2	dispensable
pan_gene_19311	pan_gene_4291	100_Kernel_weight;Average_internode_length_(above_ear);Glutamate;Nodes_per_plant;PCA_of_metabolites:_PC1	Average_internode_length_(above_ear);Nodes_per_plant	0	0	1	1	0	0	0	0	0	0	0	1	0	0	0	0	0	0	0	0	0	0	0	0	0	0	3	dispensable
pan_gene_19311	pan_gene_4419	100_Kernel_weight;Average_internode_length_(above_ear);Glutamate;Nodes_per_plant;PCA_of_metabolites:_PC1	Anthesis-silking_interval;Average_internode_length_(above_ear);Average_internode_length_(below_ear);Leaf_length;Tassel_length	0	0	0	0	0	0	0	0	0	0	0	0	0	0	0	0	0	0	0	0	1	0	0	0	0	0	1	private
pan_gene_19311	pan_gene_5005	100_Kernel_weight;Average_internode_length_(above_ear);Glutamate;Nodes_per_plant;PCA_of_metabolites:_PC1	Average_internode_length_(above_ear);Northern_Leaf_Blight	0	0	1	0	1	1	0	0	1	0	1	0	0	0	0	0	0	0	1	0	1	0	1	0	0	0	8	dispensable
pan_gene_19311	pan_gene_5555	100_Kernel_weight;Average_internode_length_(above_ear);Glutamate;Nodes_per_plant;PCA_of_metabolites:_PC1	100_Kernel_weight;Average_internode_length_(above_ear);Average_internode_length_(whole_plant);Ear_row_number	0	0	1	1	0	1	0	0	1	0	0	0	0	1	0	0	0	0	0	0	1	0	0	0	0	0	6	dispensable
pan_gene_19311	pan_gene_8827	100_Kernel_weight;Average_internode_length_(above_ear);Glutamate;Nodes_per_plant;PCA_of_metabolites:_PC1	Anthesis-silking_interval;Average_internode_length_(above_ear);Nodes_per_plant	0	0	1	1	1	1	1	0	1	1	0	1	1	1	1	1	1	0	1	0	1	0	1	1	1	0	18	near-core
pan_gene_19311	pan_gene_9631	100_Kernel_weight;Average_internode_length_(above_ear);Glutamate;Nodes_per_plant;PCA_of_metabolites:_PC1	Average_internode_length_(above_ear)	0	0	1	0	1	1	0	0	1	1	0	0	0	0	1	1	0	0	1	0	0	0	1	1	1	0	11	near-core
pan_gene_19315	pan_gene_19458	Average_internode_length_(above_ear);Nodes_per_plant	Average_internode_length_(above_ear);Nodes_above_ear	0	0	1	0	0	0	0	0	0	1	1	0	0	0	0	0	0	0	0	0	0	0	0	0	0	0	3	dispensable
pan_gene_19315	pan_gene_20662	Average_internode_length_(above_ear);Nodes_per_plant	Average_internode_length_(above_ear)	0	0	1	0	0	0	0	1	1	1	0	0	0	0	0	0	0	0	0	0	1	0	0	0	1	0	6	dispensable
pan_gene_19315	pan_gene_22269	Average_internode_length_(above_ear);Nodes_per_plant	Average_internode_length_(above_ear);Average_internode_length_(whole_plant);Nodes_per_plant	0	0	1	0	0	1	1	0	1	1	1	0	0	0	0	0	0	1	0	1	1	0	0	0	1	1	11	near-core
pan_gene_19315	pan_gene_24482	Average_internode_length_(above_ear);Nodes_per_plant	Average_internode_length_(above_ear)	0	0	1	1	1	0	0	1	1	1	0	0	0	0	0	0	0	0	0	0	1	0	0	0	1	0	8	dispensable
pan_gene_19315	pan_gene_26975	Average_internode_length_(above_ear);Nodes_per_plant	Average_internode_length_(above_ear)	0	0	1	0	1	0	0	1	1	0	0	0	0	1	0	1	0	0	0	0	0	0	0	0	0	0	6	dispensable
pan_gene_19315	pan_gene_32315	Average_internode_length_(above_ear);Nodes_per_plant	Average_internode_length_(above_ear)	0	0	1	0	1	0	0	0	0	0	0	0	0	0	0	0	0	0	0	0	0	0	0	0	0	0	2	dispensable
pan_gene_19315	pan_gene_9631	Average_internode_length_(above_ear);Nodes_per_plant	Average_internode_length_(above_ear)	0	0	1	0	0	0	0	0	1	1	0	0	0	0	0	0	0	0	0	0	0	0	0	0	1	0	4	dispensable
pan_gene_19330	pan_gene_19454	Average_internode_length_(above_ear)	Average_internode_length_(above_ear);Ear_height;Ear_row_number;Leaf_width	0	0	1	0	0	0	0	0	0	0	0	0	0	0	0	0	0	0	0	0	0	0	0	0	0	0	1	private
pan_gene_19345	pan_gene_19568	Average_internode_length_(above_ear)	Average_internode_length_(above_ear);Nodes_per_plant	0	0	1	0	0	0	1	0	0	1	0	0	0	0	0	0	1	0	1	1	0	1	0	0	0	0	7	dispensable
pan_gene_19345	pan_gene_22237	Average_internode_length_(above_ear)	Anthesis-silking_interval;Average_internode_length_(above_ear);Chlorophyll_B;Days_to_anthesis	0	0	1	0	0	0	0	1	1	0	1	0	0	0	1	1	0	1	0	0	0	0	0	1	1	0	9	dispensable
pan_gene_19345	pan_gene_24482	Average_internode_length_(above_ear)	Average_internode_length_(above_ear)	0	0	1	0	1	1	1	1	1	1	1	1	1	0	1	1	0	1	1	1	1	1	1	0	1	1	20	core
pan_gene_19345	pan_gene_26876	Average_internode_length_(above_ear)	Average_internode_length_(above_ear)	0	0	1	1	0	1	0	0	0	0	1	1	0	0	1	0	0	0	0	0	0	1	0	0	0	0	7	dispensable
pan_gene_19345	pan_gene_27996	Average_internode_length_(above_ear)	Average_internode_length_(above_ear);Cob_diameter;Stalk_strength;Starch	0	0	1	0	0	0	0	0	0	0	0	0	0	0	0	0	0	0	0	0	0	0	0	0	0	0	1	private
pan_gene_19345	pan_gene_30684	Average_internode_length_(above_ear)	Average_internode_length_(above_ear)	0	0	1	1	1	1	0	1	1	1	1	1	1	1	0	1	1	0	0	1	1	1	0	0	0	0	16	near-core
pan_gene_19345	pan_gene_32572	Average_internode_length_(above_ear)	Average_internode_length_(above_ear);Chlorophyll_A	0	0	1	0	0	0	0	0	0	0	0	1	1	0	0	0	0	0	1	1	0	1	1	0	1	1	9	dispensable
pan_gene_19345	pan_gene_4291	Average_internode_length_(above_ear)	Average_internode_length_(above_ear);Nodes_per_plant	0	0	1	1	0	0	0	0	0	0	0	1	0	0	0	0	0	0	0	0	0	0	0	0	0	0	3	dispensable
pan_gene_19346	pan_gene_24779	Average_internode_length_(above_ear)	Average_internode_length_(above_ear);Chlorophyll_B	0	0	1	1	1	1	0	0	1	1	0	1	0	0	0	0	0	0	0	0	0	0	1	1	0	0	9	dispensable
pan_gene_19346	pan_gene_26855	Average_internode_length_(above_ear)	Average_internode_length_(above_ear);Days_to_anthesis;Nodes_per_plant;Ratio_of_ear_height_to_total_height	0	0	1	0	0	0	0	0	0	0	0	0	0	0	0	0	0	0	0	0	1	0	0	1	0	0	3	dispensable
pan_gene_19346	pan_gene_28191	Average_internode_length_(above_ear)	Average_internode_length_(above_ear)	0	0	1	1	1	1	1	1	1	0	1	1	1	1	1	1	1	1	0	0	1	1	0	1	1	1	20	core
pan_gene_19346	pan_gene_32834	Average_internode_length_(above_ear)	Average_internode_length_(above_ear);Average_internode_length_(whole_plant);Glutamate;Height_per_day_(until_flowering)	0	0	1	1	1	1	0	1	1	0	0	0	0	0	1	0	0	1	0	0	1	0	0	0	0	0	9	dispensable
pan_gene_19346	pan_gene_3504	Average_internode_length_(above_ear)	Average_internode_length_(above_ear)	0	0	1	0	0	1	0	0	0	0	1	0	0	0	0	1	0	1	0	0	0	0	1	0	1	0	7	dispensable
pan_gene_19403	pan_gene_30684	Average_internode_length_(above_ear);Cob_diameter	Average_internode_length_(above_ear)	0	0	0	0	1	0	0	0	0	0	0	0	0	0	0	0	0	0	0	0	0	0	0	0	0	0	1	private
pan_gene_19454	pan_gene_24742	Average_internode_length_(above_ear);Ear_height;Ear_row_number;Leaf_width	Average_internode_length_(above_ear)	0	0	1	0	0	0	1	0	1	0	0	0	0	0	0	0	0	0	0	0	0	0	0	0	0	0	3	dispensable
pan_gene_19458	pan_gene_22269	Average_internode_length_(above_ear);Nodes_above_ear	Average_internode_length_(above_ear);Average_internode_length_(whole_plant);Nodes_per_plant	0	0	1	0	0	0	0	1	1	0	1	0	0	0	0	0	1	1	0	0	0	0	0	0	0	0	6	dispensable
pan_gene_19458	pan_gene_24482	Average_internode_length_(above_ear);Nodes_above_ear	Average_internode_length_(above_ear)	0	0	1	0	0	0	0	0	0	1	1	0	0	0	0	1	0	1	0	0	0	0	1	0	0	0	6	dispensable
pan_gene_19458	pan_gene_5005	Average_internode_length_(above_ear);Nodes_above_ear	Average_internode_length_(above_ear);Northern_Leaf_Blight	0	0	1	0	0	0	1	0	0	0	1	0	0	0	1	1	0	1	0	0	0	0	1	1	0	0	8	dispensable
pan_gene_19568	pan_gene_22237	Average_internode_length_(above_ear);Nodes_per_plant	Anthesis-silking_interval;Average_internode_length_(above_ear);Chlorophyll_B;Days_to_anthesis	0	0	1	0	0	0	0	0	0	0	0	0	0	0	0	0	0	0	0	0	0	1	0	0	0	0	2	dispensable
pan_gene_19568	pan_gene_24482	Average_internode_length_(above_ear);Nodes_per_plant	Average_internode_length_(above_ear)	0	0	1	0	0	0	0	0	0	0	0	0	0	0	0	0	0	0	0	0	0	0	0	0	0	0	1	private
pan_gene_19568	pan_gene_30778	Average_internode_length_(above_ear);Nodes_per_plant	Average_internode_length_(above_ear)	0	0	1	0	0	0	0	0	0	0	0	0	0	0	0	0	0	0	0	0	0	0	0	0	0	0	1	private
pan_gene_19568	pan_gene_32852	Average_internode_length_(above_ear);Nodes_per_plant	Average_internode_length_(above_ear);Height_above_ear	0	0	1	0	0	0	1	0	0	0	0	0	0	0	0	0	0	0	0	0	0	0	0	0	0	0	2	dispensable
pan_gene_19568	pan_gene_4291	Average_internode_length_(above_ear);Nodes_per_plant	Average_internode_length_(above_ear);Nodes_per_plant	0	0	1	0	0	0	0	0	0	0	0	0	0	0	0	0	0	0	0	0	0	0	0	0	0	0	1	private
pan_gene_19568	pan_gene_9631	Average_internode_length_(above_ear);Nodes_per_plant	Average_internode_length_(above_ear)	0	0	1	0	0	0	0	0	0	1	0	0	0	0	0	0	0	0	0	0	0	0	0	0	0	0	2	dispensable
pan_gene_19968	pan_gene_30684	Average_internode_length_(above_ear)	Average_internode_length_(above_ear)	0	0	0	0	1	0	0	0	0	0	0	0	0	0	0	0	0	0	0	0	0	0	0	0	0	0	1	private
pan_gene_19968	pan_gene_32431	Average_internode_length_(above_ear)	Average_internode_length_(above_ear);Average_internode_length_(below_ear);Ear_height	0	0	0	0	0	0	0	0	0	0	0	0	0	0	0	0	0	0	0	0	0	0	1	0	0	0	1	private
pan_gene_19968	pan_gene_8827	Average_internode_length_(above_ear)	Anthesis-silking_interval;Average_internode_length_(above_ear);Nodes_per_plant	0	0	0	0	1	0	0	0	0	0	0	0	0	0	0	0	0	0	0	1	0	0	0	0	0	0	2	dispensable
pan_gene_20553	pan_gene_21606	Average_internode_length_(above_ear);Plant_height	Average_internode_length_(above_ear);Southern_leaf_blight	0	0	1	0	0	0	1	0	0	0	0	0	1	0	0	0	0	0	0	1	0	0	0	0	1	1	6	dispensable
pan_gene_20553	pan_gene_27996	Average_internode_length_(above_ear);Plant_height	Average_internode_length_(above_ear);Cob_diameter;Stalk_strength;Starch	0	0	1	0	1	0	0	0	0	0	0	0	0	0	1	0	0	0	0	0	0	0	0	0	0	0	3	dispensable
pan_gene_20553	pan_gene_32850	Average_internode_length_(above_ear);Plant_height	100_Kernel_weight;Average_internode_length_(above_ear);Glutamate	0	0	1	0	0	0	0	0	0	0	0	0	0	0	0	0	0	0	1	1	0	1	0	0	0	0	4	dispensable
pan_gene_20553	pan_gene_5051	Average_internode_length_(above_ear);Plant_height	Average_internode_length_(above_ear);Average_internode_length_(whole_plant);Ear_height;Height_per_day_(until_flowering);Plant_height	0	0	1	0	0	0	0	0	0	0	0	0	0	0	0	0	0	0	0	1	0	0	0	0	0	0	2	dispensable
pan_gene_20553	pan_gene_5620	Average_internode_length_(above_ear);Plant_height	Average_internode_length_(above_ear)	0	0	1	0	0	0	0	0	0	0	0	0	0	0	0	0	0	0	0	0	0	0	0	0	0	0	1	private
pan_gene_20553	pan_gene_7049	Average_internode_length_(above_ear);Plant_height	Average_internode_length_(above_ear)	0	0	1	0	1	0	1	0	0	0	0	0	0	0	1	0	0	0	1	1	0	0	0	0	0	1	7	dispensable
pan_gene_20619	pan_gene_30684	Average_internode_length_(above_ear);Southern_leaf_blight;Total_amino_acids	Average_internode_length_(above_ear)	0	0	1	0	0	0	0	0	1	0	0	0	0	1	0	0	0	0	0	0	0	0	0	0	0	1	4	dispensable
pan_gene_20619	pan_gene_32572	Average_internode_length_(above_ear);Southern_leaf_blight;Total_amino_acids	Average_internode_length_(above_ear);Chlorophyll_A	0	0	1	0	0	0	1	0	0	0	0	0	0	0	0	0	0	0	0	0	0	0	0	0	0	0	2	dispensable
pan_gene_20619	pan_gene_7049	Average_internode_length_(above_ear);Southern_leaf_blight;Total_amino_acids	Average_internode_length_(above_ear)	0	0	1	1	1	0	0	0	0	0	0	0	0	1	0	0	0	0	0	0	0	0	1	0	1	1	7	dispensable
pan_gene_20662	pan_gene_32315	Average_internode_length_(above_ear)	Average_internode_length_(above_ear)	0	0	1	0	0	0	0	0	0	0	0	0	0	0	0	0	0	0	0	0	0	0	0	0	0	0	1	private
pan_gene_20662	pan_gene_5005	Average_internode_length_(above_ear)	Average_internode_length_(above_ear);Northern_Leaf_Blight	0	0	1	1	1	0	0	0	1	0	0	0	0	0	0	0	0	0	1	0	1	0	0	0	0	0	6	dispensable
pan_gene_20662	pan_gene_7860	Average_internode_length_(above_ear)	Average_internode_length_(above_ear);Average_internode_length_(whole_plant);Cob_diameter;Height_per_day_(until_flowering)	0	0	1	0	0	0	0	0	0	0	0	0	0	0	0	0	0	0	0	0	0	0	0	0	0	0	1	private
pan_gene_21605	pan_gene_24742	Average_internode_length_(above_ear);Leaf_width	Average_internode_length_(above_ear)	0	0	1	0	0	0	0	0	0	0	0	0	0	0	0	0	0	0	0	0	0	0	0	0	0	0	1	private
pan_gene_21605	pan_gene_32495	Average_internode_length_(above_ear);Leaf_width	Average_internode_length_(above_ear);Tassel_branch_number	0	0	1	0	0	0	0	0	0	0	0	0	0	0	0	0	0	0	0	0	0	0	0	0	0	0	1	private
pan_gene_21605	pan_gene_5051	Average_internode_length_(above_ear);Leaf_width	Average_internode_length_(above_ear);Average_internode_length_(whole_plant);Ear_height;Height_per_day_(until_flowering);Plant_height	0	0	1	0	0	0	0	0	0	0	0	0	0	0	0	0	0	0	0	0	0	0	0	0	0	0	1	private
pan_gene_21606	pan_gene_26336	Average_internode_length_(above_ear);Southern_leaf_blight	Average_internode_length_(above_ear);Average_internode_length_(whole_plant)	0	0	1	1	1	1	1	0	1	1	0	0	1	0	0	1	0	0	0	0	1	0	1	0	0	0	11	near-core
pan_gene_21606	pan_gene_26492	Average_internode_length_(above_ear);Southern_leaf_blight	Average_internode_length_(above_ear)	0	0	0	0	0	0	0	1	0	0	0	0	0	0	0	0	0	0	0	0	0	0	0	0	0	0	1	private
pan_gene_21606	pan_gene_26876	Average_internode_length_(above_ear);Southern_leaf_blight	Average_internode_length_(above_ear)	0	0	1	0	0	1	0	0	0	0	1	0	0	0	0	0	0	0	0	0	0	0	0	0	0	0	3	dispensable
pan_gene_21606	pan_gene_27996	Average_internode_length_(above_ear);Southern_leaf_blight	Average_internode_length_(above_ear);Cob_diameter;Stalk_strength;Starch	0	0	1	0	0	0	0	0	0	0	0	0	0	0	0	0	1	0	0	0	0	0	0	0	1	0	3	dispensable
pan_gene_21606	pan_gene_5542	Average_internode_length_(above_ear);Southern_leaf_blight	Average_internode_length_(above_ear);Ear_row_number;Nodes_per_plant	0	0	1	1	0	1	1	0	1	0	1	1	0	1	0	0	0	0	1	0	0	0	1	0	0	0	10	dispensable
pan_gene_21606	pan_gene_9631	Average_internode_length_(above_ear);Southern_leaf_blight	Average_internode_length_(above_ear)	0	0	1	0	0	1	0	0	1	1	1	1	0	0	0	1	1	1	1	0	0	0	1	0	0	0	11	near-core
pan_gene_21607	pan_gene_28024	Average_internode_length_(above_ear)	Average_internode_length_(above_ear);Average_internode_length_(whole_plant);Tassel_length	0	0	1	0	0	0	0	0	0	0	0	0	0	0	0	0	0	0	0	0	0	0	0	0	0	0	1	private
pan_gene_21607	pan_gene_3818	Average_internode_length_(above_ear)	Average_internode_length_(above_ear);Tassel_branch_number	0	0	0	1	0	0	0	0	0	0	0	0	0	0	0	0	0	0	0	0	0	0	0	0	0	0	1	private
pan_gene_22237	pan_gene_26876	Anthesis-silking_interval;Average_internode_length_(above_ear);Chlorophyll_B;Days_to_anthesis	Average_internode_length_(above_ear)	0	0	1	0	0	0	0	0	0	0	1	0	0	0	1	0	0	0	0	0	0	0	0	0	0	0	3	dispensable
pan_gene_22237	pan_gene_30895	Anthesis-silking_interval;Average_internode_length_(above_ear);Chlorophyll_B;Days_to_anthesis	Average_internode_length_(above_ear);Height_per_day_(until_flowering);Leaf_width;Nodes_per_plant;Northern_Leaf_Blight;Tassel_branch_number	0	0	0	0	0	0	0	1	0	0	0	0	0	0	0	0	0	0	0	0	0	0	0	0	0	0	1	private
pan_gene_22237	pan_gene_4291	Anthesis-silking_interval;Average_internode_length_(above_ear);Chlorophyll_B;Days_to_anthesis	Average_internode_length_(above_ear);Nodes_per_plant	0	0	1	0	0	0	0	0	0	0	0	0	0	0	0	0	0	0	0	0	0	0	0	0	0	0	1	private
pan_gene_22237	pan_gene_5555	Anthesis-silking_interval;Average_internode_length_(above_ear);Chlorophyll_B;Days_to_anthesis	100_Kernel_weight;Average_internode_length_(above_ear);Average_internode_length_(whole_plant);Ear_row_number	0	0	1	0	0	0	0	1	1	0	1	0	0	0	0	0	0	0	0	0	0	0	0	0	0	0	4	dispensable
pan_gene_22237	pan_gene_9631	Anthesis-silking_interval;Average_internode_length_(above_ear);Chlorophyll_B;Days_to_anthesis	Average_internode_length_(above_ear)	0	0	1	0	0	0	0	0	1	0	0	0	0	0	1	0	0	0	0	0	0	0	0	0	0	0	3	dispensable
pan_gene_22241	pan_gene_32662	Average_internode_length_(above_ear);Average_internode_length_(whole_plant);Days_to_anthesis	Average_internode_length_(above_ear);Average_internode_length_(whole_plant);Boxcox-transformed_leaf_angle;PCA_of_metabolites:_PC2	0	0	1	0	0	0	0	1	0	0	0	0	0	0	0	1	0	0	0	1	0	0	1	0	0	0	5	dispensable
pan_gene_22241	pan_gene_32783	Average_internode_length_(above_ear);Average_internode_length_(whole_plant);Days_to_anthesis	Average_internode_length_(above_ear);Average_internode_length_(whole_plant);Height_per_day_(until_flowering);Leaf_length;Plant_height	0	0	1	1	0	0	0	0	0	0	0	0	0	0	0	1	0	0	0	1	0	0	0	0	0	0	4	dispensable
pan_gene_22241	pan_gene_5083	Average_internode_length_(above_ear);Average_internode_length_(whole_plant);Days_to_anthesis	Average_internode_length_(above_ear)	0	0	1	0	0	0	0	1	0	0	0	0	0	0	0	0	0	0	0	0	0	0	0	0	0	0	2	dispensable
pan_gene_22269	pan_gene_26876	Average_internode_length_(above_ear);Average_internode_length_(whole_plant);Nodes_per_plant	Average_internode_length_(above_ear)	0	0	1	1	1	1	0	0	0	0	0	0	0	0	1	0	0	0	0	0	1	0	0	0	0	0	6	dispensable
pan_gene_22269	pan_gene_30320	Average_internode_length_(above_ear);Average_internode_length_(whole_plant);Nodes_per_plant	Average_internode_length_(above_ear);Average_internode_length_(whole_plant);Height_above_ear;Height_per_day_(until_flowering)	0	0	1	0	0	0	0	0	0	0	0	0	0	0	0	0	0	0	0	0	0	0	0	0	0	0	1	private
pan_gene_22269	pan_gene_32315	Average_internode_length_(above_ear);Average_internode_length_(whole_plant);Nodes_per_plant	Average_internode_length_(above_ear)	0	0	1	0	0	0	0	0	0	0	0	0	0	0	0	0	0	0	0	0	0	0	0	0	0	0	1	private
pan_gene_22269	pan_gene_4406	Average_internode_length_(above_ear);Average_internode_length_(whole_plant);Nodes_per_plant	Average_internode_length_(above_ear);Average_internode_length_(below_ear);Average_internode_length_(whole_plant);Height_above_ear;Height_per_day_(until_flowering);Leaf_length;Plant_height;Stalk_strength;Tassel_length	0	0	0	0	0	0	0	0	0	0	0	0	0	0	0	0	0	0	0	0	0	0	0	0	0	1	1	private
pan_gene_22269	pan_gene_5005	Average_internode_length_(above_ear);Average_internode_length_(whole_plant);Nodes_per_plant	Average_internode_length_(above_ear);Northern_Leaf_Blight	0	0	1	0	1	1	0	0	1	0	0	0	0	0	0	0	1	1	0	0	0	0	1	0	0	0	7	dispensable
pan_gene_22269	pan_gene_9631	Average_internode_length_(above_ear);Average_internode_length_(whole_plant);Nodes_per_plant	Average_internode_length_(above_ear)	0	0	1	0	1	1	1	0	1	1	1	0	1	0	0	1	1	1	0	0	0	0	1	0	0	0	12	near-core
pan_gene_22324	pan_gene_3504	Average_internode_length_(above_ear)	Average_internode_length_(above_ear)	0	0	0	0	0	0	0	0	0	1	0	0	0	0	0	0	0	0	0	0	0	0	0	0	1	0	2	dispensable
pan_gene_22325	pan_gene_30352	Average_internode_length_(above_ear)	Average_internode_length_(above_ear);Average_internode_length_(whole_plant);Southern_leaf_blight	0	0	1	0	0	0	0	1	0	0	0	0	0	0	0	0	0	0	1	0	0	0	0	1	0	0	4	dispensable
pan_gene_22380	pan_gene_24039	Average_internode_length_(above_ear);Ear_row_number;PCA_of_metabolites:_PC2;Starch	Average_internode_length_(above_ear);Days_to_silk;Northern_Leaf_Blight	0	0	1	1	1	1	0	1	1	0	0	1	0	1	0	1	1	1	1	1	0	1	0	0	0	0	14	near-core
pan_gene_22380	pan_gene_30311	Average_internode_length_(above_ear);Ear_row_number;PCA_of_metabolites:_PC2;Starch	Average_internode_length_(above_ear);Height_above_ear	0	0	1	0	0	0	1	1	1	1	1	1	1	1	0	1	1	1	1	1	0	0	1	1	1	1	18	near-core
pan_gene_22380	pan_gene_32808	Average_internode_length_(above_ear);Ear_row_number;PCA_of_metabolites:_PC2;Starch	Average_internode_length_(above_ear);Boxcox-transformed_leaf_angle;Total_amino_acids	0	0	1	0	0	0	0	1	0	0	0	1	0	0	0	0	0	0	0	0	0	0	0	1	0	0	4	dispensable
pan_gene_23560	pan_gene_27997	Average_internode_length_(above_ear)	Average_internode_length_(above_ear);Stalk_strength	0	0	0	0	0	0	0	0	0	0	0	0	0	0	0	0	0	0	0	0	0	0	0	0	0	1	1	private
pan_gene_23859	pan_gene_32495	Average_internode_length_(above_ear);Height_above_ear	Average_internode_length_(above_ear);Tassel_branch_number	0	0	1	0	0	0	0	0	0	0	0	0	0	0	0	0	0	0	0	0	0	0	0	0	0	0	1	private
pan_gene_23859	pan_gene_32857	Average_internode_length_(above_ear);Height_above_ear	Average_internode_length_(above_ear);Glucose	0	0	1	0	0	0	0	0	0	0	0	0	0	0	0	0	0	1	0	0	1	0	0	0	0	0	3	dispensable
pan_gene_23907	pan_gene_24000	Average_internode_length_(above_ear)	Average_internode_length_(above_ear);Average_internode_length_(whole_plant);Days_to_anthesis;Height_per_day_(until_flowering);Northern_Leaf_Blight;Plant_height	0	0	1	0	0	0	0	0	0	0	0	0	0	0	0	0	0	0	0	0	0	0	0	0	0	0	1	private
pan_gene_23949	pan_gene_5134	Average_internode_length_(above_ear);Average_internode_length_(whole_plant)	Average_internode_length_(above_ear);Malate;Tassel_branch_number	0	0	1	0	0	0	1	0	0	0	1	0	0	0	1	0	0	1	1	0	0	0	0	0	0	0	6	dispensable
pan_gene_24039	pan_gene_32808	Average_internode_length_(above_ear);Days_to_silk;Northern_Leaf_Blight	Average_internode_length_(above_ear);Boxcox-transformed_leaf_angle;Total_amino_acids	0	0	1	0	0	0	0	1	0	0	0	1	0	1	0	0	0	0	0	0	0	0	0	0	0	0	4	dispensable
pan_gene_24039	pan_gene_5006	Average_internode_length_(above_ear);Days_to_silk;Northern_Leaf_Blight	Average_internode_length_(above_ear);Height_above_ear;Northern_Leaf_Blight	0	0	1	0	0	0	1	1	0	0	0	1	0	0	0	0	0	0	0	1	1	0	1	0	0	0	7	dispensable
pan_gene_24041	pan_gene_31364	Average_internode_length_(above_ear);Days_to_silk	Average_internode_length_(above_ear);Leaf_length	0	0	1	0	0	0	0	0	0	0	0	0	0	0	0	0	0	0	0	1	0	1	1	0	0	0	4	dispensable
pan_gene_24041	pan_gene_32834	Average_internode_length_(above_ear);Days_to_silk	Average_internode_length_(above_ear);Average_internode_length_(whole_plant);Glutamate;Height_per_day_(until_flowering)	0	0	1	0	0	0	0	0	1	0	0	0	0	0	0	0	0	0	0	0	0	0	0	0	0	0	2	dispensable
pan_gene_24482	pan_gene_26876	Average_internode_length_(above_ear)	Average_internode_length_(above_ear)	0	0	1	0	0	1	0	0	0	0	1	1	0	0	0	0	0	0	1	0	0	1	0	0	0	0	6	dispensable
pan_gene_24482	pan_gene_30778	Average_internode_length_(above_ear)	Average_internode_length_(above_ear)	0	0	1	0	0	1	1	0	1	0	0	0	0	0	0	0	0	0	0	0	0	1	0	0	0	0	5	dispensable
pan_gene_24482	pan_gene_30895	Average_internode_length_(above_ear)	Average_internode_length_(above_ear);Height_per_day_(until_flowering);Leaf_width;Nodes_per_plant;Northern_Leaf_Blight;Tassel_branch_number	0	0	0	0	0	0	0	1	0	0	0	0	0	1	0	0	0	0	0	0	0	0	0	0	0	0	2	dispensable
pan_gene_24482	pan_gene_4291	Average_internode_length_(above_ear)	Average_internode_length_(above_ear);Nodes_per_plant	0	0	1	0	0	0	0	0	0	0	0	0	0	0	0	0	0	0	0	0	0	0	1	0	0	0	2	dispensable
pan_gene_24482	pan_gene_5005	Average_internode_length_(above_ear)	Average_internode_length_(above_ear);Northern_Leaf_Blight	0	0	1	1	1	1	0	0	0	0	1	0	0	0	0	0	0	1	1	0	1	0	1	0	0	0	9	dispensable
pan_gene_24482	pan_gene_5555	Average_internode_length_(above_ear)	100_Kernel_weight;Average_internode_length_(above_ear);Average_internode_length_(whole_plant);Ear_row_number	0	0	1	0	0	1	0	1	1	0	1	0	1	0	0	0	0	1	0	0	1	1	0	0	0	0	9	dispensable
pan_gene_24482	pan_gene_9631	Average_internode_length_(above_ear)	Average_internode_length_(above_ear)	0	0	1	0	1	1	0	0	1	1	1	1	1	0	0	0	0	0	0	0	0	0	1	1	0	0	10	dispensable
pan_gene_24742	pan_gene_5040	Average_internode_length_(above_ear)	Average_internode_length_(above_ear);Average_internode_length_(below_ear);Average_internode_length_(whole_plant);Tassel_length	0	0	0	0	0	0	0	0	1	0	0	0	0	0	0	0	0	0	0	0	0	0	0	0	0	0	1	private
pan_gene_24779	pan_gene_26855	Average_internode_length_(above_ear);Chlorophyll_B	Average_internode_length_(above_ear);Days_to_anthesis;Nodes_per_plant;Ratio_of_ear_height_to_total_height	0	0	1	0	0	0	0	0	0	0	0	0	0	0	0	0	0	0	0	0	0	1	0	0	0	0	2	dispensable
pan_gene_24779	pan_gene_32495	Average_internode_length_(above_ear);Chlorophyll_B	Average_internode_length_(above_ear);Tassel_branch_number	0	0	1	0	0	0	0	0	0	0	0	0	0	0	0	0	0	0	0	0	0	0	0	0	0	0	1	private
pan_gene_24779	pan_gene_32857	Average_internode_length_(above_ear);Chlorophyll_B	Average_internode_length_(above_ear);Glucose	0	0	1	1	1	0	1	1	0	1	0	0	0	0	0	0	0	0	0	0	0	0	0	1	1	0	8	dispensable
pan_gene_24779	pan_gene_5051	Average_internode_length_(above_ear);Chlorophyll_B	Average_internode_length_(above_ear);Average_internode_length_(whole_plant);Ear_height;Height_per_day_(until_flowering);Plant_height	0	0	1	0	0	0	1	0	0	1	0	0	0	0	0	0	0	0	1	0	0	0	0	0	0	0	4	dispensable
pan_gene_24779	pan_gene_7468	Average_internode_length_(above_ear);Chlorophyll_B	Average_internode_length_(above_ear)	0	0	1	0	1	0	0	0	0	0	0	0	0	0	0	0	0	0	0	0	0	0	0	1	0	0	3	dispensable
pan_gene_25544	pan_gene_26558	Average_internode_length_(above_ear)	Average_internode_length_(above_ear)	0	0	0	1	1	1	1	0	0	0	0	1	0	0	0	0	0	0	0	0	0	0	1	1	0	0	7	dispensable
pan_gene_25544	pan_gene_26875	Average_internode_length_(above_ear)	Average_internode_length_(above_ear)	0	0	0	0	0	0	1	0	0	0	0	0	0	0	0	0	0	0	0	0	0	0	1	0	0	0	2	dispensable
pan_gene_25544	pan_gene_32422	Average_internode_length_(above_ear)	Average_internode_length_(above_ear);Tassel_branch_number	0	0	0	0	0	0	1	0	0	0	0	1	0	0	0	0	0	0	0	0	0	1	0	1	0	0	4	dispensable
pan_gene_25809	pan_gene_84302	Average_internode_length_(above_ear)	Average_internode_length_(above_ear);Height_per_day_(until_flowering);Leaf_length;Stalk_strength;Tassel_branch_number	0	0	1	0	0	0	1	0	1	0	0	0	0	0	0	0	0	0	0	0	0	0	0	0	0	0	3	dispensable
pan_gene_26336	pan_gene_26876	Average_internode_length_(above_ear);Average_internode_length_(whole_plant)	Average_internode_length_(above_ear)	0	0	1	0	1	1	0	0	0	0	0	0	1	0	0	0	0	0	0	0	0	0	0	0	0	0	4	dispensable
pan_gene_26336	pan_gene_30320	Average_internode_length_(above_ear);Average_internode_length_(whole_plant)	Average_internode_length_(above_ear);Average_internode_length_(whole_plant);Height_above_ear;Height_per_day_(until_flowering)	0	0	1	0	0	0	0	0	0	0	0	0	0	0	0	0	0	0	0	0	0	0	0	0	0	0	1	private
pan_gene_26336	pan_gene_32315	Average_internode_length_(above_ear);Average_internode_length_(whole_plant)	Average_internode_length_(above_ear)	0	0	1	0	0	0	0	0	0	0	0	0	0	0	0	0	0	0	0	0	0	0	0	0	0	0	1	private
pan_gene_26336	pan_gene_32857	Average_internode_length_(above_ear);Average_internode_length_(whole_plant)	Average_internode_length_(above_ear);Glucose	0	0	1	1	1	1	1	1	1	1	0	0	1	0	0	0	1	0	0	0	1	1	1	1	0	0	14	near-core
pan_gene_26336	pan_gene_5005	Average_internode_length_(above_ear);Average_internode_length_(whole_plant)	Average_internode_length_(above_ear);Northern_Leaf_Blight	0	0	1	0	1	1	1	1	0	1	1	0	0	0	0	0	0	1	0	0	1	0	1	0	0	0	10	dispensable
pan_gene_26336	pan_gene_5051	Average_internode_length_(above_ear);Average_internode_length_(whole_plant)	Average_internode_length_(above_ear);Average_internode_length_(whole_plant);Ear_height;Height_per_day_(until_flowering);Plant_height	0	0	1	0	1	1	1	1	0	1	0	0	1	0	0	0	1	0	0	0	1	0	0	0	0	0	9	dispensable
pan_gene_26336	pan_gene_5542	Average_internode_length_(above_ear);Average_internode_length_(whole_plant)	Average_internode_length_(above_ear);Ear_row_number;Nodes_per_plant	0	0	1	1	1	0	1	0	0	0	0	1	1	0	0	0	0	0	0	0	0	1	0	0	0	0	7	dispensable
pan_gene_26336	pan_gene_7049	Average_internode_length_(above_ear);Average_internode_length_(whole_plant)	Average_internode_length_(above_ear)	0	0	1	1	1	1	0	0	0	0	0	1	0	0	0	0	0	0	0	0	1	1	0	0	0	0	7	dispensable
pan_gene_26336	pan_gene_9247	Average_internode_length_(above_ear);Average_internode_length_(whole_plant)	Average_internode_length_(above_ear);Days_to_anthesis	0	0	1	0	0	0	0	0	0	0	0	0	0	0	0	0	0	0	0	0	0	0	0	0	0	0	1	private
pan_gene_26336	pan_gene_9631	Average_internode_length_(above_ear);Average_internode_length_(whole_plant)	Average_internode_length_(above_ear)	0	0	1	0	1	1	1	0	1	1	0	1	1	0	0	1	1	0	0	0	0	0	0	0	0	0	10	dispensable
pan_gene_26475	pan_gene_5003	Average_internode_length_(above_ear);Nodes_per_plant;Nodes_to_ear;Northern_Leaf_Blight	Average_internode_length_(above_ear);Nitrate	0	0	1	0	0	0	0	1	0	0	0	0	0	0	0	0	0	0	0	0	0	0	0	0	0	0	2	dispensable
pan_gene_26492	pan_gene_26855	Average_internode_length_(above_ear)	Average_internode_length_(above_ear);Days_to_anthesis;Nodes_per_plant;Ratio_of_ear_height_to_total_height	0	0	0	0	0	0	0	0	0	0	0	0	0	0	0	0	0	0	0	0	0	0	1	0	0	0	1	private
pan_gene_26492	pan_gene_32857	Average_internode_length_(above_ear)	Average_internode_length_(above_ear);Glucose	0	0	0	0	0	0	0	1	0	0	0	0	0	0	0	0	0	0	0	0	0	0	0	0	0	0	1	private
pan_gene_26492	pan_gene_5121	Average_internode_length_(above_ear)	Average_internode_length_(above_ear);Boxcox-transformed_leaf_angle;Tassel_branch_number	0	0	0	0	0	0	0	0	0	0	0	0	0	0	0	0	0	0	0	0	0	0	1	0	0	0	1	private
pan_gene_26558	pan_gene_32422	Average_internode_length_(above_ear)	Average_internode_length_(above_ear);Tassel_branch_number	0	0	0	0	0	0	1	0	0	0	0	1	0	1	0	0	0	0	0	0	0	0	0	1	0	0	4	dispensable
pan_gene_26558	pan_gene_3780	Average_internode_length_(above_ear)	Average_internode_length_(above_ear);Boxcox-transformed_leaf_angle;Height_per_day_(until_flowering);Leaf_length	0	0	0	0	0	0	0	1	0	0	0	0	0	0	0	0	0	0	0	0	0	0	0	0	0	0	1	private
pan_gene_26639	pan_gene_26854	Average_internode_length_(above_ear);Days_to_anthesis;Nodes_per_plant;Nodes_to_ear	Average_internode_length_(above_ear);Days_to_anthesis	0	0	1	0	0	0	0	0	0	0	0	0	0	0	0	1	0	0	0	0	0	0	0	0	0	0	2	dispensable
pan_gene_26639	pan_gene_3835	Average_internode_length_(above_ear);Days_to_anthesis;Nodes_per_plant;Nodes_to_ear	Average_internode_length_(above_ear)	0	0	1	0	0	0	0	0	0	0	0	0	0	0	0	0	0	0	0	0	0	1	0	0	0	0	2	dispensable
pan_gene_26660	pan_gene_2968	Average_internode_length_(above_ear)	Average_internode_length_(above_ear);Average_internode_length_(whole_plant);Leaf_width;Plant_height	0	0	1	0	0	0	0	0	0	0	1	0	0	0	0	0	1	1	0	0	0	0	0	0	1	0	5	dispensable
pan_gene_26855	pan_gene_28191	Average_internode_length_(above_ear);Days_to_anthesis;Nodes_per_plant;Ratio_of_ear_height_to_total_height	Average_internode_length_(above_ear)	0	0	1	0	0	1	0	0	1	0	1	0	0	0	0	0	0	0	0	0	1	0	0	0	0	0	5	dispensable
pan_gene_26855	pan_gene_32495	Average_internode_length_(above_ear);Days_to_anthesis;Nodes_per_plant;Ratio_of_ear_height_to_total_height	Average_internode_length_(above_ear);Tassel_branch_number	0	0	1	0	0	0	0	0	0	0	0	0	0	0	0	0	0	0	0	0	0	0	0	0	0	0	1	private
pan_gene_26855	pan_gene_32857	Average_internode_length_(above_ear);Days_to_anthesis;Nodes_per_plant;Ratio_of_ear_height_to_total_height	Average_internode_length_(above_ear);Glucose	0	0	1	1	0	0	0	0	1	0	1	0	0	0	0	0	0	0	0	0	1	0	0	0	0	0	5	dispensable
pan_gene_26855	pan_gene_5005	Average_internode_length_(above_ear);Days_to_anthesis;Nodes_per_plant;Ratio_of_ear_height_to_total_height	Average_internode_length_(above_ear);Northern_Leaf_Blight	0	0	1	0	0	0	0	0	1	0	1	0	0	0	0	0	0	0	0	0	0	0	0	0	1	0	4	dispensable
pan_gene_26875	pan_gene_32662	Average_internode_length_(above_ear)	Average_internode_length_(above_ear);Average_internode_length_(whole_plant);Boxcox-transformed_leaf_angle;PCA_of_metabolites:_PC2	0	0	1	0	0	0	0	1	1	0	0	0	0	0	1	0	0	1	1	1	1	0	1	1	1	1	12	near-core
pan_gene_26875	pan_gene_32783	Average_internode_length_(above_ear)	Average_internode_length_(above_ear);Average_internode_length_(whole_plant);Height_per_day_(until_flowering);Leaf_length;Plant_height	0	0	1	0	0	0	0	0	1	0	0	0	0	0	1	0	0	0	0	1	1	0	1	0	0	0	6	dispensable
pan_gene_26875	pan_gene_9699	Average_internode_length_(above_ear)	Average_internode_length_(above_ear);Height_above_ear	0	0	1	0	0	0	0	0	0	0	0	0	0	0	1	0	0	0	0	0	0	0	0	0	0	0	2	dispensable
pan_gene_26876	pan_gene_27996	Average_internode_length_(above_ear)	Average_internode_length_(above_ear);Cob_diameter;Stalk_strength;Starch	0	0	1	0	0	0	0	0	0	0	0	0	0	0	0	0	0	0	0	0	0	0	0	0	0	0	1	private
pan_gene_26876	pan_gene_32431	Average_internode_length_(above_ear)	Average_internode_length_(above_ear);Average_internode_length_(below_ear);Ear_height	0	0	1	1	0	1	0	0	0	0	0	1	0	0	1	0	0	0	1	0	0	1	0	0	0	0	7	dispensable
pan_gene_26876	pan_gene_5005	Average_internode_length_(above_ear)	Average_internode_length_(above_ear);Northern_Leaf_Blight	0	0	1	0	1	1	0	0	0	0	1	0	0	0	0	0	0	0	1	0	0	0	0	1	0	0	6	dispensable
pan_gene_26876	pan_gene_5542	Average_internode_length_(above_ear)	Average_internode_length_(above_ear);Ear_row_number;Nodes_per_plant	0	0	1	0	1	0	0	0	0	0	0	1	0	0	1	0	0	0	1	0	0	1	0	0	0	0	6	dispensable
pan_gene_26876	pan_gene_7049	Average_internode_length_(above_ear)	Average_internode_length_(above_ear)	0	0	1	1	1	1	1	0	0	0	1	1	0	0	1	0	0	0	1	0	1	1	0	1	0	1	13	near-core
pan_gene_26876	pan_gene_8827	Average_internode_length_(above_ear)	Anthesis-silking_interval;Average_internode_length_(above_ear);Nodes_per_plant	0	0	1	0	0	1	0	0	0	0	1	1	0	0	1	0	0	0	0	0	1	0	0	0	0	0	6	dispensable
pan_gene_26975	pan_gene_28024	Average_internode_length_(above_ear)	Average_internode_length_(above_ear);Average_internode_length_(whole_plant);Tassel_length	0	0	1	1	1	0	0	0	0	1	0	0	1	0	0	0	0	0	0	1	0	0	0	0	0	0	6	dispensable
pan_gene_26975	pan_gene_28795	Average_internode_length_(above_ear)	Average_internode_length_(above_ear)	0	0	1	0	1	0	0	0	0	0	1	0	1	0	0	0	0	0	0	1	1	1	1	0	0	0	8	dispensable
pan_gene_26975	pan_gene_2968	Average_internode_length_(above_ear)	Average_internode_length_(above_ear);Average_internode_length_(whole_plant);Leaf_width;Plant_height	0	0	1	1	1	0	1	1	0	0	0	0	0	1	0	1	1	0	0	0	1	0	1	0	1	0	11	near-core
pan_gene_26975	pan_gene_32789	Average_internode_length_(above_ear)	Average_internode_length_(above_ear)	0	0	1	0	1	0	0	0	0	1	0	0	1	0	0	0	0	0	0	0	0	0	0	0	0	0	4	dispensable
pan_gene_26975	pan_gene_32834	Average_internode_length_(above_ear)	Average_internode_length_(above_ear);Average_internode_length_(whole_plant);Glutamate;Height_per_day_(until_flowering)	0	0	1	1	1	0	0	1	0	0	0	0	0	0	0	0	0	0	0	0	0	0	0	0	0	1	5	dispensable
pan_gene_26975	pan_gene_3451	Average_internode_length_(above_ear)	Average_internode_length_(above_ear)	0	0	1	0	1	0	0	0	0	0	0	0	1	0	0	0	0	0	0	0	0	0	0	0	0	0	3	dispensable
pan_gene_26975	pan_gene_3818	Average_internode_length_(above_ear)	Average_internode_length_(above_ear);Tassel_branch_number	0	0	0	0	0	1	0	0	0	0	1	0	0	1	0	1	0	1	0	0	1	0	1	0	0	0	7	dispensable
pan_gene_27964	pan_gene_61601	Average_internode_length_(above_ear);Total_amino_acids	Average_internode_length_(above_ear);Days_to_silk;Ear_row_number	0	0	0	0	0	0	0	0	0	0	1	0	0	0	0	0	0	0	1	0	1	0	1	0	0	0	4	dispensable
pan_gene_27996	pan_gene_5005	Average_internode_length_(above_ear);Cob_diameter;Stalk_strength;Starch	Average_internode_length_(above_ear);Northern_Leaf_Blight	0	0	1	0	0	0	0	0	0	0	1	0	0	0	0	0	0	0	0	0	0	0	0	0	0	0	2	dispensable
pan_gene_27996	pan_gene_5051	Average_internode_length_(above_ear);Cob_diameter;Stalk_strength;Starch	Average_internode_length_(above_ear);Average_internode_length_(whole_plant);Ear_height;Height_per_day_(until_flowering);Plant_height	0	0	1	0	0	0	0	0	0	0	0	0	0	0	0	0	0	0	0	0	0	0	0	0	1	1	3	dispensable
pan_gene_27996	pan_gene_5542	Average_internode_length_(above_ear);Cob_diameter;Stalk_strength;Starch	Average_internode_length_(above_ear);Ear_row_number;Nodes_per_plant	0	0	1	0	0	0	0	0	0	0	0	0	0	0	0	0	0	0	0	0	0	0	0	0	0	0	1	private
pan_gene_27996	pan_gene_7049	Average_internode_length_(above_ear);Cob_diameter;Stalk_strength;Starch	Average_internode_length_(above_ear)	0	0	1	0	1	0	0	0	1	0	0	0	0	0	0	1	1	0	0	0	0	0	0	0	1	0	6	dispensable
pan_gene_27996	pan_gene_9631	Average_internode_length_(above_ear);Cob_diameter;Stalk_strength;Starch	Average_internode_length_(above_ear)	0	0	1	0	0	0	0	0	0	0	0	0	0	0	0	0	1	0	0	0	0	0	0	0	1	0	3	dispensable
pan_gene_27997	pan_gene_57529	Average_internode_length_(above_ear);Stalk_strength	Average_internode_length_(above_ear);Tassel_length	0	0	1	0	0	0	0	0	0	0	0	0	0	0	0	0	0	0	0	0	0	1	0	0	1	0	3	dispensable
pan_gene_28024	pan_gene_28191	Average_internode_length_(above_ear);Average_internode_length_(whole_plant);Tassel_length	Average_internode_length_(above_ear)	0	0	1	0	1	0	0	0	0	0	0	0	0	0	0	0	0	0	0	0	0	0	0	0	0	0	2	dispensable
pan_gene_28024	pan_gene_3450	Average_internode_length_(above_ear);Average_internode_length_(whole_plant);Tassel_length	Average_internode_length_(above_ear)	0	0	1	0	1	0	1	0	0	1	0	0	0	0	0	0	0	0	0	0	0	0	0	0	0	0	4	dispensable
pan_gene_28024	pan_gene_3451	Average_internode_length_(above_ear);Average_internode_length_(whole_plant);Tassel_length	Average_internode_length_(above_ear)	0	0	1	1	1	0	0	0	0	0	0	0	0	0	0	0	0	0	0	0	0	0	0	0	0	0	3	dispensable
pan_gene_28024	pan_gene_5084	Average_internode_length_(above_ear);Average_internode_length_(whole_plant);Tassel_length	Average_internode_length_(above_ear)	0	0	1	0	0	0	0	0	0	0	0	0	0	0	0	0	0	0	0	0	0	0	0	0	0	0	1	private
pan_gene_28025	pan_gene_365	Average_internode_length_(above_ear);Tassel_length	Anthesis-silking_interval;Average_internode_length_(above_ear);Height_above_ear;Plant_height	0	0	1	0	0	0	0	1	1	0	0	0	0	0	0	0	0	0	0	0	0	0	0	0	0	0	3	dispensable
pan_gene_28191	pan_gene_28991	Average_internode_length_(above_ear)	Average_internode_length_(above_ear)	0	0	0	0	1	0	0	0	0	0	0	0	0	0	0	0	0	0	0	0	0	0	0	0	0	0	1	private
pan_gene_28191	pan_gene_30895	Average_internode_length_(above_ear)	Average_internode_length_(above_ear);Height_per_day_(until_flowering);Leaf_width;Nodes_per_plant;Northern_Leaf_Blight;Tassel_branch_number	0	0	0	0	0	0	0	0	0	0	0	0	0	1	0	1	0	0	0	0	0	0	0	0	0	0	2	dispensable
pan_gene_28191	pan_gene_3504	Average_internode_length_(above_ear)	Average_internode_length_(above_ear)	0	0	1	0	0	0	1	0	0	0	0	1	0	1	1	1	0	1	0	1	0	1	0	0	1	0	10	dispensable
pan_gene_28191	pan_gene_4291	Average_internode_length_(above_ear)	Average_internode_length_(above_ear);Nodes_per_plant	0	0	1	1	0	0	0	0	0	0	0	0	0	0	0	0	0	0	0	0	0	0	0	0	0	0	2	dispensable
pan_gene_28191	pan_gene_458	Average_internode_length_(above_ear)	Average_internode_length_(above_ear);Height_above_ear;Tassel_length	0	0	1	0	0	0	0	0	0	0	0	0	0	0	0	0	0	0	0	0	0	0	0	0	0	0	1	private
pan_gene_28191	pan_gene_5555	Average_internode_length_(above_ear)	100_Kernel_weight;Average_internode_length_(above_ear);Average_internode_length_(whole_plant);Ear_row_number	0	0	1	0	0	0	0	0	1	0	1	0	1	0	1	0	0	0	0	0	0	0	0	0	0	0	5	dispensable
pan_gene_28629	pan_gene_5929	Average_internode_length_(above_ear);Days_to_silk	Average_internode_length_(above_ear);Days_to_silk	0	0	1	0	0	0	0	0	1	0	0	0	1	0	0	0	0	0	0	0	0	0	0	0	0	0	3	dispensable
pan_gene_28795	pan_gene_3451	Average_internode_length_(above_ear)	Average_internode_length_(above_ear)	0	0	1	0	1	0	0	0	1	0	1	1	0	1	0	0	0	0	0	1	0	0	1	1	0	0	9	dispensable
pan_gene_28795	pan_gene_5084	Average_internode_length_(above_ear)	Average_internode_length_(above_ear)	0	0	1	0	0	0	0	1	0	0	0	0	0	1	0	0	0	0	0	0	0	0	0	0	0	0	3	dispensable
pan_gene_28991	pan_gene_30907	Average_internode_length_(above_ear)	Average_internode_length_(above_ear)	0	0	0	0	1	0	0	0	0	0	0	0	0	0	0	0	0	0	0	0	0	0	0	0	0	0	1	private
pan_gene_28991	pan_gene_31283	Average_internode_length_(above_ear)	Average_internode_length_(above_ear);Southern_leaf_blight	0	0	0	0	1	0	0	0	0	0	0	0	0	0	0	0	0	0	0	0	0	0	0	0	0	0	1	private
pan_gene_28991	pan_gene_407	Average_internode_length_(above_ear)	Average_internode_length_(above_ear);Nodes_above_ear;Nodes_per_plant	0	0	0	0	1	0	0	0	0	0	0	0	0	0	0	0	0	0	0	0	0	0	0	0	0	0	1	private
pan_gene_28991	pan_gene_4444	Average_internode_length_(above_ear)	Average_internode_length_(above_ear)	0	0	0	0	1	0	0	0	0	0	0	0	0	0	0	0	0	0	0	0	0	0	0	0	0	0	1	private
pan_gene_30311	pan_gene_32808	Average_internode_length_(above_ear);Height_above_ear	Average_internode_length_(above_ear);Boxcox-transformed_leaf_angle;Total_amino_acids	0	0	1	0	0	0	0	0	0	0	0	1	0	0	0	0	0	0	0	0	0	0	0	1	0	0	3	dispensable
pan_gene_30320	pan_gene_32315	Average_internode_length_(above_ear);Average_internode_length_(whole_plant);Height_above_ear;Height_per_day_(until_flowering)	Average_internode_length_(above_ear)	0	0	1	0	0	0	0	0	0	0	0	0	0	0	0	0	0	0	0	0	0	0	0	0	0	0	1	private
pan_gene_30320	pan_gene_32857	Average_internode_length_(above_ear);Average_internode_length_(whole_plant);Height_above_ear;Height_per_day_(until_flowering)	Average_internode_length_(above_ear);Glucose	0	0	1	0	0	0	0	0	0	0	0	0	0	0	0	0	0	0	0	0	0	0	0	0	0	0	1	private
pan_gene_30320	pan_gene_5005	Average_internode_length_(above_ear);Average_internode_length_(whole_plant);Height_above_ear;Height_per_day_(until_flowering)	Average_internode_length_(above_ear);Northern_Leaf_Blight	0	0	1	0	0	0	0	0	0	0	0	0	0	0	0	0	0	0	0	0	0	0	0	0	0	0	1	private
pan_gene_30320	pan_gene_5542	Average_internode_length_(above_ear);Average_internode_length_(whole_plant);Height_above_ear;Height_per_day_(until_flowering)	Average_internode_length_(above_ear);Ear_row_number;Nodes_per_plant	0	0	1	0	0	0	0	0	0	0	0	0	0	0	0	0	0	0	0	0	0	0	0	0	0	0	1	private
pan_gene_30350	pan_gene_32315	Average_internode_length_(above_ear);Boxcox-transformed_leaf_angle;Height_above_ear	Average_internode_length_(above_ear)	0	0	1	0	0	0	0	0	0	0	0	0	0	0	0	0	0	0	0	0	0	0	0	0	0	0	1	private
pan_gene_30684	pan_gene_32431	Average_internode_length_(above_ear)	Average_internode_length_(above_ear);Average_internode_length_(below_ear);Ear_height	0	0	1	0	0	1	0	1	1	0	1	1	0	1	0	0	1	1	0	1	1	1	0	0	1	1	14	near-core
pan_gene_30778	pan_gene_32572	Average_internode_length_(above_ear)	Average_internode_length_(above_ear);Chlorophyll_A	0	0	1	0	0	0	1	0	0	0	0	1	0	0	0	0	1	1	0	0	0	1	0	0	0	0	6	dispensable
pan_gene_30778	pan_gene_3504	Average_internode_length_(above_ear)	Average_internode_length_(above_ear)	0	0	1	0	0	1	0	0	0	0	1	0	0	0	0	0	0	1	0	0	1	1	0	1	0	0	7	dispensable
pan_gene_30830	pan_gene_5555	Average_internode_length_(above_ear);Average_internode_length_(below_ear)	100_Kernel_weight;Average_internode_length_(above_ear);Average_internode_length_(whole_plant);Ear_row_number	0	0	1	0	0	0	0	1	0	0	1	0	0	0	0	0	0	0	0	0	0	0	0	0	0	0	3	dispensable
pan_gene_30895	pan_gene_30907	Average_internode_length_(above_ear);Height_per_day_(until_flowering);Leaf_width;Nodes_per_plant;Northern_Leaf_Blight;Tassel_branch_number	Average_internode_length_(above_ear)	0	0	0	0	0	0	0	1	0	0	0	0	0	0	0	0	0	0	0	0	0	0	0	0	0	0	1	private
pan_gene_30895	pan_gene_5555	Average_internode_length_(above_ear);Height_per_day_(until_flowering);Leaf_width;Nodes_per_plant;Northern_Leaf_Blight;Tassel_branch_number	100_Kernel_weight;Average_internode_length_(above_ear);Average_internode_length_(whole_plant);Ear_row_number	0	0	0	0	0	0	0	1	0	0	0	0	0	0	0	0	0	0	0	0	0	0	0	0	0	0	1	private
pan_gene_30907	pan_gene_3451	Average_internode_length_(above_ear)	Average_internode_length_(above_ear)	0	0	0	0	0	0	0	0	0	0	1	0	0	0	0	0	0	0	0	0	0	0	0	0	0	0	1	private
pan_gene_30907	pan_gene_4291	Average_internode_length_(above_ear)	Average_internode_length_(above_ear);Nodes_per_plant	0	0	0	1	0	0	0	0	0	0	0	0	0	0	0	0	0	0	0	0	0	0	0	0	0	0	1	private
pan_gene_30907	pan_gene_5555	Average_internode_length_(above_ear)	100_Kernel_weight;Average_internode_length_(above_ear);Average_internode_length_(whole_plant);Ear_row_number	0	0	0	1	0	0	0	0	0	0	1	0	0	0	0	0	0	1	0	0	1	1	0	0	0	0	5	dispensable
pan_gene_31364	pan_gene_9247	Average_internode_length_(above_ear);Leaf_length	Average_internode_length_(above_ear);Days_to_anthesis	0	0	1	0	0	0	0	0	0	0	0	0	0	0	0	0	0	0	0	0	0	0	0	0	0	0	1	private
pan_gene_31960	pan_gene_7858	Average_internode_length_(above_ear);Average_internode_length_(whole_plant)	Average_internode_length_(above_ear)	0	0	1	0	0	1	1	1	1	1	0	1	0	0	1	1	1	0	1	0	0	0	1	0	0	0	12	near-core
pan_gene_32315	pan_gene_3818	Average_internode_length_(above_ear)	Average_internode_length_(above_ear);Tassel_branch_number	0	0	0	0	0	0	1	0	0	0	0	0	0	0	0	1	0	0	0	0	0	0	0	0	0	0	2	dispensable
pan_gene_32315	pan_gene_5005	Average_internode_length_(above_ear)	Average_internode_length_(above_ear);Northern_Leaf_Blight	0	0	1	0	0	0	0	0	0	0	0	0	0	0	0	0	0	0	0	0	0	0	0	0	0	0	1	private
pan_gene_32315	pan_gene_7860	Average_internode_length_(above_ear)	Average_internode_length_(above_ear);Average_internode_length_(whole_plant);Cob_diameter;Height_per_day_(until_flowering)	0	0	1	0	0	0	0	0	0	0	1	0	0	0	0	0	0	0	0	0	0	0	0	0	0	0	2	dispensable
pan_gene_32431	pan_gene_32572	Average_internode_length_(above_ear);Average_internode_length_(below_ear);Ear_height	Average_internode_length_(above_ear);Chlorophyll_A	0	0	1	0	0	0	1	0	0	0	0	0	0	0	0	0	0	0	0	0	0	0	0	0	0	0	2	dispensable
pan_gene_32431	pan_gene_7049	Average_internode_length_(above_ear);Average_internode_length_(below_ear);Ear_height	Average_internode_length_(above_ear)	0	0	1	1	0	1	1	1	0	0	0	1	0	1	0	0	0	0	0	0	0	0	1	0	0	0	8	dispensable
pan_gene_32495	pan_gene_32857	Average_internode_length_(above_ear);Tassel_branch_number	Average_internode_length_(above_ear);Glucose	0	0	1	0	0	0	1	0	0	0	0	0	1	0	0	0	0	0	0	0	0	0	0	0	0	0	3	dispensable
pan_gene_32495	pan_gene_5051	Average_internode_length_(above_ear);Tassel_branch_number	Average_internode_length_(above_ear);Average_internode_length_(whole_plant);Ear_height;Height_per_day_(until_flowering);Plant_height	0	0	1	0	0	0	0	0	0	0	0	0	0	0	0	0	0	0	0	0	0	0	0	0	0	0	1	private
pan_gene_32569	pan_gene_5083	Average_internode_length_(above_ear);Average_internode_length_(below_ear);Northern_Leaf_Blight	Average_internode_length_(above_ear)	0	0	0	0	0	0	0	0	1	0	0	0	0	0	0	0	0	0	0	0	0	0	0	0	0	0	1	private
pan_gene_32572	pan_gene_4291	Average_internode_length_(above_ear);Chlorophyll_A	Average_internode_length_(above_ear);Nodes_per_plant	0	0	1	0	0	0	0	0	0	0	0	0	0	0	0	0	0	0	0	0	0	0	0	0	0	0	1	private
pan_gene_32572	pan_gene_5555	Average_internode_length_(above_ear);Chlorophyll_A	100_Kernel_weight;Average_internode_length_(above_ear);Average_internode_length_(whole_plant);Ear_row_number	0	0	1	0	0	0	0	0	0	0	0	0	0	0	0	0	0	0	0	0	0	0	0	0	0	0	1	private
pan_gene_32662	pan_gene_3561	Average_internode_length_(above_ear);Average_internode_length_(whole_plant);Boxcox-transformed_leaf_angle;PCA_of_metabolites:_PC2	Average_internode_length_(above_ear);Stalk_strength	0	0	0	0	0	0	0	1	0	0	0	0	0	0	0	0	0	0	0	0	0	0	0	0	0	0	1	private
pan_gene_32662	pan_gene_443	Average_internode_length_(above_ear);Average_internode_length_(whole_plant);Boxcox-transformed_leaf_angle;PCA_of_metabolites:_PC2	Average_internode_length_(above_ear)	0	0	1	1	0	0	0	0	1	0	0	0	0	0	1	0	0	1	0	1	0	0	1	0	0	0	7	dispensable
pan_gene_32662	pan_gene_9699	Average_internode_length_(above_ear);Average_internode_length_(whole_plant);Boxcox-transformed_leaf_angle;PCA_of_metabolites:_PC2	Average_internode_length_(above_ear);Height_above_ear	0	0	1	0	0	0	0	0	0	1	1	1	0	0	1	0	0	0	0	0	0	0	0	0	0	0	5	dispensable
pan_gene_32783	pan_gene_443	Average_internode_length_(above_ear);Average_internode_length_(whole_plant);Height_per_day_(until_flowering);Leaf_length;Plant_height	Average_internode_length_(above_ear)	0	0	1	0	0	1	0	0	1	0	0	0	0	1	1	0	1	0	0	1	0	0	0	0	0	0	7	dispensable
pan_gene_32789	pan_gene_32790	Average_internode_length_(above_ear)	Average_internode_length_(above_ear)	0	0	1	1	1	1	0	0	0	0	0	0	0	1	0	0	0	0	0	1	0	0	0	0	0	0	6	dispensable
pan_gene_32789	pan_gene_3451	Average_internode_length_(above_ear)	Average_internode_length_(above_ear)	0	0	1	1	1	0	0	0	0	0	0	0	0	1	0	0	0	0	0	1	0	0	0	0	0	0	5	dispensable
pan_gene_32789	pan_gene_5084	Average_internode_length_(above_ear)	Average_internode_length_(above_ear)	0	0	1	0	0	0	0	0	0	0	0	0	0	0	0	0	0	0	0	0	0	0	0	0	0	0	1	private
pan_gene_32790	pan_gene_32834	Average_internode_length_(above_ear)	Average_internode_length_(above_ear);Average_internode_length_(whole_plant);Glutamate;Height_per_day_(until_flowering)	0	0	1	0	0	0	0	0	0	0	1	0	0	1	0	0	0	0	0	0	0	0	1	1	0	0	5	dispensable
pan_gene_32834	pan_gene_3504	Average_internode_length_(above_ear);Average_internode_length_(whole_plant);Glutamate;Height_per_day_(until_flowering)	Average_internode_length_(above_ear)	0	0	1	1	1	0	0	1	0	0	1	0	0	0	0	0	0	0	0	0	0	0	0	0	0	0	5	dispensable
pan_gene_32834	pan_gene_4291	Average_internode_length_(above_ear);Average_internode_length_(whole_plant);Glutamate;Height_per_day_(until_flowering)	Average_internode_length_(above_ear);Nodes_per_plant	0	0	1	0	0	0	0	0	0	0	0	0	0	0	0	0	0	0	0	0	0	0	0	0	0	0	1	private
pan_gene_32834	pan_gene_5005	Average_internode_length_(above_ear);Average_internode_length_(whole_plant);Glutamate;Height_per_day_(until_flowering)	Average_internode_length_(above_ear);Northern_Leaf_Blight	0	0	1	1	0	0	0	0	1	0	0	0	0	0	0	0	0	0	0	0	1	0	0	0	0	0	4	dispensable
pan_gene_32834	pan_gene_5084	Average_internode_length_(above_ear);Average_internode_length_(whole_plant);Glutamate;Height_per_day_(until_flowering)	Average_internode_length_(above_ear)	0	0	1	1	1	0	0	0	1	0	0	0	0	0	0	0	0	1	0	0	0	0	0	0	0	0	5	dispensable
pan_gene_32852	pan_gene_9247	Average_internode_length_(above_ear);Height_above_ear	Average_internode_length_(above_ear);Days_to_anthesis	0	0	1	0	0	0	0	0	0	0	0	0	0	0	0	0	0	0	0	0	0	0	0	0	0	0	1	private
pan_gene_32857	pan_gene_7468	Average_internode_length_(above_ear);Glucose	Average_internode_length_(above_ear)	0	0	1	1	1	0	0	1	1	1	0	0	0	0	0	0	0	0	0	0	1	0	0	1	0	1	9	dispensable
pan_gene_3450	pan_gene_3451	Average_internode_length_(above_ear)	Average_internode_length_(above_ear)	0	0	1	0	1	0	0	0	0	0	1	0	1	1	0	0	0	1	0	0	0	0	0	0	0	0	6	dispensable
pan_gene_3450	pan_gene_3504	Average_internode_length_(above_ear)	Average_internode_length_(above_ear)	0	0	1	1	0	0	1	1	0	0	0	0	1	1	0	1	0	1	1	0	1	0	1	0	0	1	12	near-core
pan_gene_3451	pan_gene_5047	Average_internode_length_(above_ear)	Average_internode_length_(above_ear);Height_above_ear;Height_per_day_(until_flowering);Plant_height	0	0	1	1	1	0	0	0	0	0	0	1	0	0	0	0	0	0	0	0	0	0	1	1	0	0	6	dispensable
pan_gene_3451	pan_gene_5084	Average_internode_length_(above_ear)	Average_internode_length_(above_ear)	0	0	1	0	0	0	0	0	0	0	0	0	0	0	0	0	0	0	0	0	0	0	0	0	0	0	1	private
pan_gene_3504	pan_gene_4291	Average_internode_length_(above_ear)	Average_internode_length_(above_ear);Nodes_per_plant	0	0	1	0	0	0	0	0	0	0	0	0	0	0	0	0	0	0	0	0	0	0	1	0	0	0	2	dispensable
pan_gene_3785	pan_gene_5005	Average_internode_length_(above_ear)	Average_internode_length_(above_ear);Northern_Leaf_Blight	0	0	0	0	0	0	0	0	1	0	0	0	0	0	0	0	0	0	0	0	0	0	0	0	0	0	1	private
pan_gene_3818	pan_gene_5005	Average_internode_length_(above_ear);Tassel_branch_number	Average_internode_length_(above_ear);Northern_Leaf_Blight	0	0	0	1	0	1	1	0	0	1	1	0	0	0	0	0	0	1	0	0	1	0	0	0	0	0	7	dispensable
pan_gene_3818	pan_gene_9631	Average_internode_length_(above_ear);Tassel_branch_number	Average_internode_length_(above_ear)	0	0	0	0	0	1	1	0	0	1	1	0	1	0	0	0	0	1	0	0	0	0	0	0	0	1	7	dispensable
pan_gene_409	pan_gene_443	Average_internode_length_(above_ear);Average_internode_length_(whole_plant);Height_per_day_(until_flowering);Nodes_per_plant;Plant_height	Average_internode_length_(above_ear)	0	0	1	0	0	0	0	0	0	0	0	0	0	0	1	0	0	0	0	0	0	0	0	0	0	0	2	dispensable
pan_gene_4271	pan_gene_4365	Average_internode_length_(above_ear);Leaf_width;Tassel_length	Average_internode_length_(above_ear);Tassel_length	0	0	1	0	1	0	0	0	0	0	0	0	0	0	0	0	0	0	0	0	0	0	0	0	0	0	2	dispensable
pan_gene_4291	pan_gene_5555	Average_internode_length_(above_ear);Nodes_per_plant	100_Kernel_weight;Average_internode_length_(above_ear);Average_internode_length_(whole_plant);Ear_row_number	0	0	1	1	0	0	0	0	0	0	0	0	1	0	0	0	0	0	0	0	0	0	0	0	0	1	4	dispensable
pan_gene_4291	pan_gene_9631	Average_internode_length_(above_ear);Nodes_per_plant	Average_internode_length_(above_ear)	0	0	1	0	0	0	0	0	0	0	0	1	0	0	0	0	0	0	0	0	0	0	1	0	0	1	4	dispensable
pan_gene_4406	pan_gene_9631	Average_internode_length_(above_ear);Average_internode_length_(below_ear);Average_internode_length_(whole_plant);Height_above_ear;Height_per_day_(until_flowering);Leaf_length;Plant_height;Stalk_strength;Tassel_length	Average_internode_length_(above_ear)	0	0	0	0	0	0	0	0	0	0	0	0	0	0	0	0	0	0	0	0	0	0	0	0	0	1	1	private
pan_gene_4419	pan_gene_5555	Anthesis-silking_interval;Average_internode_length_(above_ear);Average_internode_length_(below_ear);Leaf_length;Tassel_length	100_Kernel_weight;Average_internode_length_(above_ear);Average_internode_length_(whole_plant);Ear_row_number	0	0	0	0	0	0	0	0	0	0	0	0	0	0	0	0	0	0	0	0	1	0	0	0	0	0	1	private
pan_gene_458	pan_gene_8100	Average_internode_length_(above_ear);Height_above_ear;Tassel_length	Average_internode_length_(above_ear);Days_to_anthesis;Leaf_length;Ratio_of_ear_height_to_total_height	0	0	1	1	1	0	0	0	1	0	1	0	0	0	0	0	0	0	0	1	0	0	0	0	0	0	6	dispensable
pan_gene_5005	pan_gene_7049	Average_internode_length_(above_ear);Northern_Leaf_Blight	Average_internode_length_(above_ear)	0	0	1	0	1	1	0	0	1	0	1	0	0	0	0	0	1	1	1	0	1	0	1	1	0	1	12	near-core
pan_gene_5006	pan_gene_570	Average_internode_length_(above_ear);Height_above_ear;Northern_Leaf_Blight	Average_internode_length_(above_ear);Days_to_silk;Ear_height;Height_above_ear;Plant_height	0	0	1	0	0	1	1	1	1	0	0	0	0	0	0	1	1	0	0	0	0	1	0	0	0	1	9	dispensable
pan_gene_5051	pan_gene_5542	Average_internode_length_(above_ear);Average_internode_length_(whole_plant);Ear_height;Height_per_day_(until_flowering);Plant_height	Average_internode_length_(above_ear);Ear_row_number;Nodes_per_plant	0	0	1	0	1	0	1	0	1	0	1	0	0	0	0	0	0	0	0	0	0	1	1	0	0	0	7	dispensable
pan_gene_5051	pan_gene_7468	Average_internode_length_(above_ear);Average_internode_length_(whole_plant);Ear_height;Height_per_day_(until_flowering);Plant_height	Average_internode_length_(above_ear)	0	0	1	0	0	0	0	0	0	0	0	0	0	0	0	0	0	0	0	0	0	0	0	0	0	0	1	private
pan_gene_5051	pan_gene_8827	Average_internode_length_(above_ear);Average_internode_length_(whole_plant);Ear_height;Height_per_day_(until_flowering);Plant_height	Anthesis-silking_interval;Average_internode_length_(above_ear);Nodes_per_plant	0	0	1	0	1	1	1	0	1	1	0	0	0	0	0	0	1	0	1	0	0	1	1	0	0	1	11	near-core
pan_gene_5059	pan_gene_7469	Average_internode_length_(above_ear);Ear_height;Height_above_ear;Northern_Leaf_Blight;Plant_height;Tassel_branch_number	Average_internode_length_(above_ear)	0	0	1	0	0	0	0	0	0	0	1	0	0	0	0	0	0	0	0	0	0	0	0	0	0	0	2	dispensable
pan_gene_5059	pan_gene_7858	Average_internode_length_(above_ear);Ear_height;Height_above_ear;Northern_Leaf_Blight;Plant_height;Tassel_branch_number	Average_internode_length_(above_ear)	0	0	1	0	0	0	0	1	1	0	0	0	0	0	0	0	0	0	0	0	0	0	0	0	0	0	3	dispensable
pan_gene_5059	pan_gene_8100	Average_internode_length_(above_ear);Ear_height;Height_above_ear;Northern_Leaf_Blight;Plant_height;Tassel_branch_number	Average_internode_length_(above_ear);Days_to_anthesis;Leaf_length;Ratio_of_ear_height_to_total_height	0	0	1	1	0	0	0	0	0	0	0	0	0	1	0	0	0	0	1	0	0	0	0	0	0	0	4	dispensable
pan_gene_5121	pan_gene_7468	Average_internode_length_(above_ear);Boxcox-transformed_leaf_angle;Tassel_branch_number	Average_internode_length_(above_ear)	0	0	1	0	0	0	0	0	0	0	0	1	0	0	0	0	1	0	0	0	0	0	0	0	0	0	3	dispensable
pan_gene_5122	pan_gene_84302	Average_internode_length_(above_ear);Glucose	Average_internode_length_(above_ear);Height_per_day_(until_flowering);Leaf_length;Stalk_strength;Tassel_branch_number	0	0	1	0	0	0	0	0	0	0	0	0	0	0	0	0	0	0	0	0	0	0	0	0	0	0	1	private
pan_gene_528	pan_gene_8100	Average_internode_length_(above_ear);Days_to_silk;Height_above_ear	Average_internode_length_(above_ear);Days_to_anthesis;Leaf_length;Ratio_of_ear_height_to_total_height	0	0	1	0	0	0	0	0	1	0	0	1	0	0	0	0	0	0	0	0	0	0	0	0	0	0	3	dispensable
pan_gene_5542	pan_gene_7049	Average_internode_length_(above_ear);Ear_row_number;Nodes_per_plant	Average_internode_length_(above_ear)	0	0	1	1	1	1	0	1	1	0	0	1	1	1	0	0	0	1	1	0	0	1	1	0	0	0	13	near-core
pan_gene_5542	pan_gene_8827	Average_internode_length_(above_ear);Ear_row_number;Nodes_per_plant	Anthesis-silking_interval;Average_internode_length_(above_ear);Nodes_per_plant	0	0	1	1	1	0	0	0	1	1	0	1	0	1	1	0	0	1	1	0	0	1	0	0	0	0	11	near-core
pan_gene_9247	pan_gene_9631	Average_internode_length_(above_ear);Days_to_anthesis	Average_internode_length_(above_ear)	0	0	1	0	0	0	0	0	0	0	0	0	0	0	0	0	0	0	0	0	0	0	0	0	0	0	1	private
pan_gene_10188	pan_gene_102141	Average_internode_length_(above_ear)	Average_internode_length_(above_ear);Days_to_anthesis;Days_to_silk;Nodes_above_ear;Nodes_to_ear;Photoperiod_Growing-degree_days_to_silk;Tassel_branch_number	0	0	0	1	0	0	0	0	0	0	0	0	0	0	0	0	0	0	0	0	0	0	0	0	0	0	1	private
pan_gene_10188	pan_gene_10798	Average_internode_length_(above_ear)	Average_internode_length_(above_ear)	0	0	0	1	0	1	0	0	1	0	0	1	0	1	0	0	0	0	0	0	0	0	0	0	0	0	5	dispensable
pan_gene_10188	pan_gene_11317	Average_internode_length_(above_ear)	Average_internode_length_(above_ear);Average_internode_length_(below_ear);Plant_height;Southern_leaf_blight	0	0	0	0	0	0	0	0	0	0	0	0	0	0	0	0	0	0	0	0	0	0	0	0	0	1	1	private
pan_gene_10188	pan_gene_16969	Average_internode_length_(above_ear)	Average_internode_length_(above_ear)	0	0	0	1	0	1	0	0	0	0	0	0	0	0	0	0	0	0	0	0	0	0	0	0	0	0	2	dispensable
pan_gene_10188	pan_gene_17464	Average_internode_length_(above_ear)	Average_internode_length_(above_ear)	0	0	0	1	0	0	0	0	0	0	0	0	0	0	0	0	0	0	0	0	0	0	0	0	0	0	1	private
pan_gene_10188	pan_gene_18523	Average_internode_length_(above_ear)	Average_internode_length_(above_ear);Average_internode_length_(whole_plant)	0	0	0	1	0	0	0	0	0	0	0	0	0	0	0	0	0	0	0	0	0	0	0	0	0	0	1	private
pan_gene_10188	pan_gene_19568	Average_internode_length_(above_ear)	Average_internode_length_(above_ear);Nodes_per_plant	0	0	0	1	0	0	0	0	0	0	0	1	1	0	0	0	1	0	0	0	0	0	0	0	0	0	4	dispensable
pan_gene_10188	pan_gene_20361	Average_internode_length_(above_ear)	Average_internode_length_(above_ear);Photoperiod_Growing-degree_days_to_silk	0	0	0	1	0	0	0	0	0	0	0	0	0	0	0	0	0	0	0	0	0	0	0	0	0	0	1	private
pan_gene_10188	pan_gene_21606	Average_internode_length_(above_ear)	Average_internode_length_(above_ear);Southern_leaf_blight	0	0	0	1	0	1	0	0	1	0	0	1	0	1	1	0	0	0	0	0	0	0	1	0	0	0	7	dispensable
pan_gene_10188	pan_gene_26336	Average_internode_length_(above_ear)	Average_internode_length_(above_ear);Average_internode_length_(whole_plant)	0	0	0	1	0	1	0	0	0	0	0	0	0	0	0	0	0	0	0	0	0	0	0	0	0	0	2	dispensable
pan_gene_10188	pan_gene_31364	Average_internode_length_(above_ear)	Average_internode_length_(above_ear);Leaf_length	0	0	0	1	1	0	0	0	0	0	0	0	0	1	0	0	0	0	0	0	0	0	0	0	0	0	3	dispensable
pan_gene_10188	pan_gene_32570	Average_internode_length_(above_ear)	Average_internode_length_(above_ear);Cob_diameter;Height_per_day_(until_flowering)	0	0	0	1	0	0	0	0	0	0	0	0	0	0	0	0	0	0	0	0	0	0	0	0	0	0	1	private
pan_gene_10188	pan_gene_3785	Average_internode_length_(above_ear)	Average_internode_length_(above_ear)	0	0	0	0	0	0	0	1	0	0	0	0	0	0	0	0	0	0	0	0	0	0	0	0	0	0	1	private
pan_gene_10188	pan_gene_38088	Average_internode_length_(above_ear)	Average_internode_length_(above_ear)	0	0	0	1	0	0	0	0	0	0	0	0	0	0	0	0	0	0	0	0	0	0	0	0	0	0	1	private
pan_gene_10188	pan_gene_5542	Average_internode_length_(above_ear)	Average_internode_length_(above_ear);Ear_row_number;Nodes_per_plant	0	0	0	1	1	0	0	0	1	0	0	1	0	1	1	0	0	0	1	0	0	1	1	0	0	0	9	dispensable
pan_gene_10188	pan_gene_88725	Average_internode_length_(above_ear)	Average_internode_length_(above_ear);Height_above_ear	0	0	0	1	0	0	0	0	0	0	0	0	0	0	0	0	0	0	0	0	0	0	0	0	0	0	1	private
pan_gene_102130	pan_gene_1144	Average_internode_length_(above_ear)	Average_internode_length_(above_ear)	0	0	0	1	0	1	0	1	1	0	0	0	0	0	0	0	0	0	0	0	0	0	0	0	0	1	5	dispensable
pan_gene_102130	pan_gene_11933	Average_internode_length_(above_ear)	Average_internode_length_(above_ear);Nodes_per_plant;Nodes_to_ear	0	0	0	1	1	1	0	0	1	0	0	0	1	0	0	0	0	0	0	0	0	0	0	0	0	0	5	dispensable
pan_gene_102130	pan_gene_14182	Average_internode_length_(above_ear)	Average_internode_length_(above_ear);Plant_height	0	0	0	1	0	0	0	0	0	0	0	0	0	0	0	0	0	0	0	0	0	0	0	0	0	0	1	private
pan_gene_102130	pan_gene_1539	Average_internode_length_(above_ear)	Average_internode_length_(above_ear);Height_per_day_(until_flowering);Nodes_above_ear;PCA_of_metabolites:_PC2;Protein;Southern_leaf_blight	0	0	0	1	0	0	0	0	0	0	0	0	0	0	0	0	0	0	0	0	0	0	0	0	0	0	1	private
pan_gene_102130	pan_gene_16969	Average_internode_length_(above_ear)	Average_internode_length_(above_ear)	0	0	0	1	0	1	0	0	0	0	0	0	0	0	0	0	0	0	0	0	0	0	0	0	0	0	2	dispensable
pan_gene_102130	pan_gene_17024	Average_internode_length_(above_ear)	Average_internode_length_(above_ear);Plant_height	0	0	0	1	0	1	0	0	0	0	0	0	0	0	0	0	0	0	0	0	0	0	0	0	0	0	2	dispensable
pan_gene_102130	pan_gene_18899	Average_internode_length_(above_ear)	Average_internode_length_(above_ear);Nitrate	0	0	0	1	1	1	1	0	1	0	1	1	0	1	0	0	0	0	1	1	0	0	0	0	0	1	11	near-core
pan_gene_102130	pan_gene_19311	Average_internode_length_(above_ear)	100_Kernel_weight;Average_internode_length_(above_ear);Glutamate;Nodes_per_plant;PCA_of_metabolites:_PC1	0	0	0	1	0	1	1	0	1	1	1	1	1	1	0	0	0	1	0	0	1	0	0	0	0	0	11	near-core
pan_gene_102130	pan_gene_19345	Average_internode_length_(above_ear)	Average_internode_length_(above_ear)	0	0	0	1	1	1	0	0	1	0	0	0	1	1	0	0	0	1	1	0	0	0	1	0	1	1	11	near-core
pan_gene_102130	pan_gene_20619	Average_internode_length_(above_ear)	Average_internode_length_(above_ear);Southern_leaf_blight;Total_amino_acids	0	0	0	1	0	0	0	0	1	0	0	0	0	1	0	0	0	0	0	0	0	0	0	0	0	0	3	dispensable
pan_gene_102130	pan_gene_21606	Average_internode_length_(above_ear)	Average_internode_length_(above_ear);Southern_leaf_blight	0	0	0	1	0	0	0	0	0	0	0	0	0	0	0	0	0	0	0	0	0	1	0	0	0	0	2	dispensable
pan_gene_102130	pan_gene_22269	Average_internode_length_(above_ear)	Average_internode_length_(above_ear);Average_internode_length_(whole_plant);Nodes_per_plant	0	0	0	1	0	1	0	0	1	0	1	0	0	1	0	0	0	1	0	0	0	0	1	0	0	0	7	dispensable
pan_gene_102130	pan_gene_22324	Average_internode_length_(above_ear)	Average_internode_length_(above_ear)	0	0	0	0	1	0	0	0	0	0	0	0	0	0	0	0	0	0	0	0	0	0	0	0	0	0	1	private
pan_gene_102130	pan_gene_24779	Average_internode_length_(above_ear)	Average_internode_length_(above_ear);Chlorophyll_B	0	0	0	1	0	0	0	0	0	0	0	0	0	0	0	0	0	0	0	0	0	0	0	0	0	0	1	private
pan_gene_102130	pan_gene_26336	Average_internode_length_(above_ear)	Average_internode_length_(above_ear);Average_internode_length_(whole_plant)	0	0	0	1	0	1	0	0	0	0	1	0	0	0	0	0	0	0	0	0	0	0	0	0	0	0	3	dispensable
pan_gene_102130	pan_gene_26660	Average_internode_length_(above_ear)	Average_internode_length_(above_ear)	0	0	0	1	1	1	0	1	1	0	0	0	0	1	0	0	0	0	0	0	0	0	0	0	0	0	6	dispensable
pan_gene_102130	pan_gene_32431	Average_internode_length_(above_ear)	Average_internode_length_(above_ear);Average_internode_length_(below_ear);Ear_height	0	0	0	1	0	1	0	0	1	0	0	0	0	0	0	0	0	0	0	0	0	0	0	0	0	0	3	dispensable
pan_gene_102130	pan_gene_32570	Average_internode_length_(above_ear)	Average_internode_length_(above_ear);Cob_diameter;Height_per_day_(until_flowering)	0	0	0	1	0	0	0	0	0	0	0	0	0	0	0	0	0	0	0	0	0	0	0	0	0	0	1	private
pan_gene_102130	pan_gene_32857	Average_internode_length_(above_ear)	Average_internode_length_(above_ear);Glucose	0	0	0	1	0	0	0	0	0	0	0	0	0	0	0	0	0	0	0	0	0	0	0	0	0	0	1	private
pan_gene_102130	pan_gene_3818	Average_internode_length_(above_ear)	Average_internode_length_(above_ear);Tassel_branch_number	0	0	0	1	0	1	0	0	0	0	0	0	0	0	0	0	0	0	0	0	0	0	0	0	0	0	2	dispensable
pan_gene_102130	pan_gene_4291	Average_internode_length_(above_ear)	Average_internode_length_(above_ear);Nodes_per_plant	0	0	0	1	0	0	0	0	0	0	0	0	0	0	0	0	0	0	0	0	0	0	0	0	0	0	1	private
pan_gene_102130	pan_gene_5084	Average_internode_length_(above_ear)	Average_internode_length_(above_ear)	0	0	0	1	1	0	0	0	0	0	0	0	0	0	0	0	0	0	0	0	0	0	0	0	0	0	2	dispensable
pan_gene_102130	pan_gene_5542	Average_internode_length_(above_ear)	Average_internode_length_(above_ear);Ear_row_number;Nodes_per_plant	0	0	0	1	0	0	0	0	0	1	0	0	0	0	0	0	0	0	0	0	0	0	0	0	0	0	2	dispensable
pan_gene_102130	pan_gene_7049	Average_internode_length_(above_ear)	Average_internode_length_(above_ear)	0	0	0	1	0	1	0	0	0	1	1	1	0	0	0	0	0	0	0	0	0	0	0	0	0	0	5	dispensable
pan_gene_102141	pan_gene_1144	Average_internode_length_(above_ear);Days_to_anthesis;Days_to_silk;Nodes_above_ear;Nodes_to_ear;Photoperiod_Growing-degree_days_to_silk;Tassel_branch_number	Average_internode_length_(above_ear)	0	0	0	1	0	0	0	0	0	0	0	0	0	0	0	0	0	0	0	0	0	0	0	0	0	0	1	private
pan_gene_102141	pan_gene_11857	Average_internode_length_(above_ear);Days_to_anthesis;Days_to_silk;Nodes_above_ear;Nodes_to_ear;Photoperiod_Growing-degree_days_to_silk;Tassel_branch_number	Average_internode_length_(above_ear);Days_to_anthesis;Height_above_ear;Tassel_branch_number	0	0	0	1	0	0	0	0	0	0	0	0	0	0	0	0	0	0	0	0	0	0	0	0	0	0	1	private
pan_gene_102141	pan_gene_18523	Average_internode_length_(above_ear);Days_to_anthesis;Days_to_silk;Nodes_above_ear;Nodes_to_ear;Photoperiod_Growing-degree_days_to_silk;Tassel_branch_number	Average_internode_length_(above_ear);Average_internode_length_(whole_plant)	0	0	0	1	0	0	0	0	0	0	0	0	0	0	0	0	0	0	0	0	0	0	0	0	0	0	1	private
pan_gene_102141	pan_gene_19568	Average_internode_length_(above_ear);Days_to_anthesis;Days_to_silk;Nodes_above_ear;Nodes_to_ear;Photoperiod_Growing-degree_days_to_silk;Tassel_branch_number	Average_internode_length_(above_ear);Nodes_per_plant	0	0	0	1	0	0	0	0	0	0	0	0	0	0	0	0	0	0	0	0	0	0	0	0	0	0	1	private
pan_gene_102141	pan_gene_20361	Average_internode_length_(above_ear);Days_to_anthesis;Days_to_silk;Nodes_above_ear;Nodes_to_ear;Photoperiod_Growing-degree_days_to_silk;Tassel_branch_number	Average_internode_length_(above_ear);Photoperiod_Growing-degree_days_to_silk	0	0	0	1	0	0	0	0	0	0	0	0	0	0	0	0	0	0	0	0	0	0	0	0	0	0	1	private
pan_gene_102141	pan_gene_22269	Average_internode_length_(above_ear);Days_to_anthesis;Days_to_silk;Nodes_above_ear;Nodes_to_ear;Photoperiod_Growing-degree_days_to_silk;Tassel_branch_number	Average_internode_length_(above_ear);Average_internode_length_(whole_plant);Nodes_per_plant	0	0	0	1	0	0	0	0	0	0	0	0	0	0	0	0	0	0	0	0	0	0	0	0	0	0	1	private
pan_gene_102141	pan_gene_26336	Average_internode_length_(above_ear);Days_to_anthesis;Days_to_silk;Nodes_above_ear;Nodes_to_ear;Photoperiod_Growing-degree_days_to_silk;Tassel_branch_number	Average_internode_length_(above_ear);Average_internode_length_(whole_plant)	0	0	0	1	0	0	0	0	0	0	0	0	0	0	0	0	0	0	0	0	0	0	0	0	0	0	1	private
pan_gene_102141	pan_gene_31364	Average_internode_length_(above_ear);Days_to_anthesis;Days_to_silk;Nodes_above_ear;Nodes_to_ear;Photoperiod_Growing-degree_days_to_silk;Tassel_branch_number	Average_internode_length_(above_ear);Leaf_length	0	0	0	1	0	0	0	0	0	0	0	0	0	0	0	0	0	0	0	0	0	0	0	0	0	0	1	private
pan_gene_102141	pan_gene_32431	Average_internode_length_(above_ear);Days_to_anthesis;Days_to_silk;Nodes_above_ear;Nodes_to_ear;Photoperiod_Growing-degree_days_to_silk;Tassel_branch_number	Average_internode_length_(above_ear);Average_internode_length_(below_ear);Ear_height	0	0	0	1	0	0	0	0	0	0	0	0	0	0	0	0	0	0	0	0	0	0	0	0	0	0	1	private
pan_gene_102141	pan_gene_38088	Average_internode_length_(above_ear);Days_to_anthesis;Days_to_silk;Nodes_above_ear;Nodes_to_ear;Photoperiod_Growing-degree_days_to_silk;Tassel_branch_number	Average_internode_length_(above_ear)	0	0	0	1	0	0	0	0	0	0	0	0	0	0	0	0	0	0	0	0	0	0	0	0	0	0	1	private
pan_gene_102141	pan_gene_5542	Average_internode_length_(above_ear);Days_to_anthesis;Days_to_silk;Nodes_above_ear;Nodes_to_ear;Photoperiod_Growing-degree_days_to_silk;Tassel_branch_number	Average_internode_length_(above_ear);Ear_row_number;Nodes_per_plant	0	0	0	1	0	0	0	0	0	0	0	0	0	0	0	0	0	0	0	0	0	0	0	0	0	0	1	private
pan_gene_102141	pan_gene_7049	Average_internode_length_(above_ear);Days_to_anthesis;Days_to_silk;Nodes_above_ear;Nodes_to_ear;Photoperiod_Growing-degree_days_to_silk;Tassel_branch_number	Average_internode_length_(above_ear)	0	0	0	1	0	0	0	0	0	0	0	0	0	0	0	0	0	0	0	0	0	0	0	0	0	0	1	private
pan_gene_102141	pan_gene_88725	Average_internode_length_(above_ear);Days_to_anthesis;Days_to_silk;Nodes_above_ear;Nodes_to_ear;Photoperiod_Growing-degree_days_to_silk;Tassel_branch_number	Average_internode_length_(above_ear);Height_above_ear	0	0	0	1	0	0	0	0	0	0	0	0	0	0	0	0	0	0	0	0	0	0	0	0	0	0	1	private
pan_gene_103127	pan_gene_15718	Average_internode_length_(above_ear)	Average_internode_length_(above_ear)	0	0	0	1	0	0	1	0	0	0	0	0	0	1	0	0	0	1	0	0	0	1	0	0	0	0	5	dispensable
pan_gene_103127	pan_gene_19210	Average_internode_length_(above_ear)	Average_internode_length_(above_ear);Average_internode_length_(whole_plant);Northern_Leaf_Blight	0	0	0	1	1	0	0	0	0	0	0	0	0	0	0	0	0	1	0	0	0	0	0	0	0	0	3	dispensable
pan_gene_103127	pan_gene_19273	Average_internode_length_(above_ear)	Average_internode_length_(above_ear);Average_internode_length_(whole_plant);Chlorophyll_A;Height_above_ear;Nitrate;Nodes_above_ear;PCA_of_metabolites:_PC1	0	0	0	1	0	1	1	1	1	1	0	0	0	0	0	0	0	0	0	1	0	1	0	0	1	1	10	dispensable
pan_gene_103127	pan_gene_26558	Average_internode_length_(above_ear)	Average_internode_length_(above_ear)	0	0	0	1	0	0	1	0	0	0	0	0	0	0	0	0	0	0	0	0	0	0	0	0	0	0	2	dispensable
pan_gene_103127	pan_gene_409	Average_internode_length_(above_ear)	Average_internode_length_(above_ear);Average_internode_length_(whole_plant);Height_per_day_(until_flowering);Nodes_per_plant;Plant_height	0	0	0	1	0	0	0	0	0	1	0	0	0	0	0	0	0	0	0	1	0	0	0	0	0	0	3	dispensable
pan_gene_103375	pan_gene_12008	Average_internode_length_(above_ear);Average_internode_length_(whole_plant)	Average_internode_length_(above_ear);Average_internode_length_(whole_plant);Malate	0	0	0	1	0	1	0	0	0	0	0	0	0	0	0	1	0	0	0	0	0	0	0	0	0	0	3	dispensable
pan_gene_103375	pan_gene_16137	Average_internode_length_(above_ear);Average_internode_length_(whole_plant)	Average_internode_length_(above_ear);Nodes_to_ear	0	0	0	1	0	0	0	0	0	0	0	0	0	0	0	0	0	0	0	0	0	0	0	0	0	0	1	private
pan_gene_10683	pan_gene_17024	Average_internode_length_(above_ear)	Average_internode_length_(above_ear);Plant_height	0	0	0	0	0	0	0	0	0	0	0	0	0	0	0	0	0	0	0	0	0	0	0	0	0	1	1	private
pan_gene_10683	pan_gene_5555	Average_internode_length_(above_ear)	100_Kernel_weight;Average_internode_length_(above_ear);Average_internode_length_(whole_plant);Ear_row_number	0	0	0	0	0	0	0	0	0	0	0	0	0	0	0	0	0	0	0	0	0	0	0	0	0	1	1	private
pan_gene_10781	pan_gene_13470	Average_internode_length_(above_ear);Average_internode_length_(whole_plant)	Average_internode_length_(above_ear)	0	0	0	1	0	0	0	0	0	0	0	0	0	0	0	0	0	0	0	0	0	0	0	0	0	0	1	private
pan_gene_10781	pan_gene_30350	Average_internode_length_(above_ear);Average_internode_length_(whole_plant)	Average_internode_length_(above_ear);Boxcox-transformed_leaf_angle;Height_above_ear	0	0	0	1	1	0	1	0	0	1	0	0	0	0	0	0	0	1	0	0	0	0	1	0	0	0	6	dispensable
pan_gene_10781	pan_gene_32857	Average_internode_length_(above_ear);Average_internode_length_(whole_plant)	Average_internode_length_(above_ear);Glucose	0	0	0	1	0	0	0	0	1	0	0	0	1	0	0	0	0	1	1	0	1	1	1	0	0	0	8	dispensable
pan_gene_10781	pan_gene_7979	Average_internode_length_(above_ear);Average_internode_length_(whole_plant)	Average_internode_length_(above_ear);Average_internode_length_(whole_plant);Tassel_branch_number;Tassel_length	0	0	0	1	1	0	0	0	1	0	0	0	0	0	0	0	0	1	0	0	0	0	0	0	0	0	4	dispensable
pan_gene_10798	pan_gene_13171	Average_internode_length_(above_ear)	Average_internode_length_(above_ear)	0	0	0	1	0	1	0	0	1	0	0	0	0	1	0	0	0	1	0	0	0	0	0	0	0	0	5	dispensable
pan_gene_10798	pan_gene_14182	Average_internode_length_(above_ear)	Average_internode_length_(above_ear);Plant_height	0	0	0	1	0	0	0	1	0	0	0	0	0	0	0	0	0	0	0	0	0	0	0	0	0	0	2	dispensable
pan_gene_10798	pan_gene_14228	Average_internode_length_(above_ear)	Average_internode_length_(above_ear);Ear_height;Height_per_day_(until_flowering);Plant_height	0	0	0	1	0	0	0	0	0	1	0	0	0	0	0	0	1	0	0	0	0	0	0	0	0	0	3	dispensable
pan_gene_10798	pan_gene_1539	Average_internode_length_(above_ear)	Average_internode_length_(above_ear);Height_per_day_(until_flowering);Nodes_above_ear;PCA_of_metabolites:_PC2;Protein;Southern_leaf_blight	0	0	0	1	1	1	0	1	1	0	0	0	0	0	0	0	0	0	0	0	0	0	0	0	0	0	5	dispensable
pan_gene_10798	pan_gene_18523	Average_internode_length_(above_ear)	Average_internode_length_(above_ear);Average_internode_length_(whole_plant)	0	0	0	1	0	0	0	0	0	0	0	0	0	0	0	0	0	0	0	0	1	0	0	0	0	1	3	dispensable
pan_gene_10798	pan_gene_19278	Average_internode_length_(above_ear)	Anthesis-silking_interval;Average_internode_length_(above_ear);Nitrate;PCA_of_metabolites:_PC2	0	0	0	1	0	0	1	0	0	1	0	1	0	0	1	0	1	1	1	0	1	0	1	0	1	0	11	near-core
pan_gene_10798	pan_gene_19345	Average_internode_length_(above_ear)	Average_internode_length_(above_ear)	0	0	0	1	1	1	0	0	1	1	0	1	1	1	1	1	1	1	1	0	0	0	0	0	1	0	14	near-core
pan_gene_10798	pan_gene_20361	Average_internode_length_(above_ear)	Average_internode_length_(above_ear);Photoperiod_Growing-degree_days_to_silk	0	0	0	1	0	0	0	0	0	0	0	0	0	0	0	0	0	0	0	0	0	0	0	0	0	0	1	private
pan_gene_10798	pan_gene_20619	Average_internode_length_(above_ear)	Average_internode_length_(above_ear);Southern_leaf_blight;Total_amino_acids	0	0	0	1	0	0	0	0	1	0	0	0	0	1	0	0	0	0	0	0	0	0	0	0	0	0	3	dispensable
pan_gene_10798	pan_gene_28991	Average_internode_length_(above_ear)	Average_internode_length_(above_ear)	0	0	0	0	1	0	0	0	0	0	0	0	0	0	0	0	0	0	0	0	0	0	0	0	0	0	1	private
pan_gene_10798	pan_gene_31364	Average_internode_length_(above_ear)	Average_internode_length_(above_ear);Leaf_length	0	0	0	1	0	0	0	0	0	0	0	0	0	0	0	0	0	0	0	0	0	0	0	0	0	0	1	private
pan_gene_10798	pan_gene_32431	Average_internode_length_(above_ear)	Average_internode_length_(above_ear);Average_internode_length_(below_ear);Ear_height	0	0	0	1	0	1	0	0	1	1	0	1	0	1	0	0	1	0	0	0	0	0	0	0	0	0	7	dispensable
pan_gene_10798	pan_gene_32570	Average_internode_length_(above_ear)	Average_internode_length_(above_ear);Cob_diameter;Height_per_day_(until_flowering)	0	0	0	1	0	0	0	0	0	0	0	0	0	0	0	0	0	0	0	0	0	0	0	0	0	0	1	private
pan_gene_10798	pan_gene_32857	Average_internode_length_(above_ear)	Average_internode_length_(above_ear);Glucose	0	0	0	1	1	0	0	1	1	1	0	0	1	1	1	1	1	0	0	0	0	0	0	0	0	0	10	dispensable
pan_gene_10798	pan_gene_3818	Average_internode_length_(above_ear)	Average_internode_length_(above_ear);Tassel_branch_number	0	0	0	1	0	1	0	0	0	0	0	0	0	0	0	0	0	0	0	0	0	0	0	0	0	0	2	dispensable
pan_gene_10798	pan_gene_5542	Average_internode_length_(above_ear)	Average_internode_length_(above_ear);Ear_row_number;Nodes_per_plant	0	0	0	1	1	0	0	0	1	0	0	1	0	0	0	0	0	0	1	0	0	0	0	0	0	0	5	dispensable
pan_gene_10798	pan_gene_7468	Average_internode_length_(above_ear)	Average_internode_length_(above_ear)	0	0	0	1	1	0	0	0	0	0	0	0	0	0	0	0	0	0	0	0	0	0	0	0	0	0	2	dispensable
pan_gene_10798	pan_gene_7979	Average_internode_length_(above_ear)	Average_internode_length_(above_ear);Average_internode_length_(whole_plant);Tassel_branch_number;Tassel_length	0	0	0	1	0	0	0	0	0	0	0	0	0	0	0	0	0	0	0	0	0	0	0	0	0	0	1	private
pan_gene_11317	pan_gene_13171	Average_internode_length_(above_ear);Average_internode_length_(below_ear);Plant_height;Southern_leaf_blight	Average_internode_length_(above_ear)	0	0	0	0	0	0	0	0	0	0	0	0	0	0	0	0	0	0	0	0	1	0	0	0	0	0	1	private
pan_gene_11317	pan_gene_18899	Average_internode_length_(above_ear);Average_internode_length_(below_ear);Plant_height;Southern_leaf_blight	Average_internode_length_(above_ear);Nitrate	0	0	0	0	1	0	1	0	0	0	0	0	1	1	1	1	0	0	1	1	1	0	0	0	0	1	10	dispensable
pan_gene_11317	pan_gene_19311	Average_internode_length_(above_ear);Average_internode_length_(below_ear);Plant_height;Southern_leaf_blight	100_Kernel_weight;Average_internode_length_(above_ear);Glutamate;Nodes_per_plant;PCA_of_metabolites:_PC1	0	0	0	0	0	0	1	0	0	1	0	0	1	1	1	1	0	0	1	1	1	0	0	0	0	0	9	dispensable
pan_gene_11317	pan_gene_20619	Average_internode_length_(above_ear);Average_internode_length_(below_ear);Plant_height;Southern_leaf_blight	Average_internode_length_(above_ear);Southern_leaf_blight;Total_amino_acids	0	0	0	0	0	0	0	0	0	0	0	0	0	1	0	0	0	0	0	0	0	0	0	0	0	0	1	private
pan_gene_11317	pan_gene_26660	Average_internode_length_(above_ear);Average_internode_length_(below_ear);Plant_height;Southern_leaf_blight	Average_internode_length_(above_ear)	0	0	0	0	1	0	0	0	0	0	0	0	0	1	0	0	0	0	0	0	0	0	0	0	0	0	2	dispensable
pan_gene_11317	pan_gene_5084	Average_internode_length_(above_ear);Average_internode_length_(below_ear);Plant_height;Southern_leaf_blight	Average_internode_length_(above_ear)	0	0	0	0	1	0	0	0	0	0	0	0	0	0	0	0	0	0	0	0	0	0	0	0	0	0	1	private
pan_gene_11317	pan_gene_7049	Average_internode_length_(above_ear);Average_internode_length_(below_ear);Plant_height;Southern_leaf_blight	Average_internode_length_(above_ear)	0	0	0	0	0	0	0	0	0	1	0	0	0	1	0	0	0	0	1	0	0	0	0	0	0	1	4	dispensable
pan_gene_1144	pan_gene_13513	Average_internode_length_(above_ear)	Average_internode_length_(above_ear)	0	0	0	0	0	0	0	0	0	1	0	0	1	0	0	0	0	0	0	0	0	0	0	0	0	1	3	dispensable
pan_gene_1144	pan_gene_14182	Average_internode_length_(above_ear)	Average_internode_length_(above_ear);Plant_height	0	0	0	1	0	0	0	0	0	0	0	0	0	0	0	0	0	0	0	0	0	0	0	1	0	0	2	dispensable
pan_gene_1144	pan_gene_17464	Average_internode_length_(above_ear)	Average_internode_length_(above_ear)	0	0	0	1	0	0	0	0	0	0	0	0	0	0	0	0	0	0	0	0	0	0	0	0	0	0	1	private
pan_gene_1144	pan_gene_17670	Average_internode_length_(above_ear)	Average_internode_length_(above_ear)	0	0	0	0	0	1	0	0	0	0	0	0	0	0	0	0	0	0	0	0	0	0	0	0	0	0	1	private
pan_gene_1144	pan_gene_18523	Average_internode_length_(above_ear)	Average_internode_length_(above_ear);Average_internode_length_(whole_plant)	0	0	0	1	0	0	0	0	0	0	0	0	0	0	0	0	0	0	0	0	0	0	0	0	0	0	1	private
pan_gene_1144	pan_gene_19214	Average_internode_length_(above_ear)	Average_internode_length_(above_ear);Average_internode_length_(below_ear);Average_internode_length_(whole_plant);Boxcox-transformed_leaf_angle;Height_per_day_(until_flowering);Leaf_width;Plant_height	0	0	0	0	0	0	0	0	0	0	0	0	1	0	0	0	0	0	0	0	0	0	0	0	0	0	1	private
pan_gene_1144	pan_gene_26336	Average_internode_length_(above_ear)	Average_internode_length_(above_ear);Average_internode_length_(whole_plant)	0	0	0	1	1	1	0	0	0	0	0	0	1	0	0	1	0	0	0	0	0	1	0	0	0	0	6	dispensable
pan_gene_1144	pan_gene_28991	Average_internode_length_(above_ear)	Average_internode_length_(above_ear)	0	0	0	0	1	0	0	0	0	0	0	0	0	0	0	0	0	0	0	0	0	0	0	0	0	0	1	private
pan_gene_1144	pan_gene_30907	Average_internode_length_(above_ear)	Average_internode_length_(above_ear)	0	0	0	1	1	0	0	0	0	0	0	0	0	0	0	0	0	1	0	0	0	1	0	0	0	0	4	dispensable
pan_gene_1144	pan_gene_31283	Average_internode_length_(above_ear)	Average_internode_length_(above_ear);Southern_leaf_blight	0	0	0	0	1	0	0	0	0	0	0	0	0	0	0	0	0	0	0	0	0	0	0	0	0	0	1	private
pan_gene_1144	pan_gene_32288	Average_internode_length_(above_ear)	Average_internode_length_(above_ear);Days_to_silk	0	0	0	0	1	0	0	0	0	0	0	0	0	0	0	0	0	0	0	0	0	0	0	0	0	0	1	private
pan_gene_1144	pan_gene_32570	Average_internode_length_(above_ear)	Average_internode_length_(above_ear);Cob_diameter;Height_per_day_(until_flowering)	0	0	0	1	0	0	0	0	0	0	0	0	0	0	0	0	0	0	0	0	0	0	0	0	0	0	1	private
pan_gene_1144	pan_gene_4419	Average_internode_length_(above_ear)	Anthesis-silking_interval;Average_internode_length_(above_ear);Average_internode_length_(below_ear);Leaf_length;Tassel_length	0	0	0	0	0	0	0	0	0	0	0	0	0	0	0	0	0	0	0	0	1	0	0	0	0	0	1	private
pan_gene_1144	pan_gene_4444	Average_internode_length_(above_ear)	Average_internode_length_(above_ear)	0	0	0	0	0	0	0	0	0	1	0	0	0	0	0	0	0	0	0	0	0	0	0	0	0	0	1	private
pan_gene_1144	pan_gene_61601	Average_internode_length_(above_ear)	Average_internode_length_(above_ear);Days_to_silk;Ear_row_number	0	0	0	1	0	1	0	0	1	0	0	0	1	0	0	0	0	0	0	0	0	1	0	1	1	1	8	dispensable
pan_gene_11543	pan_gene_13122	Average_internode_length_(above_ear);Leaf_width	Average_internode_length_(above_ear);Average_internode_length_(whole_plant);Height_above_ear	0	0	0	1	0	0	0	0	0	0	0	0	0	0	0	0	0	0	0	0	0	0	0	0	0	0	1	private
pan_gene_11543	pan_gene_28492	Average_internode_length_(above_ear);Leaf_width	Average_internode_length_(above_ear);Northern_Leaf_Blight	0	0	0	1	0	0	0	0	0	0	0	0	0	0	0	0	0	0	0	0	0	0	0	0	0	0	1	private
pan_gene_11543	pan_gene_5059	Average_internode_length_(above_ear);Leaf_width	Average_internode_length_(above_ear);Ear_height;Height_above_ear;Northern_Leaf_Blight;Plant_height;Tassel_branch_number	0	0	0	1	0	0	0	0	0	0	0	0	0	0	0	0	0	0	0	0	0	0	0	0	0	0	1	private
pan_gene_11598	pan_gene_31364	Average_internode_length_(above_ear);Days_to_anthesis;Days_to_silk;Malate;Nodes_to_ear;Stalk_strength	Average_internode_length_(above_ear);Leaf_length	0	0	0	1	0	0	0	0	0	0	0	0	0	0	0	0	0	0	0	0	0	0	0	0	0	0	1	private
pan_gene_11598	pan_gene_7468	Average_internode_length_(above_ear);Days_to_anthesis;Days_to_silk;Malate;Nodes_to_ear;Stalk_strength	Average_internode_length_(above_ear)	0	0	0	1	0	0	0	0	0	0	0	0	0	0	0	0	0	0	0	0	0	0	0	0	0	0	1	private
pan_gene_11634	pan_gene_14155	Average_internode_length_(above_ear);Boxcox-transformed_leaf_angle	Average_internode_length_(above_ear);Boxcox-transformed_leaf_angle;Nitrate;Nodes_above_ear;Nodes_per_plant;Northern_Leaf_Blight;Tassel_length	0	0	0	0	0	0	0	0	0	0	0	0	1	0	0	0	0	0	0	0	0	0	0	0	0	0	1	private
pan_gene_11681	pan_gene_23907	Average_internode_length_(above_ear)	Average_internode_length_(above_ear)	0	0	0	1	0	0	0	0	0	0	0	1	0	0	0	0	0	0	0	0	0	0	0	0	0	0	2	dispensable
pan_gene_11681	pan_gene_99252	Average_internode_length_(above_ear)	Average_internode_length_(above_ear)	0	0	0	1	0	0	0	0	0	0	0	0	0	0	0	0	0	0	0	0	0	0	0	0	0	0	1	private
pan_gene_11849	pan_gene_15616	100_Kernel_weight;Average_internode_length_(above_ear);Days_to_silk;Nodes_per_plant	Average_internode_length_(above_ear);Starch	0	0	0	1	0	0	0	0	0	0	0	0	0	0	0	0	0	0	0	0	0	0	0	0	0	1	2	dispensable
pan_gene_11849	pan_gene_16073	100_Kernel_weight;Average_internode_length_(above_ear);Days_to_silk;Nodes_per_plant	Average_internode_length_(above_ear)	0	0	0	1	0	0	0	0	0	0	0	0	0	0	0	0	0	0	0	0	0	0	0	0	0	0	1	private
pan_gene_11849	pan_gene_16110	100_Kernel_weight;Average_internode_length_(above_ear);Days_to_silk;Nodes_per_plant	Average_internode_length_(above_ear)	0	0	0	1	1	0	0	0	0	0	0	0	0	0	0	0	0	0	0	0	0	0	0	0	0	0	2	dispensable
pan_gene_11857	pan_gene_20361	Average_internode_length_(above_ear);Days_to_anthesis;Height_above_ear;Tassel_branch_number	Average_internode_length_(above_ear);Photoperiod_Growing-degree_days_to_silk	0	0	0	1	0	0	0	0	0	0	0	0	0	0	0	0	0	0	0	0	0	0	0	0	0	0	1	private
pan_gene_11857	pan_gene_38088	Average_internode_length_(above_ear);Days_to_anthesis;Height_above_ear;Tassel_branch_number	Average_internode_length_(above_ear)	0	0	0	1	0	0	0	0	0	0	0	0	0	0	0	0	0	0	0	0	0	0	0	0	0	0	1	private
pan_gene_11933	pan_gene_13513	Average_internode_length_(above_ear);Nodes_per_plant;Nodes_to_ear	Average_internode_length_(above_ear)	0	0	0	0	1	0	0	0	0	0	0	0	0	0	0	0	0	0	0	0	0	0	0	0	0	0	1	private
pan_gene_11933	pan_gene_18523	Average_internode_length_(above_ear);Nodes_per_plant;Nodes_to_ear	Average_internode_length_(above_ear);Average_internode_length_(whole_plant)	0	0	0	1	0	0	0	0	0	0	0	0	0	0	0	0	0	0	0	0	0	0	0	0	0	0	1	private
pan_gene_11933	pan_gene_19278	Average_internode_length_(above_ear);Nodes_per_plant;Nodes_to_ear	Anthesis-silking_interval;Average_internode_length_(above_ear);Nitrate;PCA_of_metabolites:_PC2	0	0	0	1	1	0	1	0	0	1	0	1	0	0	0	0	0	0	1	0	0	0	0	0	0	0	6	dispensable
pan_gene_11933	pan_gene_19968	Average_internode_length_(above_ear);Nodes_per_plant;Nodes_to_ear	Average_internode_length_(above_ear)	0	0	0	0	0	0	0	0	0	0	0	0	0	0	0	0	0	0	0	0	0	0	1	0	0	0	1	private
pan_gene_11933	pan_gene_20619	Average_internode_length_(above_ear);Nodes_per_plant;Nodes_to_ear	Average_internode_length_(above_ear);Southern_leaf_blight;Total_amino_acids	0	0	0	1	0	0	1	0	1	0	0	0	0	0	0	0	0	0	0	0	0	0	1	0	0	0	4	dispensable
pan_gene_11933	pan_gene_21606	Average_internode_length_(above_ear);Nodes_per_plant;Nodes_to_ear	Average_internode_length_(above_ear);Southern_leaf_blight	0	0	0	1	0	1	0	0	0	1	0	0	0	0	0	0	0	0	0	0	0	0	1	0	0	0	4	dispensable
pan_gene_11933	pan_gene_22269	Average_internode_length_(above_ear);Nodes_per_plant;Nodes_to_ear	Average_internode_length_(above_ear);Average_internode_length_(whole_plant);Nodes_per_plant	0	0	0	1	0	1	0	0	1	1	0	0	1	0	0	0	0	0	1	1	0	0	1	0	1	0	9	dispensable
pan_gene_11933	pan_gene_27996	Average_internode_length_(above_ear);Nodes_per_plant;Nodes_to_ear	Average_internode_length_(above_ear);Cob_diameter;Stalk_strength;Starch	0	0	0	0	0	0	0	0	0	0	0	0	0	0	0	0	0	0	0	0	0	0	0	0	1	0	1	private
pan_gene_11933	pan_gene_4318	Average_internode_length_(above_ear);Nodes_per_plant;Nodes_to_ear	Average_internode_length_(above_ear);Plant_height	0	0	0	0	1	0	1	0	0	0	0	0	0	0	0	0	0	0	0	0	0	0	0	0	0	0	2	dispensable
pan_gene_11933	pan_gene_5542	Average_internode_length_(above_ear);Nodes_per_plant;Nodes_to_ear	Average_internode_length_(above_ear);Ear_row_number;Nodes_per_plant	0	0	0	1	0	0	0	0	0	0	0	1	0	0	0	0	0	0	0	0	0	0	0	0	0	0	2	dispensable
pan_gene_11980	pan_gene_23999	Average_internode_length_(above_ear);Days_to_silk;Glutamate;Nitrate;PCA_of_metabolites:_PC1;Ratio_of_ear_height_to_total_height;Tassel_branch_number	Average_internode_length_(above_ear);Average_internode_length_(whole_plant);Days_to_anthesis;Height_per_day_(until_flowering);Plant_height	0	0	0	0	0	1	0	0	0	0	0	0	1	0	0	0	0	0	0	0	0	0	0	0	0	1	3	dispensable
pan_gene_11980	pan_gene_24039	Average_internode_length_(above_ear);Days_to_silk;Glutamate;Nitrate;PCA_of_metabolites:_PC1;Ratio_of_ear_height_to_total_height;Tassel_branch_number	Average_internode_length_(above_ear);Days_to_silk;Northern_Leaf_Blight	0	0	0	0	0	0	0	0	0	0	0	1	0	0	0	0	0	0	0	0	0	0	0	0	0	0	1	private
pan_gene_13122	pan_gene_28492	Average_internode_length_(above_ear);Average_internode_length_(whole_plant);Height_above_ear	Average_internode_length_(above_ear);Northern_Leaf_Blight	0	0	0	1	0	0	0	0	0	0	0	0	0	0	0	0	0	0	0	0	0	0	0	0	0	0	1	private
pan_gene_13122	pan_gene_32837	Average_internode_length_(above_ear);Average_internode_length_(whole_plant);Height_above_ear	Average_internode_length_(above_ear)	0	0	0	1	0	0	0	0	0	0	0	1	0	0	0	0	0	0	0	0	0	0	0	0	0	0	2	dispensable
pan_gene_13122	pan_gene_5059	Average_internode_length_(above_ear);Average_internode_length_(whole_plant);Height_above_ear	Average_internode_length_(above_ear);Ear_height;Height_above_ear;Northern_Leaf_Blight;Plant_height;Tassel_branch_number	0	0	0	1	1	0	0	0	1	0	0	0	0	0	0	0	0	0	0	0	0	0	0	0	0	0	3	dispensable
pan_gene_13122	pan_gene_8100	Average_internode_length_(above_ear);Average_internode_length_(whole_plant);Height_above_ear	Average_internode_length_(above_ear);Days_to_anthesis;Leaf_length;Ratio_of_ear_height_to_total_height	0	0	0	1	0	0	0	0	0	0	0	0	0	0	0	0	0	0	0	0	0	0	0	0	0	0	1	private
pan_gene_13171	pan_gene_16969	Average_internode_length_(above_ear)	Average_internode_length_(above_ear)	0	0	0	1	0	0	0	1	1	0	0	0	0	0	0	0	0	0	0	0	0	0	0	0	0	0	3	dispensable
pan_gene_13171	pan_gene_17024	Average_internode_length_(above_ear)	Average_internode_length_(above_ear);Plant_height	0	0	0	1	0	0	0	0	1	0	0	0	0	0	0	0	1	0	0	0	0	0	0	0	0	0	3	dispensable
pan_gene_13171	pan_gene_17464	Average_internode_length_(above_ear)	Average_internode_length_(above_ear)	0	0	0	1	0	0	0	0	0	0	0	0	0	0	0	0	0	0	0	0	0	0	0	0	0	0	1	private
pan_gene_13171	pan_gene_18523	Average_internode_length_(above_ear)	Average_internode_length_(above_ear);Average_internode_length_(whole_plant)	0	0	0	1	0	0	0	0	0	0	0	0	0	0	0	0	0	0	0	0	0	0	0	0	0	0	1	private
pan_gene_13171	pan_gene_20619	Average_internode_length_(above_ear)	Average_internode_length_(above_ear);Southern_leaf_blight;Total_amino_acids	0	0	0	1	0	0	1	0	1	0	0	0	0	0	0	0	0	0	0	0	0	0	1	0	0	0	4	dispensable
pan_gene_13171	pan_gene_21606	Average_internode_length_(above_ear)	Average_internode_length_(above_ear);Southern_leaf_blight	0	0	0	1	1	1	0	0	1	0	0	0	0	0	0	0	0	0	0	0	0	0	0	0	1	0	5	dispensable
pan_gene_13171	pan_gene_30907	Average_internode_length_(above_ear)	Average_internode_length_(above_ear)	0	0	0	1	0	0	0	0	0	0	0	0	0	0	0	0	0	0	0	0	0	0	0	0	0	0	1	private
pan_gene_13171	pan_gene_4444	Average_internode_length_(above_ear)	Average_internode_length_(above_ear)	0	0	0	0	0	0	0	0	0	1	0	0	0	0	0	0	0	0	0	0	0	0	0	0	0	0	1	private
pan_gene_13470	pan_gene_14182	Average_internode_length_(above_ear)	Average_internode_length_(above_ear);Plant_height	0	0	0	1	0	0	0	0	0	0	0	0	0	0	0	0	0	0	0	0	0	0	0	0	0	0	1	private
pan_gene_13470	pan_gene_18899	Average_internode_length_(above_ear)	Average_internode_length_(above_ear);Nitrate	0	0	0	1	1	0	0	0	0	0	0	0	0	0	0	0	0	0	0	0	0	0	1	0	0	0	3	dispensable
pan_gene_13470	pan_gene_19311	Average_internode_length_(above_ear)	100_Kernel_weight;Average_internode_length_(above_ear);Glutamate;Nodes_per_plant;PCA_of_metabolites:_PC1	0	0	0	1	0	0	0	0	0	0	0	0	0	0	0	0	0	0	0	0	0	0	0	0	0	0	1	private
pan_gene_13470	pan_gene_20662	Average_internode_length_(above_ear)	Average_internode_length_(above_ear)	0	0	0	1	0	0	0	0	0	0	0	0	0	0	0	0	0	0	0	0	0	0	0	0	0	0	1	private
pan_gene_13470	pan_gene_28191	Average_internode_length_(above_ear)	Average_internode_length_(above_ear)	0	0	0	1	0	0	0	0	0	0	0	0	0	0	0	0	0	0	0	0	0	0	0	0	0	0	1	private
pan_gene_13470	pan_gene_30350	Average_internode_length_(above_ear)	Average_internode_length_(above_ear);Boxcox-transformed_leaf_angle;Height_above_ear	0	0	0	1	0	0	0	1	0	0	0	0	0	0	0	0	0	0	0	0	0	0	0	0	0	0	2	dispensable
pan_gene_13470	pan_gene_32834	Average_internode_length_(above_ear)	Average_internode_length_(above_ear);Average_internode_length_(whole_plant);Glutamate;Height_per_day_(until_flowering)	0	0	0	1	0	0	0	0	0	0	0	0	0	0	0	0	0	0	0	0	0	0	1	0	0	0	2	dispensable
pan_gene_13470	pan_gene_3818	Average_internode_length_(above_ear)	Average_internode_length_(above_ear);Tassel_branch_number	0	0	0	1	0	0	0	0	0	0	0	0	0	0	0	1	0	0	0	0	0	0	0	0	0	0	2	dispensable
pan_gene_13470	pan_gene_4291	Average_internode_length_(above_ear)	Average_internode_length_(above_ear);Nodes_per_plant	0	0	0	1	0	0	0	0	0	0	0	0	0	0	0	0	0	0	0	0	0	0	0	0	0	0	1	private
pan_gene_13470	pan_gene_5005	Average_internode_length_(above_ear)	Average_internode_length_(above_ear);Northern_Leaf_Blight	0	0	0	1	0	0	0	0	0	0	0	0	0	0	0	0	0	0	0	0	0	0	0	0	0	0	1	private
pan_gene_13470	pan_gene_5084	Average_internode_length_(above_ear)	Average_internode_length_(above_ear)	0	0	0	1	0	0	0	0	0	0	0	0	0	0	0	0	0	0	0	0	0	0	0	0	0	0	1	private
pan_gene_13470	pan_gene_7468	Average_internode_length_(above_ear)	Average_internode_length_(above_ear)	0	0	0	1	0	0	0	0	0	0	0	0	0	0	0	0	0	0	0	0	0	0	0	0	0	0	1	private
pan_gene_13513	pan_gene_18899	Average_internode_length_(above_ear)	Average_internode_length_(above_ear);Nitrate	0	0	0	0	1	0	0	0	0	1	0	0	1	0	0	0	0	0	0	0	0	0	0	0	0	1	4	dispensable
pan_gene_13513	pan_gene_19311	Average_internode_length_(above_ear)	100_Kernel_weight;Average_internode_length_(above_ear);Glutamate;Nodes_per_plant;PCA_of_metabolites:_PC1	0	0	0	0	0	0	0	0	0	0	0	0	1	0	0	0	0	0	0	0	0	0	0	0	0	0	1	private
pan_gene_13513	pan_gene_19345	Average_internode_length_(above_ear)	Average_internode_length_(above_ear)	0	0	0	0	1	0	0	0	0	1	0	0	1	0	0	0	0	0	0	0	0	0	0	0	0	1	4	dispensable
pan_gene_13513	pan_gene_22269	Average_internode_length_(above_ear)	Average_internode_length_(above_ear);Average_internode_length_(whole_plant);Nodes_per_plant	0	0	0	0	0	0	0	0	0	1	0	0	0	0	0	0	0	0	0	0	0	0	0	0	0	0	1	private
pan_gene_13513	pan_gene_22324	Average_internode_length_(above_ear)	Average_internode_length_(above_ear)	0	0	0	0	1	0	0	0	0	0	0	0	0	0	0	0	0	0	0	0	0	0	0	0	0	0	1	private
pan_gene_13513	pan_gene_26660	Average_internode_length_(above_ear)	Average_internode_length_(above_ear)	0	0	0	0	1	0	0	0	0	0	0	0	0	0	0	0	0	0	0	0	0	0	0	0	0	0	1	private
pan_gene_13513	pan_gene_28991	Average_internode_length_(above_ear)	Average_internode_length_(above_ear)	0	0	0	0	1	0	0	0	0	0	0	0	0	0	0	0	0	0	0	0	0	0	0	0	0	0	1	private
pan_gene_13513	pan_gene_4406	Average_internode_length_(above_ear)	Average_internode_length_(above_ear);Average_internode_length_(below_ear);Average_internode_length_(whole_plant);Height_above_ear;Height_per_day_(until_flowering);Leaf_length;Plant_height;Stalk_strength;Tassel_length	0	0	0	0	0	0	0	0	0	0	0	0	0	0	0	0	0	0	0	0	0	0	0	0	0	1	1	private
pan_gene_13513	pan_gene_5084	Average_internode_length_(above_ear)	Average_internode_length_(above_ear)	0	0	0	0	1	0	0	0	0	0	0	0	0	0	0	0	0	0	0	0	0	0	0	0	0	1	2	dispensable
pan_gene_13513	pan_gene_7049	Average_internode_length_(above_ear)	Average_internode_length_(above_ear)	0	0	0	0	0	0	0	0	0	1	0	0	0	0	0	0	0	0	0	0	0	0	0	0	0	0	1	private
pan_gene_138	pan_gene_27087	Average_internode_length_(above_ear);Ear_height;Nodes_per_plant;Nodes_to_ear	Average_internode_length_(above_ear)	0	0	0	1	0	0	0	0	0	0	0	0	0	0	0	0	0	0	0	0	0	0	0	0	0	0	1	private
pan_gene_139	pan_gene_26854	Average_internode_length_(above_ear);Nodes_per_plant;Nodes_to_ear;Ratio_of_ear_height_to_total_height	Average_internode_length_(above_ear);Days_to_anthesis	0	0	0	1	0	0	0	1	0	0	0	0	1	1	0	0	0	0	0	0	0	0	0	0	0	0	4	dispensable
pan_gene_139	pan_gene_30760	Average_internode_length_(above_ear);Nodes_per_plant;Nodes_to_ear;Ratio_of_ear_height_to_total_height	Average_internode_length_(above_ear);Fructose;Height_per_day_(until_flowering);Nodes_per_plant;PCA_of_metabolites:_PC2;Plant_height	0	0	0	1	0	0	0	0	0	0	0	0	0	0	0	0	0	0	0	0	0	0	0	0	0	0	1	private
pan_gene_14182	pan_gene_1539	Average_internode_length_(above_ear);Plant_height	Average_internode_length_(above_ear);Height_per_day_(until_flowering);Nodes_above_ear;PCA_of_metabolites:_PC2;Protein;Southern_leaf_blight	0	0	0	1	0	0	1	0	0	0	0	0	0	0	0	1	0	0	0	0	0	0	0	0	0	0	3	dispensable
pan_gene_14182	pan_gene_16037	Average_internode_length_(above_ear);Plant_height	Average_internode_length_(above_ear);Leaf_length	0	0	0	1	0	0	0	0	0	0	0	0	0	0	0	0	0	0	0	0	0	0	0	0	0	0	1	private
pan_gene_14182	pan_gene_16969	Average_internode_length_(above_ear);Plant_height	Average_internode_length_(above_ear)	0	0	0	1	0	0	0	0	0	0	0	0	0	0	0	0	0	0	0	0	0	0	0	0	0	0	1	private
pan_gene_14182	pan_gene_18395	Average_internode_length_(above_ear);Plant_height	Average_internode_length_(above_ear)	0	0	0	1	0	0	0	0	0	0	0	0	0	0	0	0	0	0	0	0	0	0	0	0	0	0	1	private
pan_gene_14182	pan_gene_18899	Average_internode_length_(above_ear);Plant_height	Average_internode_length_(above_ear);Nitrate	0	0	0	1	0	0	0	0	0	0	0	0	0	0	0	0	0	0	0	0	0	0	0	0	0	0	1	private
pan_gene_14182	pan_gene_19278	Average_internode_length_(above_ear);Plant_height	Anthesis-silking_interval;Average_internode_length_(above_ear);Nitrate;PCA_of_metabolites:_PC2	0	0	0	1	0	0	0	0	0	0	0	0	0	0	0	0	0	0	0	0	0	0	0	0	0	0	1	private
pan_gene_14182	pan_gene_19311	Average_internode_length_(above_ear);Plant_height	100_Kernel_weight;Average_internode_length_(above_ear);Glutamate;Nodes_per_plant;PCA_of_metabolites:_PC1	0	0	0	1	0	0	0	0	0	0	0	0	0	0	0	0	0	0	0	0	0	0	0	0	0	0	1	private
pan_gene_14182	pan_gene_19315	Average_internode_length_(above_ear);Plant_height	Average_internode_length_(above_ear);Nodes_per_plant	0	0	0	1	0	0	0	0	0	0	0	1	0	0	0	0	0	0	0	0	0	0	0	0	0	0	2	dispensable
pan_gene_14182	pan_gene_19345	Average_internode_length_(above_ear);Plant_height	Average_internode_length_(above_ear)	0	0	0	1	0	0	0	0	0	0	0	0	0	0	0	0	0	0	0	0	0	0	0	0	0	0	1	private
pan_gene_14182	pan_gene_20662	Average_internode_length_(above_ear);Plant_height	Average_internode_length_(above_ear)	0	0	0	1	0	0	0	0	0	0	0	0	0	0	0	0	0	0	0	0	0	0	0	0	0	0	1	private
pan_gene_14182	pan_gene_21606	Average_internode_length_(above_ear);Plant_height	Average_internode_length_(above_ear);Southern_leaf_blight	0	0	0	1	0	0	0	0	0	0	0	0	0	0	0	0	0	0	0	0	0	0	0	0	0	0	1	private
pan_gene_14182	pan_gene_22237	Average_internode_length_(above_ear);Plant_height	Anthesis-silking_interval;Average_internode_length_(above_ear);Chlorophyll_B;Days_to_anthesis	0	0	0	1	0	0	0	0	0	0	0	0	0	0	0	0	0	0	0	0	0	0	0	0	0	0	1	private
pan_gene_14182	pan_gene_22269	Average_internode_length_(above_ear);Plant_height	Average_internode_length_(above_ear);Average_internode_length_(whole_plant);Nodes_per_plant	0	0	0	1	0	0	0	0	1	0	0	0	0	0	0	0	0	0	0	0	0	0	0	1	0	0	3	dispensable
pan_gene_14182	pan_gene_24041	Average_internode_length_(above_ear);Plant_height	Average_internode_length_(above_ear);Days_to_silk	0	0	0	1	0	0	0	1	0	0	0	0	0	0	0	0	0	0	0	0	0	0	0	0	0	0	2	dispensable
pan_gene_14182	pan_gene_24482	Average_internode_length_(above_ear);Plant_height	Average_internode_length_(above_ear)	0	0	0	1	0	0	0	0	0	0	0	0	0	1	0	0	0	0	0	0	0	0	0	0	0	0	2	dispensable
pan_gene_14182	pan_gene_26336	Average_internode_length_(above_ear);Plant_height	Average_internode_length_(above_ear);Average_internode_length_(whole_plant)	0	0	0	1	0	0	0	0	0	0	0	0	0	0	0	0	0	0	0	0	0	0	0	0	0	0	1	private
pan_gene_14182	pan_gene_26486	Average_internode_length_(above_ear);Plant_height	Average_internode_length_(above_ear)	0	0	0	1	0	0	0	0	1	0	0	0	0	0	0	0	0	0	0	0	0	0	0	0	0	0	2	dispensable
pan_gene_14182	pan_gene_28191	Average_internode_length_(above_ear);Plant_height	Average_internode_length_(above_ear)	0	0	0	1	0	0	0	0	0	0	0	0	0	0	0	0	0	0	0	0	0	0	0	0	0	0	1	private
pan_gene_14182	pan_gene_30684	Average_internode_length_(above_ear);Plant_height	Average_internode_length_(above_ear)	0	0	0	1	0	0	0	0	0	0	0	0	0	0	0	0	0	0	0	0	0	0	0	0	0	0	1	private
pan_gene_14182	pan_gene_30907	Average_internode_length_(above_ear);Plant_height	Average_internode_length_(above_ear)	0	0	0	1	0	0	0	0	0	0	0	0	0	0	0	0	0	0	0	0	0	0	0	0	0	0	1	private
pan_gene_14182	pan_gene_32570	Average_internode_length_(above_ear);Plant_height	Average_internode_length_(above_ear);Cob_diameter;Height_per_day_(until_flowering)	0	0	0	1	0	0	0	0	0	0	0	0	0	0	0	0	0	0	0	0	0	0	0	0	0	0	1	private
pan_gene_14182	pan_gene_32852	Average_internode_length_(above_ear);Plant_height	Average_internode_length_(above_ear);Height_above_ear	0	0	0	1	0	0	0	0	0	0	0	1	0	1	0	1	0	0	0	0	0	0	0	0	0	0	4	dispensable
pan_gene_14182	pan_gene_32857	Average_internode_length_(above_ear);Plant_height	Average_internode_length_(above_ear);Glucose	0	0	0	1	0	0	0	0	1	0	0	0	0	0	0	0	0	0	0	0	0	0	0	0	0	0	2	dispensable
pan_gene_14182	pan_gene_3818	Average_internode_length_(above_ear);Plant_height	Average_internode_length_(above_ear);Tassel_branch_number	0	0	0	1	0	0	0	0	0	0	0	0	0	1	0	0	0	0	0	0	0	0	0	0	0	0	2	dispensable
pan_gene_14182	pan_gene_4291	Average_internode_length_(above_ear);Plant_height	Average_internode_length_(above_ear);Nodes_per_plant	0	0	0	1	0	0	0	0	0	0	0	0	0	0	0	0	0	0	0	0	0	0	0	0	0	0	1	private
pan_gene_14182	pan_gene_5005	Average_internode_length_(above_ear);Plant_height	Average_internode_length_(above_ear);Northern_Leaf_Blight	0	0	0	1	0	0	0	0	0	0	1	1	0	0	0	0	0	0	0	0	0	0	0	0	0	0	3	dispensable
pan_gene_14182	pan_gene_5084	Average_internode_length_(above_ear);Plant_height	Average_internode_length_(above_ear)	0	0	0	1	0	0	0	0	0	0	0	0	0	0	0	0	0	0	0	0	0	0	0	0	0	0	1	private
pan_gene_14182	pan_gene_5542	Average_internode_length_(above_ear);Plant_height	Average_internode_length_(above_ear);Ear_row_number;Nodes_per_plant	0	0	0	1	0	0	0	0	1	0	0	0	0	0	0	0	0	0	0	0	0	0	0	0	0	0	2	dispensable
pan_gene_14182	pan_gene_61601	Average_internode_length_(above_ear);Plant_height	Average_internode_length_(above_ear);Days_to_silk;Ear_row_number	0	0	0	1	0	0	0	0	0	0	0	0	0	1	0	0	0	0	0	0	0	0	0	0	0	0	2	dispensable
pan_gene_14182	pan_gene_7049	Average_internode_length_(above_ear);Plant_height	Average_internode_length_(above_ear)	0	0	0	1	0	0	0	0	1	0	0	0	0	0	0	0	0	0	0	0	0	0	0	0	0	0	2	dispensable
pan_gene_14183	pan_gene_16542	Average_internode_length_(above_ear);Plant_height	Average_internode_length_(above_ear)	0	0	0	1	0	0	0	1	0	0	0	0	0	1	0	1	0	0	0	0	0	0	0	0	0	0	4	dispensable
pan_gene_14183	pan_gene_26486	Average_internode_length_(above_ear);Plant_height	Average_internode_length_(above_ear)	0	0	0	1	0	0	0	0	0	0	0	0	0	0	0	0	0	0	0	0	0	0	0	0	0	0	1	private
pan_gene_14183	pan_gene_32790	Average_internode_length_(above_ear);Plant_height	Average_internode_length_(above_ear)	0	0	0	1	0	0	0	0	1	0	0	0	0	0	0	0	0	0	0	0	0	0	0	0	0	0	2	dispensable
pan_gene_14183	pan_gene_4271	Average_internode_length_(above_ear);Plant_height	Average_internode_length_(above_ear);Leaf_width;Tassel_length	0	0	0	1	0	0	0	0	0	0	0	0	0	1	0	0	0	0	0	0	0	0	0	0	0	0	2	dispensable
pan_gene_14183	pan_gene_5086	Average_internode_length_(above_ear);Plant_height	Average_internode_length_(above_ear)	0	0	0	1	0	0	0	0	0	0	0	0	0	0	0	0	0	0	0	0	0	0	0	0	0	0	1	private
pan_gene_14228	pan_gene_16969	Average_internode_length_(above_ear);Ear_height;Height_per_day_(until_flowering);Plant_height	Average_internode_length_(above_ear)	0	0	0	1	0	1	0	1	0	0	0	0	0	0	0	1	0	0	0	0	0	0	0	0	0	0	4	dispensable
pan_gene_14228	pan_gene_17464	Average_internode_length_(above_ear);Ear_height;Height_per_day_(until_flowering);Plant_height	Average_internode_length_(above_ear)	0	0	0	1	0	0	0	0	0	0	0	0	0	0	0	0	0	0	0	0	0	0	0	0	0	0	1	private
pan_gene_14228	pan_gene_18523	Average_internode_length_(above_ear);Ear_height;Height_per_day_(until_flowering);Plant_height	Average_internode_length_(above_ear);Average_internode_length_(whole_plant)	0	0	0	1	0	0	0	0	0	0	0	0	0	0	0	0	0	0	0	0	0	0	0	0	0	0	1	private
pan_gene_14228	pan_gene_19568	Average_internode_length_(above_ear);Ear_height;Height_per_day_(until_flowering);Plant_height	Average_internode_length_(above_ear);Nodes_per_plant	0	0	0	1	0	0	0	0	0	0	0	0	0	0	0	0	0	0	0	0	0	0	0	0	0	0	1	private
pan_gene_14228	pan_gene_19968	Average_internode_length_(above_ear);Ear_height;Height_per_day_(until_flowering);Plant_height	Average_internode_length_(above_ear)	0	0	0	0	0	0	0	0	0	0	0	0	0	0	0	0	0	0	0	0	0	0	1	0	0	0	1	private
pan_gene_14228	pan_gene_20361	Average_internode_length_(above_ear);Ear_height;Height_per_day_(until_flowering);Plant_height	Average_internode_length_(above_ear);Photoperiod_Growing-degree_days_to_silk	0	0	0	1	0	0	0	0	0	0	0	0	0	0	0	0	0	0	0	0	0	0	0	0	0	0	1	private
pan_gene_14228	pan_gene_22269	Average_internode_length_(above_ear);Ear_height;Height_per_day_(until_flowering);Plant_height	Average_internode_length_(above_ear);Average_internode_length_(whole_plant);Nodes_per_plant	0	0	0	1	0	1	0	1	0	0	0	0	0	0	0	1	0	0	0	0	1	0	0	0	0	0	5	dispensable
pan_gene_14228	pan_gene_26876	Average_internode_length_(above_ear);Ear_height;Height_per_day_(until_flowering);Plant_height	Average_internode_length_(above_ear)	0	0	0	1	0	1	1	0	0	0	1	0	0	0	1	1	0	0	1	0	0	1	0	1	0	0	9	dispensable
pan_gene_14228	pan_gene_31364	Average_internode_length_(above_ear);Ear_height;Height_per_day_(until_flowering);Plant_height	Average_internode_length_(above_ear);Leaf_length	0	0	0	1	0	0	0	0	0	0	0	0	0	0	0	0	0	0	0	0	1	0	0	0	0	0	2	dispensable
pan_gene_14228	pan_gene_32288	Average_internode_length_(above_ear);Ear_height;Height_per_day_(until_flowering);Plant_height	Average_internode_length_(above_ear);Days_to_silk	0	0	0	0	1	0	0	0	0	0	0	0	0	0	0	0	0	0	0	0	0	0	0	0	0	0	1	private
pan_gene_14228	pan_gene_32570	Average_internode_length_(above_ear);Ear_height;Height_per_day_(until_flowering);Plant_height	Average_internode_length_(above_ear);Cob_diameter;Height_per_day_(until_flowering)	0	0	0	1	0	0	0	0	0	0	0	0	0	0	0	0	0	0	0	0	0	0	0	0	0	0	1	private
pan_gene_14228	pan_gene_32857	Average_internode_length_(above_ear);Ear_height;Height_per_day_(until_flowering);Plant_height	Average_internode_length_(above_ear);Glucose	0	0	0	1	0	0	0	0	0	0	1	0	0	0	0	0	0	0	0	0	0	0	0	0	0	0	2	dispensable
pan_gene_14228	pan_gene_38088	Average_internode_length_(above_ear);Ear_height;Height_per_day_(until_flowering);Plant_height	Average_internode_length_(above_ear)	0	0	0	1	0	0	0	0	0	0	0	0	0	0	0	0	0	0	0	0	0	0	0	0	0	0	1	private
pan_gene_14228	pan_gene_7049	Average_internode_length_(above_ear);Ear_height;Height_per_day_(until_flowering);Plant_height	Average_internode_length_(above_ear)	0	0	0	1	0	0	0	1	0	0	1	0	0	1	0	1	0	0	0	0	1	1	0	1	0	0	8	dispensable
pan_gene_14228	pan_gene_7468	Average_internode_length_(above_ear);Ear_height;Height_per_day_(until_flowering);Plant_height	Average_internode_length_(above_ear)	0	0	0	1	0	0	0	0	0	1	0	0	0	0	0	0	0	0	1	0	0	0	0	0	0	1	4	dispensable
pan_gene_14228	pan_gene_7979	Average_internode_length_(above_ear);Ear_height;Height_per_day_(until_flowering);Plant_height	Average_internode_length_(above_ear);Average_internode_length_(whole_plant);Tassel_branch_number;Tassel_length	0	0	0	1	0	0	0	0	0	0	0	0	0	0	0	0	0	0	0	0	0	0	0	0	0	0	1	private
pan_gene_1471	pan_gene_28071	Average_internode_length_(above_ear);Height_per_day_(until_flowering)	Average_internode_length_(above_ear)	0	0	0	1	0	0	0	0	1	0	1	0	0	0	0	0	0	0	0	0	0	1	0	0	0	0	4	dispensable
pan_gene_1471	pan_gene_84302	Average_internode_length_(above_ear);Height_per_day_(until_flowering)	Average_internode_length_(above_ear);Height_per_day_(until_flowering);Leaf_length;Stalk_strength;Tassel_branch_number	0	0	0	0	0	0	0	1	0	0	0	0	0	0	0	0	0	0	0	0	0	0	0	0	0	0	1	private
pan_gene_1471	pan_gene_96621	Average_internode_length_(above_ear);Height_per_day_(until_flowering)	Average_internode_length_(above_ear);Average_internode_length_(whole_plant)	0	0	0	1	0	0	0	0	0	0	0	0	0	0	0	0	0	0	0	0	0	0	0	0	0	0	1	private
pan_gene_15308	pan_gene_15932	Average_internode_length_(above_ear);Plant_height	Average_internode_length_(above_ear);Total_amino_acids	0	0	0	1	1	1	0	0	0	0	0	0	0	1	0	1	0	0	0	0	0	0	0	0	0	0	5	dispensable
pan_gene_15308	pan_gene_32541	Average_internode_length_(above_ear);Plant_height	Average_internode_length_(above_ear);Average_internode_length_(whole_plant)	0	0	0	1	0	0	0	0	0	0	0	0	0	0	0	0	0	0	0	0	0	0	0	0	0	0	1	private
pan_gene_1539	pan_gene_16073	Average_internode_length_(above_ear);Height_per_day_(until_flowering);Nodes_above_ear;PCA_of_metabolites:_PC2;Protein;Southern_leaf_blight	Average_internode_length_(above_ear)	0	0	0	1	0	0	0	0	0	0	0	0	0	0	0	0	0	0	0	0	0	0	0	0	0	0	1	private
pan_gene_1539	pan_gene_19278	Average_internode_length_(above_ear);Height_per_day_(until_flowering);Nodes_above_ear;PCA_of_metabolites:_PC2;Protein;Southern_leaf_blight	Anthesis-silking_interval;Average_internode_length_(above_ear);Nitrate;PCA_of_metabolites:_PC2	0	0	0	1	0	0	0	0	0	0	0	0	0	0	0	0	0	0	0	0	0	0	0	0	0	0	1	private
pan_gene_1539	pan_gene_19315	Average_internode_length_(above_ear);Height_per_day_(until_flowering);Nodes_above_ear;PCA_of_metabolites:_PC2;Protein;Southern_leaf_blight	Average_internode_length_(above_ear);Nodes_per_plant	0	0	0	1	1	0	0	0	0	0	0	0	0	0	0	0	0	0	0	0	0	0	0	0	0	0	2	dispensable
pan_gene_1539	pan_gene_20662	Average_internode_length_(above_ear);Height_per_day_(until_flowering);Nodes_above_ear;PCA_of_metabolites:_PC2;Protein;Southern_leaf_blight	Average_internode_length_(above_ear)	0	0	0	1	0	0	0	0	0	0	0	0	0	0	0	0	0	0	0	0	0	0	0	0	0	0	1	private
pan_gene_1539	pan_gene_21606	Average_internode_length_(above_ear);Height_per_day_(until_flowering);Nodes_above_ear;PCA_of_metabolites:_PC2;Protein;Southern_leaf_blight	Average_internode_length_(above_ear);Southern_leaf_blight	0	0	0	1	0	1	0	0	1	0	0	1	0	0	0	0	0	0	0	0	0	0	0	0	0	0	4	dispensable
pan_gene_1539	pan_gene_22237	Average_internode_length_(above_ear);Height_per_day_(until_flowering);Nodes_above_ear;PCA_of_metabolites:_PC2;Protein;Southern_leaf_blight	Anthesis-silking_interval;Average_internode_length_(above_ear);Chlorophyll_B;Days_to_anthesis	0	0	0	1	0	0	0	0	0	0	0	0	0	0	0	0	0	0	0	0	0	0	0	0	0	0	1	private
pan_gene_1539	pan_gene_24482	Average_internode_length_(above_ear);Height_per_day_(until_flowering);Nodes_above_ear;PCA_of_metabolites:_PC2;Protein;Southern_leaf_blight	Average_internode_length_(above_ear)	0	0	0	1	1	1	0	0	0	0	0	0	0	0	0	0	0	0	0	0	0	0	0	0	0	0	3	dispensable
pan_gene_1539	pan_gene_26475	Average_internode_length_(above_ear);Height_per_day_(until_flowering);Nodes_above_ear;PCA_of_metabolites:_PC2;Protein;Southern_leaf_blight	Average_internode_length_(above_ear);Nodes_per_plant;Nodes_to_ear;Northern_Leaf_Blight	0	0	0	0	0	0	0	0	1	0	0	0	0	0	0	0	0	0	0	0	0	0	0	0	0	0	1	private
pan_gene_1539	pan_gene_26486	Average_internode_length_(above_ear);Height_per_day_(until_flowering);Nodes_above_ear;PCA_of_metabolites:_PC2;Protein;Southern_leaf_blight	Average_internode_length_(above_ear)	0	0	0	1	0	0	0	0	0	0	0	0	0	0	0	0	0	0	0	0	0	0	0	0	0	0	1	private
pan_gene_1539	pan_gene_28191	Average_internode_length_(above_ear);Height_per_day_(until_flowering);Nodes_above_ear;PCA_of_metabolites:_PC2;Protein;Southern_leaf_blight	Average_internode_length_(above_ear)	0	0	0	1	0	1	0	0	1	0	0	0	0	0	0	0	0	0	0	0	0	0	0	0	0	0	3	dispensable
pan_gene_1539	pan_gene_30350	Average_internode_length_(above_ear);Height_per_day_(until_flowering);Nodes_above_ear;PCA_of_metabolites:_PC2;Protein;Southern_leaf_blight	Average_internode_length_(above_ear);Boxcox-transformed_leaf_angle;Height_above_ear	0	0	0	1	0	0	1	0	0	0	0	1	0	0	0	0	0	0	0	0	0	0	1	0	0	0	4	dispensable
pan_gene_1539	pan_gene_30684	Average_internode_length_(above_ear);Height_per_day_(until_flowering);Nodes_above_ear;PCA_of_metabolites:_PC2;Protein;Southern_leaf_blight	Average_internode_length_(above_ear)	0	0	0	1	0	0	0	0	0	0	0	0	0	0	0	0	0	0	0	0	0	0	0	0	0	0	1	private
pan_gene_1539	pan_gene_32852	Average_internode_length_(above_ear);Height_per_day_(until_flowering);Nodes_above_ear;PCA_of_metabolites:_PC2;Protein;Southern_leaf_blight	Average_internode_length_(above_ear);Height_above_ear	0	0	0	1	1	1	0	0	0	0	0	0	0	1	0	1	0	0	0	0	0	0	0	0	0	0	5	dispensable
pan_gene_1539	pan_gene_3818	Average_internode_length_(above_ear);Height_per_day_(until_flowering);Nodes_above_ear;PCA_of_metabolites:_PC2;Protein;Southern_leaf_blight	Average_internode_length_(above_ear);Tassel_branch_number	0	0	0	1	0	1	1	0	0	0	0	0	0	0	0	0	0	1	0	0	0	0	0	0	0	0	4	dispensable
pan_gene_1539	pan_gene_5051	Average_internode_length_(above_ear);Height_per_day_(until_flowering);Nodes_above_ear;PCA_of_metabolites:_PC2;Protein;Southern_leaf_blight	Average_internode_length_(above_ear);Average_internode_length_(whole_plant);Ear_height;Height_per_day_(until_flowering);Plant_height	0	0	0	1	0	1	0	0	1	0	0	0	0	0	0	0	0	0	0	0	0	0	0	0	0	0	3	dispensable
pan_gene_1539	pan_gene_5084	Average_internode_length_(above_ear);Height_per_day_(until_flowering);Nodes_above_ear;PCA_of_metabolites:_PC2;Protein;Southern_leaf_blight	Average_internode_length_(above_ear)	0	0	0	1	0	0	0	0	0	0	0	0	0	0	0	0	0	0	0	0	0	0	0	0	0	0	1	private
pan_gene_1539	pan_gene_61601	Average_internode_length_(above_ear);Height_per_day_(until_flowering);Nodes_above_ear;PCA_of_metabolites:_PC2;Protein;Southern_leaf_blight	Average_internode_length_(above_ear);Days_to_silk;Ear_row_number	0	0	0	1	0	0	0	0	0	0	0	0	0	0	0	0	0	0	0	0	0	0	0	0	0	0	1	private
pan_gene_15615	pan_gene_32831	Average_internode_length_(above_ear);Starch	Average_internode_length_(above_ear);Average_internode_length_(whole_plant);Chlorophyll_B;Total_amino_acids	0	0	0	1	0	0	0	0	0	0	0	0	1	0	0	0	0	0	0	0	0	0	0	0	0	0	2	dispensable
pan_gene_15615	pan_gene_7366	Average_internode_length_(above_ear);Starch	Average_internode_length_(above_ear);Chlorophyll_B	0	0	0	1	0	0	0	0	0	0	0	0	0	0	0	0	0	0	0	0	0	0	0	0	0	0	1	private
pan_gene_15616	pan_gene_16110	Average_internode_length_(above_ear);Starch	Average_internode_length_(above_ear)	0	0	0	1	0	1	0	1	0	0	0	0	0	0	0	0	0	0	0	0	0	0	1	0	0	0	4	dispensable
pan_gene_15663	pan_gene_16542	Average_internode_length_(above_ear)	Average_internode_length_(above_ear)	0	0	0	0	1	0	0	0	0	0	0	0	0	0	0	0	0	0	0	0	0	0	0	0	0	0	1	private
pan_gene_15663	pan_gene_19315	Average_internode_length_(above_ear)	Average_internode_length_(above_ear);Nodes_per_plant	0	0	0	0	1	0	0	0	0	1	0	0	0	0	0	0	0	0	0	0	0	0	0	0	0	0	2	dispensable
pan_gene_15663	pan_gene_26486	Average_internode_length_(above_ear)	Average_internode_length_(above_ear)	0	0	0	0	1	0	0	0	0	0	0	0	0	0	0	0	0	0	0	0	0	0	0	0	0	0	1	private
pan_gene_15663	pan_gene_26660	Average_internode_length_(above_ear)	Average_internode_length_(above_ear)	0	0	0	0	0	0	0	0	0	0	0	0	0	0	0	0	0	1	0	0	0	0	0	0	0	0	1	private
pan_gene_15663	pan_gene_26975	Average_internode_length_(above_ear)	Average_internode_length_(above_ear)	0	0	0	0	1	0	0	0	0	0	0	1	0	0	0	1	0	0	1	1	0	0	0	0	0	1	6	dispensable
pan_gene_15663	pan_gene_28024	Average_internode_length_(above_ear)	Average_internode_length_(above_ear);Average_internode_length_(whole_plant);Tassel_length	0	0	0	0	0	0	0	0	0	0	0	0	0	0	0	0	0	0	0	1	0	1	1	0	0	0	3	dispensable
pan_gene_15663	pan_gene_2968	Average_internode_length_(above_ear)	Average_internode_length_(above_ear);Average_internode_length_(whole_plant);Leaf_width;Plant_height	0	0	0	0	1	0	0	0	0	0	0	0	0	0	0	1	0	1	0	0	0	0	0	0	1	0	4	dispensable
pan_gene_15663	pan_gene_3450	Average_internode_length_(above_ear)	Average_internode_length_(above_ear)	0	0	0	0	1	0	0	0	0	0	0	0	0	0	0	1	0	1	0	0	0	0	0	0	0	1	4	dispensable
pan_gene_15663	pan_gene_3504	Average_internode_length_(above_ear)	Average_internode_length_(above_ear)	0	0	0	0	0	0	0	0	0	0	0	0	0	0	0	1	0	0	0	0	0	0	0	0	0	1	2	dispensable
pan_gene_15663	pan_gene_4365	Average_internode_length_(above_ear)	Average_internode_length_(above_ear);Tassel_length	0	0	0	0	1	0	0	0	0	0	0	0	0	0	0	0	0	0	0	0	0	0	0	0	0	0	1	private
pan_gene_15663	pan_gene_5084	Average_internode_length_(above_ear)	Average_internode_length_(above_ear)	0	0	0	0	0	0	0	0	0	0	0	0	0	0	0	1	0	0	0	0	0	0	0	0	0	0	1	private
pan_gene_16037	pan_gene_18899	Average_internode_length_(above_ear);Leaf_length	Average_internode_length_(above_ear);Nitrate	0	0	0	1	0	1	0	0	0	0	0	0	1	1	1	0	0	0	1	0	0	0	0	0	0	0	6	dispensable
pan_gene_16037	pan_gene_24482	Average_internode_length_(above_ear);Leaf_length	Average_internode_length_(above_ear)	0	0	0	1	1	0	0	0	0	1	0	0	1	0	1	0	0	0	0	1	1	1	1	1	1	1	12	near-core
pan_gene_16037	pan_gene_24779	Average_internode_length_(above_ear);Leaf_length	Average_internode_length_(above_ear);Chlorophyll_B	0	0	0	1	0	0	0	0	0	0	0	0	0	0	0	0	0	0	0	0	0	0	0	0	0	0	1	private
pan_gene_16037	pan_gene_26660	Average_internode_length_(above_ear);Leaf_length	Average_internode_length_(above_ear)	0	0	0	1	1	1	0	0	1	0	0	0	0	1	0	0	0	0	0	0	0	0	0	0	0	0	5	dispensable
pan_gene_16037	pan_gene_26975	Average_internode_length_(above_ear);Leaf_length	Average_internode_length_(above_ear)	0	0	0	1	0	1	0	0	1	0	0	1	1	1	1	0	0	0	1	0	0	0	0	0	1	1	10	dispensable
pan_gene_16037	pan_gene_3818	Average_internode_length_(above_ear);Leaf_length	Average_internode_length_(above_ear);Tassel_branch_number	0	0	0	1	0	0	0	0	0	0	0	0	0	0	0	0	0	0	0	0	0	0	0	0	0	0	1	private
pan_gene_16037	pan_gene_5084	Average_internode_length_(above_ear);Leaf_length	Average_internode_length_(above_ear)	0	0	0	1	0	0	0	0	0	0	0	0	0	0	0	0	0	0	0	0	0	0	0	0	0	0	1	private
pan_gene_16037	pan_gene_5120	Average_internode_length_(above_ear);Leaf_length	Average_internode_length_(above_ear);Boxcox-transformed_leaf_angle;Tassel_branch_number	0	0	0	1	0	0	0	0	0	0	0	0	0	0	0	0	0	0	0	0	0	0	0	0	0	0	1	private
pan_gene_16039	pan_gene_16073	Average_internode_length_(above_ear);Leaf_length	Average_internode_length_(above_ear)	0	0	0	1	0	0	0	0	0	0	0	0	0	0	0	0	0	0	0	0	0	0	0	0	0	0	1	private
pan_gene_16039	pan_gene_16110	Average_internode_length_(above_ear);Leaf_length	Average_internode_length_(above_ear)	0	0	0	1	1	0	0	0	0	0	0	0	0	0	0	0	0	0	0	0	0	0	0	0	0	0	2	dispensable
pan_gene_16039	pan_gene_16664	Average_internode_length_(above_ear);Leaf_length	Average_internode_length_(above_ear);Southern_leaf_blight	0	0	0	1	0	0	0	0	0	0	0	0	0	0	0	0	0	0	0	0	0	0	0	0	0	0	1	private
pan_gene_16039	pan_gene_23859	Average_internode_length_(above_ear);Leaf_length	Average_internode_length_(above_ear);Height_above_ear	0	0	0	0	1	0	0	0	1	0	0	0	0	0	0	0	0	0	0	0	0	0	0	0	0	0	2	dispensable
pan_gene_16039	pan_gene_2968	Average_internode_length_(above_ear);Leaf_length	Average_internode_length_(above_ear);Average_internode_length_(whole_plant);Leaf_width;Plant_height	0	0	0	1	0	0	0	0	0	0	0	0	0	1	0	0	0	0	0	0	0	0	0	0	0	0	2	dispensable
pan_gene_16039	pan_gene_30830	Average_internode_length_(above_ear);Leaf_length	Average_internode_length_(above_ear);Average_internode_length_(below_ear)	0	0	0	1	0	0	0	0	0	0	1	0	0	0	0	1	0	0	0	0	0	0	0	0	0	0	3	dispensable
pan_gene_16039	pan_gene_3450	Average_internode_length_(above_ear);Leaf_length	Average_internode_length_(above_ear)	0	0	0	1	0	0	0	1	0	0	0	0	0	1	0	1	0	1	0	0	1	0	0	0	0	0	6	dispensable
pan_gene_16039	pan_gene_408	Average_internode_length_(above_ear);Leaf_length	Average_internode_length_(above_ear);Nodes_above_ear;Nodes_per_plant	0	0	0	1	1	0	0	1	0	1	0	0	0	0	0	0	0	0	0	0	0	1	0	1	0	0	6	dispensable
pan_gene_16039	pan_gene_528	Average_internode_length_(above_ear);Leaf_length	Average_internode_length_(above_ear);Days_to_silk;Height_above_ear	0	0	0	1	0	0	1	0	1	0	0	1	0	0	0	0	0	0	0	0	0	0	1	0	0	0	5	dispensable
pan_gene_16039	pan_gene_7860	Average_internode_length_(above_ear);Leaf_length	Average_internode_length_(above_ear);Average_internode_length_(whole_plant);Cob_diameter;Height_per_day_(until_flowering)	0	0	0	1	0	0	0	0	0	0	0	0	0	0	0	0	0	0	0	0	0	1	0	0	0	0	2	dispensable
pan_gene_16039	pan_gene_8881	Average_internode_length_(above_ear);Leaf_length	Average_internode_length_(above_ear);Nitrate;Tassel_branch_number	0	0	0	1	0	0	0	0	0	0	0	0	0	0	0	0	0	0	0	0	0	0	0	0	0	0	1	private
pan_gene_16073	pan_gene_18395	Average_internode_length_(above_ear)	Average_internode_length_(above_ear)	0	0	0	1	0	0	0	0	0	0	0	0	0	0	0	0	0	0	0	0	0	0	0	0	0	0	1	private
pan_gene_16073	pan_gene_18899	Average_internode_length_(above_ear)	Average_internode_length_(above_ear);Nitrate	0	0	0	1	0	0	0	0	0	0	0	0	0	0	0	0	0	0	0	0	0	0	0	1	0	0	2	dispensable
pan_gene_16073	pan_gene_19278	Average_internode_length_(above_ear)	Anthesis-silking_interval;Average_internode_length_(above_ear);Nitrate;PCA_of_metabolites:_PC2	0	0	0	1	0	0	0	1	0	0	0	0	1	0	0	0	0	0	0	0	0	0	0	0	0	0	3	dispensable
pan_gene_16073	pan_gene_19346	Average_internode_length_(above_ear)	Average_internode_length_(above_ear)	0	0	0	1	0	0	1	0	0	0	0	0	0	0	0	0	0	0	0	0	0	0	0	1	0	0	3	dispensable
pan_gene_16073	pan_gene_20662	Average_internode_length_(above_ear)	Average_internode_length_(above_ear)	0	0	0	1	0	0	0	0	0	0	0	0	0	0	0	0	0	0	0	0	0	0	0	0	0	0	1	private
pan_gene_16073	pan_gene_22246	Average_internode_length_(above_ear)	Anthesis-silking_interval;Average_internode_length_(above_ear);Average_internode_length_(whole_plant)	0	0	0	1	0	0	0	0	1	1	1	1	0	0	0	0	1	0	0	0	1	0	0	0	1	0	8	dispensable
pan_gene_16073	pan_gene_23859	Average_internode_length_(above_ear)	Average_internode_length_(above_ear);Height_above_ear	0	0	0	0	1	0	1	0	1	0	0	0	0	0	0	0	0	0	0	0	1	0	0	0	0	0	4	dispensable
pan_gene_16073	pan_gene_24482	Average_internode_length_(above_ear)	Average_internode_length_(above_ear)	0	0	0	1	0	0	0	0	0	0	0	0	0	0	0	0	0	0	0	0	0	0	0	1	0	0	2	dispensable
pan_gene_16073	pan_gene_26486	Average_internode_length_(above_ear)	Average_internode_length_(above_ear)	0	0	0	1	0	0	0	0	0	0	0	0	0	0	0	0	0	0	0	0	0	0	0	0	0	0	1	private
pan_gene_16073	pan_gene_26660	Average_internode_length_(above_ear)	Average_internode_length_(above_ear)	0	0	0	1	0	0	0	0	0	0	0	0	0	0	0	0	0	0	0	0	0	0	0	0	0	0	1	private
pan_gene_16073	pan_gene_26975	Average_internode_length_(above_ear)	Average_internode_length_(above_ear)	0	0	0	1	0	0	0	0	0	0	0	0	0	0	0	0	0	0	0	0	0	0	0	0	0	0	1	private
pan_gene_16073	pan_gene_28191	Average_internode_length_(above_ear)	Average_internode_length_(above_ear)	0	0	0	1	0	0	0	0	0	0	0	0	0	0	0	0	0	0	0	0	0	0	0	1	0	0	2	dispensable
pan_gene_16073	pan_gene_30350	Average_internode_length_(above_ear)	Average_internode_length_(above_ear);Boxcox-transformed_leaf_angle;Height_above_ear	0	0	0	1	0	0	0	0	0	0	0	0	0	0	0	0	0	0	0	0	0	0	0	0	0	0	1	private
pan_gene_16073	pan_gene_30684	Average_internode_length_(above_ear)	Average_internode_length_(above_ear)	0	0	0	1	0	0	0	0	0	0	0	0	0	0	0	0	0	0	0	0	0	0	0	0	0	0	1	private
pan_gene_16073	pan_gene_30830	Average_internode_length_(above_ear)	Average_internode_length_(above_ear);Average_internode_length_(below_ear)	0	0	0	1	0	0	0	0	0	0	0	0	0	0	0	0	0	0	0	0	0	0	0	0	0	0	1	private
pan_gene_16073	pan_gene_32834	Average_internode_length_(above_ear)	Average_internode_length_(above_ear);Average_internode_length_(whole_plant);Glutamate;Height_per_day_(until_flowering)	0	0	0	1	0	0	0	0	0	0	0	0	0	0	0	0	0	0	0	0	0	0	0	0	0	0	1	private
pan_gene_16073	pan_gene_3450	Average_internode_length_(above_ear)	Average_internode_length_(above_ear)	0	0	0	1	0	0	0	0	0	0	0	0	0	0	0	0	0	0	0	0	0	0	0	0	0	0	1	private
pan_gene_16073	pan_gene_3782	Average_internode_length_(above_ear)	Average_internode_length_(above_ear)	0	0	0	1	0	0	0	0	0	0	0	0	0	0	0	0	0	0	0	0	0	0	0	0	0	0	1	private
pan_gene_16073	pan_gene_5051	Average_internode_length_(above_ear)	Average_internode_length_(above_ear);Average_internode_length_(whole_plant);Ear_height;Height_per_day_(until_flowering);Plant_height	0	0	0	1	0	0	0	0	0	0	0	0	0	0	0	0	0	0	0	0	0	0	1	0	0	0	2	dispensable
pan_gene_16073	pan_gene_5084	Average_internode_length_(above_ear)	Average_internode_length_(above_ear)	0	0	0	1	0	0	1	0	0	0	0	0	1	0	0	0	0	0	0	0	0	0	0	0	0	0	3	dispensable
pan_gene_16073	pan_gene_528	Average_internode_length_(above_ear)	Average_internode_length_(above_ear);Days_to_silk;Height_above_ear	0	0	0	1	0	0	0	0	0	0	0	0	0	0	0	0	0	0	0	0	0	0	0	0	0	0	1	private
pan_gene_16073	pan_gene_8881	Average_internode_length_(above_ear)	Average_internode_length_(above_ear);Nitrate;Tassel_branch_number	0	0	0	1	0	0	0	0	0	0	0	0	0	0	0	0	0	0	0	0	0	0	0	0	0	0	1	private
pan_gene_16074	pan_gene_19311	Average_internode_length_(above_ear)	100_Kernel_weight;Average_internode_length_(above_ear);Glutamate;Nodes_per_plant;PCA_of_metabolites:_PC1	0	0	0	1	0	0	0	0	1	0	1	0	0	0	0	0	0	0	0	0	0	1	1	1	0	0	6	dispensable
pan_gene_16074	pan_gene_24779	Average_internode_length_(above_ear)	Average_internode_length_(above_ear);Chlorophyll_B	0	0	0	1	0	0	0	0	0	0	0	0	0	0	0	0	0	0	0	0	0	0	0	0	0	0	1	private
pan_gene_16074	pan_gene_32570	Average_internode_length_(above_ear)	Average_internode_length_(above_ear);Cob_diameter;Height_per_day_(until_flowering)	0	0	0	1	0	0	0	0	0	0	0	0	0	0	0	0	0	0	0	0	0	0	0	0	0	0	1	private
pan_gene_16074	pan_gene_407	Average_internode_length_(above_ear)	Average_internode_length_(above_ear);Nodes_above_ear;Nodes_per_plant	0	0	0	1	0	0	0	0	0	0	0	0	0	0	0	0	0	0	0	0	0	0	0	0	0	0	1	private
pan_gene_16074	pan_gene_7979	Average_internode_length_(above_ear)	Average_internode_length_(above_ear);Average_internode_length_(whole_plant);Tassel_branch_number;Tassel_length	0	0	0	1	0	0	0	0	0	0	0	0	0	0	0	0	0	0	0	0	0	0	0	0	0	0	1	private
pan_gene_16075	pan_gene_62297	Average_internode_length_(above_ear);Leaf_length	Average_internode_length_(above_ear);Starch	0	0	0	1	0	0	0	0	0	0	0	0	0	0	0	0	0	0	0	0	0	0	0	0	0	0	1	private
pan_gene_16110	pan_gene_28492	Average_internode_length_(above_ear)	Average_internode_length_(above_ear);Northern_Leaf_Blight	0	0	0	1	0	0	0	0	0	0	0	0	0	0	0	0	0	0	0	0	0	0	0	0	0	0	1	private
pan_gene_16110	pan_gene_30350	Average_internode_length_(above_ear)	Average_internode_length_(above_ear);Boxcox-transformed_leaf_angle;Height_above_ear	0	0	0	1	0	0	0	0	0	0	0	0	0	0	0	0	0	0	0	0	0	0	0	0	0	0	1	private
pan_gene_16110	pan_gene_32834	Average_internode_length_(above_ear)	Average_internode_length_(above_ear);Average_internode_length_(whole_plant);Glutamate;Height_per_day_(until_flowering)	0	0	0	1	1	1	0	1	1	0	0	0	0	0	0	0	0	0	0	0	1	0	0	0	0	0	6	dispensable
pan_gene_16110	pan_gene_32837	Average_internode_length_(above_ear)	Average_internode_length_(above_ear)	0	0	0	1	0	0	0	0	0	0	0	0	0	0	0	0	0	0	0	0	0	1	1	1	0	0	4	dispensable
pan_gene_16110	pan_gene_8881	Average_internode_length_(above_ear)	Average_internode_length_(above_ear);Nitrate;Tassel_branch_number	0	0	0	1	1	0	0	0	1	0	0	0	0	0	0	0	0	0	0	0	0	0	0	0	0	0	3	dispensable
pan_gene_16116	pan_gene_19278	Average_internode_length_(above_ear);Days_to_anthesis;Ear_height	Anthesis-silking_interval;Average_internode_length_(above_ear);Nitrate;PCA_of_metabolites:_PC2	0	0	0	0	0	0	0	1	0	0	0	0	0	0	0	0	0	0	0	0	0	0	0	0	0	0	1	private
pan_gene_16542	pan_gene_28024	Average_internode_length_(above_ear)	Average_internode_length_(above_ear);Average_internode_length_(whole_plant);Tassel_length	0	0	0	1	0	0	0	0	0	0	0	0	0	1	0	1	0	0	0	0	0	0	0	0	0	0	3	dispensable
pan_gene_16542	pan_gene_28795	Average_internode_length_(above_ear)	Average_internode_length_(above_ear)	0	0	0	0	0	1	0	1	0	0	0	0	0	1	0	0	0	0	0	0	1	1	0	0	0	0	5	dispensable
pan_gene_16542	pan_gene_2968	Average_internode_length_(above_ear)	Average_internode_length_(above_ear);Average_internode_length_(whole_plant);Leaf_width;Plant_height	0	0	0	1	1	1	0	1	0	1	0	0	0	1	0	0	0	0	0	0	0	0	0	0	0	0	6	dispensable
pan_gene_16542	pan_gene_30830	Average_internode_length_(above_ear)	Average_internode_length_(above_ear);Average_internode_length_(below_ear)	0	0	0	1	0	1	0	0	0	0	0	0	0	0	0	0	0	0	0	0	0	0	0	0	0	0	2	dispensable
pan_gene_16542	pan_gene_32789	Average_internode_length_(above_ear)	Average_internode_length_(above_ear)	0	0	0	1	1	0	0	1	0	0	0	0	0	0	0	0	0	0	0	0	0	0	0	0	0	0	3	dispensable
pan_gene_16542	pan_gene_3450	Average_internode_length_(above_ear)	Average_internode_length_(above_ear)	0	0	0	1	1	1	0	1	0	0	0	1	0	1	0	0	0	0	0	0	0	0	0	0	0	0	6	dispensable
pan_gene_16542	pan_gene_3451	Average_internode_length_(above_ear)	Average_internode_length_(above_ear)	0	0	0	1	1	0	0	0	0	0	0	0	0	1	0	0	0	0	0	0	0	0	0	0	0	0	3	dispensable
pan_gene_16542	pan_gene_3504	Average_internode_length_(above_ear)	Average_internode_length_(above_ear)	0	0	0	1	0	1	0	1	0	0	0	0	0	0	0	0	0	0	0	0	0	0	0	0	0	0	3	dispensable
pan_gene_16542	pan_gene_4271	Average_internode_length_(above_ear)	Average_internode_length_(above_ear);Leaf_width;Tassel_length	0	0	0	1	0	0	0	0	0	0	0	0	0	1	0	0	0	0	0	0	0	0	0	0	0	0	2	dispensable
pan_gene_16542	pan_gene_5047	Average_internode_length_(above_ear)	Average_internode_length_(above_ear);Height_above_ear;Height_per_day_(until_flowering);Plant_height	0	0	0	1	0	0	0	1	0	0	0	0	0	0	0	1	0	0	0	0	0	0	0	0	0	0	3	dispensable
pan_gene_16607	pan_gene_5006	Average_internode_length_(above_ear);Nodes_per_plant;PCA_of_metabolites:_PC1;Starch	Average_internode_length_(above_ear);Height_above_ear;Northern_Leaf_Blight	0	0	0	1	0	0	0	0	1	0	0	0	0	0	0	0	0	0	0	0	0	0	0	0	0	0	2	dispensable
pan_gene_16607	pan_gene_5620	Average_internode_length_(above_ear);Nodes_per_plant;PCA_of_metabolites:_PC1;Starch	Average_internode_length_(above_ear)	0	0	0	1	0	0	0	0	1	0	0	0	0	0	0	0	0	0	0	0	1	0	0	0	0	0	3	dispensable
pan_gene_16607	pan_gene_9552	Average_internode_length_(above_ear);Nodes_per_plant;PCA_of_metabolites:_PC1;Starch	Average_internode_length_(above_ear);Boxcox-transformed_leaf_angle;Ear_height	0	0	0	1	0	0	0	0	1	0	0	0	0	0	0	0	0	0	0	0	0	0	0	0	0	0	2	dispensable
pan_gene_16664	pan_gene_528	Average_internode_length_(above_ear);Southern_leaf_blight	Average_internode_length_(above_ear);Days_to_silk;Height_above_ear	0	0	0	1	0	0	0	0	0	0	0	0	0	0	0	0	0	0	0	0	0	0	0	0	0	0	1	private
pan_gene_16664	pan_gene_8881	Average_internode_length_(above_ear);Southern_leaf_blight	Average_internode_length_(above_ear);Nitrate;Tassel_branch_number	0	0	0	1	0	0	0	0	0	0	0	0	0	0	0	0	0	0	0	0	0	0	0	0	0	0	1	private
pan_gene_16898	pan_gene_41838	Average_internode_length_(above_ear)	Average_internode_length_(above_ear)	0	0	0	1	0	0	0	0	0	0	0	0	0	0	0	0	0	0	0	0	0	0	0	0	0	0	1	private
pan_gene_16969	pan_gene_18395	Average_internode_length_(above_ear)	Average_internode_length_(above_ear)	0	0	0	1	0	0	0	0	0	0	0	0	0	0	0	0	0	0	0	0	0	0	0	0	0	0	1	private
pan_gene_16969	pan_gene_18523	Average_internode_length_(above_ear)	Average_internode_length_(above_ear);Average_internode_length_(whole_plant)	0	0	0	1	0	0	0	0	0	0	0	0	0	0	0	0	0	0	0	0	0	0	0	0	0	0	1	private
pan_gene_16969	pan_gene_18899	Average_internode_length_(above_ear)	Average_internode_length_(above_ear);Nitrate	0	0	0	1	0	0	0	0	0	0	0	0	0	0	0	0	1	0	0	0	0	0	0	0	0	0	2	dispensable
pan_gene_16969	pan_gene_20619	Average_internode_length_(above_ear)	Average_internode_length_(above_ear);Southern_leaf_blight;Total_amino_acids	0	0	0	1	0	0	0	0	0	0	0	0	0	0	0	0	0	0	0	0	0	0	0	0	0	0	1	private
pan_gene_16969	pan_gene_21606	Average_internode_length_(above_ear)	Average_internode_length_(above_ear);Southern_leaf_blight	0	0	0	1	0	0	0	0	1	0	0	0	0	0	0	0	0	0	0	0	0	0	0	0	0	0	2	dispensable
pan_gene_16969	pan_gene_22269	Average_internode_length_(above_ear)	Average_internode_length_(above_ear);Average_internode_length_(whole_plant);Nodes_per_plant	0	0	0	1	0	1	0	1	1	0	0	0	0	1	0	1	0	0	0	0	0	0	0	0	0	0	6	dispensable
pan_gene_16969	pan_gene_24779	Average_internode_length_(above_ear)	Average_internode_length_(above_ear);Chlorophyll_B	0	0	0	1	0	0	0	0	0	0	0	0	0	1	0	0	0	0	0	0	0	0	0	0	0	0	2	dispensable
pan_gene_16969	pan_gene_26660	Average_internode_length_(above_ear)	Average_internode_length_(above_ear)	0	0	0	1	0	1	0	0	0	0	0	0	0	0	0	0	0	0	0	0	0	0	0	0	0	0	2	dispensable
pan_gene_16969	pan_gene_30684	Average_internode_length_(above_ear)	Average_internode_length_(above_ear)	0	0	0	1	0	1	0	1	0	0	0	0	0	1	0	0	0	0	0	0	0	1	0	0	0	0	5	dispensable
pan_gene_16969	pan_gene_30778	Average_internode_length_(above_ear)	Average_internode_length_(above_ear)	0	0	0	1	0	0	0	0	0	0	0	0	0	0	0	0	0	0	0	0	0	0	0	0	0	0	1	private
pan_gene_16969	pan_gene_30907	Average_internode_length_(above_ear)	Average_internode_length_(above_ear)	0	0	0	1	0	0	0	0	0	0	0	0	0	0	0	0	0	0	0	0	0	0	0	0	0	0	1	private
pan_gene_16969	pan_gene_32431	Average_internode_length_(above_ear)	Average_internode_length_(above_ear);Average_internode_length_(below_ear);Ear_height	0	0	0	1	0	1	0	1	0	0	0	0	0	0	0	0	0	0	0	0	0	0	0	0	0	0	3	dispensable
pan_gene_16969	pan_gene_32570	Average_internode_length_(above_ear)	Average_internode_length_(above_ear);Cob_diameter;Height_per_day_(until_flowering)	0	0	0	1	0	0	0	0	0	0	0	0	0	0	0	0	0	0	0	0	0	0	0	0	0	0	1	private
pan_gene_16969	pan_gene_32857	Average_internode_length_(above_ear)	Average_internode_length_(above_ear);Glucose	0	0	0	1	0	1	0	0	1	0	0	0	0	0	0	0	0	0	0	0	0	0	1	0	0	0	4	dispensable
pan_gene_16969	pan_gene_5555	Average_internode_length_(above_ear)	100_Kernel_weight;Average_internode_length_(above_ear);Average_internode_length_(whole_plant);Ear_row_number	0	0	0	1	0	0	0	1	0	0	0	0	0	1	0	1	0	0	0	0	0	0	0	0	0	0	4	dispensable
pan_gene_16969	pan_gene_61601	Average_internode_length_(above_ear)	Average_internode_length_(above_ear);Days_to_silk;Ear_row_number	0	0	0	1	0	1	0	0	0	0	0	0	0	0	0	0	0	0	0	0	0	0	0	0	0	0	2	dispensable
pan_gene_16969	pan_gene_7468	Average_internode_length_(above_ear)	Average_internode_length_(above_ear)	0	0	0	1	0	0	0	0	0	0	0	0	0	0	0	0	0	0	0	0	0	0	0	0	0	0	1	private
pan_gene_16969	pan_gene_8827	Average_internode_length_(above_ear)	Anthesis-silking_interval;Average_internode_length_(above_ear);Nodes_per_plant	0	0	0	1	0	0	0	0	0	0	0	0	0	0	0	0	0	0	0	0	0	0	0	0	0	0	1	private
pan_gene_16975	pan_gene_17024	Average_internode_length_(above_ear)	Average_internode_length_(above_ear);Plant_height	0	0	0	0	0	0	0	0	0	0	0	0	0	0	0	0	0	1	0	0	0	0	0	0	0	0	1	private
pan_gene_17004	pan_gene_4408	Average_internode_length_(above_ear)	Average_internode_length_(above_ear)	0	0	0	0	0	0	0	0	1	0	0	0	0	0	0	0	0	0	0	0	0	0	0	0	0	0	1	private
pan_gene_17024	pan_gene_18523	Average_internode_length_(above_ear);Plant_height	Average_internode_length_(above_ear);Average_internode_length_(whole_plant)	0	0	0	1	0	0	0	0	0	0	0	0	0	0	0	0	0	0	0	0	0	0	0	0	0	0	1	private
pan_gene_17024	pan_gene_20361	Average_internode_length_(above_ear);Plant_height	Average_internode_length_(above_ear);Photoperiod_Growing-degree_days_to_silk	0	0	0	1	0	0	0	0	0	0	0	0	0	0	0	0	0	0	0	0	0	0	0	0	0	0	1	private
pan_gene_17024	pan_gene_21606	Average_internode_length_(above_ear);Plant_height	Average_internode_length_(above_ear);Southern_leaf_blight	0	0	0	1	0	1	0	0	1	1	0	0	0	0	0	0	0	0	0	0	1	0	0	0	0	0	5	dispensable
pan_gene_17024	pan_gene_22269	Average_internode_length_(above_ear);Plant_height	Average_internode_length_(above_ear);Average_internode_length_(whole_plant);Nodes_per_plant	0	0	0	1	0	0	0	0	1	0	0	0	0	0	0	0	0	0	0	0	0	0	0	0	0	0	2	dispensable
pan_gene_17024	pan_gene_30907	Average_internode_length_(above_ear);Plant_height	Average_internode_length_(above_ear)	0	0	0	1	0	0	0	0	0	0	0	0	0	0	0	0	0	0	0	0	0	0	0	0	0	0	1	private
pan_gene_17024	pan_gene_31364	Average_internode_length_(above_ear);Plant_height	Average_internode_length_(above_ear);Leaf_length	0	0	0	1	0	0	0	0	1	0	0	0	0	0	0	0	0	0	0	0	0	0	0	0	0	0	2	dispensable
pan_gene_17024	pan_gene_32570	Average_internode_length_(above_ear);Plant_height	Average_internode_length_(above_ear);Cob_diameter;Height_per_day_(until_flowering)	0	0	0	1	0	0	0	0	0	0	0	0	0	0	0	0	0	0	0	0	0	0	0	0	0	0	1	private
pan_gene_17024	pan_gene_32857	Average_internode_length_(above_ear);Plant_height	Average_internode_length_(above_ear);Glucose	0	0	0	1	0	1	0	0	1	1	1	0	0	0	1	0	0	0	0	0	1	0	1	0	0	0	8	dispensable
pan_gene_17024	pan_gene_4419	Average_internode_length_(above_ear);Plant_height	Anthesis-silking_interval;Average_internode_length_(above_ear);Average_internode_length_(below_ear);Leaf_length;Tassel_length	0	0	0	0	0	0	0	0	0	0	0	0	0	0	0	0	0	0	0	0	1	0	0	0	0	0	1	private
pan_gene_17024	pan_gene_5542	Average_internode_length_(above_ear);Plant_height	Average_internode_length_(above_ear);Ear_row_number;Nodes_per_plant	0	0	0	1	0	0	0	0	0	0	0	0	0	0	1	0	0	0	0	0	0	0	0	0	0	0	2	dispensable
pan_gene_17024	pan_gene_61601	Average_internode_length_(above_ear);Plant_height	Average_internode_length_(above_ear);Days_to_silk;Ear_row_number	0	0	0	1	0	1	0	0	1	0	0	0	0	0	0	0	0	0	0	0	0	0	0	0	1	0	4	dispensable
pan_gene_17024	pan_gene_8827	Average_internode_length_(above_ear);Plant_height	Anthesis-silking_interval;Average_internode_length_(above_ear);Nodes_per_plant	0	0	0	1	0	0	0	0	1	1	0	1	0	0	1	0	0	1	0	0	1	0	0	0	0	0	7	dispensable
pan_gene_17024	pan_gene_88725	Average_internode_length_(above_ear);Plant_height	Average_internode_length_(above_ear);Height_above_ear	0	0	0	1	0	0	0	0	0	0	0	0	0	0	0	0	0	0	0	0	0	0	0	0	0	0	1	private
pan_gene_17464	pan_gene_18523	Average_internode_length_(above_ear)	Average_internode_length_(above_ear);Average_internode_length_(whole_plant)	0	0	0	1	0	0	0	0	0	0	0	0	0	0	0	0	0	0	0	0	0	0	0	0	0	0	1	private
[truncated: 3,278 more rows]
