# Supplementary material for: Co-expression pan-network reveals genes involved in complex traits within maize pan-genome
Source: BMC Plant Biol. 2022 Dec 19;22:595. doi: 10.1186/s12870-022-03985-z (PMC9762053; doi:10.1186/s12870-022-03985-z)
Supplement: Supplementary file 7 — Additional file 7. [file 12870_2022_3985_MOESM7_ESM.zip › SupplementaryData5/Ratio_of_ear_height_to_total_height.pannetwork.csv]

gene1	gene2	trait1	trait2	B73	B97	CML103	CML228	CML247	CML277	CML322	CML333	CML52	CML69	HP301	IL14H	Ki11	Ki3	Ky21	M162W	M37W	Mo18W	MS71	NC350	NC358	Oh43	Oh7b	P39	Tx303	Tzi8	sum	sub-category
pan_gene_100865	pan_gene_14926	Ratio_of_ear_height_to_total_height	Nodes_above_ear;Nodes_to_ear;Ratio_of_ear_height_to_total_height	1	0	0	0	0	0	0	1	0	0	0	0	0	0	0	1	0	0	0	0	0	0	0	0	0	0	3	dispensable
pan_gene_102427	pan_gene_11267	Nodes_to_ear;Ratio_of_ear_height_to_total_height	Ear_height;Ratio_of_ear_height_to_total_height	0	0	0	0	0	0	0	0	0	0	1	0	0	0	0	0	0	0	0	0	0	0	0	0	0	0	1	private
pan_gene_102427	pan_gene_28860	Nodes_to_ear;Ratio_of_ear_height_to_total_height	Boxcox-transformed_leaf_angle;Ratio_of_ear_height_to_total_height	0	0	0	0	0	0	0	0	0	0	1	0	0	0	0	0	0	0	0	0	0	0	0	0	0	0	1	private
pan_gene_102786	pan_gene_21142	Ratio_of_ear_height_to_total_height	Nodes_to_ear;Ratio_of_ear_height_to_total_height;Tassel_length	1	0	0	0	0	0	0	0	0	0	0	0	0	0	0	0	0	0	0	0	0	0	0	0	0	0	1	private
pan_gene_102786	pan_gene_2769	Ratio_of_ear_height_to_total_height	Nodes_to_ear;Ratio_of_ear_height_to_total_height	1	0	0	0	0	0	0	0	0	0	0	0	0	0	0	0	0	0	0	0	0	0	0	0	0	0	1	private
pan_gene_10471	pan_gene_26646	Ratio_of_ear_height_to_total_height	Days_to_anthesis;Days_to_silk;Nodes_to_ear;Ratio_of_ear_height_to_total_height	1	0	1	0	0	0	0	1	1	0	0	0	0	0	1	0	0	0	0	0	1	1	1	0	0	0	8	dispensable
pan_gene_10471	pan_gene_27231	Ratio_of_ear_height_to_total_height	Ratio_of_ear_height_to_total_height	1	0	1	1	1	0	1	1	1	1	1	0	0	1	1	1	0	1	0	0	0	0	1	0	0	0	14	near-core
pan_gene_10471	pan_gene_2769	Ratio_of_ear_height_to_total_height	Nodes_to_ear;Ratio_of_ear_height_to_total_height	1	0	0	0	0	0	0	0	0	0	0	0	0	0	0	0	0	0	0	0	0	0	0	0	0	0	1	private
pan_gene_10471	pan_gene_5879	Ratio_of_ear_height_to_total_height	Average_internode_length_(whole_plant);Ratio_of_ear_height_to_total_height	1	0	0	0	1	1	0	1	1	0	0	1	0	0	0	0	0	0	1	0	0	0	1	0	0	1	9	dispensable
pan_gene_10471	pan_gene_8667	Ratio_of_ear_height_to_total_height	Ear_height;Ratio_of_ear_height_to_total_height	1	0	1	0	0	1	0	0	0	0	0	0	0	0	0	0	0	0	0	0	0	0	1	0	0	0	4	dispensable
pan_gene_10471	pan_gene_9196	Ratio_of_ear_height_to_total_height	Average_internode_length_(whole_plant);Ear_height;Height_above_ear;Nodes_to_ear;PCA_of_metabolites:_PC1;Ratio_of_ear_height_to_total_height;Southern_leaf_blight	1	1	0	0	0	0	0	0	0	0	0	0	0	0	0	0	0	0	0	0	0	0	0	0	0	0	2	dispensable
pan_gene_10471	pan_gene_97844	Ratio_of_ear_height_to_total_height	Ratio_of_ear_height_to_total_height	1	1	1	1	0	0	0	0	1	0	1	0	0	0	0	0	0	0	0	0	1	0	1	0	0	0	8	dispensable
pan_gene_10577	pan_gene_32095	Ratio_of_ear_height_to_total_height	Ratio_of_ear_height_to_total_height;Tassel_branch_number	1	0	1	0	0	0	1	0	0	0	0	0	0	0	0	0	0	0	0	0	0	1	1	0	0	0	5	dispensable
pan_gene_10802	pan_gene_27704	100_Kernel_weight;Anthesis-silking_interval;PCA_of_metabolites:_PC2;Ratio_of_ear_height_to_total_height	Chlorophyll_A;Days_to_anthesis;Ratio_of_ear_height_to_total_height;Stalk_strength	1	0	1	0	1	0	0	0	0	0	0	0	0	0	0	0	0	0	0	0	0	0	0	0	0	0	3	dispensable
pan_gene_10802	pan_gene_8250	100_Kernel_weight;Anthesis-silking_interval;PCA_of_metabolites:_PC2;Ratio_of_ear_height_to_total_height	Ear_height;Ratio_of_ear_height_to_total_height	1	1	0	1	1	0	0	0	1	0	0	1	0	1	0	1	0	0	0	1	0	0	0	0	1	0	10	dispensable
pan_gene_10827	pan_gene_26390	Ear_height;Ratio_of_ear_height_to_total_height	Ratio_of_ear_height_to_total_height	0	0	0	0	0	0	0	0	0	1	1	1	0	0	1	0	0	0	0	0	0	0	0	0	0	0	4	dispensable
pan_gene_10827	pan_gene_28321	Ear_height;Ratio_of_ear_height_to_total_height	Ear_height;Nodes_to_ear;Ratio_of_ear_height_to_total_height	1	0	0	0	0	0	0	0	0	0	0	0	0	0	0	0	0	0	0	0	0	0	0	0	0	0	1	private
pan_gene_10827	pan_gene_568	Ear_height;Ratio_of_ear_height_to_total_height	Nodes_per_plant;Nodes_to_ear;Ratio_of_ear_height_to_total_height;Sucrose	1	0	0	0	0	0	0	0	0	1	1	0	0	0	0	0	1	0	0	0	0	0	0	0	0	0	4	dispensable
pan_gene_10828	pan_gene_584	Ear_height;Ratio_of_ear_height_to_total_height	Ratio_of_ear_height_to_total_height;Stalk_strength	1	0	0	0	0	0	0	0	0	0	0	0	0	0	0	0	0	0	0	1	0	1	0	0	0	0	3	dispensable
pan_gene_10892	pan_gene_14594	Boxcox-transformed_leaf_angle;Ratio_of_ear_height_to_total_height	Ratio_of_ear_height_to_total_height	1	0	0	1	0	0	0	0	0	0	0	0	0	0	0	0	0	0	1	0	0	0	1	0	0	0	4	dispensable
pan_gene_10892	pan_gene_18235	Boxcox-transformed_leaf_angle;Ratio_of_ear_height_to_total_height	Days_to_silk;Nodes_per_plant;Ratio_of_ear_height_to_total_height	1	0	0	0	0	0	0	0	0	0	0	1	0	0	0	0	0	0	0	0	0	1	0	0	0	0	3	dispensable
pan_gene_10899	pan_gene_14985	Ratio_of_ear_height_to_total_height	Ratio_of_ear_height_to_total_height	1	1	0	1	0	1	0	0	0	0	0	1	0	0	0	0	1	0	0	1	1	1	1	1	1	1	13	near-core
pan_gene_10899	pan_gene_16071	Ratio_of_ear_height_to_total_height	Days_to_anthesis;Nodes_to_ear;Ratio_of_ear_height_to_total_height	1	0	0	0	0	0	0	0	0	0	0	0	0	0	0	0	0	0	0	0	0	0	0	0	0	0	1	private
pan_gene_10899	pan_gene_16340	Ratio_of_ear_height_to_total_height	Anthesis-silking_interval;Height_above_ear;Plant_height;Ratio_of_ear_height_to_total_height	0	0	0	0	1	0	0	0	0	0	0	0	0	0	0	0	0	0	0	0	0	0	0	0	0	0	1	private
pan_gene_10899	pan_gene_19069	Ratio_of_ear_height_to_total_height	Average_internode_length_(below_ear);Ear_height;Ratio_of_ear_height_to_total_height	0	0	0	0	1	1	1	0	0	0	0	1	1	0	1	1	0	0	0	0	1	1	1	0	1	0	11	near-core
pan_gene_10899	pan_gene_21002	Ratio_of_ear_height_to_total_height	Ear_height;Ratio_of_ear_height_to_total_height	1	1	0	1	0	1	1	0	1	0	0	0	1	1	0	0	1	0	1	1	1	0	1	0	1	1	15	near-core
pan_gene_10899	pan_gene_21534	Ratio_of_ear_height_to_total_height	Ratio_of_ear_height_to_total_height	1	0	0	1	1	0	0	0	0	0	0	1	0	1	1	1	1	0	0	1	1	0	1	1	0	1	13	near-core
pan_gene_10899	pan_gene_22125	Ratio_of_ear_height_to_total_height	Ratio_of_ear_height_to_total_height	1	0	1	1	1	1	0	1	0	0	1	0	1	1	0	0	0	0	0	0	0	1	0	0	1	0	11	near-core
pan_gene_10899	pan_gene_22467	Ratio_of_ear_height_to_total_height	Chlorophyll_B;Ratio_of_ear_height_to_total_height	0	0	0	0	1	0	0	0	0	1	0	0	0	0	0	1	1	0	1	0	0	0	0	0	0	1	6	dispensable
pan_gene_10899	pan_gene_24823	Ratio_of_ear_height_to_total_height	Ratio_of_ear_height_to_total_height	1	1	1	0	1	1	1	0	0	1	1	0	1	0	1	1	1	0	0	0	1	1	1	1	1	1	18	near-core
pan_gene_10899	pan_gene_26793	Ratio_of_ear_height_to_total_height	Nodes_per_plant;Ratio_of_ear_height_to_total_height	1	0	0	1	0	1	0	0	1	0	0	0	0	0	0	0	0	0	0	0	0	0	1	0	0	0	5	dispensable
pan_gene_10899	pan_gene_27659	Ratio_of_ear_height_to_total_height	Days_to_anthesis;Nodes_per_plant;Photoperiod_Growing-degree_days_to_silk;Photoperiod_growing-degree_days_to_anthesis;Ratio_of_ear_height_to_total_height	0	1	0	0	0	1	1	0	0	1	0	0	0	0	1	0	0	0	1	1	0	0	0	0	0	0	7	dispensable
pan_gene_10899	pan_gene_27660	Ratio_of_ear_height_to_total_height	Days_to_anthesis;Ratio_of_ear_height_to_total_height	0	0	0	0	0	0	0	0	0	0	0	0	0	0	0	1	0	0	0	0	0	0	0	0	0	0	1	private
pan_gene_10899	pan_gene_27861	Ratio_of_ear_height_to_total_height	Ratio_of_ear_height_to_total_height	0	0	0	1	0	0	0	0	0	0	0	0	0	0	0	0	0	0	0	0	0	0	0	0	0	0	1	private
pan_gene_10899	pan_gene_28356	Ratio_of_ear_height_to_total_height	Height_above_ear;Ratio_of_ear_height_to_total_height	1	0	0	0	0	1	1	0	0	0	0	0	1	0	1	0	0	0	0	0	1	0	0	0	0	0	6	dispensable
pan_gene_10899	pan_gene_28717	Ratio_of_ear_height_to_total_height	Ratio_of_ear_height_to_total_height	1	0	1	0	0	1	0	1	1	1	1	1	0	0	1	0	0	0	1	1	1	1	1	1	1	1	17	near-core
pan_gene_10899	pan_gene_30231	Ratio_of_ear_height_to_total_height	Ratio_of_ear_height_to_total_height;Tassel_length	1	1	1	1	0	1	1	0	1	1	1	1	1	1	1	0	1	0	1	1	1	0	1	0	1	1	20	core
pan_gene_10899	pan_gene_31281	Ratio_of_ear_height_to_total_height	Ratio_of_ear_height_to_total_height;Southern_leaf_blight	1	1	1	1	1	1	1	0	1	1	1	1	1	1	0	1	0	0	0	1	1	1	1	0	1	0	19	near-core
pan_gene_10899	pan_gene_32091	Ratio_of_ear_height_to_total_height	Boxcox-transformed_leaf_angle;Nodes_above_ear;Ratio_of_ear_height_to_total_height	1	1	1	1	1	1	1	1	1	1	1	1	1	1	1	1	1	0	1	1	1	1	1	1	1	1	25	core
pan_gene_10899	pan_gene_4183	Ratio_of_ear_height_to_total_height	Ratio_of_ear_height_to_total_height	1	1	0	1	1	1	1	0	1	0	1	1	1	1	0	0	1	0	0	1	1	1	1	1	1	1	19	near-core
pan_gene_10899	pan_gene_5220	Ratio_of_ear_height_to_total_height	100_Kernel_weight;Ratio_of_ear_height_to_total_height;Starch	1	1	0	1	1	1	0	0	1	1	1	1	1	1	1	0	1	0	1	1	0	0	0	0	1	1	17	near-core
pan_gene_10899	pan_gene_5296	Ratio_of_ear_height_to_total_height	Ear_height;Ratio_of_ear_height_to_total_height	1	0	1	1	0	1	1	1	0	0	1	1	1	1	0	1	0	0	1	1	1	1	1	1	1	1	19	near-core
pan_gene_10899	pan_gene_5481	Ratio_of_ear_height_to_total_height	Anthesis-silking_interval;Boxcox-transformed_leaf_angle;Ratio_of_ear_height_to_total_height	1	0	0	0	0	1	0	0	0	0	1	0	0	0	1	0	0	0	0	0	0	0	0	0	0	0	4	dispensable
pan_gene_10899	pan_gene_7481	Ratio_of_ear_height_to_total_height	Height_above_ear;Ratio_of_ear_height_to_total_height;Stalk_strength	1	0	0	1	1	0	0	0	0	0	0	0	0	0	0	1	0	0	0	0	0	0	0	0	0	0	4	dispensable
pan_gene_10899	pan_gene_8000	Ratio_of_ear_height_to_total_height	Days_to_silk;Leaf_length;Ratio_of_ear_height_to_total_height	1	1	1	1	0	1	1	0	1	0	1	1	0	0	0	0	1	0	1	1	1	1	1	0	1	1	17	near-core
pan_gene_10899	pan_gene_9160	Ratio_of_ear_height_to_total_height	Ratio_of_ear_height_to_total_height	0	0	0	1	1	0	0	0	0	0	0	0	0	0	0	1	0	0	0	0	0	0	0	0	0	0	3	dispensable
pan_gene_10914	pan_gene_14926	Ratio_of_ear_height_to_total_height;Stalk_strength	Nodes_above_ear;Nodes_to_ear;Ratio_of_ear_height_to_total_height	1	0	0	0	0	0	0	0	0	0	0	0	0	0	0	0	0	0	0	0	0	0	0	0	0	0	1	private
pan_gene_10916	pan_gene_28694	Leaf_width;Ratio_of_ear_height_to_total_height	Ratio_of_ear_height_to_total_height	1	0	0	0	0	0	0	0	0	0	0	0	0	0	0	0	0	0	0	0	1	0	0	0	0	0	2	dispensable
pan_gene_10994	pan_gene_22773	Ratio_of_ear_height_to_total_height	Boxcox-transformed_leaf_angle;Ear_row_number;Nodes_to_ear;Ratio_of_ear_height_to_total_height	1	0	0	0	0	0	0	0	1	0	0	0	0	1	0	0	1	0	0	0	0	0	0	1	0	0	5	dispensable
pan_gene_10994	pan_gene_32082	Ratio_of_ear_height_to_total_height	Ratio_of_ear_height_to_total_height	1	0	0	1	1	1	0	0	1	0	0	0	0	1	1	1	0	0	0	0	1	0	1	0	1	0	11	near-core
pan_gene_10994	pan_gene_6299	Ratio_of_ear_height_to_total_height	Ear_height;Ratio_of_ear_height_to_total_height	1	0	1	0	1	0	0	0	1	1	1	0	0	1	1	1	0	0	0	0	0	0	1	0	0	0	10	dispensable
pan_gene_10994	pan_gene_8450	Ratio_of_ear_height_to_total_height	Nodes_to_ear;Photoperiod_growing-degree_days_to_anthesis;Ratio_of_ear_height_to_total_height	1	0	1	0	1	1	0	0	1	1	1	0	0	0	1	0	1	0	0	0	1	0	1	0	0	0	11	near-core
pan_gene_10994	pan_gene_8652	Ratio_of_ear_height_to_total_height	Ear_height;Ear_row_number;Nodes_to_ear;Ratio_of_ear_height_to_total_height	1	1	1	1	0	0	1	1	0	0	1	0	1	0	1	0	1	0	0	1	0	1	1	0	0	0	13	near-core
pan_gene_10994	pan_gene_8829	Ratio_of_ear_height_to_total_height	Anthesis-silking_interval;Height_above_ear;Nodes_to_ear;Ratio_of_ear_height_to_total_height;Stalk_strength	1	0	1	0	1	1	0	1	0	1	1	0	1	0	1	0	0	0	0	1	0	0	0	1	0	0	11	near-core
pan_gene_10994	pan_gene_9243	Ratio_of_ear_height_to_total_height	Nodes_to_ear;Ratio_of_ear_height_to_total_height	1	0	1	0	1	0	0	0	1	1	1	0	0	1	1	0	0	0	0	0	0	0	1	0	0	0	9	dispensable
pan_gene_11135	pan_gene_11980	Ratio_of_ear_height_to_total_height;Tassel_branch_number	Average_internode_length_(above_ear);Days_to_silk;Glutamate;Nitrate;PCA_of_metabolites:_PC1;Ratio_of_ear_height_to_total_height;Tassel_branch_number	0	0	0	0	0	1	0	0	0	0	0	1	0	0	0	0	0	0	0	0	0	0	0	0	0	0	2	dispensable
pan_gene_11135	pan_gene_139	Ratio_of_ear_height_to_total_height;Tassel_branch_number	Average_internode_length_(above_ear);Nodes_per_plant;Nodes_to_ear;Ratio_of_ear_height_to_total_height	1	0	0	0	1	0	0	1	0	0	0	1	0	0	0	0	0	0	0	0	0	0	0	0	0	0	4	dispensable
pan_gene_11135	pan_gene_1544	Ratio_of_ear_height_to_total_height;Tassel_branch_number	Ratio_of_ear_height_to_total_height	1	0	0	0	0	1	0	1	0	0	1	0	0	0	0	0	0	0	0	0	0	0	1	0	0	0	5	dispensable
pan_gene_11135	pan_gene_31548	Ratio_of_ear_height_to_total_height;Tassel_branch_number	Ratio_of_ear_height_to_total_height	1	0	0	0	1	1	0	1	0	0	0	0	0	0	0	0	1	0	0	0	1	0	1	0	0	0	7	dispensable
pan_gene_11135	pan_gene_4191	Ratio_of_ear_height_to_total_height;Tassel_branch_number	Ratio_of_ear_height_to_total_height	1	0	0	0	0	0	0	0	0	0	0	0	0	0	0	0	0	0	0	0	0	0	0	0	0	0	1	private
pan_gene_11135	pan_gene_4260	Ratio_of_ear_height_to_total_height;Tassel_branch_number	Ratio_of_ear_height_to_total_height;Stalk_strength;Tassel_length	1	1	0	0	0	1	0	1	0	0	1	1	0	0	0	0	1	0	0	0	1	1	1	0	1	0	11	near-core
pan_gene_11135	pan_gene_8292	Ratio_of_ear_height_to_total_height;Tassel_branch_number	Days_to_silk;Ratio_of_ear_height_to_total_height	1	1	0	0	1	1	0	0	0	0	0	0	0	0	0	1	0	0	0	0	0	0	1	0	0	0	6	dispensable
pan_gene_11140	pan_gene_27232	Ratio_of_ear_height_to_total_height	Ratio_of_ear_height_to_total_height	1	0	1	1	1	1	1	1	0	1	1	1	0	1	1	1	1	0	1	0	1	0	1	1	1	1	20	core
pan_gene_11140	pan_gene_32531	Ratio_of_ear_height_to_total_height	100_Kernel_weight;Ratio_of_ear_height_to_total_height;Tassel_branch_number	1	0	1	0	0	1	0	0	1	0	0	1	0	0	1	1	1	1	1	0	0	0	0	0	0	1	11	near-core
pan_gene_11140	pan_gene_5237	Ratio_of_ear_height_to_total_height	Ear_height;Nodes_above_ear;Ratio_of_ear_height_to_total_height	1	0	1	1	0	1	1	1	1	1	0	1	0	0	1	1	1	0	1	1	1	0	1	0	0	1	17	near-core
pan_gene_11140	pan_gene_8498	Ratio_of_ear_height_to_total_height	Ratio_of_ear_height_to_total_height	1	1	0	0	1	0	1	0	0	1	0	1	0	1	1	1	0	0	0	0	0	1	1	1	0	0	12	near-core
pan_gene_11173	pan_gene_27840	Nodes_to_ear;Ratio_of_ear_height_to_total_height;Tassel_branch_number	Average_internode_length_(below_ear);Nodes_to_ear;Ratio_of_ear_height_to_total_height	0	0	0	0	0	0	0	0	1	0	0	0	0	0	0	0	0	0	0	0	0	0	0	0	0	0	1	private
pan_gene_11183	pan_gene_21346	Nodes_above_ear;Ratio_of_ear_height_to_total_height	Leaf_width;Ratio_of_ear_height_to_total_height	1	0	0	1	1	0	1	1	1	0	0	1	0	1	0	1	0	0	0	0	0	0	0	0	0	0	9	dispensable
pan_gene_11183	pan_gene_23785	Nodes_above_ear;Ratio_of_ear_height_to_total_height	Ratio_of_ear_height_to_total_height	1	1	0	1	0	0	1	1	0	0	0	0	1	0	0	1	0	0	0	0	0	0	0	0	0	1	8	dispensable
pan_gene_11183	pan_gene_251	Nodes_above_ear;Ratio_of_ear_height_to_total_height	Ratio_of_ear_height_to_total_height	1	0	0	1	1	0	1	1	1	1	1	0	1	1	1	1	0	0	0	1	1	0	0	1	0	0	15	near-core
pan_gene_11183	pan_gene_27658	Nodes_above_ear;Ratio_of_ear_height_to_total_height	Nodes_per_plant;Ratio_of_ear_height_to_total_height	1	1	0	1	1	0	1	1	1	1	1	1	1	1	0	1	1	1	0	1	0	1	0	1	1	1	20	core
pan_gene_11183	pan_gene_2768	Nodes_above_ear;Ratio_of_ear_height_to_total_height	Nodes_to_ear;Ratio_of_ear_height_to_total_height	1	1	0	1	1	0	1	1	1	1	1	1	0	1	0	1	0	0	0	1	0	0	0	1	0	1	15	near-core
pan_gene_11183	pan_gene_28335	Nodes_above_ear;Ratio_of_ear_height_to_total_height	Ratio_of_ear_height_to_total_height	1	1	0	1	0	0	1	1	0	1	0	0	0	1	0	1	0	1	0	0	0	0	0	0	0	1	10	dispensable
pan_gene_11183	pan_gene_31257	Nodes_above_ear;Ratio_of_ear_height_to_total_height	Ratio_of_ear_height_to_total_height;Starch	1	1	1	1	1	0	1	0	1	1	1	0	1	0	0	1	0	0	1	1	1	0	1	0	0	1	16	near-core
pan_gene_11183	pan_gene_5384	Nodes_above_ear;Ratio_of_ear_height_to_total_height	Nodes_to_ear;Ratio_of_ear_height_to_total_height;Tassel_length	1	1	0	1	1	0	1	1	1	1	0	1	1	1	1	1	1	1	0	1	0	0	0	1	1	1	19	near-core
pan_gene_11202	pan_gene_18073	Leaf_width;Ratio_of_ear_height_to_total_height	Nodes_to_ear;Ratio_of_ear_height_to_total_height	1	0	0	0	1	0	0	0	0	0	1	0	0	0	0	0	0	0	0	0	1	0	0	0	1	0	5	dispensable
pan_gene_11216	pan_gene_23460	Height_above_ear;Nodes_above_ear;Ratio_of_ear_height_to_total_height	Ratio_of_ear_height_to_total_height	1	0	0	0	0	0	0	0	1	0	0	0	0	0	0	0	0	1	0	0	0	0	0	0	0	1	4	dispensable
pan_gene_11240	pan_gene_14600	Ratio_of_ear_height_to_total_height	100_Kernel_weight;Ratio_of_ear_height_to_total_height	0	0	0	0	0	0	0	0	0	0	0	0	0	0	0	0	0	0	0	1	0	0	0	0	0	0	1	private
pan_gene_11240	pan_gene_21881	Ratio_of_ear_height_to_total_height	Anthesis-silking_interval;Ear_height;Leaf_width;Nodes_to_ear;Ratio_of_ear_height_to_total_height	1	0	1	1	1	1	0	0	1	0	1	1	1	0	1	1	1	1	0	0	1	0	0	0	1	0	15	near-core
pan_gene_11240	pan_gene_4207	Ratio_of_ear_height_to_total_height	Days_to_silk;Height_per_day_(until_flowering);Ratio_of_ear_height_to_total_height	1	0	0	0	0	1	0	0	0	1	0	0	1	0	1	0	0	0	1	1	0	0	1	0	1	0	9	dispensable
pan_gene_11240	pan_gene_8393	Ratio_of_ear_height_to_total_height	Photoperiod_Growing-degree_days_to_silk;Photoperiod_growing-degree_days_to_anthesis;Plant_height;Ratio_of_ear_height_to_total_height	0	0	1	0	1	0	0	0	0	0	0	0	0	0	1	0	0	0	0	0	0	0	0	0	0	0	3	dispensable
pan_gene_11267	pan_gene_16379	Ear_height;Ratio_of_ear_height_to_total_height	Glucose;Ratio_of_ear_height_to_total_height	1	1	0	1	0	0	0	0	0	0	1	0	1	0	0	1	0	0	0	1	0	1	1	0	0	0	9	dispensable
pan_gene_11267	pan_gene_22365	Ear_height;Ratio_of_ear_height_to_total_height	Anthesis-silking_interval;Days_to_silk;Ear_row_number;Ratio_of_ear_height_to_total_height	0	1	0	0	0	0	0	0	0	0	1	0	1	0	0	0	0	0	0	0	0	0	0	0	0	0	3	dispensable
pan_gene_11267	pan_gene_4077	Ear_height;Ratio_of_ear_height_to_total_height	Ratio_of_ear_height_to_total_height;Tassel_branch_number	1	0	0	0	0	0	0	0	0	0	0	0	0	0	0	0	1	0	1	0	0	0	1	0	0	0	4	dispensable
pan_gene_11267	pan_gene_4244	Ear_height;Ratio_of_ear_height_to_total_height	Nodes_to_ear;Ratio_of_ear_height_to_total_height	1	1	1	0	1	0	0	0	0	1	0	0	0	0	0	1	0	0	0	1	0	0	0	0	0	0	7	dispensable
pan_gene_11267	pan_gene_4823	Ear_height;Ratio_of_ear_height_to_total_height	Boxcox-transformed_leaf_angle;Ratio_of_ear_height_to_total_height	1	0	0	0	0	0	0	0	0	0	0	0	0	0	0	0	0	0	0	0	0	0	0	0	0	1	2	dispensable
pan_gene_11267	pan_gene_4916	Ear_height;Ratio_of_ear_height_to_total_height	Ratio_of_ear_height_to_total_height;Tassel_length	1	0	0	0	0	0	1	0	0	0	0	0	1	0	0	0	0	0	0	0	1	1	1	0	0	0	6	dispensable
pan_gene_11267	pan_gene_4972	Ear_height;Ratio_of_ear_height_to_total_height	Average_internode_length_(below_ear);Ratio_of_ear_height_to_total_height	1	0	0	0	0	0	0	0	0	0	0	0	0	0	0	0	0	0	0	0	0	0	0	0	0	0	1	private
pan_gene_11267	pan_gene_58159	Ear_height;Ratio_of_ear_height_to_total_height	Anthesis-silking_interval;Ear_height;Ratio_of_ear_height_to_total_height	1	0	0	0	0	0	0	0	0	0	0	0	0	0	0	0	0	0	0	0	0	0	0	0	0	0	1	private
pan_gene_11267	pan_gene_91377	Ear_height;Ratio_of_ear_height_to_total_height	Ratio_of_ear_height_to_total_height	1	0	0	0	0	0	0	0	0	0	0	0	0	0	1	0	0	0	0	0	0	0	0	0	0	0	2	dispensable
pan_gene_11267	pan_gene_9243	Ear_height;Ratio_of_ear_height_to_total_height	Nodes_to_ear;Ratio_of_ear_height_to_total_height	1	1	1	0	1	0	1	1	0	1	1	0	1	0	0	1	1	0	0	1	1	1	1	0	0	0	15	near-core
pan_gene_11329	pan_gene_22303	Nodes_to_ear;Ratio_of_ear_height_to_total_height	Days_to_anthesis;Days_to_silk;Nodes_to_ear;Ratio_of_ear_height_to_total_height	1	1	1	1	1	1	1	0	1	1	1	1	0	1	0	0	1	0	1	1	1	1	0	1	0	0	18	near-core
pan_gene_11329	pan_gene_22773	Nodes_to_ear;Ratio_of_ear_height_to_total_height	Boxcox-transformed_leaf_angle;Ear_row_number;Nodes_to_ear;Ratio_of_ear_height_to_total_height	1	1	1	0	0	1	1	1	1	1	1	1	0	1	0	0	1	0	1	0	1	0	0	1	0	0	15	near-core
pan_gene_11329	pan_gene_27232	Nodes_to_ear;Ratio_of_ear_height_to_total_height	Ratio_of_ear_height_to_total_height	1	1	1	1	1	1	1	0	0	0	1	1	0	1	0	1	1	0	1	0	0	1	0	0	0	0	14	near-core
pan_gene_11329	pan_gene_32531	Nodes_to_ear;Ratio_of_ear_height_to_total_height	100_Kernel_weight;Ratio_of_ear_height_to_total_height;Tassel_branch_number	1	0	1	0	0	1	0	1	1	0	0	1	0	0	0	1	0	0	1	1	0	1	0	1	0	0	11	near-core
pan_gene_11329	pan_gene_4994	Nodes_to_ear;Ratio_of_ear_height_to_total_height	Average_internode_length_(below_ear);Ear_height;Nitrate;Northern_Leaf_Blight;Ratio_of_ear_height_to_total_height	1	0	1	0	1	1	1	0	0	0	0	1	0	1	0	1	1	0	0	1	1	0	0	0	0	0	11	near-core
pan_gene_11329	pan_gene_7480	Nodes_to_ear;Ratio_of_ear_height_to_total_height	Height_above_ear;Ratio_of_ear_height_to_total_height	1	0	1	0	1	0	1	0	0	0	1	0	0	1	0	1	1	0	1	1	0	1	0	0	0	0	11	near-core
pan_gene_11862	pan_gene_16071	Ratio_of_ear_height_to_total_height	Days_to_anthesis;Nodes_to_ear;Ratio_of_ear_height_to_total_height	1	0	0	0	0	0	0	0	0	0	0	0	0	0	0	0	0	0	0	0	0	0	0	0	0	0	1	private
pan_gene_11862	pan_gene_28717	Ratio_of_ear_height_to_total_height	Ratio_of_ear_height_to_total_height	1	0	0	1	0	0	0	0	0	0	0	0	0	0	0	1	0	0	0	0	0	0	0	0	0	0	3	dispensable
pan_gene_11888	pan_gene_28717	Cob_diameter;Ear_height;Nodes_above_ear;Ratio_of_ear_height_to_total_height;Tassel_branch_number	Ratio_of_ear_height_to_total_height	0	0	0	0	0	1	0	0	0	0	0	0	0	0	0	0	0	0	0	0	0	0	0	0	0	0	1	private
pan_gene_11888	pan_gene_30231	Cob_diameter;Ear_height;Nodes_above_ear;Ratio_of_ear_height_to_total_height;Tassel_branch_number	Ratio_of_ear_height_to_total_height;Tassel_length	0	0	0	0	0	1	0	0	0	0	0	0	0	0	0	0	0	0	0	0	0	0	0	0	0	0	1	private
pan_gene_11888	pan_gene_4883	Cob_diameter;Ear_height;Nodes_above_ear;Ratio_of_ear_height_to_total_height;Tassel_branch_number	Chlorophyll_B;Ratio_of_ear_height_to_total_height	0	0	0	0	0	1	0	0	0	0	0	0	0	0	0	0	0	0	0	0	0	0	0	0	0	0	1	private
pan_gene_11888	pan_gene_5532	Cob_diameter;Ear_height;Nodes_above_ear;Ratio_of_ear_height_to_total_height;Tassel_branch_number	100_Kernel_weight;Ear_height;Nodes_per_plant;Ratio_of_ear_height_to_total_height	0	0	0	0	0	1	0	0	0	0	0	0	0	0	0	0	0	0	0	0	0	0	0	0	0	0	1	private
pan_gene_11888	pan_gene_8250	Cob_diameter;Ear_height;Nodes_above_ear;Ratio_of_ear_height_to_total_height;Tassel_branch_number	Ear_height;Ratio_of_ear_height_to_total_height	0	0	0	0	0	1	0	0	0	0	0	0	0	0	0	0	0	0	0	0	0	0	0	0	0	0	1	private
pan_gene_11980	pan_gene_139	Average_internode_length_(above_ear);Days_to_silk;Glutamate;Nitrate;PCA_of_metabolites:_PC1;Ratio_of_ear_height_to_total_height;Tassel_branch_number	Average_internode_length_(above_ear);Nodes_per_plant;Nodes_to_ear;Ratio_of_ear_height_to_total_height	0	0	0	0	0	0	0	0	0	0	0	1	0	0	0	0	0	1	0	0	0	0	0	0	0	1	3	dispensable
pan_gene_11980	pan_gene_1544	Average_internode_length_(above_ear);Days_to_silk;Glutamate;Nitrate;PCA_of_metabolites:_PC1;Ratio_of_ear_height_to_total_height;Tassel_branch_number	Ratio_of_ear_height_to_total_height	0	0	0	0	0	1	0	0	0	0	0	1	0	1	0	0	0	1	0	0	0	1	0	0	0	1	6	dispensable
pan_gene_11980	pan_gene_31548	Average_internode_length_(above_ear);Days_to_silk;Glutamate;Nitrate;PCA_of_metabolites:_PC1;Ratio_of_ear_height_to_total_height;Tassel_branch_number	Ratio_of_ear_height_to_total_height	0	0	0	0	0	1	0	0	0	0	0	0	0	0	0	0	0	0	0	0	0	1	0	0	0	0	2	dispensable
pan_gene_11980	pan_gene_8292	Average_internode_length_(above_ear);Days_to_silk;Glutamate;Nitrate;PCA_of_metabolites:_PC1;Ratio_of_ear_height_to_total_height;Tassel_branch_number	Days_to_silk;Ratio_of_ear_height_to_total_height	0	0	0	0	0	1	0	0	0	0	0	1	1	1	0	0	0	1	0	0	0	1	0	0	0	1	7	dispensable
pan_gene_12500	pan_gene_21445	Average_internode_length_(below_ear);Leaf_length;Ratio_of_ear_height_to_total_height;Southern_leaf_blight	Ear_height;Ratio_of_ear_height_to_total_height	0	0	0	0	0	0	0	0	0	0	0	0	0	0	0	0	0	0	0	0	0	1	0	0	0	0	1	private
pan_gene_12500	pan_gene_274	Average_internode_length_(below_ear);Leaf_length;Ratio_of_ear_height_to_total_height;Southern_leaf_blight	Days_to_anthesis;Plant_height;Ratio_of_ear_height_to_total_height	0	0	0	0	0	0	0	0	0	0	1	0	0	0	0	0	0	0	0	0	0	0	0	0	0	0	1	private
pan_gene_12500	pan_gene_32542	Average_internode_length_(below_ear);Leaf_length;Ratio_of_ear_height_to_total_height;Southern_leaf_blight	Ratio_of_ear_height_to_total_height	0	0	0	0	0	0	0	0	0	0	1	0	1	0	0	0	0	0	0	0	1	0	0	1	0	0	4	dispensable
pan_gene_12500	pan_gene_8594	Average_internode_length_(below_ear);Leaf_length;Ratio_of_ear_height_to_total_height;Southern_leaf_blight	Ratio_of_ear_height_to_total_height	0	0	0	0	0	0	0	0	0	0	0	0	1	0	0	0	0	0	0	0	0	0	0	0	0	0	1	private
pan_gene_12652	pan_gene_4183	Boxcox-transformed_leaf_angle;Ratio_of_ear_height_to_total_height	Ratio_of_ear_height_to_total_height	0	0	0	0	0	0	0	0	0	0	0	0	0	0	0	0	0	0	0	0	0	0	0	0	1	0	1	private
pan_gene_12652	pan_gene_8601	Boxcox-transformed_leaf_angle;Ratio_of_ear_height_to_total_height	Ratio_of_ear_height_to_total_height	0	0	0	0	0	0	0	0	0	0	0	0	0	0	0	0	0	0	0	0	0	0	0	0	1	0	1	private
pan_gene_13772	pan_gene_21346	Ratio_of_ear_height_to_total_height	Leaf_width;Ratio_of_ear_height_to_total_height	1	0	1	1	0	0	1	1	0	1	1	0	1	0	0	0	0	0	0	0	1	0	0	0	0	1	10	dispensable
pan_gene_13772	pan_gene_4881	Ratio_of_ear_height_to_total_height	Chlorophyll_B;Fumarate;Ratio_of_ear_height_to_total_height	1	0	0	0	0	0	0	0	0	1	0	0	0	0	0	0	0	0	0	0	0	1	0	0	0	0	3	dispensable
pan_gene_13803	pan_gene_16379	Ratio_of_ear_height_to_total_height	Glucose;Ratio_of_ear_height_to_total_height	1	0	0	0	1	0	1	0	0	0	0	0	0	0	0	0	0	0	0	0	0	0	0	0	0	0	3	dispensable
pan_gene_13803	pan_gene_21078	Ratio_of_ear_height_to_total_height	Ratio_of_ear_height_to_total_height	0	0	0	0	0	0	0	0	0	0	0	0	0	0	0	0	1	0	0	0	0	0	0	0	0	0	1	private
pan_gene_13803	pan_gene_22365	Ratio_of_ear_height_to_total_height	Anthesis-silking_interval;Days_to_silk;Ear_row_number;Ratio_of_ear_height_to_total_height	0	0	0	0	0	0	1	0	0	1	0	0	1	0	0	0	1	0	0	0	0	0	0	0	1	0	5	dispensable
pan_gene_13803	pan_gene_28860	Ratio_of_ear_height_to_total_height	Boxcox-transformed_leaf_angle;Ratio_of_ear_height_to_total_height	1	0	0	0	0	0	0	0	0	0	0	0	0	1	0	0	0	0	0	0	0	0	0	0	0	0	2	dispensable
pan_gene_13803	pan_gene_31492	Ratio_of_ear_height_to_total_height	Ratio_of_ear_height_to_total_height	1	0	0	0	1	0	0	1	1	1	0	0	0	1	0	0	1	1	0	0	0	0	0	0	0	0	8	dispensable
pan_gene_13803	pan_gene_4916	Ratio_of_ear_height_to_total_height	Ratio_of_ear_height_to_total_height;Tassel_length	1	0	0	0	0	0	1	0	0	0	0	0	0	0	0	0	0	0	0	0	0	0	0	0	0	0	2	dispensable
pan_gene_13803	pan_gene_4972	Ratio_of_ear_height_to_total_height	Average_internode_length_(below_ear);Ratio_of_ear_height_to_total_height	1	0	0	0	0	0	0	0	0	0	0	0	0	0	0	0	0	0	0	0	0	0	0	0	0	0	1	private
pan_gene_13803	pan_gene_58159	Ratio_of_ear_height_to_total_height	Anthesis-silking_interval;Ear_height;Ratio_of_ear_height_to_total_height	1	0	0	0	0	0	0	0	0	0	0	0	0	0	0	0	0	0	0	1	0	0	0	0	0	0	2	dispensable
pan_gene_139	pan_gene_1544	Average_internode_length_(above_ear);Nodes_per_plant;Nodes_to_ear;Ratio_of_ear_height_to_total_height	Ratio_of_ear_height_to_total_height	1	1	0	1	1	1	0	0	0	0	1	1	1	1	0	1	0	1	0	1	1	1	1	1	1	1	18	near-core
pan_gene_139	pan_gene_31548	Average_internode_length_(above_ear);Nodes_per_plant;Nodes_to_ear;Ratio_of_ear_height_to_total_height	Ratio_of_ear_height_to_total_height	1	0	0	1	0	1	1	0	0	0	1	0	1	1	0	1	0	1	0	0	1	1	1	1	0	0	13	near-core
pan_gene_139	pan_gene_4191	Average_internode_length_(above_ear);Nodes_per_plant;Nodes_to_ear;Ratio_of_ear_height_to_total_height	Ratio_of_ear_height_to_total_height	1	0	0	0	0	0	0	0	0	0	0	0	1	0	0	0	0	0	0	0	0	1	1	1	0	0	5	dispensable
pan_gene_139	pan_gene_8292	Average_internode_length_(above_ear);Nodes_per_plant;Nodes_to_ear;Ratio_of_ear_height_to_total_height	Days_to_silk;Ratio_of_ear_height_to_total_height	1	0	0	1	0	1	1	0	0	0	1	1	0	0	0	1	0	0	0	1	1	0	1	1	0	1	12	near-core
pan_gene_14298	pan_gene_18134	Nitrate;Ratio_of_ear_height_to_total_height	Ratio_of_ear_height_to_total_height	1	0	0	0	0	0	0	0	0	0	0	0	0	0	0	0	0	0	0	0	0	0	0	0	0	0	1	private
pan_gene_14298	pan_gene_24865	Nitrate;Ratio_of_ear_height_to_total_height	100_Kernel_weight;Glucose;Ratio_of_ear_height_to_total_height;Tassel_branch_number	1	0	0	0	0	0	0	0	0	0	0	0	0	0	0	0	0	0	0	0	0	0	0	0	0	0	1	private
pan_gene_14298	pan_gene_32442	Nitrate;Ratio_of_ear_height_to_total_height	Ratio_of_ear_height_to_total_height	1	0	0	0	0	0	0	0	0	0	0	0	0	0	0	0	0	0	0	0	0	0	0	0	0	0	1	private
pan_gene_14587	pan_gene_16340	Boxcox-transformed_leaf_angle;Height_above_ear;Ratio_of_ear_height_to_total_height	Anthesis-silking_interval;Height_above_ear;Plant_height;Ratio_of_ear_height_to_total_height	0	0	0	0	1	0	0	0	0	0	0	0	0	0	0	0	0	0	0	0	0	0	0	0	0	0	1	private
pan_gene_14587	pan_gene_19069	Boxcox-transformed_leaf_angle;Height_above_ear;Ratio_of_ear_height_to_total_height	Average_internode_length_(below_ear);Ear_height;Ratio_of_ear_height_to_total_height	0	0	0	0	1	0	0	0	0	1	0	0	0	0	0	0	0	0	0	0	0	0	0	0	0	0	2	dispensable
pan_gene_14587	pan_gene_22125	Boxcox-transformed_leaf_angle;Height_above_ear;Ratio_of_ear_height_to_total_height	Ratio_of_ear_height_to_total_height	0	0	0	0	0	0	0	0	0	1	0	0	0	0	0	0	0	0	0	0	0	0	0	0	0	0	1	private
pan_gene_14587	pan_gene_24823	Boxcox-transformed_leaf_angle;Height_above_ear;Ratio_of_ear_height_to_total_height	Ratio_of_ear_height_to_total_height	0	0	0	0	1	0	0	0	0	1	0	0	0	0	0	0	0	0	0	0	0	0	0	0	0	0	2	dispensable
pan_gene_14587	pan_gene_5296	Boxcox-transformed_leaf_angle;Height_above_ear;Ratio_of_ear_height_to_total_height	Ear_height;Ratio_of_ear_height_to_total_height	0	0	0	0	0	0	0	0	0	1	0	0	0	0	0	0	0	0	0	0	0	0	0	0	0	0	1	private
pan_gene_14587	pan_gene_7481	Boxcox-transformed_leaf_angle;Height_above_ear;Ratio_of_ear_height_to_total_height	Height_above_ear;Ratio_of_ear_height_to_total_height;Stalk_strength	0	0	0	0	1	0	0	0	0	0	0	0	0	0	0	0	0	0	0	0	0	0	0	0	0	0	1	private
pan_gene_14593	pan_gene_22489	Ratio_of_ear_height_to_total_height	Ratio_of_ear_height_to_total_height	1	0	0	0	0	0	0	0	0	0	0	0	0	0	0	0	0	0	0	0	0	0	0	0	0	0	1	private
pan_gene_14593	pan_gene_4248	Ratio_of_ear_height_to_total_height	Ratio_of_ear_height_to_total_height	1	0	0	0	0	0	0	0	0	0	0	0	0	0	0	0	0	0	0	0	0	0	0	1	0	0	2	dispensable
pan_gene_14600	pan_gene_27896	100_Kernel_weight;Ratio_of_ear_height_to_total_height	Ratio_of_ear_height_to_total_height;Southern_leaf_blight	0	0	0	0	0	1	0	0	0	0	0	0	0	0	0	0	0	1	0	1	0	0	0	0	0	0	3	dispensable
pan_gene_14644	pan_gene_28220	Ear_height;Height_per_day_(until_flowering);Ratio_of_ear_height_to_total_height;Tassel_length	Average_internode_length_(below_ear);Ratio_of_ear_height_to_total_height	0	0	0	0	0	0	0	0	0	0	0	0	0	0	0	0	0	0	0	0	0	0	0	0	1	0	1	private
pan_gene_14724	pan_gene_32095	100_Kernel_weight;Ratio_of_ear_height_to_total_height	Ratio_of_ear_height_to_total_height;Tassel_branch_number	1	1	0	0	0	1	0	0	0	0	0	0	1	0	0	0	0	0	1	0	0	0	0	0	0	0	5	dispensable
pan_gene_14985	pan_gene_18134	Ratio_of_ear_height_to_total_height	Ratio_of_ear_height_to_total_height	1	0	0	0	0	0	0	0	0	0	0	0	0	0	0	0	0	0	0	0	0	0	0	0	0	0	1	private
pan_gene_14985	pan_gene_22150	Ratio_of_ear_height_to_total_height	Ratio_of_ear_height_to_total_height	1	1	0	1	0	0	1	1	1	1	0	1	1	1	1	1	1	1	1	1	0	1	1	1	1	1	21	core
pan_gene_14985	pan_gene_22467	Ratio_of_ear_height_to_total_height	Chlorophyll_B;Ratio_of_ear_height_to_total_height	0	0	0	0	1	0	0	0	0	0	0	0	0	0	0	1	1	0	1	0	0	0	0	0	0	1	5	dispensable
pan_gene_14985	pan_gene_22820	Ratio_of_ear_height_to_total_height	Ratio_of_ear_height_to_total_height	1	0	1	0	0	1	1	0	0	0	0	1	1	0	1	0	1	1	1	1	0	0	0	0	1	1	13	near-core
pan_gene_14985	pan_gene_26793	Ratio_of_ear_height_to_total_height	Nodes_per_plant;Ratio_of_ear_height_to_total_height	1	0	0	1	1	0	0	0	1	0	0	0	0	0	0	0	0	1	0	0	0	1	1	0	0	0	7	dispensable
pan_gene_14985	pan_gene_27659	Ratio_of_ear_height_to_total_height	Days_to_anthesis;Nodes_per_plant;Photoperiod_Growing-degree_days_to_silk;Photoperiod_growing-degree_days_to_anthesis;Ratio_of_ear_height_to_total_height	0	1	0	0	0	1	1	0	0	0	0	0	0	0	1	1	0	0	0	1	0	0	0	0	0	0	6	dispensable
pan_gene_14985	pan_gene_27660	Ratio_of_ear_height_to_total_height	Days_to_anthesis;Ratio_of_ear_height_to_total_height	0	0	0	0	1	0	0	0	0	1	0	0	0	0	0	1	0	0	0	0	0	0	0	0	0	0	3	dispensable
pan_gene_14985	pan_gene_28717	Ratio_of_ear_height_to_total_height	Ratio_of_ear_height_to_total_height	1	0	1	1	1	1	1	1	1	0	1	1	1	1	1	1	1	1	0	1	1	1	1	1	1	1	23	core
pan_gene_14985	pan_gene_32091	Ratio_of_ear_height_to_total_height	Boxcox-transformed_leaf_angle;Nodes_above_ear;Ratio_of_ear_height_to_total_height	1	1	0	0	1	0	0	0	1	0	0	1	1	0	0	1	1	1	0	1	0	1	1	1	1	1	15	near-core
pan_gene_14985	pan_gene_5481	Ratio_of_ear_height_to_total_height	Anthesis-silking_interval;Boxcox-transformed_leaf_angle;Ratio_of_ear_height_to_total_height	1	0	0	0	0	0	0	0	0	0	1	0	0	0	1	0	0	1	0	0	0	0	0	0	0	0	4	dispensable
pan_gene_14985	pan_gene_8250	Ratio_of_ear_height_to_total_height	Ear_height;Ratio_of_ear_height_to_total_height	1	1	0	1	1	1	1	0	1	0	0	1	1	1	0	0	1	0	0	1	0	0	1	0	0	1	14	near-core
pan_gene_14985	pan_gene_8324	Ratio_of_ear_height_to_total_height	Ratio_of_ear_height_to_total_height	1	0	0	1	1	1	0	1	1	0	1	1	0	1	0	1	1	1	0	0	1	1	0	1	0	1	16	near-core
pan_gene_14985	pan_gene_8601	Ratio_of_ear_height_to_total_height	Ratio_of_ear_height_to_total_height	1	1	1	1	1	0	0	0	0	1	0	0	1	1	1	1	1	1	0	1	1	1	0	0	1	1	17	near-core
pan_gene_14985	pan_gene_8616	Ratio_of_ear_height_to_total_height	Photoperiod_Growing-degree_days_to_silk;Ratio_of_ear_height_to_total_height	1	1	0	0	0	1	0	0	0	1	0	1	1	0	1	0	1	0	1	0	0	1	1	0	0	1	12	near-core
pan_gene_14985	pan_gene_9160	Ratio_of_ear_height_to_total_height	Ratio_of_ear_height_to_total_height	0	0	0	1	1	0	0	0	0	1	0	0	0	0	0	1	0	0	0	0	0	0	0	0	0	0	4	dispensable
pan_gene_1544	pan_gene_16383	Ratio_of_ear_height_to_total_height	Ratio_of_ear_height_to_total_height	1	0	0	0	0	0	0	0	0	0	0	0	0	1	0	0	0	0	0	0	0	0	0	0	0	0	2	dispensable
pan_gene_1544	pan_gene_21941	Ratio_of_ear_height_to_total_height	Ratio_of_ear_height_to_total_height	1	0	0	0	0	0	0	0	0	0	1	0	0	0	1	0	1	0	0	1	0	0	0	0	0	1	6	dispensable
pan_gene_1544	pan_gene_31548	Ratio_of_ear_height_to_total_height	Ratio_of_ear_height_to_total_height	1	1	1	1	1	1	1	1	1	1	1	0	1	1	0	1	1	1	1	0	1	1	1	1	0	1	22	core
pan_gene_1544	pan_gene_4191	Ratio_of_ear_height_to_total_height	Ratio_of_ear_height_to_total_height	1	1	0	0	0	0	0	0	0	0	0	1	0	0	0	0	0	0	0	0	0	1	1	1	0	0	6	dispensable
pan_gene_1544	pan_gene_8292	Ratio_of_ear_height_to_total_height	Days_to_silk;Ratio_of_ear_height_to_total_height	1	1	0	1	0	1	0	1	1	0	1	1	0	1	0	1	1	1	0	1	1	1	1	1	0	1	18	near-core
pan_gene_1544	pan_gene_9737	Ratio_of_ear_height_to_total_height	Nodes_to_ear;Ratio_of_ear_height_to_total_height	1	0	1	1	0	1	0	0	0	1	0	1	1	1	1	0	1	1	1	1	1	1	0	1	0	1	17	near-core
pan_gene_1544	pan_gene_9861	Ratio_of_ear_height_to_total_height	Anthesis-silking_interval;Days_to_silk;Plant_height;Ratio_of_ear_height_to_total_height;Tassel_branch_number	1	0	0	0	0	0	0	0	0	0	0	0	0	0	0	0	0	0	0	0	0	0	0	0	0	0	1	private
pan_gene_16071	pan_gene_19029	Days_to_anthesis;Nodes_to_ear;Ratio_of_ear_height_to_total_height	Nodes_to_ear;Ratio_of_ear_height_to_total_height	1	0	0	0	0	0	0	0	0	0	0	0	0	0	0	0	0	0	0	0	0	0	0	0	0	0	1	private
pan_gene_16071	pan_gene_21534	Days_to_anthesis;Nodes_to_ear;Ratio_of_ear_height_to_total_height	Ratio_of_ear_height_to_total_height	1	0	0	0	0	0	0	0	0	0	0	0	0	0	0	0	0	1	0	0	0	0	0	0	0	0	2	dispensable
pan_gene_16071	pan_gene_28717	Days_to_anthesis;Nodes_to_ear;Ratio_of_ear_height_to_total_height	Ratio_of_ear_height_to_total_height	1	0	0	0	1	0	0	0	0	0	0	0	1	0	0	0	0	1	0	0	0	0	0	0	0	0	4	dispensable
pan_gene_16071	pan_gene_30231	Days_to_anthesis;Nodes_to_ear;Ratio_of_ear_height_to_total_height	Ratio_of_ear_height_to_total_height;Tassel_length	1	0	0	0	1	0	0	0	0	0	0	0	1	0	0	0	0	1	0	0	0	0	0	0	0	0	4	dispensable
pan_gene_16071	pan_gene_32091	Days_to_anthesis;Nodes_to_ear;Ratio_of_ear_height_to_total_height	Boxcox-transformed_leaf_angle;Nodes_above_ear;Ratio_of_ear_height_to_total_height	1	0	0	0	0	0	0	0	0	0	0	0	1	0	0	0	0	1	0	0	0	0	0	0	0	0	3	dispensable
pan_gene_16071	pan_gene_8000	Days_to_anthesis;Nodes_to_ear;Ratio_of_ear_height_to_total_height	Days_to_silk;Leaf_length;Ratio_of_ear_height_to_total_height	1	0	0	0	1	0	0	0	0	0	0	0	0	0	0	0	0	1	0	0	0	0	0	0	0	0	3	dispensable
pan_gene_16321	pan_gene_8080	Ear_row_number;Ratio_of_ear_height_to_total_height	Ratio_of_ear_height_to_total_height	1	0	0	0	0	0	0	0	0	0	0	0	0	0	0	0	0	0	0	0	0	0	0	0	0	0	1	private
pan_gene_16340	pan_gene_19069	Anthesis-silking_interval;Height_above_ear;Plant_height;Ratio_of_ear_height_to_total_height	Average_internode_length_(below_ear);Ear_height;Ratio_of_ear_height_to_total_height	0	0	0	0	1	0	0	0	0	0	0	0	0	0	0	0	0	0	0	0	0	0	0	0	0	0	1	private
pan_gene_16340	pan_gene_22125	Anthesis-silking_interval;Height_above_ear;Plant_height;Ratio_of_ear_height_to_total_height	Ratio_of_ear_height_to_total_height	0	0	0	0	1	0	0	0	0	0	0	0	0	0	0	0	0	0	0	0	0	0	0	0	0	0	1	private
pan_gene_16340	pan_gene_24823	Anthesis-silking_interval;Height_above_ear;Plant_height;Ratio_of_ear_height_to_total_height	Ratio_of_ear_height_to_total_height	0	0	0	0	1	0	0	0	0	0	0	0	0	0	0	0	0	0	0	0	0	0	0	0	0	0	1	private
pan_gene_16340	pan_gene_31281	Anthesis-silking_interval;Height_above_ear;Plant_height;Ratio_of_ear_height_to_total_height	Ratio_of_ear_height_to_total_height;Southern_leaf_blight	0	0	0	0	1	0	0	0	0	0	0	0	0	0	0	0	0	0	0	0	0	0	0	0	0	0	1	private
pan_gene_16340	pan_gene_4183	Anthesis-silking_interval;Height_above_ear;Plant_height;Ratio_of_ear_height_to_total_height	Ratio_of_ear_height_to_total_height	0	0	0	0	1	0	0	0	0	0	0	0	0	0	0	0	0	0	0	0	0	0	0	0	0	0	1	private
pan_gene_16340	pan_gene_7481	Anthesis-silking_interval;Height_above_ear;Plant_height;Ratio_of_ear_height_to_total_height	Height_above_ear;Ratio_of_ear_height_to_total_height;Stalk_strength	0	0	0	0	1	0	0	0	0	0	0	0	0	0	0	0	0	0	0	0	0	0	0	0	0	0	1	private
pan_gene_16340	pan_gene_8594	Anthesis-silking_interval;Height_above_ear;Plant_height;Ratio_of_ear_height_to_total_height	Ratio_of_ear_height_to_total_height	0	0	0	0	1	0	0	0	0	0	0	0	0	0	0	0	0	0	0	0	0	0	0	0	0	0	1	private
pan_gene_16379	pan_gene_176	Glucose;Ratio_of_ear_height_to_total_height	Ratio_of_ear_height_to_total_height;Starch	0	0	0	0	0	0	0	0	1	0	0	0	0	0	0	0	0	0	0	0	0	0	0	0	0	0	1	private
pan_gene_16379	pan_gene_21078	Glucose;Ratio_of_ear_height_to_total_height	Ratio_of_ear_height_to_total_height	0	0	0	0	1	0	0	0	0	0	0	1	0	0	0	0	0	0	0	0	0	0	0	0	0	0	2	dispensable
pan_gene_16379	pan_gene_22126	Glucose;Ratio_of_ear_height_to_total_height	Height_above_ear;Ratio_of_ear_height_to_total_height	0	0	0	1	0	0	0	0	0	0	0	0	0	0	0	0	0	0	0	0	0	0	0	0	0	0	1	private
pan_gene_16379	pan_gene_22365	Glucose;Ratio_of_ear_height_to_total_height	Anthesis-silking_interval;Days_to_silk;Ear_row_number;Ratio_of_ear_height_to_total_height	0	1	0	0	1	0	0	0	1	1	1	0	1	0	0	0	0	0	0	0	0	0	0	0	0	0	6	dispensable
pan_gene_16379	pan_gene_28860	Glucose;Ratio_of_ear_height_to_total_height	Boxcox-transformed_leaf_angle;Ratio_of_ear_height_to_total_height	1	0	0	0	0	0	0	0	0	0	1	0	0	0	0	0	0	0	0	0	0	0	0	0	0	0	2	dispensable
pan_gene_16379	pan_gene_31492	Glucose;Ratio_of_ear_height_to_total_height	Ratio_of_ear_height_to_total_height	1	0	0	0	1	0	0	1	1	1	1	1	0	0	1	0	1	1	0	0	1	1	1	1	0	0	14	near-core
pan_gene_16379	pan_gene_4077	Glucose;Ratio_of_ear_height_to_total_height	Ratio_of_ear_height_to_total_height;Tassel_branch_number	1	0	0	0	0	0	0	0	0	0	0	0	0	0	1	0	0	0	0	0	0	0	1	0	0	0	3	dispensable
pan_gene_16379	pan_gene_4244	Glucose;Ratio_of_ear_height_to_total_height	Nodes_to_ear;Ratio_of_ear_height_to_total_height	1	0	1	0	0	1	0	0	0	1	0	1	0	1	0	1	0	0	0	1	1	0	1	1	1	1	13	near-core
pan_gene_16379	pan_gene_4823	Glucose;Ratio_of_ear_height_to_total_height	Boxcox-transformed_leaf_angle;Ratio_of_ear_height_to_total_height	1	0	1	1	0	0	1	1	0	0	1	0	0	0	0	0	0	0	0	0	0	0	1	0	0	1	8	dispensable
pan_gene_16379	pan_gene_4916	Glucose;Ratio_of_ear_height_to_total_height	Ratio_of_ear_height_to_total_height;Tassel_length	1	1	0	1	0	1	1	0	1	1	0	1	1	0	0	0	0	1	1	1	1	1	1	1	0	1	17	near-core
pan_gene_16379	pan_gene_4972	Glucose;Ratio_of_ear_height_to_total_height	Average_internode_length_(below_ear);Ratio_of_ear_height_to_total_height	1	0	0	0	1	0	0	0	0	1	0	0	0	0	1	0	0	0	0	0	0	0	0	0	0	0	4	dispensable
pan_gene_16379	pan_gene_8450	Glucose;Ratio_of_ear_height_to_total_height	Nodes_to_ear;Photoperiod_growing-degree_days_to_anthesis;Ratio_of_ear_height_to_total_height	1	1	1	0	1	1	0	0	1	1	1	1	1	0	1	1	0	0	1	1	1	1	1	1	0	1	19	near-core
pan_gene_16379	pan_gene_9243	Glucose;Ratio_of_ear_height_to_total_height	Nodes_to_ear;Ratio_of_ear_height_to_total_height	1	1	1	0	0	1	0	0	1	1	1	1	1	0	1	1	1	0	0	1	1	1	1	1	0	1	18	near-core
pan_gene_16383	pan_gene_21941	Ratio_of_ear_height_to_total_height	Ratio_of_ear_height_to_total_height	1	0	0	0	0	0	0	0	0	0	0	0	0	0	0	0	0	0	0	0	0	0	0	0	0	0	1	private
pan_gene_16383	pan_gene_4191	Ratio_of_ear_height_to_total_height	Ratio_of_ear_height_to_total_height	1	0	0	0	0	0	0	0	0	0	0	0	0	0	0	0	0	0	0	0	0	0	0	0	0	0	1	private
pan_gene_16383	pan_gene_9861	Ratio_of_ear_height_to_total_height	Anthesis-silking_interval;Days_to_silk;Plant_height;Ratio_of_ear_height_to_total_height;Tassel_branch_number	1	0	0	0	0	0	0	0	0	0	0	0	0	0	0	0	0	0	0	0	0	0	0	0	0	0	1	private
pan_gene_1654	pan_gene_21346	Northern_Leaf_Blight;Ratio_of_ear_height_to_total_height	Leaf_width;Ratio_of_ear_height_to_total_height	0	0	0	0	1	0	0	0	0	0	0	0	0	0	1	0	0	0	0	0	0	0	0	0	0	1	3	dispensable
pan_gene_1654	pan_gene_22820	Northern_Leaf_Blight;Ratio_of_ear_height_to_total_height	Ratio_of_ear_height_to_total_height	0	0	0	0	1	0	0	0	0	0	0	0	0	0	0	0	0	0	0	0	0	0	0	0	0	0	1	private
pan_gene_1654	pan_gene_26706	Northern_Leaf_Blight;Ratio_of_ear_height_to_total_height	Days_to_anthesis;Days_to_silk;Ratio_of_ear_height_to_total_height	0	0	0	0	1	0	0	0	0	0	0	0	0	0	0	0	1	0	0	0	0	0	0	0	0	0	2	dispensable
pan_gene_1654	pan_gene_4881	Northern_Leaf_Blight;Ratio_of_ear_height_to_total_height	Chlorophyll_B;Fumarate;Ratio_of_ear_height_to_total_height	0	0	0	0	1	0	0	0	0	0	0	0	0	0	0	0	1	0	0	0	0	0	0	0	0	0	2	dispensable
pan_gene_1654	pan_gene_7040	Northern_Leaf_Blight;Ratio_of_ear_height_to_total_height	Ratio_of_ear_height_to_total_height	0	0	0	0	1	0	0	0	0	0	0	0	0	0	0	0	1	0	0	0	0	0	0	1	0	0	3	dispensable
pan_gene_1654	pan_gene_8616	Northern_Leaf_Blight;Ratio_of_ear_height_to_total_height	Photoperiod_Growing-degree_days_to_silk;Ratio_of_ear_height_to_total_height	0	0	0	0	1	0	0	0	0	0	0	0	0	0	0	0	0	0	0	0	0	0	0	0	0	0	1	private
pan_gene_1730	pan_gene_32391	Ratio_of_ear_height_to_total_height	Average_internode_length_(below_ear);Days_to_anthesis;Ear_row_number;Ratio_of_ear_height_to_total_height	1	0	0	0	0	0	0	0	0	0	0	0	0	1	0	1	1	0	0	0	0	0	0	0	0	0	4	dispensable
pan_gene_1735	pan_gene_56116	Ear_height;Nodes_to_ear;Ratio_of_ear_height_to_total_height	Ear_height;Ratio_of_ear_height_to_total_height	1	0	0	0	0	0	0	0	0	0	0	0	0	0	0	0	0	0	0	0	0	0	0	0	0	0	1	private
pan_gene_1735	pan_gene_5641	Ear_height;Nodes_to_ear;Ratio_of_ear_height_to_total_height	Height_above_ear;Leaf_length;Ratio_of_ear_height_to_total_height	1	0	0	0	0	0	0	0	0	0	0	0	0	0	0	0	0	0	0	0	0	0	0	0	0	0	1	private
pan_gene_1742	pan_gene_22414	Boxcox-transformed_leaf_angle;Ear_height;Height_per_day_(until_flowering);Leaf_width;Nodes_per_plant;Nodes_to_ear;Plant_height;Ratio_of_ear_height_to_total_height	Ear_height;Leaf_width;Nodes_to_ear;Ratio_of_ear_height_to_total_height	1	0	0	0	0	0	0	0	0	0	0	1	0	0	0	0	0	0	0	0	0	0	0	0	0	0	2	dispensable
pan_gene_1742	pan_gene_24766	Boxcox-transformed_leaf_angle;Ear_height;Height_per_day_(until_flowering);Leaf_width;Nodes_per_plant;Nodes_to_ear;Plant_height;Ratio_of_ear_height_to_total_height	Average_internode_length_(above_ear);Average_internode_length_(whole_plant);Ratio_of_ear_height_to_total_height	1	0	0	0	0	0	0	0	0	0	0	0	0	0	0	0	0	0	0	0	0	0	0	0	0	0	1	private
pan_gene_1742	pan_gene_27764	Boxcox-transformed_leaf_angle;Ear_height;Height_per_day_(until_flowering);Leaf_width;Nodes_per_plant;Nodes_to_ear;Plant_height;Ratio_of_ear_height_to_total_height	Ratio_of_ear_height_to_total_height	1	0	1	0	0	0	0	0	0	0	0	0	0	0	0	1	0	0	0	0	0	0	0	0	0	0	3	dispensable
pan_gene_1742	pan_gene_28883	Boxcox-transformed_leaf_angle;Ear_height;Height_per_day_(until_flowering);Leaf_width;Nodes_per_plant;Nodes_to_ear;Plant_height;Ratio_of_ear_height_to_total_height	Height_per_day_(until_flowering);Nodes_per_plant;Photoperiod_Growing-degree_days_to_silk;Photoperiod_growing-degree_days_to_anthesis;Ratio_of_ear_height_to_total_height	0	0	0	0	0	0	0	0	0	0	0	1	0	0	0	1	0	0	0	0	0	0	0	0	0	1	3	dispensable
pan_gene_1742	pan_gene_584	Boxcox-transformed_leaf_angle;Ear_height;Height_per_day_(until_flowering);Leaf_width;Nodes_per_plant;Nodes_to_ear;Plant_height;Ratio_of_ear_height_to_total_height	Ratio_of_ear_height_to_total_height;Stalk_strength	1	0	0	0	0	0	0	0	0	0	0	0	0	0	0	0	0	0	0	0	0	1	0	0	0	0	2	dispensable
pan_gene_176	pan_gene_22365	Ratio_of_ear_height_to_total_height;Starch	Anthesis-silking_interval;Days_to_silk;Ear_row_number;Ratio_of_ear_height_to_total_height	0	0	0	0	0	0	0	0	1	0	0	0	0	0	0	0	0	0	0	0	0	0	0	0	0	0	1	private
pan_gene_176	pan_gene_28860	Ratio_of_ear_height_to_total_height;Starch	Boxcox-transformed_leaf_angle;Ratio_of_ear_height_to_total_height	0	0	0	0	0	0	0	0	1	0	0	0	0	0	0	0	0	0	0	0	0	0	0	0	0	0	1	private
pan_gene_176	pan_gene_31492	Ratio_of_ear_height_to_total_height;Starch	Ratio_of_ear_height_to_total_height	0	0	0	0	0	0	0	0	1	0	0	0	0	0	0	0	0	0	0	0	0	0	0	0	0	0	1	private
pan_gene_176	pan_gene_4823	Ratio_of_ear_height_to_total_height;Starch	Boxcox-transformed_leaf_angle;Ratio_of_ear_height_to_total_height	0	0	0	0	0	0	0	0	1	0	0	0	0	0	0	0	0	0	0	0	0	0	0	0	0	0	1	private
pan_gene_176	pan_gene_4916	Ratio_of_ear_height_to_total_height;Starch	Ratio_of_ear_height_to_total_height;Tassel_length	0	0	0	0	0	0	0	0	1	0	0	0	0	0	0	0	0	0	0	0	0	0	0	0	0	0	1	private
pan_gene_18063	pan_gene_19555	Average_internode_length_(below_ear);Ratio_of_ear_height_to_total_height	Ratio_of_ear_height_to_total_height	0	0	1	0	0	0	0	0	0	0	0	0	0	0	0	0	0	0	0	0	0	0	0	0	0	0	1	private
pan_gene_18063	pan_gene_22347	Average_internode_length_(below_ear);Ratio_of_ear_height_to_total_height	Leaf_width;Nodes_above_ear;Nodes_to_ear;Ratio_of_ear_height_to_total_height	0	0	0	0	1	0	0	1	0	0	0	0	0	0	0	0	0	0	0	0	0	0	0	0	0	0	2	dispensable
pan_gene_18063	pan_gene_68983	Average_internode_length_(below_ear);Ratio_of_ear_height_to_total_height	Ratio_of_ear_height_to_total_height;Total_amino_acids	0	1	1	0	1	0	0	1	0	0	0	0	0	1	0	0	0	0	0	1	1	1	0	0	0	0	8	dispensable
pan_gene_18073	pan_gene_28328	Nodes_to_ear;Ratio_of_ear_height_to_total_height	Ear_height;Nodes_to_ear;Ratio_of_ear_height_to_total_height	1	1	0	1	1	1	1	1	1	1	1	1	1	1	0	0	1	0	0	0	1	1	1	0	1	0	18	near-core
pan_gene_18073	pan_gene_31257	Nodes_to_ear;Ratio_of_ear_height_to_total_height	Ratio_of_ear_height_to_total_height;Starch	1	0	0	1	1	0	1	0	1	1	0	1	1	1	0	0	0	1	0	1	0	0	1	1	1	1	15	near-core
pan_gene_18073	pan_gene_5864	Nodes_to_ear;Ratio_of_ear_height_to_total_height	Ratio_of_ear_height_to_total_height	1	1	0	1	0	0	0	0	0	1	0	1	1	1	0	0	1	0	0	0	1	0	0	0	1	0	10	dispensable
pan_gene_18134	pan_gene_21534	Ratio_of_ear_height_to_total_height	Ratio_of_ear_height_to_total_height	1	0	0	0	0	0	0	0	0	0	0	0	0	0	0	0	0	0	0	0	0	0	0	0	0	0	1	private
pan_gene_18134	pan_gene_24865	Ratio_of_ear_height_to_total_height	100_Kernel_weight;Glucose;Ratio_of_ear_height_to_total_height;Tassel_branch_number	1	0	0	0	0	0	0	0	0	0	0	0	0	0	0	0	0	0	0	0	0	0	0	0	0	0	1	private
pan_gene_18134	pan_gene_26707	Ratio_of_ear_height_to_total_height	Days_to_silk;Nodes_per_plant;Ratio_of_ear_height_to_total_height	1	0	0	0	0	0	0	0	0	0	0	0	0	0	0	0	0	0	0	0	0	0	0	0	0	0	1	private
pan_gene_18134	pan_gene_32091	Ratio_of_ear_height_to_total_height	Boxcox-transformed_leaf_angle;Nodes_above_ear;Ratio_of_ear_height_to_total_height	1	0	0	0	0	0	0	0	0	0	0	0	0	0	0	0	0	0	0	0	0	0	0	0	0	0	1	private
pan_gene_18134	pan_gene_32442	Ratio_of_ear_height_to_total_height	Ratio_of_ear_height_to_total_height	1	0	0	0	0	0	0	0	0	0	0	0	0	0	0	0	0	0	1	0	0	0	0	0	0	0	2	dispensable
pan_gene_18134	pan_gene_5481	Ratio_of_ear_height_to_total_height	Anthesis-silking_interval;Boxcox-transformed_leaf_angle;Ratio_of_ear_height_to_total_height	1	0	0	0	0	0	0	0	0	0	0	0	0	0	0	0	0	0	0	0	0	0	0	0	0	0	1	private
pan_gene_18235	pan_gene_26390	Days_to_silk;Nodes_per_plant;Ratio_of_ear_height_to_total_height	Ratio_of_ear_height_to_total_height	0	0	1	0	0	0	0	0	0	0	0	1	0	0	1	0	0	0	0	0	1	0	0	0	0	0	4	dispensable
pan_gene_18235	pan_gene_28321	Days_to_silk;Nodes_per_plant;Ratio_of_ear_height_to_total_height	Ear_height;Nodes_to_ear;Ratio_of_ear_height_to_total_height	1	1	1	0	0	0	0	0	0	0	0	0	1	0	0	0	0	0	0	0	0	0	0	0	0	0	4	dispensable
pan_gene_18235	pan_gene_8666	Days_to_silk;Nodes_per_plant;Ratio_of_ear_height_to_total_height	Ear_height;Northern_Leaf_Blight;PCA_of_metabolites:_PC1;Ratio_of_ear_height_to_total_height	1	1	0	0	0	0	0	0	0	0	0	1	0	0	1	0	0	0	0	0	0	0	0	0	0	0	4	dispensable
pan_gene_18236	pan_gene_21002	Malate;Nitrate;Nodes_per_plant;Ratio_of_ear_height_to_total_height	Ear_height;Ratio_of_ear_height_to_total_height	1	0	0	1	1	0	0	0	1	0	0	0	0	1	0	0	0	1	0	0	0	0	0	0	0	0	6	dispensable
pan_gene_18236	pan_gene_21444	Malate;Nitrate;Nodes_per_plant;Ratio_of_ear_height_to_total_height	Ratio_of_ear_height_to_total_height	1	0	0	1	0	0	1	0	1	0	0	1	1	1	0	1	0	1	0	0	0	0	1	0	1	0	11	near-core
pan_gene_18236	pan_gene_21445	Malate;Nitrate;Nodes_per_plant;Ratio_of_ear_height_to_total_height	Ear_height;Ratio_of_ear_height_to_total_height	1	0	0	1	1	0	0	0	1	0	0	0	0	1	0	0	0	1	0	0	0	0	0	0	1	0	7	dispensable
pan_gene_18236	pan_gene_22125	Malate;Nitrate;Nodes_per_plant;Ratio_of_ear_height_to_total_height	Ratio_of_ear_height_to_total_height	1	1	0	0	0	0	0	1	0	1	1	0	0	0	0	0	0	0	1	0	0	1	0	0	1	0	8	dispensable
pan_gene_18236	pan_gene_22414	Malate;Nitrate;Nodes_per_plant;Ratio_of_ear_height_to_total_height	Ear_height;Leaf_width;Nodes_to_ear;Ratio_of_ear_height_to_total_height	1	0	0	1	1	0	1	1	1	1	1	1	1	1	0	1	0	1	1	0	1	0	1	0	0	1	17	near-core
pan_gene_18236	pan_gene_28883	Malate;Nitrate;Nodes_per_plant;Ratio_of_ear_height_to_total_height	Height_per_day_(until_flowering);Nodes_per_plant;Photoperiod_Growing-degree_days_to_silk;Photoperiod_growing-degree_days_to_anthesis;Ratio_of_ear_height_to_total_height	0	0	0	0	0	0	0	0	1	0	0	0	0	1	1	0	0	1	0	0	0	0	0	0	1	0	5	dispensable
pan_gene_18236	pan_gene_4183	Malate;Nitrate;Nodes_per_plant;Ratio_of_ear_height_to_total_height	Ratio_of_ear_height_to_total_height	1	0	0	1	1	0	1	1	1	1	1	0	0	1	0	1	0	1	0	0	1	1	1	0	1	0	15	near-core
pan_gene_18236	pan_gene_584	Malate;Nitrate;Nodes_per_plant;Ratio_of_ear_height_to_total_height	Ratio_of_ear_height_to_total_height;Stalk_strength	1	0	0	1	0	0	0	0	1	0	0	0	0	1	0	0	0	0	0	0	0	0	0	0	0	0	4	dispensable
pan_gene_18236	pan_gene_585	Malate;Nitrate;Nodes_per_plant;Ratio_of_ear_height_to_total_height	Ratio_of_ear_height_to_total_height	1	0	0	1	0	0	0	1	1	0	0	0	0	1	0	0	0	1	0	0	0	0	0	0	0	0	6	dispensable
pan_gene_18236	pan_gene_7481	Malate;Nitrate;Nodes_per_plant;Ratio_of_ear_height_to_total_height	Height_above_ear;Ratio_of_ear_height_to_total_height;Stalk_strength	1	0	0	1	0	0	0	0	0	0	0	0	0	0	0	0	0	1	0	0	0	0	0	0	0	0	3	dispensable
pan_gene_18244	pan_gene_6212	Ear_height;Nitrate;Nodes_per_plant;Nodes_to_ear;Ratio_of_ear_height_to_total_height	Nodes_per_plant;Nodes_to_ear;Ratio_of_ear_height_to_total_height	1	0	0	0	0	0	0	0	0	0	0	0	0	0	0	0	0	0	0	0	0	0	0	0	0	1	2	dispensable
pan_gene_18262	pan_gene_21983	Ratio_of_ear_height_to_total_height	Nodes_per_plant;Ratio_of_ear_height_to_total_height	1	0	0	0	0	0	0	0	0	0	0	0	0	0	0	0	0	0	1	0	0	0	1	0	0	0	3	dispensable
pan_gene_18290	pan_gene_26856	Height_above_ear;Ratio_of_ear_height_to_total_height	Ratio_of_ear_height_to_total_height	0	0	1	0	0	0	0	0	0	0	0	0	0	0	0	0	0	0	0	0	0	0	0	0	0	0	1	private
pan_gene_18317	pan_gene_2468	Leaf_width;PCA_of_metabolites:_PC2;Ratio_of_ear_height_to_total_height	Ratio_of_ear_height_to_total_height	0	0	0	0	0	0	0	0	0	0	0	0	0	1	0	0	0	0	0	0	0	0	0	0	0	0	1	private
pan_gene_18317	pan_gene_32676	Leaf_width;PCA_of_metabolites:_PC2;Ratio_of_ear_height_to_total_height	Days_to_anthesis;Ear_height;PCA_of_metabolites:_PC2;Ratio_of_ear_height_to_total_height	0	0	0	0	0	1	0	0	0	0	1	0	0	1	1	0	0	0	0	0	0	0	0	0	0	0	4	dispensable
pan_gene_18317	pan_gene_5601	Leaf_width;PCA_of_metabolites:_PC2;Ratio_of_ear_height_to_total_height	100_Kernel_weight;Leaf_length;Ratio_of_ear_height_to_total_height	0	0	0	0	0	1	0	0	0	0	1	0	0	1	1	0	0	1	0	0	0	0	0	0	0	0	5	dispensable
pan_gene_19029	pan_gene_28717	Nodes_to_ear;Ratio_of_ear_height_to_total_height	Ratio_of_ear_height_to_total_height	1	0	0	0	0	0	0	0	0	1	0	0	0	0	0	0	0	0	0	0	0	0	0	0	0	0	2	dispensable
pan_gene_19029	pan_gene_30231	Nodes_to_ear;Ratio_of_ear_height_to_total_height	Ratio_of_ear_height_to_total_height;Tassel_length	1	0	1	0	0	0	0	0	0	1	0	0	0	0	0	0	0	0	0	0	0	1	1	0	0	0	5	dispensable
pan_gene_19029	pan_gene_32091	Nodes_to_ear;Ratio_of_ear_height_to_total_height	Boxcox-transformed_leaf_angle;Nodes_above_ear;Ratio_of_ear_height_to_total_height	1	0	0	0	0	0	0	0	0	0	0	0	0	0	0	0	0	0	0	0	0	0	1	0	0	0	2	dispensable
pan_gene_19029	pan_gene_8000	Nodes_to_ear;Ratio_of_ear_height_to_total_height	Days_to_silk;Leaf_length;Ratio_of_ear_height_to_total_height	1	0	0	0	0	0	0	0	0	1	0	0	0	0	0	0	0	0	0	0	0	0	0	0	0	0	2	dispensable
pan_gene_19069	pan_gene_22125	Average_internode_length_(below_ear);Ear_height;Ratio_of_ear_height_to_total_height	Ratio_of_ear_height_to_total_height	0	1	0	0	1	1	0	0	0	1	0	0	1	0	0	1	0	0	1	0	0	1	0	0	1	0	9	dispensable
pan_gene_19069	pan_gene_23323	Average_internode_length_(below_ear);Ear_height;Ratio_of_ear_height_to_total_height	Ear_height;Ratio_of_ear_height_to_total_height	0	0	0	0	0	0	1	0	0	0	0	0	0	0	0	0	0	1	0	0	0	0	0	0	1	0	3	dispensable
pan_gene_19069	pan_gene_24823	Average_internode_length_(below_ear);Ear_height;Ratio_of_ear_height_to_total_height	Ratio_of_ear_height_to_total_height	0	1	0	0	1	1	1	0	0	1	0	0	1	0	1	1	0	1	1	1	1	1	1	0	1	1	16	near-core
pan_gene_19069	pan_gene_26793	Average_internode_length_(below_ear);Ear_height;Ratio_of_ear_height_to_total_height	Nodes_per_plant;Ratio_of_ear_height_to_total_height	0	0	0	0	0	1	0	0	0	0	0	0	1	0	0	0	0	1	0	0	0	1	1	0	0	0	5	dispensable
pan_gene_19069	pan_gene_27659	Average_internode_length_(below_ear);Ear_height;Ratio_of_ear_height_to_total_height	Days_to_anthesis;Nodes_per_plant;Photoperiod_Growing-degree_days_to_silk;Photoperiod_growing-degree_days_to_anthesis;Ratio_of_ear_height_to_total_height	0	1	0	0	0	1	1	0	0	1	0	0	0	0	1	0	0	0	1	0	0	0	0	0	0	0	6	dispensable
pan_gene_19069	pan_gene_28356	Average_internode_length_(below_ear);Ear_height;Ratio_of_ear_height_to_total_height	Height_above_ear;Ratio_of_ear_height_to_total_height	0	0	0	0	0	1	1	0	0	0	0	0	1	0	1	0	0	1	0	0	1	0	0	0	0	0	6	dispensable
pan_gene_19069	pan_gene_31281	Average_internode_length_(below_ear);Ear_height;Ratio_of_ear_height_to_total_height	Ratio_of_ear_height_to_total_height;Southern_leaf_blight	0	0	0	0	0	1	1	0	0	0	0	0	0	0	0	0	0	0	1	0	0	0	0	0	0	0	3	dispensable
pan_gene_19069	pan_gene_4183	Average_internode_length_(below_ear);Ear_height;Ratio_of_ear_height_to_total_height	Ratio_of_ear_height_to_total_height	0	1	0	0	0	1	1	0	0	1	0	1	1	0	1	0	0	1	1	0	1	1	1	0	1	1	14	near-core
pan_gene_19069	pan_gene_5296	Average_internode_length_(below_ear);Ear_height;Ratio_of_ear_height_to_total_height	Ear_height;Ratio_of_ear_height_to_total_height	0	0	0	0	0	1	1	0	0	1	0	1	1	0	0	1	0	0	1	0	1	1	1	0	1	1	12	near-core
pan_gene_19069	pan_gene_7481	Average_internode_length_(below_ear);Ear_height;Ratio_of_ear_height_to_total_height	Height_above_ear;Ratio_of_ear_height_to_total_height;Stalk_strength	0	0	0	0	1	0	0	0	0	0	0	0	0	0	0	1	0	1	0	0	0	0	0	0	0	0	3	dispensable
pan_gene_19069	pan_gene_7992	Average_internode_length_(below_ear);Ear_height;Ratio_of_ear_height_to_total_height	Height_above_ear;Ratio_of_ear_height_to_total_height	0	0	0	0	0	0	1	0	0	0	0	1	0	0	0	0	0	0	1	0	0	1	0	0	1	1	6	dispensable
pan_gene_19069	pan_gene_8000	Average_internode_length_(below_ear);Ear_height;Ratio_of_ear_height_to_total_height	Days_to_silk;Leaf_length;Ratio_of_ear_height_to_total_height	0	0	0	0	0	1	0	0	0	0	0	0	0	0	1	0	0	1	0	0	1	1	1	0	0	0	6	dispensable
pan_gene_19069	pan_gene_8601	Average_internode_length_(below_ear);Ear_height;Ratio_of_ear_height_to_total_height	Ratio_of_ear_height_to_total_height	0	1	0	0	0	0	0	0	0	0	0	0	0	0	1	0	0	1	0	0	1	1	0	0	1	0	6	dispensable
pan_gene_19069	pan_gene_8862	Average_internode_length_(below_ear);Ear_height;Ratio_of_ear_height_to_total_height	Nodes_to_ear;Ratio_of_ear_height_to_total_height	0	1	0	0	1	0	0	0	0	0	0	1	1	0	0	1	0	1	1	0	0	1	1	0	0	1	10	dispensable
pan_gene_19162	pan_gene_4245	Ratio_of_ear_height_to_total_height	Average_internode_length_(above_ear);Ratio_of_ear_height_to_total_height	1	0	0	0	0	0	1	0	0	0	0	0	0	0	0	0	0	0	1	0	0	0	0	0	0	0	3	dispensable
pan_gene_19271	pan_gene_27896	Height_above_ear;Ratio_of_ear_height_to_total_height	Ratio_of_ear_height_to_total_height;Southern_leaf_blight	1	0	0	0	0	0	0	0	0	1	0	1	0	0	0	0	0	1	0	0	0	0	0	0	0	0	4	dispensable
pan_gene_19271	pan_gene_31340	Height_above_ear;Ratio_of_ear_height_to_total_height	Leaf_length;Ratio_of_ear_height_to_total_height	1	0	0	0	0	0	1	0	0	1	0	1	0	0	0	0	0	0	1	0	1	0	0	0	1	0	7	dispensable
pan_gene_19271	pan_gene_8278	Height_above_ear;Ratio_of_ear_height_to_total_height	Ratio_of_ear_height_to_total_height	1	0	0	0	0	0	0	0	1	0	0	0	0	0	0	0	0	0	0	0	0	0	0	0	0	0	2	dispensable
pan_gene_19455	pan_gene_5155	Ear_row_number;Height_above_ear;Malate;Nodes_per_plant;Ratio_of_ear_height_to_total_height	Malate;Nodes_above_ear;PCA_of_metabolites:_PC1;Ratio_of_ear_height_to_total_height;Tassel_branch_number	1	0	0	0	0	0	0	0	0	0	0	0	0	0	0	0	0	0	0	0	0	0	0	0	0	0	1	private
pan_gene_19529	pan_gene_24600	100_Kernel_weight;Average_internode_length_(below_ear);Leaf_width;Malate;Ratio_of_ear_height_to_total_height	Ratio_of_ear_height_to_total_height	1	0	0	0	0	0	0	0	0	0	0	0	0	0	0	0	0	0	0	0	0	0	0	1	0	0	2	dispensable
pan_gene_19529	pan_gene_24865	100_Kernel_weight;Average_internode_length_(below_ear);Leaf_width;Malate;Ratio_of_ear_height_to_total_height	100_Kernel_weight;Glucose;Ratio_of_ear_height_to_total_height;Tassel_branch_number	1	0	0	0	0	0	0	0	0	0	0	0	0	0	0	0	0	0	0	0	0	0	0	0	0	0	1	private
pan_gene_19555	pan_gene_22347	Ratio_of_ear_height_to_total_height	Leaf_width;Nodes_above_ear;Nodes_to_ear;Ratio_of_ear_height_to_total_height	0	0	0	0	0	0	0	1	1	0	0	1	1	0	0	0	1	0	0	0	0	0	0	0	0	1	6	dispensable
pan_gene_19555	pan_gene_22773	Ratio_of_ear_height_to_total_height	Boxcox-transformed_leaf_angle;Ear_row_number;Nodes_to_ear;Ratio_of_ear_height_to_total_height	1	0	0	0	0	0	0	0	0	1	0	1	0	0	0	0	0	0	0	0	0	0	1	0	0	0	4	dispensable
pan_gene_19555	pan_gene_32082	Ratio_of_ear_height_to_total_height	Ratio_of_ear_height_to_total_height	1	0	0	0	0	0	0	0	0	0	0	0	0	0	0	0	0	0	1	0	1	0	1	0	1	0	5	dispensable
pan_gene_19555	pan_gene_32531	Ratio_of_ear_height_to_total_height	100_Kernel_weight;Ratio_of_ear_height_to_total_height;Tassel_branch_number	1	0	0	1	0	0	0	1	0	0	0	1	0	0	1	0	1	1	1	1	0	1	0	1	0	0	11	near-core
pan_gene_19555	pan_gene_4077	Ratio_of_ear_height_to_total_height	Ratio_of_ear_height_to_total_height;Tassel_branch_number	1	0	0	1	1	0	0	1	0	1	0	1	0	0	1	0	1	0	1	1	0	1	1	0	0	1	13	near-core
pan_gene_19555	pan_gene_4244	Ratio_of_ear_height_to_total_height	Nodes_to_ear;Ratio_of_ear_height_to_total_height	1	0	1	1	1	0	0	0	1	1	0	0	0	0	0	0	0	0	0	1	1	0	0	0	0	1	9	dispensable
pan_gene_19555	pan_gene_68983	Ratio_of_ear_height_to_total_height	Ratio_of_ear_height_to_total_height;Total_amino_acids	1	1	0	0	1	0	0	0	0	1	1	1	0	0	0	0	1	0	0	0	0	0	1	0	0	1	9	dispensable
pan_gene_19555	pan_gene_8450	Ratio_of_ear_height_to_total_height	Nodes_to_ear;Photoperiod_growing-degree_days_to_anthesis;Ratio_of_ear_height_to_total_height	1	0	1	1	0	0	0	0	1	1	0	0	0	0	1	0	0	0	0	1	0	0	1	0	0	1	9	dispensable
pan_gene_19555	pan_gene_9243	Ratio_of_ear_height_to_total_height	Nodes_to_ear;Ratio_of_ear_height_to_total_height	1	0	1	0	0	0	0	0	0	1	0	0	0	0	0	0	0	0	0	1	1	0	1	0	0	1	7	dispensable
pan_gene_20310	pan_gene_22455	Ratio_of_ear_height_to_total_height	Average_internode_length_(below_ear);Ratio_of_ear_height_to_total_height	0	0	0	0	0	0	0	0	0	0	0	1	1	0	0	0	0	0	0	0	0	0	0	0	0	0	2	dispensable
pan_gene_20310	pan_gene_26856	Ratio_of_ear_height_to_total_height	Ratio_of_ear_height_to_total_height	0	0	0	0	0	0	0	0	0	0	0	1	0	0	0	0	0	0	0	0	0	0	0	0	0	0	1	private
pan_gene_20310	pan_gene_4182	Ratio_of_ear_height_to_total_height	Anthesis-silking_interval;Ratio_of_ear_height_to_total_height;Tassel_branch_number	0	0	0	0	0	0	1	0	0	0	0	1	1	0	0	0	0	0	0	0	0	0	0	0	0	0	3	dispensable
pan_gene_20489	pan_gene_27896	Ratio_of_ear_height_to_total_height	Ratio_of_ear_height_to_total_height;Southern_leaf_blight	1	0	0	0	0	0	0	0	0	0	0	0	0	0	0	0	0	0	0	0	0	0	0	0	0	0	1	private
pan_gene_20489	pan_gene_28690	Ratio_of_ear_height_to_total_height	Photoperiod_growing-degree_days_to_anthesis;Ratio_of_ear_height_to_total_height	1	0	0	0	0	0	0	0	0	0	1	0	0	0	0	0	1	0	0	0	0	0	0	0	0	1	4	dispensable
pan_gene_20489	pan_gene_5298	Ratio_of_ear_height_to_total_height	Leaf_width;Northern_Leaf_Blight;Ratio_of_ear_height_to_total_height;Tassel_length;Total_amino_acids	0	0	0	0	0	0	1	1	0	0	1	0	0	0	0	0	0	1	0	0	0	0	0	0	0	0	4	dispensable
pan_gene_21002	pan_gene_22150	Ear_height;Ratio_of_ear_height_to_total_height	Ratio_of_ear_height_to_total_height	1	1	0	1	0	1	1	1	1	0	1	1	1	0	0	1	1	1	1	1	1	0	1	1	1	0	19	near-core
pan_gene_21002	pan_gene_22467	Ear_height;Ratio_of_ear_height_to_total_height	Chlorophyll_B;Ratio_of_ear_height_to_total_height	0	0	0	0	1	0	0	0	0	1	0	0	0	0	0	1	1	0	1	0	0	0	0	0	0	1	6	dispensable
pan_gene_21002	pan_gene_26793	Ear_height;Ratio_of_ear_height_to_total_height	Nodes_per_plant;Ratio_of_ear_height_to_total_height	1	0	1	1	1	1	1	1	1	0	0	1	1	1	0	0	0	1	0	0	0	0	1	0	0	0	13	near-core
pan_gene_21002	pan_gene_27659	Ear_height;Ratio_of_ear_height_to_total_height	Days_to_anthesis;Nodes_per_plant;Photoperiod_Growing-degree_days_to_silk;Photoperiod_growing-degree_days_to_anthesis;Ratio_of_ear_height_to_total_height	0	1	0	0	0	1	1	0	0	0	0	0	0	0	0	0	0	0	1	0	0	0	0	0	0	0	4	dispensable
pan_gene_21002	pan_gene_27660	Ear_height;Ratio_of_ear_height_to_total_height	Days_to_anthesis;Ratio_of_ear_height_to_total_height	0	0	0	0	1	0	0	0	0	0	0	0	0	0	0	1	0	0	0	0	0	0	0	0	0	0	2	dispensable
pan_gene_21002	pan_gene_27764	Ear_height;Ratio_of_ear_height_to_total_height	Ratio_of_ear_height_to_total_height	1	0	0	0	1	1	0	0	1	0	0	1	0	1	0	0	1	1	1	0	1	1	1	0	1	1	14	near-core
pan_gene_21002	pan_gene_30231	Ear_height;Ratio_of_ear_height_to_total_height	Ratio_of_ear_height_to_total_height;Tassel_length	1	1	0	1	1	1	0	0	1	0	1	1	1	1	0	1	1	0	0	1	1	0	0	0	1	1	16	near-core
pan_gene_21002	pan_gene_4183	Ear_height;Ratio_of_ear_height_to_total_height	Ratio_of_ear_height_to_total_height	1	1	1	1	1	1	0	0	1	0	1	0	1	1	0	0	0	1	1	0	1	0	1	0	0	1	15	near-core
pan_gene_21002	pan_gene_4883	Ear_height;Ratio_of_ear_height_to_total_height	Chlorophyll_B;Ratio_of_ear_height_to_total_height	1	0	0	1	1	1	1	1	1	0	1	1	1	1	0	0	1	1	1	1	1	0	1	0	1	1	19	near-core
pan_gene_21002	pan_gene_5220	Ear_height;Ratio_of_ear_height_to_total_height	100_Kernel_weight;Ratio_of_ear_height_to_total_height;Starch	1	1	0	1	1	1	0	0	1	0	1	1	0	1	0	0	1	0	0	0	0	0	0	0	1	0	11	near-core
pan_gene_21002	pan_gene_8000	Ear_height;Ratio_of_ear_height_to_total_height	Days_to_silk;Leaf_length;Ratio_of_ear_height_to_total_height	1	1	0	1	1	1	0	1	1	0	1	1	1	1	0	1	1	1	1	1	1	1	0	1	1	1	21	core
pan_gene_21002	pan_gene_9160	Ear_height;Ratio_of_ear_height_to_total_height	Ratio_of_ear_height_to_total_height	0	0	0	1	0	0	0	0	0	0	0	0	0	0	0	0	0	0	0	0	0	0	0	0	0	0	1	private
pan_gene_21002	pan_gene_9232	Ear_height;Ratio_of_ear_height_to_total_height	Ratio_of_ear_height_to_total_height	1	0	0	0	0	0	0	0	0	0	0	1	0	0	0	0	0	0	0	0	0	0	0	0	0	0	2	dispensable
pan_gene_21078	pan_gene_28860	Ratio_of_ear_height_to_total_height	Boxcox-transformed_leaf_angle;Ratio_of_ear_height_to_total_height	0	0	0	0	0	0	0	0	0	0	0	0	0	1	0	0	0	0	0	0	0	0	0	0	0	0	1	private
pan_gene_21078	pan_gene_31492	Ratio_of_ear_height_to_total_height	Ratio_of_ear_height_to_total_height	0	0	0	0	1	0	0	0	0	0	0	1	0	0	0	0	0	0	0	0	0	0	0	0	0	0	2	dispensable
pan_gene_21078	pan_gene_4244	Ratio_of_ear_height_to_total_height	Nodes_to_ear;Ratio_of_ear_height_to_total_height	0	0	0	0	0	0	0	0	0	0	0	1	0	0	0	0	0	0	0	0	0	0	0	1	0	0	2	dispensable
pan_gene_21078	pan_gene_4916	Ratio_of_ear_height_to_total_height	Ratio_of_ear_height_to_total_height;Tassel_length	0	0	0	0	0	0	0	0	0	0	0	1	0	1	0	0	0	0	0	0	0	1	0	1	0	0	4	dispensable
pan_gene_21078	pan_gene_4972	Ratio_of_ear_height_to_total_height	Average_internode_length_(below_ear);Ratio_of_ear_height_to_total_height	0	0	0	0	1	0	0	0	0	0	0	0	0	0	0	0	0	0	0	0	0	0	0	0	0	0	1	private
pan_gene_211	pan_gene_21941	Height_per_day_(until_flowering);Nodes_above_ear;Nodes_per_plant;Plant_height;Ratio_of_ear_height_to_total_height	Ratio_of_ear_height_to_total_height	1	0	0	0	0	0	0	0	0	0	0	0	0	0	0	0	0	0	0	0	0	0	0	0	0	0	1	private
pan_gene_211	pan_gene_22409	Height_per_day_(until_flowering);Nodes_above_ear;Nodes_per_plant;Plant_height;Ratio_of_ear_height_to_total_height	Photoperiod_growing-degree_days_to_anthesis;Ratio_of_ear_height_to_total_height	1	0	0	0	0	0	0	0	0	0	0	0	0	0	0	0	0	0	0	0	0	0	0	0	0	0	1	private
pan_gene_211	pan_gene_27843	Height_per_day_(until_flowering);Nodes_above_ear;Nodes_per_plant;Plant_height;Ratio_of_ear_height_to_total_height	Nodes_above_ear;Ratio_of_ear_height_to_total_height	1	0	0	0	0	0	0	0	0	0	0	0	0	0	0	0	0	0	0	0	0	0	0	0	0	0	1	private
pan_gene_211	pan_gene_4248	Height_per_day_(until_flowering);Nodes_above_ear;Nodes_per_plant;Plant_height;Ratio_of_ear_height_to_total_height	Ratio_of_ear_height_to_total_height	1	0	0	0	0	0	0	0	0	0	0	0	0	0	0	0	0	0	0	0	0	0	0	0	0	0	1	private
pan_gene_211	pan_gene_7439	Height_per_day_(until_flowering);Nodes_above_ear;Nodes_per_plant;Plant_height;Ratio_of_ear_height_to_total_height	Ratio_of_ear_height_to_total_height	1	0	0	0	0	0	0	0	0	0	0	0	0	0	0	0	0	0	0	0	0	0	0	0	0	0	1	private
pan_gene_21142	pan_gene_2769	Nodes_to_ear;Ratio_of_ear_height_to_total_height;Tassel_length	Nodes_to_ear;Ratio_of_ear_height_to_total_height	1	0	0	0	0	0	0	0	0	0	0	0	0	0	0	0	0	0	0	0	0	0	0	0	0	0	1	private
pan_gene_21142	pan_gene_4245	Nodes_to_ear;Ratio_of_ear_height_to_total_height;Tassel_length	Average_internode_length_(above_ear);Ratio_of_ear_height_to_total_height	1	0	0	0	0	0	0	0	0	0	0	0	0	0	0	0	0	0	0	0	0	0	0	0	0	0	1	private
pan_gene_21346	pan_gene_23785	Leaf_width;Ratio_of_ear_height_to_total_height	Ratio_of_ear_height_to_total_height	1	0	0	0	0	0	0	0	0	0	0	0	0	0	0	0	0	0	0	0	0	0	0	0	0	0	1	private
pan_gene_21346	pan_gene_251	Leaf_width;Ratio_of_ear_height_to_total_height	Ratio_of_ear_height_to_total_height	1	1	0	1	0	0	1	0	1	0	1	1	0	1	0	1	1	0	0	0	1	0	1	0	0	0	12	near-core
pan_gene_21346	pan_gene_27658	Leaf_width;Ratio_of_ear_height_to_total_height	Nodes_per_plant;Ratio_of_ear_height_to_total_height	1	0	1	1	1	0	1	1	1	0	1	1	0	1	0	1	0	0	0	0	1	0	1	0	0	0	13	near-core
pan_gene_21346	pan_gene_4881	Leaf_width;Ratio_of_ear_height_to_total_height	Chlorophyll_B;Fumarate;Ratio_of_ear_height_to_total_height	1	1	0	1	1	0	1	1	0	0	1	0	0	1	0	1	0	0	0	0	0	0	1	0	0	1	11	near-core
pan_gene_21346	pan_gene_5384	Leaf_width;Ratio_of_ear_height_to_total_height	Nodes_to_ear;Ratio_of_ear_height_to_total_height;Tassel_length	1	0	1	1	1	0	1	1	1	0	1	1	0	1	0	1	0	0	0	0	1	1	1	0	0	0	14	near-core
pan_gene_21444	pan_gene_22125	Ratio_of_ear_height_to_total_height	Ratio_of_ear_height_to_total_height	1	0	0	0	0	1	0	0	0	0	0	0	0	0	0	0	0	0	0	0	0	0	0	0	0	0	2	dispensable
pan_gene_21444	pan_gene_4183	Ratio_of_ear_height_to_total_height	Ratio_of_ear_height_to_total_height	1	0	0	1	1	1	1	0	1	1	1	1	0	1	1	1	1	1	1	0	1	0	1	1	0	0	18	near-core
pan_gene_21444	pan_gene_584	Ratio_of_ear_height_to_total_height	Ratio_of_ear_height_to_total_height;Stalk_strength	1	1	0	1	1	1	1	0	1	0	0	1	1	0	1	1	0	0	0	0	1	0	1	1	1	0	15	near-core
pan_gene_21444	pan_gene_7992	Ratio_of_ear_height_to_total_height	Height_above_ear;Ratio_of_ear_height_to_total_height	1	0	0	0	0	0	0	0	1	0	0	0	0	0	1	0	0	0	0	0	0	0	0	0	0	0	3	dispensable
pan_gene_21444	pan_gene_8862	Ratio_of_ear_height_to_total_height	Nodes_to_ear;Ratio_of_ear_height_to_total_height	1	0	0	0	0	0	1	0	1	0	1	0	0	0	1	0	0	0	1	1	1	1	1	0	0	0	10	dispensable
pan_gene_21445	pan_gene_22125	Ear_height;Ratio_of_ear_height_to_total_height	Ratio_of_ear_height_to_total_height	1	0	0	0	0	1	0	0	0	0	0	0	1	1	0	0	0	0	0	0	0	0	0	0	0	0	4	dispensable
pan_gene_21445	pan_gene_26793	Ear_height;Ratio_of_ear_height_to_total_height	Nodes_per_plant;Ratio_of_ear_height_to_total_height	1	0	1	1	0	1	0	1	1	0	0	0	0	0	0	0	0	0	0	0	1	0	0	0	0	0	7	dispensable
pan_gene_21445	pan_gene_274	Ear_height;Ratio_of_ear_height_to_total_height	Days_to_anthesis;Plant_height;Ratio_of_ear_height_to_total_height	0	0	0	0	1	0	0	0	0	1	0	0	0	0	0	0	0	0	0	0	0	1	0	0	0	0	3	dispensable
pan_gene_21445	pan_gene_31281	Ear_height;Ratio_of_ear_height_to_total_height	Ratio_of_ear_height_to_total_height;Southern_leaf_blight	1	0	0	1	1	1	1	0	0	1	0	0	1	1	0	0	0	0	0	1	0	0	1	0	1	0	11	near-core
pan_gene_21445	pan_gene_32542	Ear_height;Ratio_of_ear_height_to_total_height	Ratio_of_ear_height_to_total_height	1	0	0	0	0	0	1	0	0	0	0	0	0	0	0	0	0	0	1	0	0	1	1	1	1	0	7	dispensable
pan_gene_21445	pan_gene_4183	Ear_height;Ratio_of_ear_height_to_total_height	Ratio_of_ear_height_to_total_height	1	1	1	1	1	1	1	1	1	0	1	1	1	1	0	0	0	0	1	0	1	1	1	1	0	0	18	near-core
pan_gene_21445	pan_gene_8393	Ear_height;Ratio_of_ear_height_to_total_height	Photoperiod_Growing-degree_days_to_silk;Photoperiod_growing-degree_days_to_anthesis;Plant_height;Ratio_of_ear_height_to_total_height	0	0	0	0	1	0	0	0	0	0	0	0	0	0	0	0	0	0	0	0	0	0	0	0	0	0	1	private
pan_gene_21445	pan_gene_8601	Ear_height;Ratio_of_ear_height_to_total_height	Ratio_of_ear_height_to_total_height	1	0	0	0	0	0	0	0	0	0	0	0	0	0	0	0	0	1	0	0	1	0	0	0	0	0	3	dispensable
pan_gene_21534	pan_gene_22178	Ratio_of_ear_height_to_total_height	Average_internode_length_(below_ear);Ratio_of_ear_height_to_total_height;Sucrose	0	0	0	0	0	0	0	0	0	0	0	0	0	0	1	0	0	0	0	0	0	0	0	0	0	0	1	private
pan_gene_21534	pan_gene_22467	Ratio_of_ear_height_to_total_height	Chlorophyll_B;Ratio_of_ear_height_to_total_height	0	0	0	0	1	0	0	0	0	0	0	0	0	0	0	1	1	0	0	0	0	0	0	0	0	1	4	dispensable
pan_gene_21534	pan_gene_24823	Ratio_of_ear_height_to_total_height	Ratio_of_ear_height_to_total_height	1	0	0	0	1	0	0	0	0	0	0	0	0	0	0	1	1	1	0	1	1	0	1	1	0	1	10	dispensable
pan_gene_21534	pan_gene_26793	Ratio_of_ear_height_to_total_height	Nodes_per_plant;Ratio_of_ear_height_to_total_height	1	0	0	1	0	0	0	0	0	0	0	0	0	0	0	0	0	1	0	0	0	0	1	0	0	0	4	dispensable
pan_gene_21534	pan_gene_27659	Ratio_of_ear_height_to_total_height	Days_to_anthesis;Nodes_per_plant;Photoperiod_Growing-degree_days_to_silk;Photoperiod_growing-degree_days_to_anthesis;Ratio_of_ear_height_to_total_height	0	0	0	0	0	0	0	0	0	0	0	0	0	0	1	1	0	0	0	1	0	0	0	0	0	0	3	dispensable
pan_gene_21534	pan_gene_27660	Ratio_of_ear_height_to_total_height	Days_to_anthesis;Ratio_of_ear_height_to_total_height	0	0	0	0	0	0	0	0	0	0	0	0	0	0	0	1	0	0	0	0	0	0	0	0	0	0	1	private
pan_gene_21534	pan_gene_27861	Ratio_of_ear_height_to_total_height	Ratio_of_ear_height_to_total_height	0	0	0	1	0	0	0	0	0	0	0	0	0	0	0	0	0	0	0	0	0	0	0	0	0	0	1	private
pan_gene_21534	pan_gene_28333	Ratio_of_ear_height_to_total_height	Ratio_of_ear_height_to_total_height	0	0	0	0	0	0	0	0	0	0	0	1	0	0	1	0	0	0	0	0	0	0	0	0	0	0	2	dispensable
pan_gene_21534	pan_gene_28356	Ratio_of_ear_height_to_total_height	Height_above_ear;Ratio_of_ear_height_to_total_height	1	0	0	0	0	0	0	0	0	0	0	0	0	0	0	0	0	1	0	0	1	0	0	0	0	0	3	dispensable
pan_gene_21534	pan_gene_28717	Ratio_of_ear_height_to_total_height	Ratio_of_ear_height_to_total_height	1	0	0	0	0	0	0	0	0	0	0	1	0	0	1	0	1	1	0	1	1	0	1	1	0	1	10	dispensable
pan_gene_21534	pan_gene_30231	Ratio_of_ear_height_to_total_height	Ratio_of_ear_height_to_total_height;Tassel_length	1	0	0	0	0	0	0	0	0	0	0	1	0	1	0	0	1	1	0	1	1	0	1	0	0	1	9	dispensable
pan_gene_21534	pan_gene_32091	Ratio_of_ear_height_to_total_height	Boxcox-transformed_leaf_angle;Nodes_above_ear;Ratio_of_ear_height_to_total_height	1	0	0	1	0	0	0	0	0	0	0	1	0	1	1	1	1	1	0	1	1	0	1	1	0	1	13	near-core
pan_gene_21534	pan_gene_5220	Ratio_of_ear_height_to_total_height	100_Kernel_weight;Ratio_of_ear_height_to_total_height;Starch	1	0	0	1	0	0	0	0	0	0	0	0	0	1	1	0	1	1	0	0	0	0	0	0	0	0	6	dispensable
pan_gene_21534	pan_gene_5481	Ratio_of_ear_height_to_total_height	Anthesis-silking_interval;Boxcox-transformed_leaf_angle;Ratio_of_ear_height_to_total_height	1	0	0	0	0	0	0	0	0	0	0	0	0	0	1	0	0	1	0	0	0	0	0	0	0	0	3	dispensable
pan_gene_21534	pan_gene_8000	Ratio_of_ear_height_to_total_height	Days_to_silk;Leaf_length;Ratio_of_ear_height_to_total_height	1	0	0	0	0	0	0	0	0	0	0	0	0	1	0	0	0	1	0	1	1	0	1	0	0	0	6	dispensable
pan_gene_21534	pan_gene_9160	Ratio_of_ear_height_to_total_height	Ratio_of_ear_height_to_total_height	0	0	0	1	1	0	0	0	0	0	0	0	0	0	0	1	0	0	0	0	0	0	0	0	0	0	3	dispensable
pan_gene_21574	pan_gene_24822	Ratio_of_ear_height_to_total_height	Ratio_of_ear_height_to_total_height	1	0	0	0	0	0	0	0	0	0	0	0	0	0	0	0	0	0	0	0	0	0	0	0	0	0	1	private
pan_gene_21726	pan_gene_22409	Ratio_of_ear_height_to_total_height	Photoperiod_growing-degree_days_to_anthesis;Ratio_of_ear_height_to_total_height	1	0	0	0	0	1	0	1	0	0	1	0	1	0	0	0	0	0	1	1	0	0	1	0	0	1	9	dispensable
pan_gene_21726	pan_gene_22489	Ratio_of_ear_height_to_total_height	Ratio_of_ear_height_to_total_height	1	0	0	0	0	0	0	0	0	0	0	0	0	0	0	0	0	0	0	0	0	0	0	0	0	0	1	private
pan_gene_21726	pan_gene_4248	Ratio_of_ear_height_to_total_height	Ratio_of_ear_height_to_total_height	1	0	0	0	0	0	0	0	0	0	0	0	0	0	0	0	0	0	0	0	0	0	0	0	0	0	1	private
pan_gene_21726	pan_gene_4825	Ratio_of_ear_height_to_total_height	Ear_height;Ratio_of_ear_height_to_total_height;Southern_leaf_blight;Stalk_strength	1	0	0	0	0	0	0	0	0	0	0	0	0	0	0	0	0	0	0	0	0	0	0	0	0	0	1	private
pan_gene_21881	pan_gene_4207	Anthesis-silking_interval;Ear_height;Leaf_width;Nodes_to_ear;Ratio_of_ear_height_to_total_height	Days_to_silk;Height_per_day_(until_flowering);Ratio_of_ear_height_to_total_height	1	0	0	0	0	0	0	0	0	0	0	0	0	0	0	0	0	0	0	0	0	0	0	0	0	0	1	private
pan_gene_21941	pan_gene_26411	Ratio_of_ear_height_to_total_height	Average_internode_length_(below_ear);Ratio_of_ear_height_to_total_height	1	0	0	0	0	0	0	0	0	0	0	0	0	0	0	0	0	0	0	0	0	0	0	0	0	0	1	private
pan_gene_21941	pan_gene_7439	Ratio_of_ear_height_to_total_height	Ratio_of_ear_height_to_total_height	1	0	0	0	0	0	0	0	0	0	1	0	0	0	0	0	0	0	0	0	0	0	0	0	0	0	2	dispensable
pan_gene_21941	pan_gene_9737	Ratio_of_ear_height_to_total_height	Nodes_to_ear;Ratio_of_ear_height_to_total_height	1	0	0	0	0	0	0	0	0	0	0	0	0	0	0	0	1	0	0	0	0	0	0	0	0	0	2	dispensable
pan_gene_21941	pan_gene_9861	Ratio_of_ear_height_to_total_height	Anthesis-silking_interval;Days_to_silk;Plant_height;Ratio_of_ear_height_to_total_height;Tassel_branch_number	1	0	0	0	0	0	0	0	0	0	0	0	0	0	0	0	0	0	0	0	0	0	0	0	0	0	1	private
pan_gene_21982	pan_gene_22150	Ratio_of_ear_height_to_total_height	Ratio_of_ear_height_to_total_height	1	0	0	1	1	0	1	1	1	1	1	0	1	1	0	0	0	1	1	0	1	0	1	1	1	0	16	near-core
pan_gene_21982	pan_gene_22820	Ratio_of_ear_height_to_total_height	Ratio_of_ear_height_to_total_height	1	1	0	0	1	0	1	1	1	1	1	1	1	1	1	1	0	1	0	0	1	0	1	1	0	1	18	near-core
pan_gene_21982	pan_gene_26861	Ratio_of_ear_height_to_total_height	Ratio_of_ear_height_to_total_height	1	1	0	0	0	0	1	0	1	1	0	1	0	0	0	0	0	0	0	0	0	0	0	0	1	1	8	dispensable
pan_gene_21982	pan_gene_27648	Ratio_of_ear_height_to_total_height	Ear_height;Nodes_to_ear;PCA_of_metabolites:_PC1;Ratio_of_ear_height_to_total_height	0	0	0	0	0	0	0	0	0	1	0	0	0	0	0	0	0	0	0	0	0	0	0	0	0	0	1	private
pan_gene_21982	pan_gene_27704	Ratio_of_ear_height_to_total_height	Chlorophyll_A;Days_to_anthesis;Ratio_of_ear_height_to_total_height;Stalk_strength	1	0	0	0	0	0	0	0	0	1	0	0	0	0	1	0	1	0	0	0	0	0	0	0	0	0	4	dispensable
pan_gene_21982	pan_gene_30231	Ratio_of_ear_height_to_total_height	Ratio_of_ear_height_to_total_height;Tassel_length	1	0	0	1	1	1	1	1	1	1	1	1	0	0	0	0	0	1	1	1	1	0	0	0	1	1	16	near-core
pan_gene_21982	pan_gene_4883	Ratio_of_ear_height_to_total_height	Chlorophyll_B;Ratio_of_ear_height_to_total_height	1	1	0	1	1	1	1	0	1	1	1	1	1	1	1	1	0	1	1	1	1	0	1	0	1	1	21	core
pan_gene_21982	pan_gene_5532	Ratio_of_ear_height_to_total_height	100_Kernel_weight;Ear_height;Nodes_per_plant;Ratio_of_ear_height_to_total_height	1	1	0	1	0	1	0	1	1	0	1	1	1	0	1	0	1	1	1	0	1	0	1	0	1	0	16	near-core
pan_gene_21982	pan_gene_8000	Ratio_of_ear_height_to_total_height	Days_to_silk;Leaf_length;Ratio_of_ear_height_to_total_height	1	0	0	1	1	1	1	1	1	1	1	1	1	1	1	0	1	1	1	1	1	0	1	0	1	1	21	core
pan_gene_21983	pan_gene_23460	Nodes_per_plant;Ratio_of_ear_height_to_total_height	Ratio_of_ear_height_to_total_height	1	0	0	0	0	0	0	0	0	0	0	0	0	0	0	0	0	0	0	0	0	0	1	0	0	0	2	dispensable
pan_gene_21983	pan_gene_26642	Nodes_per_plant;Ratio_of_ear_height_to_total_height	Days_to_anthesis;Nodes_to_ear;Ratio_of_ear_height_to_total_height	1	0	0	0	1	0	0	0	1	0	1	1	0	0	0	0	0	1	1	1	1	0	1	0	0	1	11	near-core
pan_gene_22124	pan_gene_31281	Ratio_of_ear_height_to_total_height	Ratio_of_ear_height_to_total_height;Southern_leaf_blight	1	1	1	1	1	0	1	0	1	0	1	1	1	1	1	0	0	1	1	1	0	1	1	0	1	0	18	near-core
pan_gene_22124	pan_gene_4883	Ratio_of_ear_height_to_total_height	Chlorophyll_B;Ratio_of_ear_height_to_total_height	1	1	0	0	0	0	0	1	1	0	1	0	1	0	1	0	1	1	1	1	0	1	1	0	0	1	14	near-core
pan_gene_22125	pan_gene_22414	Ratio_of_ear_height_to_total_height	Ear_height;Leaf_width;Nodes_to_ear;Ratio_of_ear_height_to_total_height	1	0	1	1	1	0	0	0	0	1	1	0	1	1	0	0	0	0	1	1	0	0	0	0	0	0	10	dispensable
pan_gene_22125	pan_gene_23323	Ratio_of_ear_height_to_total_height	Ear_height;Ratio_of_ear_height_to_total_height	1	0	1	1	0	1	0	1	0	0	1	0	1	1	0	0	0	0	1	0	0	0	0	0	1	0	10	dispensable
pan_gene_22125	pan_gene_24823	Ratio_of_ear_height_to_total_height	Ratio_of_ear_height_to_total_height	1	1	1	0	1	1	0	0	0	1	1	0	1	0	0	1	0	0	1	1	0	1	0	0	1	0	13	near-core
pan_gene_22125	pan_gene_26793	Ratio_of_ear_height_to_total_height	Nodes_per_plant;Ratio_of_ear_height_to_total_height	1	0	1	1	0	1	0	0	0	0	0	0	1	0	0	0	0	0	0	0	0	1	0	0	0	0	6	dispensable
pan_gene_22125	pan_gene_27659	Ratio_of_ear_height_to_total_height	Days_to_anthesis;Nodes_per_plant;Photoperiod_Growing-degree_days_to_silk;Photoperiod_growing-degree_days_to_anthesis;Ratio_of_ear_height_to_total_height	0	0	0	0	0	1	0	0	0	1	0	0	0	0	0	0	0	0	1	1	0	0	0	0	0	0	4	dispensable
pan_gene_22125	pan_gene_28243	Ratio_of_ear_height_to_total_height	Nodes_to_ear;Ratio_of_ear_height_to_total_height	1	1	1	1	1	1	0	1	0	1	0	0	0	0	0	1	0	0	0	1	0	1	0	0	1	0	12	near-core
pan_gene_22125	pan_gene_28356	Ratio_of_ear_height_to_total_height	Height_above_ear;Ratio_of_ear_height_to_total_height	1	0	0	0	0	1	0	0	0	0	0	0	1	0	0	0	0	0	0	0	0	0	0	0	0	0	3	dispensable
pan_gene_22125	pan_gene_31281	Ratio_of_ear_height_to_total_height	Ratio_of_ear_height_to_total_height;Southern_leaf_blight	1	0	0	1	1	1	0	0	0	0	0	0	1	1	0	1	0	0	1	1	0	1	0	0	1	0	11	near-core
pan_gene_22125	pan_gene_4183	Ratio_of_ear_height_to_total_height	Ratio_of_ear_height_to_total_height	1	0	1	1	1	1	0	0	0	1	1	0	1	1	0	1	0	0	1	1	0	1	0	0	1	0	14	near-core
pan_gene_22125	pan_gene_4322	Ratio_of_ear_height_to_total_height	Ratio_of_ear_height_to_total_height;Tassel_branch_number	1	0	1	1	1	1	0	0	0	1	0	0	0	1	0	0	0	0	1	0	0	0	0	0	0	0	8	dispensable
pan_gene_22125	pan_gene_5296	Ratio_of_ear_height_to_total_height	Ear_height;Ratio_of_ear_height_to_total_height	1	0	1	1	0	1	0	0	0	1	1	0	1	1	0	1	0	0	1	1	0	1	0	0	1	0	13	near-core
pan_gene_22125	pan_gene_7481	Ratio_of_ear_height_to_total_height	Height_above_ear;Ratio_of_ear_height_to_total_height;Stalk_strength	1	0	0	1	1	0	0	0	0	0	0	0	0	0	0	1	0	0	0	0	0	0	0	0	0	0	4	dispensable
pan_gene_22125	pan_gene_7992	Ratio_of_ear_height_to_total_height	Height_above_ear;Ratio_of_ear_height_to_total_height	1	0	0	0	0	0	0	0	0	0	0	0	0	0	0	0	0	0	1	0	0	1	0	0	1	0	4	dispensable
pan_gene_22125	pan_gene_8000	Ratio_of_ear_height_to_total_height	Days_to_silk;Leaf_length;Ratio_of_ear_height_to_total_height	1	0	0	0	0	1	0	0	0	0	1	0	0	0	0	0	0	0	1	0	0	1	0	0	0	0	5	dispensable
pan_gene_22125	pan_gene_8594	Ratio_of_ear_height_to_total_height	Ratio_of_ear_height_to_total_height	0	0	0	1	1	0	0	0	0	0	0	0	0	0	0	0	0	0	0	0	0	0	0	0	0	0	2	dispensable
pan_gene_22125	pan_gene_8601	Ratio_of_ear_height_to_total_height	Ratio_of_ear_height_to_total_height	1	0	0	0	0	0	0	0	0	0	0	0	0	0	0	1	0	0	0	0	0	1	0	0	1	0	4	dispensable
pan_gene_22125	pan_gene_8667	Ratio_of_ear_height_to_total_height	Ear_height;Ratio_of_ear_height_to_total_height	1	0	0	0	0	0	0	0	0	0	0	0	0	0	0	0	0	0	0	0	0	0	0	0	0	0	1	private
pan_gene_22126	pan_gene_4972	Height_above_ear;Ratio_of_ear_height_to_total_height	Average_internode_length_(below_ear);Ratio_of_ear_height_to_total_height	0	0	0	1	0	0	0	0	0	0	0	0	0	0	0	0	0	0	0	0	0	0	0	0	0	0	1	private
pan_gene_22150	pan_gene_22467	Ratio_of_ear_height_to_total_height	Chlorophyll_B;Ratio_of_ear_height_to_total_height	0	0	0	0	0	0	0	0	0	0	0	0	0	0	0	1	1	0	1	0	0	0	0	0	0	1	4	dispensable
pan_gene_22150	pan_gene_22820	Ratio_of_ear_height_to_total_height	Ratio_of_ear_height_to_total_height	1	0	1	0	1	0	1	1	1	0	1	1	1	1	1	0	1	1	1	1	1	1	1	1	1	1	21	core
pan_gene_22150	pan_gene_26861	Ratio_of_ear_height_to_total_height	Ratio_of_ear_height_to_total_height	1	0	1	0	0	0	1	1	1	0	1	0	1	0	0	0	0	1	1	1	0	0	0	0	1	1	12	near-core
pan_gene_22150	pan_gene_27660	Ratio_of_ear_height_to_total_height	Days_to_anthesis;Ratio_of_ear_height_to_total_height	0	0	0	0	0	0	0	0	0	1	0	0	0	0	0	0	0	0	0	0	0	0	0	0	0	0	1	private
pan_gene_22150	pan_gene_28717	Ratio_of_ear_height_to_total_height	Ratio_of_ear_height_to_total_height	1	0	0	1	0	0	0	1	0	0	0	1	1	1	1	1	1	1	1	1	0	0	0	0	1	1	14	near-core
pan_gene_22150	pan_gene_30231	Ratio_of_ear_height_to_total_height	Ratio_of_ear_height_to_total_height;Tassel_length	1	1	0	0	1	0	1	1	0	0	1	0	1	0	0	1	1	1	1	1	0	0	0	0	1	0	13	near-core
pan_gene_22150	pan_gene_32091	Ratio_of_ear_height_to_total_height	Boxcox-transformed_leaf_angle;Nodes_above_ear;Ratio_of_ear_height_to_total_height	1	1	0	0	0	1	1	0	0	0	1	1	1	0	1	1	1	1	1	1	0	0	0	1	1	1	16	near-core
pan_gene_22150	pan_gene_4883	Ratio_of_ear_height_to_total_height	Chlorophyll_B;Ratio_of_ear_height_to_total_height	1	1	1	1	1	1	1	1	1	0	1	1	1	1	1	1	1	1	1	1	1	1	1	1	1	0	24	core
pan_gene_22150	pan_gene_5481	Ratio_of_ear_height_to_total_height	Anthesis-silking_interval;Boxcox-transformed_leaf_angle;Ratio_of_ear_height_to_total_height	1	0	0	0	0	0	0	0	0	0	1	0	0	0	1	0	0	1	0	0	0	0	0	0	0	0	4	dispensable
pan_gene_22150	pan_gene_5532	Ratio_of_ear_height_to_total_height	100_Kernel_weight;Ear_height;Nodes_per_plant;Ratio_of_ear_height_to_total_height	1	1	1	1	0	1	0	1	0	0	1	1	1	0	0	1	0	1	1	1	1	1	1	1	1	0	18	near-core
pan_gene_22150	pan_gene_8000	Ratio_of_ear_height_to_total_height	Days_to_silk;Leaf_length;Ratio_of_ear_height_to_total_height	1	1	0	1	1	1	1	1	1	0	1	0	1	0	0	0	1	1	1	1	1	1	0	1	1	0	18	near-core
pan_gene_22150	pan_gene_8250	Ratio_of_ear_height_to_total_height	Ear_height;Ratio_of_ear_height_to_total_height	1	1	1	1	1	1	1	1	1	0	1	1	1	1	0	1	1	1	1	1	1	0	1	1	0	1	22	core
pan_gene_22150	pan_gene_8616	Ratio_of_ear_height_to_total_height	Photoperiod_Growing-degree_days_to_silk;Ratio_of_ear_height_to_total_height	1	1	1	1	1	0	1	1	1	1	1	1	1	1	1	1	1	1	1	1	1	1	1	0	1	1	24	core
pan_gene_22150	pan_gene_9160	Ratio_of_ear_height_to_total_height	Ratio_of_ear_height_to_total_height	0	0	0	0	0	0	0	0	0	1	0	0	0	0	0	0	0	0	0	0	0	0	0	0	0	0	1	private
pan_gene_22178	pan_gene_28717	Average_internode_length_(below_ear);Ratio_of_ear_height_to_total_height;Sucrose	Ratio_of_ear_height_to_total_height	0	0	0	0	0	0	0	0	0	0	0	0	0	0	1	0	0	0	0	0	0	0	0	0	0	0	1	private
pan_gene_22178	pan_gene_32091	Average_internode_length_(below_ear);Ratio_of_ear_height_to_total_height;Sucrose	Boxcox-transformed_leaf_angle;Nodes_above_ear;Ratio_of_ear_height_to_total_height	0	0	0	0	0	0	0	0	0	0	0	0	0	0	1	0	0	0	0	0	0	0	0	0	0	0	1	private
pan_gene_22296	pan_gene_22820	Days_to_anthesis;Ratio_of_ear_height_to_total_height	Ratio_of_ear_height_to_total_height	1	1	1	1	0	0	1	1	0	1	1	0	1	1	0	1	0	1	0	0	0	0	1	1	0	0	14	near-core
pan_gene_22296	pan_gene_23785	Days_to_anthesis;Ratio_of_ear_height_to_total_height	Ratio_of_ear_height_to_total_height	1	1	0	1	0	0	0	1	0	0	0	0	1	0	0	1	1	0	0	0	0	0	0	0	0	1	8	dispensable
pan_gene_22296	pan_gene_26706	Days_to_anthesis;Ratio_of_ear_height_to_total_height	Days_to_anthesis;Days_to_silk;Ratio_of_ear_height_to_total_height	1	0	1	1	1	0	0	1	0	1	1	1	1	1	0	1	0	1	0	0	1	0	1	1	0	0	15	near-core
pan_gene_22296	pan_gene_27658	Days_to_anthesis;Ratio_of_ear_height_to_total_height	Nodes_per_plant;Ratio_of_ear_height_to_total_height	1	1	1	1	1	1	1	1	1	1	1	1	1	1	1	1	1	1	1	1	1	1	1	1	1	1	26	core
pan_gene_22296	pan_gene_2768	Days_to_anthesis;Ratio_of_ear_height_to_total_height	Nodes_to_ear;Ratio_of_ear_height_to_total_height	1	1	1	1	1	1	1	1	1	1	1	1	1	1	0	1	1	0	0	1	1	1	1	1	0	1	22	core
pan_gene_22296	pan_gene_28335	Days_to_anthesis;Ratio_of_ear_height_to_total_height	Ratio_of_ear_height_to_total_height	1	1	1	1	1	0	1	1	0	1	1	1	1	1	1	1	0	1	0	0	1	0	1	1	1	1	20	core
pan_gene_22296	pan_gene_4881	Days_to_anthesis;Ratio_of_ear_height_to_total_height	Chlorophyll_B;Fumarate;Ratio_of_ear_height_to_total_height	1	0	1	1	1	0	0	1	0	1	1	0	1	1	1	1	0	1	0	0	1	0	1	1	0	0	15	near-core
pan_gene_22296	pan_gene_5384	Days_to_anthesis;Ratio_of_ear_height_to_total_height	Nodes_to_ear;Ratio_of_ear_height_to_total_height;Tassel_length	1	1	1	1	1	1	1	1	1	1	1	1	1	1	0	1	1	1	1	1	1	1	1	1	1	1	25	core
pan_gene_22296	pan_gene_7040	Days_to_anthesis;Ratio_of_ear_height_to_total_height	Ratio_of_ear_height_to_total_height	1	0	0	1	1	0	1	1	1	1	1	0	1	1	1	1	0	1	0	1	0	0	1	1	0	0	16	near-core
pan_gene_22303	pan_gene_26574	Days_to_anthesis;Days_to_silk;Nodes_to_ear;Ratio_of_ear_height_to_total_height	Average_internode_length_(below_ear);Days_to_silk;Photoperiod_growing-degree_days_to_anthesis;Ratio_of_ear_height_to_total_height	0	0	0	1	0	0	0	0	1	0	0	0	0	1	0	0	0	0	0	0	0	0	0	0	0	0	3	dispensable
pan_gene_22303	pan_gene_27232	Days_to_anthesis;Days_to_silk;Nodes_to_ear;Ratio_of_ear_height_to_total_height	Ratio_of_ear_height_to_total_height	1	1	1	1	1	1	1	1	0	1	1	1	1	1	1	0	1	1	1	0	1	1	1	1	1	1	23	core
pan_gene_22303	pan_gene_32531	Days_to_anthesis;Days_to_silk;Nodes_to_ear;Ratio_of_ear_height_to_total_height	100_Kernel_weight;Ratio_of_ear_height_to_total_height;Tassel_branch_number	1	0	1	0	0	1	0	0	1	0	0	1	1	0	1	0	0	1	1	1	0	1	0	1	0	1	13	near-core
pan_gene_22303	pan_gene_4994	Days_to_anthesis;Days_to_silk;Nodes_to_ear;Ratio_of_ear_height_to_total_height	Average_internode_length_(below_ear);Ear_height;Nitrate;Northern_Leaf_Blight;Ratio_of_ear_height_to_total_height	1	0	1	0	1	1	0	0	1	1	0	1	1	1	1	0	1	1	0	1	1	0	1	0	1	1	17	near-core
pan_gene_22303	pan_gene_5237	Days_to_anthesis;Days_to_silk;Nodes_to_ear;Ratio_of_ear_height_to_total_height	Ear_height;Nodes_above_ear;Ratio_of_ear_height_to_total_height	1	0	0	1	0	1	1	1	1	1	0	1	0	0	1	0	1	0	0	1	1	0	1	0	0	0	13	near-core
pan_gene_22303	pan_gene_7480	Days_to_anthesis;Days_to_silk;Nodes_to_ear;Ratio_of_ear_height_to_total_height	Height_above_ear;Ratio_of_ear_height_to_total_height	1	0	1	1	1	1	1	1	1	0	1	0	1	1	0	0	1	1	1	1	1	0	0	0	0	0	16	near-core
pan_gene_22347	pan_gene_4077	Leaf_width;Nodes_above_ear;Nodes_to_ear;Ratio_of_ear_height_to_total_height	Ratio_of_ear_height_to_total_height;Tassel_branch_number	0	0	0	0	0	0	0	0	0	0	0	0	0	0	0	0	0	0	0	0	0	0	0	1	0	1	2	dispensable
pan_gene_22347	pan_gene_4244	Leaf_width;Nodes_above_ear;Nodes_to_ear;Ratio_of_ear_height_to_total_height	Nodes_to_ear;Ratio_of_ear_height_to_total_height	0	0	0	0	0	0	0	0	0	0	0	1	0	0	0	0	0	0	0	0	0	0	0	0	0	0	1	private
pan_gene_22347	pan_gene_4916	Leaf_width;Nodes_above_ear;Nodes_to_ear;Ratio_of_ear_height_to_total_height	Ratio_of_ear_height_to_total_height;Tassel_length	0	0	0	0	0	0	0	0	0	0	0	1	0	0	0	0	0	0	0	0	0	0	0	0	0	0	1	private
pan_gene_22347	pan_gene_68983	Leaf_width;Nodes_above_ear;Nodes_to_ear;Ratio_of_ear_height_to_total_height	Ratio_of_ear_height_to_total_height;Total_amino_acids	0	0	1	0	1	0	0	1	0	1	0	1	1	0	0	0	0	0	0	0	0	0	1	0	0	1	8	dispensable
pan_gene_22365	pan_gene_28860	Anthesis-silking_interval;Days_to_silk;Ear_row_number;Ratio_of_ear_height_to_total_height	Boxcox-transformed_leaf_angle;Ratio_of_ear_height_to_total_height	0	0	0	0	0	0	0	0	1	0	1	0	0	0	0	0	0	0	0	0	0	0	0	0	0	0	2	dispensable
pan_gene_22365	pan_gene_31492	Anthesis-silking_interval;Days_to_silk;Ear_row_number;Ratio_of_ear_height_to_total_height	Ratio_of_ear_height_to_total_height	0	0	1	1	0	0	0	0	1	1	1	0	0	0	0	0	1	1	0	0	1	0	0	0	0	0	8	dispensable
pan_gene_22365	pan_gene_4244	Anthesis-silking_interval;Days_to_silk;Ear_row_number;Ratio_of_ear_height_to_total_height	Nodes_to_ear;Ratio_of_ear_height_to_total_height	0	0	0	0	0	0	0	0	0	1	0	0	0	0	0	0	0	0	0	0	0	0	0	0	1	0	2	dispensable
pan_gene_22365	pan_gene_4916	Anthesis-silking_interval;Days_to_silk;Ear_row_number;Ratio_of_ear_height_to_total_height	Ratio_of_ear_height_to_total_height;Tassel_length	0	1	0	0	0	0	0	0	1	1	0	0	1	0	0	0	0	1	0	0	1	0	0	0	0	0	6	dispensable
pan_gene_22365	pan_gene_4972	Anthesis-silking_interval;Days_to_silk;Ear_row_number;Ratio_of_ear_height_to_total_height	Average_internode_length_(below_ear);Ratio_of_ear_height_to_total_height	0	0	0	0	0	0	0	0	0	1	0	0	0	0	0	0	0	0	0	0	0	0	0	0	0	0	1	private
pan_gene_22376	pan_gene_2896	Nodes_to_ear;Ratio_of_ear_height_to_total_height	Average_internode_length_(whole_plant);Ratio_of_ear_height_to_total_height	0	0	0	0	0	0	0	0	0	0	0	0	1	0	0	0	0	0	0	0	0	0	0	0	0	0	1	private
pan_gene_22409	pan_gene_27843	Photoperiod_growing-degree_days_to_anthesis;Ratio_of_ear_height_to_total_height	Nodes_above_ear;Ratio_of_ear_height_to_total_height	1	0	0	0	0	0	0	0	0	0	0	0	0	0	0	0	0	0	0	0	0	0	0	0	0	0	1	private
pan_gene_22409	pan_gene_4248	Photoperiod_growing-degree_days_to_anthesis;Ratio_of_ear_height_to_total_height	Ratio_of_ear_height_to_total_height	1	0	0	0	1	1	0	0	1	1	1	1	1	0	1	0	1	0	0	0	0	1	0	1	0	0	12	near-core
pan_gene_22410	pan_gene_28714	Photoperiod_growing-degree_days_to_anthesis;Ratio_of_ear_height_to_total_height	Ratio_of_ear_height_to_total_height	1	0	0	0	0	0	0	0	0	0	0	0	0	0	0	0	0	0	0	0	0	0	0	0	0	0	1	private
pan_gene_22414	pan_gene_23323	Ear_height;Leaf_width;Nodes_to_ear;Ratio_of_ear_height_to_total_height	Ear_height;Ratio_of_ear_height_to_total_height	1	0	0	1	0	1	1	0	1	0	0	0	1	1	0	0	0	1	1	0	0	0	0	0	0	0	9	dispensable
pan_gene_22414	pan_gene_27764	Ear_height;Leaf_width;Nodes_to_ear;Ratio_of_ear_height_to_total_height	Ratio_of_ear_height_to_total_height	1	1	0	0	1	0	0	0	1	0	0	0	0	1	1	1	0	1	1	0	0	0	1	0	0	0	10	dispensable
pan_gene_22414	pan_gene_28243	Ear_height;Leaf_width;Nodes_to_ear;Ratio_of_ear_height_to_total_height	Nodes_to_ear;Ratio_of_ear_height_to_total_height	1	1	0	0	1	0	0	0	0	1	0	0	1	0	0	0	0	1	0	0	0	0	1	0	0	0	7	dispensable
pan_gene_22414	pan_gene_28883	Ear_height;Leaf_width;Nodes_to_ear;Ratio_of_ear_height_to_total_height	Height_per_day_(until_flowering);Nodes_per_plant;Photoperiod_Growing-degree_days_to_silk;Photoperiod_growing-degree_days_to_anthesis;Ratio_of_ear_height_to_total_height	0	0	1	0	0	0	1	1	1	1	0	1	0	1	0	0	0	1	0	1	1	0	0	0	0	0	10	dispensable
pan_gene_22414	pan_gene_4183	Ear_height;Leaf_width;Nodes_to_ear;Ratio_of_ear_height_to_total_height	Ratio_of_ear_height_to_total_height	1	1	1	1	1	1	1	1	1	1	1	0	1	1	1	1	1	1	1	1	1	1	1	1	1	1	25	core
pan_gene_22414	pan_gene_585	Ear_height;Leaf_width;Nodes_to_ear;Ratio_of_ear_height_to_total_height	Ratio_of_ear_height_to_total_height	1	1	1	1	1	1	1	1	1	1	0	0	1	1	1	1	1	1	0	0	1	0	1	0	0	0	18	near-core
pan_gene_22414	pan_gene_8667	Ear_height;Leaf_width;Nodes_to_ear;Ratio_of_ear_height_to_total_height	Ear_height;Ratio_of_ear_height_to_total_height	1	0	0	1	1	0	1	1	1	0	1	0	1	1	0	0	1	1	0	1	1	1	1	0	0	0	15	near-core
pan_gene_22455	pan_gene_26856	Average_internode_length_(below_ear);Ratio_of_ear_height_to_total_height	Ratio_of_ear_height_to_total_height	0	0	1	0	0	0	0	0	0	0	0	1	0	0	0	0	0	0	1	0	0	0	0	0	0	0	3	dispensable
pan_gene_22455	pan_gene_4175	Average_internode_length_(below_ear);Ratio_of_ear_height_to_total_height	Ratio_of_ear_height_to_total_height	1	0	1	0	0	0	1	0	0	1	0	1	1	0	0	1	0	0	0	1	0	0	0	0	0	0	8	dispensable
pan_gene_22455	pan_gene_4182	Average_internode_length_(below_ear);Ratio_of_ear_height_to_total_height	Anthesis-silking_interval;Ratio_of_ear_height_to_total_height;Tassel_branch_number	0	0	0	0	0	0	0	0	0	0	0	1	1	0	0	0	0	0	0	1	0	0	0	0	0	0	3	dispensable
pan_gene_22467	pan_gene_26793	Chlorophyll_B;Ratio_of_ear_height_to_total_height	Nodes_per_plant;Ratio_of_ear_height_to_total_height	0	0	0	0	1	0	0	0	0	0	0	0	0	0	0	0	0	0	0	0	0	0	0	0	0	0	1	private
pan_gene_22467	pan_gene_27659	Chlorophyll_B;Ratio_of_ear_height_to_total_height	Days_to_anthesis;Nodes_per_plant;Photoperiod_Growing-degree_days_to_silk;Photoperiod_growing-degree_days_to_anthesis;Ratio_of_ear_height_to_total_height	0	0	0	0	0	0	0	0	0	1	0	0	0	0	0	1	0	0	0	0	0	0	0	0	0	0	2	dispensable
pan_gene_22467	pan_gene_27660	Chlorophyll_B;Ratio_of_ear_height_to_total_height	Days_to_anthesis;Ratio_of_ear_height_to_total_height	0	0	0	0	1	0	0	0	0	1	0	0	0	0	0	1	0	0	0	0	0	0	0	0	0	0	3	dispensable
pan_gene_22467	pan_gene_28717	Chlorophyll_B;Ratio_of_ear_height_to_total_height	Ratio_of_ear_height_to_total_height	0	0	0	0	1	0	0	0	0	0	0	0	0	0	0	0	1	0	1	0	0	0	0	0	0	1	4	dispensable
pan_gene_22467	pan_gene_32091	Chlorophyll_B;Ratio_of_ear_height_to_total_height	Boxcox-transformed_leaf_angle;Nodes_above_ear;Ratio_of_ear_height_to_total_height	0	0	0	0	1	0	0	0	0	1	0	0	0	0	0	1	1	0	1	0	0	0	0	0	0	1	6	dispensable
pan_gene_22467	pan_gene_5220	Chlorophyll_B;Ratio_of_ear_height_to_total_height	100_Kernel_weight;Ratio_of_ear_height_to_total_height;Starch	0	0	0	0	0	0	0	0	0	1	0	0	0	0	0	0	1	0	1	0	0	0	0	0	0	0	3	dispensable
pan_gene_22467	pan_gene_8000	Chlorophyll_B;Ratio_of_ear_height_to_total_height	Days_to_silk;Leaf_length;Ratio_of_ear_height_to_total_height	0	0	0	0	1	0	0	0	0	0	0	0	0	0	0	1	0	0	1	0	0	0	0	0	0	1	4	dispensable
pan_gene_22467	pan_gene_8250	Chlorophyll_B;Ratio_of_ear_height_to_total_height	Ear_height;Ratio_of_ear_height_to_total_height	0	0	0	0	1	0	0	0	0	0	0	0	0	0	0	0	0	0	0	0	0	0	0	0	0	1	2	dispensable
pan_gene_22467	pan_gene_9160	Chlorophyll_B;Ratio_of_ear_height_to_total_height	Ratio_of_ear_height_to_total_height	0	0	0	0	0	0	0	0	0	1	0	0	0	0	0	1	0	0	0	0	0	0	0	0	0	0	2	dispensable
pan_gene_22488	pan_gene_31276	Ratio_of_ear_height_to_total_height;Tassel_length	Height_above_ear;Ratio_of_ear_height_to_total_height	1	0	0	0	0	0	0	0	0	0	0	0	1	1	0	0	0	0	0	0	0	0	0	0	0	0	3	dispensable
pan_gene_22489	pan_gene_4248	Ratio_of_ear_height_to_total_height	Ratio_of_ear_height_to_total_height	1	0	0	0	0	0	0	0	0	0	0	0	0	0	0	0	0	0	0	0	0	0	0	0	0	0	1	private
pan_gene_22489	pan_gene_4825	Ratio_of_ear_height_to_total_height	Ear_height;Ratio_of_ear_height_to_total_height;Southern_leaf_blight;Stalk_strength	1	0	0	0	0	0	0	0	0	0	0	0	0	0	0	0	0	0	0	0	0	0	0	0	0	0	1	private
pan_gene_22489	pan_gene_68983	Ratio_of_ear_height_to_total_height	Ratio_of_ear_height_to_total_height;Total_amino_acids	1	1	0	0	0	0	0	0	0	0	0	0	0	0	0	0	0	0	0	0	0	0	0	0	0	0	2	dispensable
pan_gene_226	pan_gene_5032	Cob_diameter;Ear_height;Nodes_above_ear;Ratio_of_ear_height_to_total_height	Ear_height;Ratio_of_ear_height_to_total_height	1	0	0	0	0	0	0	0	0	0	0	0	0	0	0	0	0	0	0	0	0	0	0	0	0	0	1	private
pan_gene_22773	pan_gene_32082	Boxcox-transformed_leaf_angle;Ear_row_number;Nodes_to_ear;Ratio_of_ear_height_to_total_height	Ratio_of_ear_height_to_total_height	1	0	0	0	0	0	0	0	0	0	0	0	0	1	1	0	0	0	0	0	0	0	0	0	0	0	3	dispensable
pan_gene_22773	pan_gene_32531	Boxcox-transformed_leaf_angle;Ear_row_number;Nodes_to_ear;Ratio_of_ear_height_to_total_height	100_Kernel_weight;Ratio_of_ear_height_to_total_height;Tassel_branch_number	1	0	1	0	0	0	0	1	0	0	0	0	0	0	0	0	0	0	0	0	0	0	0	1	0	1	5	dispensable
pan_gene_22773	pan_gene_4077	Boxcox-transformed_leaf_angle;Ear_row_number;Nodes_to_ear;Ratio_of_ear_height_to_total_height	Ratio_of_ear_height_to_total_height;Tassel_branch_number	1	0	0	0	0	0	0	0	0	1	0	0	0	1	1	1	1	0	0	0	0	0	0	1	0	1	8	dispensable
pan_gene_22773	pan_gene_6299	Boxcox-transformed_leaf_angle;Ear_row_number;Nodes_to_ear;Ratio_of_ear_height_to_total_height	Ear_height;Ratio_of_ear_height_to_total_height	1	0	0	0	0	0	0	0	0	0	0	0	0	1	0	0	0	0	0	0	0	0	0	0	0	0	2	dispensable
pan_gene_22773	pan_gene_8450	Boxcox-transformed_leaf_angle;Ear_row_number;Nodes_to_ear;Ratio_of_ear_height_to_total_height	Nodes_to_ear;Photoperiod_growing-degree_days_to_anthesis;Ratio_of_ear_height_to_total_height	1	0	0	0	0	0	0	0	0	0	0	0	0	0	0	0	1	0	0	0	0	0	0	0	0	0	2	dispensable
pan_gene_22773	pan_gene_9243	Boxcox-transformed_leaf_angle;Ear_row_number;Nodes_to_ear;Ratio_of_ear_height_to_total_height	Nodes_to_ear;Ratio_of_ear_height_to_total_height	1	0	0	0	0	0	0	0	0	0	0	0	0	1	0	0	0	0	0	0	0	0	0	0	0	0	2	dispensable
pan_gene_22820	pan_gene_27658	Ratio_of_ear_height_to_total_height	Nodes_per_plant;Ratio_of_ear_height_to_total_height	1	1	1	1	0	0	1	1	0	1	0	0	1	1	0	1	0	0	0	0	0	1	1	0	1	0	13	near-core
pan_gene_22820	pan_gene_4881	Ratio_of_ear_height_to_total_height	Chlorophyll_B;Fumarate;Ratio_of_ear_height_to_total_height	1	1	1	1	1	1	1	1	1	1	1	1	1	1	0	1	1	1	1	1	1	1	1	1	1	1	25	core
pan_gene_22820	pan_gene_7040	Ratio_of_ear_height_to_total_height	Ratio_of_ear_height_to_total_height	1	0	1	1	0	0	1	1	1	1	1	0	1	1	1	1	1	1	1	1	1	0	1	1	1	1	21	core
pan_gene_22820	pan_gene_8250	Ratio_of_ear_height_to_total_height	Ear_height;Ratio_of_ear_height_to_total_height	1	1	0	0	1	1	1	0	1	0	0	1	1	0	0	1	1	1	0	1	1	0	1	1	0	1	16	near-core
pan_gene_22820	pan_gene_8324	Ratio_of_ear_height_to_total_height	Ratio_of_ear_height_to_total_height	1	1	0	0	0	0	0	0	0	0	0	1	0	0	0	0	1	0	0	0	0	1	1	0	1	1	8	dispensable
pan_gene_22820	pan_gene_8616	Ratio_of_ear_height_to_total_height	Photoperiod_Growing-degree_days_to_silk;Ratio_of_ear_height_to_total_height	1	0	1	1	1	1	1	1	1	1	1	1	1	1	1	1	1	1	1	1	1	1	1	1	1	1	25	core
pan_gene_23323	pan_gene_24823	Ear_height;Ratio_of_ear_height_to_total_height	Ratio_of_ear_height_to_total_height	1	0	1	0	0	1	1	0	0	0	1	0	1	0	0	0	1	1	1	0	0	0	0	0	1	0	10	dispensable
pan_gene_23323	pan_gene_28243	Ear_height;Ratio_of_ear_height_to_total_height	Nodes_to_ear;Ratio_of_ear_height_to_total_height	1	0	1	1	1	0	0	1	0	1	0	0	1	1	0	0	0	1	0	0	0	0	0	0	1	0	10	dispensable
pan_gene_23323	pan_gene_31281	Ear_height;Ratio_of_ear_height_to_total_height	Ratio_of_ear_height_to_total_height;Southern_leaf_blight	1	0	1	1	1	0	1	0	1	0	1	0	1	1	0	0	0	1	1	0	0	0	0	0	1	0	12	near-core
pan_gene_23323	pan_gene_4183	Ear_height;Ratio_of_ear_height_to_total_height	Ratio_of_ear_height_to_total_height	1	0	0	1	0	1	1	0	1	0	1	0	1	1	0	0	1	1	1	0	0	0	0	0	1	0	12	near-core
pan_gene_23323	pan_gene_4322	Ear_height;Ratio_of_ear_height_to_total_height	Ratio_of_ear_height_to_total_height;Tassel_branch_number	1	0	0	0	0	0	1	0	1	0	1	0	1	0	1	1	0	1	1	0	0	0	1	0	0	0	10	dispensable
pan_gene_23323	pan_gene_5296	Ear_height;Ratio_of_ear_height_to_total_height	Ear_height;Ratio_of_ear_height_to_total_height	1	0	0	1	0	0	1	0	0	0	0	0	1	0	0	1	1	1	1	0	0	0	0	0	1	0	9	dispensable
pan_gene_23323	pan_gene_7481	Ear_height;Ratio_of_ear_height_to_total_height	Height_above_ear;Ratio_of_ear_height_to_total_height;Stalk_strength	1	0	0	1	1	0	0	0	0	0	0	0	0	0	0	0	0	1	0	0	0	0	0	0	0	0	4	dispensable
pan_gene_23323	pan_gene_7992	Ear_height;Ratio_of_ear_height_to_total_height	Height_above_ear;Ratio_of_ear_height_to_total_height	1	0	0	0	0	0	0	0	1	0	0	0	0	0	0	0	0	0	0	0	0	0	0	0	0	0	2	dispensable
pan_gene_23323	pan_gene_8000	Ear_height;Ratio_of_ear_height_to_total_height	Days_to_silk;Leaf_length;Ratio_of_ear_height_to_total_height	1	0	1	1	0	0	0	0	1	0	1	0	0	1	0	0	0	1	1	0	0	0	0	0	0	0	8	dispensable
pan_gene_23323	pan_gene_8594	Ear_height;Ratio_of_ear_height_to_total_height	Ratio_of_ear_height_to_total_height	0	0	0	0	0	0	0	0	1	0	0	0	0	0	0	0	0	0	0	0	0	0	0	0	0	0	1	private
pan_gene_23323	pan_gene_8667	Ear_height;Ratio_of_ear_height_to_total_height	Ear_height;Ratio_of_ear_height_to_total_height	1	0	1	1	0	0	0	0	0	0	0	0	0	1	0	0	0	1	1	0	0	0	0	0	0	0	6	dispensable
pan_gene_23460	pan_gene_2896	Ratio_of_ear_height_to_total_height	Average_internode_length_(whole_plant);Ratio_of_ear_height_to_total_height	1	0	0	0	0	0	0	0	0	0	0	0	0	0	0	0	0	0	0	0	0	0	0	0	0	1	2	dispensable
pan_gene_23785	pan_gene_251	Ratio_of_ear_height_to_total_height	Ratio_of_ear_height_to_total_height	1	0	0	1	0	1	0	0	0	1	0	0	1	0	0	1	0	0	0	1	0	0	0	0	0	0	7	dispensable
pan_gene_23785	pan_gene_27658	Ratio_of_ear_height_to_total_height	Nodes_per_plant;Ratio_of_ear_height_to_total_height	1	0	0	1	0	1	0	1	0	0	0	0	0	0	0	1	1	0	0	0	0	0	0	0	0	1	7	dispensable
pan_gene_23785	pan_gene_2768	Ratio_of_ear_height_to_total_height	Nodes_to_ear;Ratio_of_ear_height_to_total_height	1	0	0	0	0	0	0	1	0	0	0	0	0	0	0	0	0	0	0	0	0	0	0	0	0	1	3	dispensable
pan_gene_23785	pan_gene_28335	Ratio_of_ear_height_to_total_height	Ratio_of_ear_height_to_total_height	1	0	0	1	0	0	0	1	0	0	0	0	1	0	0	1	0	0	0	0	0	0	0	0	0	1	6	dispensable
pan_gene_23785	pan_gene_31257	Ratio_of_ear_height_to_total_height	Ratio_of_ear_height_to_total_height;Starch	1	1	0	0	0	0	0	0	0	0	0	0	1	0	0	1	0	0	0	0	0	0	0	0	0	1	5	dispensable
pan_gene_23785	pan_gene_5384	Ratio_of_ear_height_to_total_height	Nodes_to_ear;Ratio_of_ear_height_to_total_height;Tassel_length	1	0	0	1	0	1	0	1	0	0	0	0	1	0	1	1	1	1	0	0	0	0	0	0	0	1	10	dispensable
pan_gene_23785	pan_gene_7040	Ratio_of_ear_height_to_total_height	Ratio_of_ear_height_to_total_height	1	0	1	0	0	1	1	1	0	0	0	0	0	0	0	1	0	0	1	1	0	0	0	0	1	0	9	dispensable
pan_gene_24600	pan_gene_5307	Ratio_of_ear_height_to_total_height	Ratio_of_ear_height_to_total_height	1	0	1	0	0	0	0	0	0	1	1	0	1	0	0	0	0	1	0	0	0	0	0	0	0	0	6	dispensable
pan_gene_24600	pan_gene_61110	Ratio_of_ear_height_to_total_height	Ratio_of_ear_height_to_total_height;Tassel_length	0	0	0	0	0	0	0	0	0	0	0	0	0	0	0	0	0	1	0	0	0	1	1	0	0	0	3	dispensable
pan_gene_24600	pan_gene_9120	Ratio_of_ear_height_to_total_height	Anthesis-silking_interval;Days_to_silk;Ear_height;Ratio_of_ear_height_to_total_height;Stalk_strength	1	0	0	0	0	0	1	0	0	0	0	0	0	0	0	0	1	0	0	0	0	0	1	0	0	1	5	dispensable
pan_gene_24766	pan_gene_27764	Average_internode_length_(above_ear);Average_internode_length_(whole_plant);Ratio_of_ear_height_to_total_height	Ratio_of_ear_height_to_total_height	1	0	0	0	0	0	0	0	0	0	0	0	0	0	0	0	0	0	0	0	0	0	0	0	0	0	1	private
pan_gene_24766	pan_gene_31361	Average_internode_length_(above_ear);Average_internode_length_(whole_plant);Ratio_of_ear_height_to_total_height	Nodes_to_ear;Northern_Leaf_Blight;Ratio_of_ear_height_to_total_height	1	0	0	0	0	0	0	0	0	0	0	0	0	0	0	0	0	0	0	0	0	0	0	0	0	0	1	private
pan_gene_24766	pan_gene_584	Average_internode_length_(above_ear);Average_internode_length_(whole_plant);Ratio_of_ear_height_to_total_height	Ratio_of_ear_height_to_total_height;Stalk_strength	1	0	0	0	0	0	0	0	0	0	0	0	0	0	0	0	0	0	0	0	0	0	0	0	0	0	1	private
pan_gene_24766	pan_gene_585	Average_internode_length_(above_ear);Average_internode_length_(whole_plant);Ratio_of_ear_height_to_total_height	Ratio_of_ear_height_to_total_height	1	0	0	0	0	0	0	0	0	0	0	0	0	0	0	0	0	0	0	0	0	0	0	0	0	0	1	private
pan_gene_24823	pan_gene_26793	Ratio_of_ear_height_to_total_height	Nodes_per_plant;Ratio_of_ear_height_to_total_height	1	0	0	0	0	0	0	0	0	1	0	0	0	0	0	0	0	1	0	0	0	0	1	0	0	0	4	dispensable
pan_gene_24823	pan_gene_27659	Ratio_of_ear_height_to_total_height	Days_to_anthesis;Nodes_per_plant;Photoperiod_Growing-degree_days_to_silk;Photoperiod_growing-degree_days_to_anthesis;Ratio_of_ear_height_to_total_height	0	1	0	0	0	1	1	0	0	1	0	0	0	0	1	0	0	0	1	0	0	0	0	0	0	0	6	dispensable
pan_gene_24823	pan_gene_28356	Ratio_of_ear_height_to_total_height	Height_above_ear;Ratio_of_ear_height_to_total_height	1	0	0	0	0	1	1	0	0	0	0	0	1	0	1	0	0	1	0	0	1	0	0	0	0	0	7	dispensable
pan_gene_24823	pan_gene_31281	Ratio_of_ear_height_to_total_height	Ratio_of_ear_height_to_total_height;Southern_leaf_blight	1	0	0	0	0	1	1	0	0	1	0	0	0	0	1	1	0	0	1	0	0	0	1	0	0	0	8	dispensable
pan_gene_24823	pan_gene_4183	Ratio_of_ear_height_to_total_height	Ratio_of_ear_height_to_total_height	1	1	0	0	0	1	1	0	0	1	1	0	1	0	1	0	1	1	1	1	0	1	1	1	1	1	17	near-core
pan_gene_24823	pan_gene_5296	Ratio_of_ear_height_to_total_height	Ear_height;Ratio_of_ear_height_to_total_height	1	0	1	0	0	1	1	0	0	1	1	0	1	0	0	1	1	1	1	0	1	1	1	0	1	1	16	near-core
pan_gene_24823	pan_gene_7481	Ratio_of_ear_height_to_total_height	Height_above_ear;Ratio_of_ear_height_to_total_height;Stalk_strength	1	0	0	0	1	0	0	0	0	0	0	0	0	0	0	1	0	1	0	0	0	0	0	0	0	0	4	dispensable
pan_gene_24823	pan_gene_7992	Ratio_of_ear_height_to_total_height	Height_above_ear;Ratio_of_ear_height_to_total_height	1	0	0	0	0	0	1	0	0	0	0	0	0	0	0	0	0	0	1	0	0	1	0	0	1	0	5	dispensable
pan_gene_24823	pan_gene_8000	Ratio_of_ear_height_to_total_height	Days_to_silk;Leaf_length;Ratio_of_ear_height_to_total_height	1	1	1	0	0	1	1	0	0	0	1	0	0	0	1	0	0	1	1	0	1	1	1	0	0	0	12	near-core
pan_gene_24823	pan_gene_8601	Ratio_of_ear_height_to_total_height	Ratio_of_ear_height_to_total_height	1	1	0	0	0	0	0	0	0	0	0	0	0	0	1	0	0	1	0	0	1	1	0	0	1	0	7	dispensable
pan_gene_24865	pan_gene_26707	100_Kernel_weight;Glucose;Ratio_of_ear_height_to_total_height;Tassel_branch_number	Days_to_silk;Nodes_per_plant;Ratio_of_ear_height_to_total_height	1	0	0	0	0	0	0	0	0	0	1	0	0	0	0	0	0	0	0	0	0	1	1	0	0	0	4	dispensable
pan_gene_251	pan_gene_27658	Ratio_of_ear_height_to_total_height	Nodes_per_plant;Ratio_of_ear_height_to_total_height	1	0	1	1	1	1	1	0	1	0	1	1	1	1	1	1	1	1	0	1	1	0	1	0	0	0	18	near-core
pan_gene_251	pan_gene_2768	Ratio_of_ear_height_to_total_height	Nodes_to_ear;Ratio_of_ear_height_to_total_height	1	1	1	1	1	1	1	0	0	1	1	0	1	1	0	1	1	0	0	1	1	0	0	0	0	0	15	near-core
pan_gene_251	pan_gene_5384	Ratio_of_ear_height_to_total_height	Nodes_to_ear;Ratio_of_ear_height_to_total_height;Tassel_length	1	0	1	1	1	1	1	1	1	1	1	1	1	1	1	1	1	1	0	1	1	0	1	1	0	0	21	core
pan_gene_25521	pan_gene_26642	100_Kernel_weight;Ratio_of_ear_height_to_total_height	Days_to_anthesis;Nodes_to_ear;Ratio_of_ear_height_to_total_height	1	0	0	0	1	0	0	0	0	1	0	0	0	0	0	0	0	0	0	0	0	0	0	0	0	0	3	dispensable
pan_gene_25521	pan_gene_27896	100_Kernel_weight;Ratio_of_ear_height_to_total_height	Ratio_of_ear_height_to_total_height;Southern_leaf_blight	1	0	0	0	0	1	0	0	0	0	0	0	0	0	1	0	0	0	1	1	0	1	1	0	1	0	8	dispensable
pan_gene_25521	pan_gene_31340	100_Kernel_weight;Ratio_of_ear_height_to_total_height	Leaf_length;Ratio_of_ear_height_to_total_height	1	0	0	0	1	0	0	0	0	0	0	0	0	0	1	0	0	0	0	1	1	0	0	0	1	0	6	dispensable
pan_gene_25521	pan_gene_4207	100_Kernel_weight;Ratio_of_ear_height_to_total_height	Days_to_silk;Height_per_day_(until_flowering);Ratio_of_ear_height_to_total_height	1	1	1	0	0	1	1	1	1	1	1	1	1	0	1	0	0	0	1	1	1	0	1	0	1	1	18	near-core
pan_gene_26390	pan_gene_28321	Ratio_of_ear_height_to_total_height	Ear_height;Nodes_to_ear;Ratio_of_ear_height_to_total_height	0	0	1	0	0	0	0	0	0	0	0	0	0	0	0	0	0	0	0	0	0	0	0	0	0	0	1	private
pan_gene_26390	pan_gene_568	Ratio_of_ear_height_to_total_height	Nodes_per_plant;Nodes_to_ear;Ratio_of_ear_height_to_total_height;Sucrose	0	0	1	0	0	0	0	0	0	1	1	0	0	0	1	0	0	0	0	0	0	1	0	0	0	0	5	dispensable
pan_gene_26411	pan_gene_32216	Average_internode_length_(below_ear);Ratio_of_ear_height_to_total_height	Ear_height;Ratio_of_ear_height_to_total_height	1	0	0	0	0	0	0	0	0	0	0	0	0	0	0	0	0	0	0	0	0	0	0	0	0	0	1	private
pan_gene_26574	pan_gene_27232	Average_internode_length_(below_ear);Days_to_silk;Photoperiod_growing-degree_days_to_anthesis;Ratio_of_ear_height_to_total_height	Ratio_of_ear_height_to_total_height	0	0	0	1	0	0	0	0	0	0	0	0	0	1	0	0	0	0	0	0	0	0	0	0	0	0	2	dispensable
pan_gene_26574	pan_gene_32531	Average_internode_length_(below_ear);Days_to_silk;Photoperiod_growing-degree_days_to_anthesis;Ratio_of_ear_height_to_total_height	100_Kernel_weight;Ratio_of_ear_height_to_total_height;Tassel_branch_number	0	0	0	0	0	0	0	1	0	0	0	0	0	0	0	0	0	0	0	0	0	0	0	0	0	0	1	private
pan_gene_26574	pan_gene_7537	Average_internode_length_(below_ear);Days_to_silk;Photoperiod_growing-degree_days_to_anthesis;Ratio_of_ear_height_to_total_height	Days_to_silk;Ratio_of_ear_height_to_total_height	0	0	0	1	0	0	0	0	1	0	0	0	0	1	0	0	0	0	0	0	0	0	0	0	0	0	3	dispensable
pan_gene_26646	pan_gene_27231	Days_to_anthesis;Days_to_silk;Nodes_to_ear;Ratio_of_ear_height_to_total_height	Ratio_of_ear_height_to_total_height	1	0	0	0	0	0	0	0	1	0	0	0	0	0	0	0	0	0	0	0	0	1	0	0	0	0	3	dispensable
pan_gene_26646	pan_gene_32094	Days_to_anthesis;Days_to_silk;Nodes_to_ear;Ratio_of_ear_height_to_total_height	Height_per_day_(until_flowering);Plant_height;Ratio_of_ear_height_to_total_height	1	0	0	0	0	0	1	0	0	0	0	0	0	0	0	0	0	0	0	0	1	1	0	0	0	0	4	dispensable
pan_gene_26646	pan_gene_4322	Days_to_anthesis;Days_to_silk;Nodes_to_ear;Ratio_of_ear_height_to_total_height	Ratio_of_ear_height_to_total_height;Tassel_branch_number	1	0	1	0	0	0	1	0	1	0	0	0	0	0	0	0	0	0	1	0	1	0	0	0	0	1	7	dispensable
pan_gene_26706	pan_gene_2768	Days_to_anthesis;Days_to_silk;Ratio_of_ear_height_to_total_height	Nodes_to_ear;Ratio_of_ear_height_to_total_height	1	1	1	1	1	0	0	1	1	1	0	1	1	1	0	0	0	0	0	1	1	0	1	1	0	0	15	near-core
pan_gene_26706	pan_gene_28335	Days_to_anthesis;Days_to_silk;Ratio_of_ear_height_to_total_height	Ratio_of_ear_height_to_total_height	1	1	0	1	0	0	0	1	0	1	1	1	1	1	0	1	1	1	1	1	0	1	1	1	1	0	18	near-core
pan_gene_26706	pan_gene_4881	Days_to_anthesis;Days_to_silk;Ratio_of_ear_height_to_total_height	Chlorophyll_B;Fumarate;Ratio_of_ear_height_to_total_height	1	1	1	1	1	0	1	1	1	1	1	1	0	1	0	1	1	1	0	1	0	1	1	1	1	1	21	core
pan_gene_26706	pan_gene_5154	Days_to_anthesis;Days_to_silk;Ratio_of_ear_height_to_total_height	Malate;Nodes_above_ear;PCA_of_metabolites:_PC1;Ratio_of_ear_height_to_total_height;Tassel_branch_number	1	0	0	0	0	0	0	0	1	0	0	0	0	0	0	0	0	1	0	0	0	0	0	0	0	0	3	dispensable
pan_gene_26706	pan_gene_7040	Days_to_anthesis;Days_to_silk;Ratio_of_ear_height_to_total_height	Ratio_of_ear_height_to_total_height	1	1	0	1	1	0	0	0	1	1	1	0	0	1	0	0	0	0	0	0	0	0	1	1	1	0	11	near-core
pan_gene_26707	pan_gene_32091	Days_to_silk;Nodes_per_plant;Ratio_of_ear_height_to_total_height	Boxcox-transformed_leaf_angle;Nodes_above_ear;Ratio_of_ear_height_to_total_height	1	0	0	0	0	0	0	0	0	0	0	0	0	0	0	0	0	0	0	0	0	0	1	1	0	0	3	dispensable
pan_gene_26707	pan_gene_5481	Days_to_silk;Nodes_per_plant;Ratio_of_ear_height_to_total_height	Anthesis-silking_interval;Boxcox-transformed_leaf_angle;Ratio_of_ear_height_to_total_height	1	0	0	0	0	0	0	0	0	0	0	0	0	0	0	0	0	0	0	0	0	0	0	0	0	0	1	private
pan_gene_26707	pan_gene_8250	Days_to_silk;Nodes_per_plant;Ratio_of_ear_height_to_total_height	Ear_height;Ratio_of_ear_height_to_total_height	1	1	0	1	0	0	1	1	1	1	1	1	1	0	0	0	0	1	1	0	0	0	1	0	0	1	14	near-core
pan_gene_26793	pan_gene_27659	Nodes_per_plant;Ratio_of_ear_height_to_total_height	Days_to_anthesis;Nodes_per_plant;Photoperiod_Growing-degree_days_to_silk;Photoperiod_growing-degree_days_to_anthesis;Ratio_of_ear_height_to_total_height	0	0	0	0	0	1	0	0	0	0	0	0	0	0	0	0	0	0	0	0	0	0	0	0	0	0	1	private
pan_gene_26793	pan_gene_27861	Nodes_per_plant;Ratio_of_ear_height_to_total_height	Ratio_of_ear_height_to_total_height	0	0	0	1	0	0	0	0	0	0	0	0	0	0	0	0	0	0	0	0	0	0	0	0	0	0	1	private
pan_gene_26793	pan_gene_28356	Nodes_per_plant;Ratio_of_ear_height_to_total_height	Height_above_ear;Ratio_of_ear_height_to_total_height	1	0	0	0	0	1	0	0	0	0	0	0	0	0	0	0	0	1	0	0	0	0	0	0	0	0	3	dispensable
pan_gene_26793	pan_gene_31281	Nodes_per_plant;Ratio_of_ear_height_to_total_height	Ratio_of_ear_height_to_total_height;Southern_leaf_blight	1	0	0	1	0	1	0	0	1	0	0	0	0	0	0	0	0	0	0	0	0	0	1	1	0	0	6	dispensable
pan_gene_26793	pan_gene_32091	Nodes_per_plant;Ratio_of_ear_height_to_total_height	Boxcox-transformed_leaf_angle;Nodes_above_ear;Ratio_of_ear_height_to_total_height	1	0	0	1	1	1	0	0	1	0	0	0	0	0	0	0	0	0	0	0	0	0	1	0	0	0	6	dispensable
pan_gene_26793	pan_gene_4183	Nodes_per_plant;Ratio_of_ear_height_to_total_height	Ratio_of_ear_height_to_total_height	1	1	1	1	1	1	0	0	1	1	0	0	1	1	0	0	0	1	0	0	1	1	1	1	0	0	15	near-core
pan_gene_26793	pan_gene_5220	Nodes_per_plant;Ratio_of_ear_height_to_total_height	100_Kernel_weight;Ratio_of_ear_height_to_total_height;Starch	1	0	0	1	0	1	0	0	1	0	0	1	0	0	0	0	0	0	0	0	0	0	0	0	0	0	5	dispensable
pan_gene_26793	pan_gene_5296	Nodes_per_plant;Ratio_of_ear_height_to_total_height	Ear_height;Ratio_of_ear_height_to_total_height	1	0	0	1	0	0	0	0	0	0	0	0	0	0	0	0	0	0	0	0	0	0	1	0	0	0	3	dispensable
pan_gene_26793	pan_gene_7481	Nodes_per_plant;Ratio_of_ear_height_to_total_height	Height_above_ear;Ratio_of_ear_height_to_total_height;Stalk_strength	1	0	0	1	0	0	0	0	0	0	0	0	0	0	0	0	0	1	0	0	0	0	0	0	0	0	3	dispensable
pan_gene_26793	pan_gene_8000	Nodes_per_plant;Ratio_of_ear_height_to_total_height	Days_to_silk;Leaf_length;Ratio_of_ear_height_to_total_height	1	1	1	1	1	1	0	1	1	0	0	1	0	0	1	0	0	1	0	0	0	1	1	1	0	0	14	near-core
pan_gene_26793	pan_gene_8601	Nodes_per_plant;Ratio_of_ear_height_to_total_height	Ratio_of_ear_height_to_total_height	1	1	0	1	1	0	0	0	0	0	0	0	0	0	1	0	0	1	0	0	0	1	0	0	0	0	7	dispensable
pan_gene_26793	pan_gene_9160	Nodes_per_plant;Ratio_of_ear_height_to_total_height	Ratio_of_ear_height_to_total_height	0	0	0	1	0	0	0	0	0	0	0	0	0	0	0	0	0	0	0	0	0	0	0	0	0	0	1	private
pan_gene_26855	pan_gene_27753	Average_internode_length_(above_ear);Days_to_anthesis;Nodes_per_plant;Ratio_of_ear_height_to_total_height	Average_internode_length_(below_ear);Boxcox-transformed_leaf_angle;Ear_height;Ratio_of_ear_height_to_total_height;Stalk_strength	1	0	0	0	0	1	0	0	1	0	0	1	0	0	0	0	0	0	0	0	0	0	0	0	0	0	4	dispensable
pan_gene_26855	pan_gene_9128	Average_internode_length_(above_ear);Days_to_anthesis;Nodes_per_plant;Ratio_of_ear_height_to_total_height	Nodes_per_plant;Ratio_of_ear_height_to_total_height	1	0	0	1	0	0	0	0	0	0	1	0	0	0	0	0	0	0	0	0	0	0	0	1	0	0	4	dispensable
pan_gene_26856	pan_gene_4175	Ratio_of_ear_height_to_total_height	Ratio_of_ear_height_to_total_height	0	0	1	0	0	0	0	0	0	0	0	1	0	0	0	0	0	0	0	0	0	0	1	0	0	0	3	dispensable
pan_gene_26856	pan_gene_4182	Ratio_of_ear_height_to_total_height	Anthesis-silking_interval;Ratio_of_ear_height_to_total_height;Tassel_branch_number	0	0	0	0	0	0	0	0	0	0	0	1	0	0	0	0	0	0	0	0	0	0	0	0	0	0	1	private
pan_gene_26861	pan_gene_30231	Ratio_of_ear_height_to_total_height	Ratio_of_ear_height_to_total_height;Tassel_length	1	0	1	0	0	0	1	1	0	0	1	0	1	0	0	0	0	1	0	1	1	1	0	0	1	1	12	near-core
pan_gene_26861	pan_gene_4883	Ratio_of_ear_height_to_total_height	Chlorophyll_B;Ratio_of_ear_height_to_total_height	1	1	1	0	1	0	1	0	1	0	1	1	1	1	0	1	0	1	1	1	0	0	0	0	1	1	16	near-core
pan_gene_26861	pan_gene_7741	Ratio_of_ear_height_to_total_height	Ear_height;Northern_Leaf_Blight;Ratio_of_ear_height_to_total_height	1	1	1	0	1	0	1	1	0	0	1	0	0	0	1	1	1	0	1	0	0	1	0	0	0	0	12	near-core
pan_gene_26861	pan_gene_8252	Ratio_of_ear_height_to_total_height	Ratio_of_ear_height_to_total_height	1	1	0	0	1	0	1	1	0	0	1	1	1	1	0	0	1	0	0	1	1	1	1	0	0	1	15	near-core
pan_gene_26863	pan_gene_8701	Ratio_of_ear_height_to_total_height;Southern_leaf_blight	Ratio_of_ear_height_to_total_height	1	0	0	0	0	0	0	0	0	0	0	0	0	0	0	0	0	0	0	0	0	0	0	0	0	0	1	private
pan_gene_26973	pan_gene_4174	Cob_diameter;Leaf_length;Ratio_of_ear_height_to_total_height	Ratio_of_ear_height_to_total_height	1	1	0	0	0	0	1	0	0	1	1	0	0	1	0	1	1	0	0	0	1	1	0	1	0	0	11	near-core
pan_gene_27232	pan_gene_32531	Ratio_of_ear_height_to_total_height	100_Kernel_weight;Ratio_of_ear_height_to_total_height;Tassel_branch_number	1	0	1	0	0	0	0	0	0	0	0	0	0	0	1	1	1	0	1	0	0	0	0	1	0	1	8	dispensable
pan_gene_27232	pan_gene_4994	Ratio_of_ear_height_to_total_height	Average_internode_length_(below_ear);Ear_height;Nitrate;Northern_Leaf_Blight;Ratio_of_ear_height_to_total_height	1	0	1	0	1	0	1	0	0	0	0	1	1	1	0	1	1	1	0	0	1	1	1	0	1	1	15	near-core
pan_gene_27232	pan_gene_5237	Ratio_of_ear_height_to_total_height	Ear_height;Nodes_above_ear;Ratio_of_ear_height_to_total_height	1	1	1	1	0	1	1	1	0	1	0	1	0	0	1	1	1	0	0	0	1	1	1	1	0	1	17	near-core
pan_gene_27232	pan_gene_68983	Ratio_of_ear_height_to_total_height	Ratio_of_ear_height_to_total_height;Total_amino_acids	1	0	0	0	1	0	0	0	0	0	0	0	0	0	0	0	0	0	0	0	0	1	0	0	0	0	3	dispensable
pan_gene_27232	pan_gene_7537	Ratio_of_ear_height_to_total_height	Days_to_silk;Ratio_of_ear_height_to_total_height	1	1	0	1	0	0	0	0	0	0	0	0	0	1	0	0	0	0	0	0	0	0	0	0	0	0	4	dispensable
pan_gene_27232	pan_gene_8498	Ratio_of_ear_height_to_total_height	Ratio_of_ear_height_to_total_height	1	0	0	0	1	0	1	0	0	1	0	1	0	0	0	1	0	0	0	0	0	0	0	0	0	0	6	dispensable
pan_gene_274	pan_gene_27896	Days_to_anthesis;Plant_height;Ratio_of_ear_height_to_total_height	Ratio_of_ear_height_to_total_height;Southern_leaf_blight	0	1	1	0	0	0	1	1	1	0	0	0	0	0	1	0	0	0	1	0	0	1	1	0	0	0	9	dispensable
pan_gene_274	pan_gene_32542	Days_to_anthesis;Plant_height;Ratio_of_ear_height_to_total_height	Ratio_of_ear_height_to_total_height	0	1	0	0	1	0	0	0	1	1	0	0	0	0	1	0	1	1	1	0	1	1	1	0	0	0	11	near-core
pan_gene_274	pan_gene_8594	Days_to_anthesis;Plant_height;Ratio_of_ear_height_to_total_height	Ratio_of_ear_height_to_total_height	0	0	0	0	0	1	0	0	0	0	0	0	0	0	0	0	0	0	0	0	0	0	0	0	0	0	1	private
pan_gene_27657	pan_gene_3039	Nodes_per_plant;Ratio_of_ear_height_to_total_height;Tassel_branch_number	Average_internode_length_(whole_plant);Ratio_of_ear_height_to_total_height	1	0	0	0	0	0	0	0	0	0	0	0	0	0	0	0	0	0	0	0	0	0	0	0	0	0	1	private
pan_gene_27657	pan_gene_32691	Nodes_per_plant;Ratio_of_ear_height_to_total_height;Tassel_branch_number	Nodes_per_plant;Ratio_of_ear_height_to_total_height;Sucrose	1	0	0	0	0	0	0	0	0	0	0	0	0	0	0	0	0	0	0	0	0	0	0	0	0	0	1	private
pan_gene_27658	pan_gene_2768	Nodes_per_plant;Ratio_of_ear_height_to_total_height	Nodes_to_ear;Ratio_of_ear_height_to_total_height	1	1	1	1	1	1	1	1	1	1	1	1	1	1	1	1	1	1	1	1	1	0	1	1	1	1	25	core
pan_gene_27658	pan_gene_28328	Nodes_per_plant;Ratio_of_ear_height_to_total_height	Ear_height;Nodes_to_ear;Ratio_of_ear_height_to_total_height	1	1	0	1	1	0	0	0	0	0	0	0	0	1	0	1	1	1	0	1	0	0	1	0	1	1	12	near-core
pan_gene_27658	pan_gene_28335	Nodes_per_plant;Ratio_of_ear_height_to_total_height	Ratio_of_ear_height_to_total_height	1	1	1	1	0	1	1	1	0	1	1	1	1	1	1	1	1	1	1	1	1	1	1	1	0	1	23	core
pan_gene_27658	pan_gene_31257	Nodes_per_plant;Ratio_of_ear_height_to_total_height	Ratio_of_ear_height_to_total_height;Starch	1	1	0	1	1	0	0	0	1	0	1	0	1	1	0	1	0	0	1	1	0	0	0	0	0	0	11	near-core
pan_gene_27658	pan_gene_5384	Nodes_per_plant;Ratio_of_ear_height_to_total_height	Nodes_to_ear;Ratio_of_ear_height_to_total_height;Tassel_length	1	1	1	1	1	1	1	1	1	1	1	1	1	1	1	1	1	1	1	1	1	0	1	1	1	1	25	core
pan_gene_27658	pan_gene_7040	Nodes_per_plant;Ratio_of_ear_height_to_total_height	Ratio_of_ear_height_to_total_height	1	0	1	1	1	1	1	0	1	1	1	1	1	1	0	0	1	1	0	1	1	0	1	1	0	0	18	near-core
pan_gene_27658	pan_gene_8324	Nodes_per_plant;Ratio_of_ear_height_to_total_height	Ratio_of_ear_height_to_total_height	1	1	0	0	0	0	0	0	0	0	0	0	0	0	0	0	0	0	0	0	0	0	0	0	0	0	2	dispensable
pan_gene_27659	pan_gene_27660	Days_to_anthesis;Nodes_per_plant;Photoperiod_Growing-degree_days_to_silk;Photoperiod_growing-degree_days_to_anthesis;Ratio_of_ear_height_to_total_height	Days_to_anthesis;Ratio_of_ear_height_to_total_height	0	0	0	0	0	0	0	0	0	0	0	0	0	0	0	1	0	0	0	0	0	0	0	0	0	0	1	private
pan_gene_27659	pan_gene_28356	Days_to_anthesis;Nodes_per_plant;Photoperiod_Growing-degree_days_to_silk;Photoperiod_growing-degree_days_to_anthesis;Ratio_of_ear_height_to_total_height	Height_above_ear;Ratio_of_ear_height_to_total_height	0	0	0	0	0	1	1	0	0	0	0	0	0	0	1	0	0	0	0	0	0	0	0	0	0	0	3	dispensable
pan_gene_27659	pan_gene_31281	Days_to_anthesis;Nodes_per_plant;Photoperiod_Growing-degree_days_to_silk;Photoperiod_growing-degree_days_to_anthesis;Ratio_of_ear_height_to_total_height	Ratio_of_ear_height_to_total_height;Southern_leaf_blight	0	1	0	0	0	1	1	0	0	1	0	0	0	0	0	0	0	0	1	0	0	0	0	0	0	0	5	dispensable
pan_gene_27659	pan_gene_32091	Days_to_anthesis;Nodes_per_plant;Photoperiod_Growing-degree_days_to_silk;Photoperiod_growing-degree_days_to_anthesis;Ratio_of_ear_height_to_total_height	Boxcox-transformed_leaf_angle;Nodes_above_ear;Ratio_of_ear_height_to_total_height	0	1	0	0	0	1	1	0	0	0	0	0	0	0	1	1	0	0	1	0	0	0	0	0	0	0	6	dispensable
pan_gene_27659	pan_gene_4183	Days_to_anthesis;Nodes_per_plant;Photoperiod_Growing-degree_days_to_silk;Photoperiod_growing-degree_days_to_anthesis;Ratio_of_ear_height_to_total_height	Ratio_of_ear_height_to_total_height	0	1	0	0	0	1	0	0	0	1	0	0	0	0	0	0	0	0	1	1	0	0	0	0	0	0	5	dispensable
pan_gene_27659	pan_gene_5220	Days_to_anthesis;Nodes_per_plant;Photoperiod_Growing-degree_days_to_silk;Photoperiod_growing-degree_days_to_anthesis;Ratio_of_ear_height_to_total_height	100_Kernel_weight;Ratio_of_ear_height_to_total_height;Starch	0	1	0	0	0	1	0	0	0	1	0	0	0	0	1	0	0	0	1	0	0	0	0	0	0	0	5	dispensable
pan_gene_27659	pan_gene_5296	Days_to_anthesis;Nodes_per_plant;Photoperiod_Growing-degree_days_to_silk;Photoperiod_growing-degree_days_to_anthesis;Ratio_of_ear_height_to_total_height	Ear_height;Ratio_of_ear_height_to_total_height	0	0	0	0	0	1	1	0	0	1	0	0	0	0	0	0	0	0	1	1	0	0	0	0	0	0	5	dispensable
pan_gene_27659	pan_gene_5481	Days_to_anthesis;Nodes_per_plant;Photoperiod_Growing-degree_days_to_silk;Photoperiod_growing-degree_days_to_anthesis;Ratio_of_ear_height_to_total_height	Anthesis-silking_interval;Boxcox-transformed_leaf_angle;Ratio_of_ear_height_to_total_height	0	0	0	0	0	1	0	0	0	0	0	0	0	0	1	0	0	0	0	0	0	0	0	0	0	0	2	dispensable
pan_gene_27659	pan_gene_7992	Days_to_anthesis;Nodes_per_plant;Photoperiod_Growing-degree_days_to_silk;Photoperiod_growing-degree_days_to_anthesis;Ratio_of_ear_height_to_total_height	Height_above_ear;Ratio_of_ear_height_to_total_height	0	0	0	0	0	0	0	0	0	0	0	0	0	0	0	0	0	0	1	0	0	0	0	0	0	0	1	private
pan_gene_27659	pan_gene_8000	Days_to_anthesis;Nodes_per_plant;Photoperiod_Growing-degree_days_to_silk;Photoperiod_growing-degree_days_to_anthesis;Ratio_of_ear_height_to_total_height	Days_to_silk;Leaf_length;Ratio_of_ear_height_to_total_height	0	1	0	0	0	1	1	0	0	0	0	0	0	0	0	0	0	0	1	1	0	0	0	0	0	0	5	dispensable
pan_gene_27659	pan_gene_8601	Days_to_anthesis;Nodes_per_plant;Photoperiod_Growing-degree_days_to_silk;Photoperiod_growing-degree_days_to_anthesis;Ratio_of_ear_height_to_total_height	Ratio_of_ear_height_to_total_height	0	1	0	0	0	0	0	0	0	0	0	0	0	0	1	1	0	0	0	1	0	0	0	0	0	0	4	dispensable
pan_gene_27659	pan_gene_9160	Days_to_anthesis;Nodes_per_plant;Photoperiod_Growing-degree_days_to_silk;Photoperiod_growing-degree_days_to_anthesis;Ratio_of_ear_height_to_total_height	Ratio_of_ear_height_to_total_height	0	0	0	0	0	0	0	0	0	0	0	0	0	0	0	1	0	0	0	0	0	0	0	0	0	0	1	private
pan_gene_27660	pan_gene_28717	Days_to_anthesis;Ratio_of_ear_height_to_total_height	Ratio_of_ear_height_to_total_height	0	0	0	0	1	0	0	0	0	0	0	0	0	0	0	0	0	0	0	0	0	0	0	0	0	0	1	private
pan_gene_27660	pan_gene_30231	Days_to_anthesis;Ratio_of_ear_height_to_total_height	Ratio_of_ear_height_to_total_height;Tassel_length	0	0	0	0	0	0	0	0	0	0	0	0	0	0	0	1	0	0	0	0	0	0	0	0	0	0	1	private
pan_gene_27660	pan_gene_32091	Days_to_anthesis;Ratio_of_ear_height_to_total_height	Boxcox-transformed_leaf_angle;Nodes_above_ear;Ratio_of_ear_height_to_total_height	0	0	0	0	1	0	0	0	0	0	0	0	0	0	0	1	0	0	0	0	0	0	0	0	0	0	2	dispensable
pan_gene_27660	pan_gene_8250	Days_to_anthesis;Ratio_of_ear_height_to_total_height	Ear_height;Ratio_of_ear_height_to_total_height	0	0	0	0	1	0	0	0	0	0	0	0	0	0	0	0	0	0	0	0	0	0	0	0	0	0	1	private
pan_gene_27660	pan_gene_8601	Days_to_anthesis;Ratio_of_ear_height_to_total_height	Ratio_of_ear_height_to_total_height	0	0	0	0	0	0	0	0	0	1	0	0	0	0	0	1	0	0	0	0	0	0	0	0	0	0	2	dispensable
pan_gene_27660	pan_gene_9160	Days_to_anthesis;Ratio_of_ear_height_to_total_height	Ratio_of_ear_height_to_total_height	0	0	0	0	1	0	0	0	0	1	0	0	0	0	0	1	0	0	0	0	0	0	0	0	0	0	3	dispensable
pan_gene_2768	pan_gene_28335	Nodes_to_ear;Ratio_of_ear_height_to_total_height	Ratio_of_ear_height_to_total_height	1	1	0	1	1	1	1	1	0	1	1	1	1	1	0	1	1	1	1	1	1	0	1	1	0	1	21	core
pan_gene_2768	pan_gene_5384	Nodes_to_ear;Ratio_of_ear_height_to_total_height	Nodes_to_ear;Ratio_of_ear_height_to_total_height;Tassel_length	1	1	1	1	1	1	1	1	1	1	1	1	1	1	1	1	0	1	0	1	1	1	1	1	1	1	24	core
pan_gene_2768	pan_gene_7040	Nodes_to_ear;Ratio_of_ear_height_to_total_height	Ratio_of_ear_height_to_total_height	1	0	0	1	1	0	0	0	1	1	0	0	1	1	0	0	1	0	0	1	0	1	0	1	0	0	11	near-core
pan_gene_2769	pan_gene_32094	Nodes_to_ear;Ratio_of_ear_height_to_total_height	Height_per_day_(until_flowering);Plant_height;Ratio_of_ear_height_to_total_height	1	0	0	0	0	0	0	0	0	0	0	0	0	0	0	0	0	0	0	0	0	0	0	0	0	0	1	private
pan_gene_2769	pan_gene_4245	Nodes_to_ear;Ratio_of_ear_height_to_total_height	Average_internode_length_(above_ear);Ratio_of_ear_height_to_total_height	1	0	0	0	0	0	0	0	0	0	0	0	0	0	0	0	0	0	0	0	0	0	0	0	0	0	1	private
pan_gene_2769	pan_gene_5349	Nodes_to_ear;Ratio_of_ear_height_to_total_height	Cob_diameter;Ratio_of_ear_height_to_total_height	1	0	1	0	0	0	0	0	0	0	0	0	0	0	0	0	0	0	0	0	0	0	0	0	1	1	4	dispensable
pan_gene_2769	pan_gene_7994	Nodes_to_ear;Ratio_of_ear_height_to_total_height	Cob_diameter;Ratio_of_ear_height_to_total_height	1	0	0	0	0	0	0	0	0	0	0	0	0	0	0	0	0	0	0	0	0	0	0	0	0	0	1	private
pan_gene_2769	pan_gene_8843	Nodes_to_ear;Ratio_of_ear_height_to_total_height	Days_to_anthesis;Ratio_of_ear_height_to_total_height	1	0	0	0	1	0	0	0	0	0	0	0	0	0	0	0	0	0	0	0	0	0	0	0	0	0	2	dispensable
pan_gene_27704	pan_gene_8000	Chlorophyll_A;Days_to_anthesis;Ratio_of_ear_height_to_total_height;Stalk_strength	Days_to_silk;Leaf_length;Ratio_of_ear_height_to_total_height	1	0	1	0	1	0	0	0	0	0	0	0	0	1	1	0	1	0	0	0	0	0	0	0	0	0	6	dispensable
pan_gene_27704	pan_gene_8250	Chlorophyll_A;Days_to_anthesis;Ratio_of_ear_height_to_total_height;Stalk_strength	Ear_height;Ratio_of_ear_height_to_total_height	1	0	1	0	1	0	0	0	0	1	0	0	0	1	0	0	0	0	0	0	0	0	0	0	0	0	5	dispensable
pan_gene_27704	pan_gene_8601	Chlorophyll_A;Days_to_anthesis;Ratio_of_ear_height_to_total_height;Stalk_strength	Ratio_of_ear_height_to_total_height	1	0	0	0	1	0	0	0	0	1	0	0	0	0	0	0	1	0	0	0	0	0	0	0	0	0	4	dispensable
pan_gene_27764	pan_gene_28243	Ratio_of_ear_height_to_total_height	Nodes_to_ear;Ratio_of_ear_height_to_total_height	1	1	0	0	0	1	0	0	0	0	0	0	0	0	0	0	0	1	0	0	0	0	1	0	1	0	6	dispensable
pan_gene_27764	pan_gene_585	Ratio_of_ear_height_to_total_height	Ratio_of_ear_height_to_total_height	1	1	0	0	1	1	1	0	1	0	0	1	0	0	1	1	0	1	1	0	1	0	1	1	0	1	15	near-core
pan_gene_27843	pan_gene_4248	Nodes_above_ear;Ratio_of_ear_height_to_total_height	Ratio_of_ear_height_to_total_height	1	0	0	0	0	0	0	0	0	0	0	0	0	0	0	0	0	0	0	0	0	0	0	0	0	0	1	private
pan_gene_27861	pan_gene_30231	Ratio_of_ear_height_to_total_height	Ratio_of_ear_height_to_total_height;Tassel_length	0	0	0	1	0	0	0	0	0	0	0	0	0	0	0	0	0	0	0	0	0	0	0	0	0	0	1	private
pan_gene_27861	pan_gene_32091	Ratio_of_ear_height_to_total_height	Boxcox-transformed_leaf_angle;Nodes_above_ear;Ratio_of_ear_height_to_total_height	0	0	0	1	0	0	0	0	0	0	0	0	0	0	0	0	0	0	0	0	0	0	0	0	0	0	1	private
pan_gene_27861	pan_gene_4183	Ratio_of_ear_height_to_total_height	Ratio_of_ear_height_to_total_height	0	0	0	1	0	0	0	0	0	0	0	0	0	0	0	0	0	0	0	0	0	0	0	0	0	0	1	private
pan_gene_27861	pan_gene_7481	Ratio_of_ear_height_to_total_height	Height_above_ear;Ratio_of_ear_height_to_total_height;Stalk_strength	0	0	0	1	0	0	0	0	0	0	0	0	0	0	0	0	0	0	0	0	0	0	0	0	0	0	1	private
pan_gene_27861	pan_gene_8000	Ratio_of_ear_height_to_total_height	Days_to_silk;Leaf_length;Ratio_of_ear_height_to_total_height	0	0	0	1	0	0	0	0	0	0	0	0	0	0	0	0	0	0	0	0	0	0	0	0	0	0	1	private
pan_gene_27861	pan_gene_8601	Ratio_of_ear_height_to_total_height	Ratio_of_ear_height_to_total_height	0	0	0	1	0	0	0	0	0	0	0	0	0	0	0	0	0	0	0	0	0	0	0	0	0	0	1	private
pan_gene_27861	pan_gene_9160	Ratio_of_ear_height_to_total_height	Ratio_of_ear_height_to_total_height	0	0	0	1	0	0	0	0	0	0	0	0	0	0	0	0	0	0	0	0	0	0	0	0	0	0	1	private
pan_gene_27861	pan_gene_9232	Ratio_of_ear_height_to_total_height	Ratio_of_ear_height_to_total_height	0	0	0	1	0	0	0	0	0	0	0	0	0	0	0	0	0	0	0	0	0	0	0	0	0	0	1	private
pan_gene_27896	pan_gene_31340	Ratio_of_ear_height_to_total_height;Southern_leaf_blight	Leaf_length;Ratio_of_ear_height_to_total_height	1	0	1	0	0	1	0	0	0	1	0	0	1	0	1	0	0	0	1	1	1	0	0	0	0	0	9	dispensable
pan_gene_27896	pan_gene_32542	Ratio_of_ear_height_to_total_height;Southern_leaf_blight	Ratio_of_ear_height_to_total_height	1	0	1	0	1	1	0	1	1	0	0	0	0	0	1	1	0	1	0	0	1	0	0	0	0	0	10	dispensable
pan_gene_27896	pan_gene_7472	Ratio_of_ear_height_to_total_height;Southern_leaf_blight	Average_internode_length_(whole_plant);Ratio_of_ear_height_to_total_height	0	0	0	0	0	0	0	0	1	0	0	0	0	0	0	0	0	0	0	0	0	0	0	0	0	0	1	private
pan_gene_28216	pan_gene_28244	Ratio_of_ear_height_to_total_height	Nodes_to_ear;Ratio_of_ear_height_to_total_height	1	0	0	0	1	0	0	0	0	1	0	0	0	0	0	0	0	0	0	0	0	0	1	0	0	0	4	dispensable
pan_gene_28243	pan_gene_31281	Nodes_to_ear;Ratio_of_ear_height_to_total_height	Ratio_of_ear_height_to_total_height;Southern_leaf_blight	1	1	0	1	1	0	0	0	0	1	0	0	1	1	1	1	0	1	0	0	1	1	1	0	1	0	14	near-core
pan_gene_28244	pan_gene_32442	Nodes_to_ear;Ratio_of_ear_height_to_total_height	Ratio_of_ear_height_to_total_height	1	0	0	0	0	0	0	0	0	0	0	0	0	0	0	0	0	0	0	0	0	0	1	0	0	0	2	dispensable
pan_gene_28321	pan_gene_568	Ear_height;Nodes_to_ear;Ratio_of_ear_height_to_total_height	Nodes_per_plant;Nodes_to_ear;Ratio_of_ear_height_to_total_height;Sucrose	1	0	0	0	0	0	0	0	0	0	0	0	0	0	0	0	0	0	0	0	0	0	0	0	0	0	1	private
pan_gene_28323	pan_gene_31548	Ear_height;Nodes_above_ear;Nodes_to_ear;Ratio_of_ear_height_to_total_height	Ratio_of_ear_height_to_total_height	0	1	1	1	0	0	0	0	1	0	0	0	0	0	0	0	0	0	0	0	0	0	0	0	0	0	4	dispensable
pan_gene_28323	pan_gene_9737	Ear_height;Nodes_above_ear;Nodes_to_ear;Ratio_of_ear_height_to_total_height	Nodes_to_ear;Ratio_of_ear_height_to_total_height	0	0	0	0	0	0	0	0	0	0	0	0	0	0	0	0	0	1	0	0	0	0	0	0	0	0	1	private
pan_gene_28324	pan_gene_8667	Ear_height;Nodes_above_ear;Ratio_of_ear_height_to_total_height	Ear_height;Ratio_of_ear_height_to_total_height	1	0	0	1	0	1	0	0	0	0	0	1	0	0	0	0	0	0	0	0	0	0	1	0	0	0	5	dispensable
pan_gene_28326	pan_gene_31593	Ear_height;Leaf_width;Ratio_of_ear_height_to_total_height	Ratio_of_ear_height_to_total_height	0	0	0	0	0	0	1	0	0	0	0	0	0	0	0	0	0	0	0	0	0	0	0	0	0	0	1	private
pan_gene_28328	pan_gene_8324	Ear_height;Nodes_to_ear;Ratio_of_ear_height_to_total_height	Ratio_of_ear_height_to_total_height	1	1	0	0	0	0	0	0	0	0	0	0	1	0	0	0	0	0	0	0	0	0	0	0	1	0	4	dispensable
pan_gene_28333	pan_gene_28356	Ratio_of_ear_height_to_total_height	Height_above_ear;Ratio_of_ear_height_to_total_height	0	0	0	0	0	0	0	0	0	0	0	0	0	0	1	0	0	0	0	0	0	0	0	0	0	0	1	private
pan_gene_28335	pan_gene_5384	Ratio_of_ear_height_to_total_height	Nodes_to_ear;Ratio_of_ear_height_to_total_height;Tassel_length	1	1	0	1	1	1	1	1	0	1	1	1	1	1	1	1	0	1	0	1	1	0	1	1	0	1	20	core
pan_gene_28335	pan_gene_7040	Ratio_of_ear_height_to_total_height	Ratio_of_ear_height_to_total_height	1	0	1	1	0	0	1	1	0	1	0	0	1	1	0	1	1	1	0	1	1	0	1	1	1	0	16	near-core
pan_gene_28356	pan_gene_31281	Height_above_ear;Ratio_of_ear_height_to_total_height	Ratio_of_ear_height_to_total_height;Southern_leaf_blight	1	0	0	0	0	1	1	0	0	0	0	0	0	0	0	0	0	0	0	0	0	0	0	0	0	0	3	dispensable
pan_gene_28356	pan_gene_32091	Height_above_ear;Ratio_of_ear_height_to_total_height	Boxcox-transformed_leaf_angle;Nodes_above_ear;Ratio_of_ear_height_to_total_height	1	0	0	0	0	1	1	0	0	0	0	0	1	0	1	0	0	1	0	0	1	0	0	0	0	0	7	dispensable
pan_gene_28356	pan_gene_4183	Height_above_ear;Ratio_of_ear_height_to_total_height	Ratio_of_ear_height_to_total_height	1	0	0	0	0	1	0	0	0	0	0	0	1	0	1	0	0	1	0	0	0	0	0	0	0	0	5	dispensable
pan_gene_28356	pan_gene_5220	Height_above_ear;Ratio_of_ear_height_to_total_height	100_Kernel_weight;Ratio_of_ear_height_to_total_height;Starch	1	0	0	0	0	1	0	0	0	0	0	0	1	0	1	0	0	1	0	0	0	0	0	0	0	0	5	dispensable
pan_gene_28356	pan_gene_5296	Height_above_ear;Ratio_of_ear_height_to_total_height	Ear_height;Ratio_of_ear_height_to_total_height	1	0	0	0	0	1	1	0	0	0	0	0	1	0	0	0	0	1	0	0	1	0	0	0	0	0	6	dispensable
pan_gene_28356	pan_gene_7481	Height_above_ear;Ratio_of_ear_height_to_total_height	Height_above_ear;Ratio_of_ear_height_to_total_height;Stalk_strength	1	0	0	0	0	0	0	0	0	0	0	0	0	0	0	0	0	1	0	0	0	0	0	0	0	0	2	dispensable
pan_gene_28356	pan_gene_7992	Height_above_ear;Ratio_of_ear_height_to_total_height	Height_above_ear;Ratio_of_ear_height_to_total_height	1	0	0	0	0	0	0	0	0	0	0	0	0	0	0	0	0	0	0	0	0	0	0	0	0	0	1	private
pan_gene_28356	pan_gene_8000	Height_above_ear;Ratio_of_ear_height_to_total_height	Days_to_silk;Leaf_length;Ratio_of_ear_height_to_total_height	1	0	0	0	0	1	1	0	0	0	0	0	0	0	1	0	0	1	0	0	1	0	0	0	0	0	6	dispensable
pan_gene_28376	pan_gene_8701	Height_above_ear;Leaf_length;Nodes_above_ear;Ratio_of_ear_height_to_total_height	Ratio_of_ear_height_to_total_height	1	0	0	0	0	0	0	0	0	0	0	0	0	0	0	0	0	0	0	0	0	0	0	0	0	0	1	private
pan_gene_28717	pan_gene_30231	Ratio_of_ear_height_to_total_height	Ratio_of_ear_height_to_total_height;Tassel_length	1	0	1	1	1	1	1	1	1	1	1	1	1	0	1	1	0	1	1	1	1	1	1	0	1	1	22	core
pan_gene_28717	pan_gene_32091	Ratio_of_ear_height_to_total_height	Boxcox-transformed_leaf_angle;Nodes_above_ear;Ratio_of_ear_height_to_total_height	1	0	1	0	1	1	0	0	1	1	1	1	1	0	1	0	1	1	1	1	1	0	1	1	1	1	19	near-core
pan_gene_28717	pan_gene_5481	Ratio_of_ear_height_to_total_height	Anthesis-silking_interval;Boxcox-transformed_leaf_angle;Ratio_of_ear_height_to_total_height	1	0	0	0	0	1	0	0	0	0	1	0	0	0	1	0	0	1	0	0	0	0	0	0	0	0	5	dispensable
pan_gene_28717	pan_gene_5532	Ratio_of_ear_height_to_total_height	100_Kernel_weight;Ear_height;Nodes_per_plant;Ratio_of_ear_height_to_total_height	1	0	0	1	1	0	0	0	1	0	0	1	0	0	0	1	0	1	1	0	1	0	0	0	1	0	10	dispensable
pan_gene_28717	pan_gene_8000	Ratio_of_ear_height_to_total_height	Days_to_silk;Leaf_length;Ratio_of_ear_height_to_total_height	1	0	1	1	1	1	0	1	1	1	1	1	0	1	0	1	0	1	1	1	1	0	1	0	1	1	19	near-core
pan_gene_28718	pan_gene_31257	Height_above_ear;Ratio_of_ear_height_to_total_height	Ratio_of_ear_height_to_total_height;Starch	1	1	1	0	1	0	1	1	1	1	1	0	0	1	0	1	0	0	0	0	0	0	0	0	0	0	11	near-core
pan_gene_28860	pan_gene_31492	Boxcox-transformed_leaf_angle;Ratio_of_ear_height_to_total_height	Ratio_of_ear_height_to_total_height	1	0	0	0	0	0	0	0	1	0	1	0	0	1	0	0	0	0	0	0	0	0	0	0	0	0	4	dispensable
pan_gene_28860	pan_gene_4916	Boxcox-transformed_leaf_angle;Ratio_of_ear_height_to_total_height	Ratio_of_ear_height_to_total_height;Tassel_length	1	0	0	0	0	0	0	0	1	0	0	0	0	0	0	0	0	0	0	0	0	0	0	0	0	0	2	dispensable
pan_gene_28860	pan_gene_4972	Boxcox-transformed_leaf_angle;Ratio_of_ear_height_to_total_height	Average_internode_length_(below_ear);Ratio_of_ear_height_to_total_height	1	0	0	0	0	0	0	0	0	0	0	0	0	0	0	0	0	0	0	0	0	0	0	0	0	0	1	private
pan_gene_28883	pan_gene_4183	Height_per_day_(until_flowering);Nodes_per_plant;Photoperiod_Growing-degree_days_to_silk;Photoperiod_growing-degree_days_to_anthesis;Ratio_of_ear_height_to_total_height	Ratio_of_ear_height_to_total_height	0	1	1	0	0	0	1	1	1	1	0	1	0	1	0	0	0	1	0	1	1	0	0	0	1	0	12	near-core
pan_gene_28883	pan_gene_584	Height_per_day_(until_flowering);Nodes_per_plant;Photoperiod_Growing-degree_days_to_silk;Photoperiod_growing-degree_days_to_anthesis;Ratio_of_ear_height_to_total_height	Ratio_of_ear_height_to_total_height;Stalk_strength	0	1	0	0	0	1	1	0	1	0	0	1	0	0	0	0	0	0	0	0	1	0	0	0	0	0	6	dispensable
pan_gene_28883	pan_gene_585	Height_per_day_(until_flowering);Nodes_per_plant;Photoperiod_Growing-degree_days_to_silk;Photoperiod_growing-degree_days_to_anthesis;Ratio_of_ear_height_to_total_height	Ratio_of_ear_height_to_total_height	0	1	0	0	1	0	0	0	1	1	0	1	0	0	0	0	0	0	1	1	1	0	0	0	0	0	8	dispensable
pan_gene_28883	pan_gene_8000	Height_per_day_(until_flowering);Nodes_per_plant;Photoperiod_Growing-degree_days_to_silk;Photoperiod_growing-degree_days_to_anthesis;Ratio_of_ear_height_to_total_height	Days_to_silk;Leaf_length;Ratio_of_ear_height_to_total_height	0	1	1	0	0	0	0	1	1	1	0	1	1	1	0	1	1	1	0	0	1	0	0	0	1	1	14	near-core
pan_gene_29726	pan_gene_4248	Ear_row_number;Photoperiod_Growing-degree_days_to_silk;Ratio_of_ear_height_to_total_height	Ratio_of_ear_height_to_total_height	1	0	0	0	0	0	0	0	0	0	0	0	0	0	0	0	0	0	0	0	0	0	0	0	0	0	1	private
pan_gene_30093	pan_gene_6922	Photoperiod_Growing-degree_days_to_silk;Plant_height;Ratio_of_ear_height_to_total_height	Ratio_of_ear_height_to_total_height	1	0	0	0	0	0	0	0	0	0	0	0	0	0	1	0	0	0	0	0	0	0	0	0	0	0	2	dispensable
pan_gene_30093	pan_gene_7996	Photoperiod_Growing-degree_days_to_silk;Plant_height;Ratio_of_ear_height_to_total_height	Cob_diameter;Ratio_of_ear_height_to_total_height	1	0	0	0	0	0	0	0	0	0	0	0	0	0	0	0	0	0	0	0	0	0	0	0	0	0	1	private
pan_gene_30228	pan_gene_31467	Boxcox-transformed_leaf_angle;Ratio_of_ear_height_to_total_height	Ear_row_number;Northern_Leaf_Blight;Photoperiod_growing-degree_days_to_anthesis;Ratio_of_ear_height_to_total_height;Tassel_branch_number	1	0	1	0	0	1	0	0	0	0	0	0	0	0	0	0	0	0	0	0	0	1	0	0	0	0	4	dispensable
pan_gene_30231	pan_gene_32091	Ratio_of_ear_height_to_total_height;Tassel_length	Boxcox-transformed_leaf_angle;Nodes_above_ear;Ratio_of_ear_height_to_total_height	1	1	1	1	1	1	1	0	1	0	1	1	1	0	1	1	1	1	1	1	1	0	1	1	1	1	22	core
pan_gene_30231	pan_gene_4183	Ratio_of_ear_height_to_total_height;Tassel_length	Ratio_of_ear_height_to_total_height	1	1	1	1	1	1	1	1	1	0	1	1	1	1	1	1	1	0	1	1	1	0	1	1	1	1	23	core
pan_gene_30231	pan_gene_4883	Ratio_of_ear_height_to_total_height;Tassel_length	Chlorophyll_B;Ratio_of_ear_height_to_total_height	1	0	1	1	1	0	1	1	1	1	1	1	1	1	1	0	1	1	1	1	1	0	1	0	1	1	21	core
pan_gene_30231	pan_gene_5257	Ratio_of_ear_height_to_total_height;Tassel_length	Ratio_of_ear_height_to_total_height;Total_amino_acids	1	0	1	1	0	0	0	0	0	1	1	1	0	1	0	1	0	0	1	0	0	0	1	0	0	1	11	near-core
pan_gene_30231	pan_gene_5532	Ratio_of_ear_height_to_total_height;Tassel_length	100_Kernel_weight;Ear_height;Nodes_per_plant;Ratio_of_ear_height_to_total_height	1	1	1	1	1	1	0	1	1	0	1	1	1	1	1	1	0	1	1	0	1	0	1	0	1	0	19	near-core
pan_gene_30231	pan_gene_7481	Ratio_of_ear_height_to_total_height;Tassel_length	Height_above_ear;Ratio_of_ear_height_to_total_height;Stalk_strength	1	0	0	1	0	0	0	0	0	0	0	0	0	0	0	1	0	0	0	0	0	0	0	0	0	0	3	dispensable
pan_gene_30231	pan_gene_8000	Ratio_of_ear_height_to_total_height;Tassel_length	Days_to_silk;Leaf_length;Ratio_of_ear_height_to_total_height	1	1	1	1	1	1	1	1	1	1	1	1	1	1	1	1	1	1	1	1	1	0	1	1	1	1	25	core
pan_gene_3039	pan_gene_4837	Average_internode_length_(whole_plant);Ratio_of_ear_height_to_total_height	Ear_row_number;Ratio_of_ear_height_to_total_height;Tassel_length	1	0	0	0	0	0	0	0	0	0	0	0	0	0	0	0	0	0	0	0	0	0	0	0	0	0	1	private
pan_gene_3039	pan_gene_9128	Average_internode_length_(whole_plant);Ratio_of_ear_height_to_total_height	Nodes_per_plant;Ratio_of_ear_height_to_total_height	1	0	1	0	0	0	0	1	0	1	0	1	0	0	0	0	0	1	1	0	1	0	0	0	0	0	8	dispensable
pan_gene_3053	pan_gene_32542	Ratio_of_ear_height_to_total_height	Ratio_of_ear_height_to_total_height	1	0	0	0	0	0	0	0	0	0	0	0	0	0	0	0	0	0	0	0	0	0	0	0	0	0	1	private
pan_gene_3053	pan_gene_9196	Ratio_of_ear_height_to_total_height	Average_internode_length_(whole_plant);Ear_height;Height_above_ear;Nodes_to_ear;PCA_of_metabolites:_PC1;Ratio_of_ear_height_to_total_height;Southern_leaf_blight	1	0	0	0	0	0	0	0	0	0	0	0	0	0	0	0	0	0	0	0	0	0	0	0	0	0	1	private
pan_gene_31257	pan_gene_32669	Ratio_of_ear_height_to_total_height;Starch	PCA_of_metabolites:_PC2;Ratio_of_ear_height_to_total_height;Starch	1	0	0	0	0	0	0	0	0	0	0	0	0	0	0	0	0	0	0	0	0	0	0	0	0	0	1	private
pan_gene_31281	pan_gene_4183	Ratio_of_ear_height_to_total_height;Southern_leaf_blight	Ratio_of_ear_height_to_total_height	1	1	1	1	1	0	1	0	1	1	0	1	1	1	1	0	0	0	1	1	1	1	1	1	1	0	19	near-core
pan_gene_31281	pan_gene_4322	Ratio_of_ear_height_to_total_height;Southern_leaf_blight	Ratio_of_ear_height_to_total_height;Tassel_branch_number	1	1	1	1	1	1	1	0	1	1	1	0	1	1	0	0	0	1	1	1	0	0	1	0	0	0	16	near-core
pan_gene_31281	pan_gene_5296	Ratio_of_ear_height_to_total_height;Southern_leaf_blight	Ear_height;Ratio_of_ear_height_to_total_height	1	0	0	1	1	1	1	0	1	0	0	0	1	1	0	1	0	1	1	1	1	0	0	0	1	0	14	near-core
pan_gene_31281	pan_gene_7481	Ratio_of_ear_height_to_total_height;Southern_leaf_blight	Height_above_ear;Ratio_of_ear_height_to_total_height;Stalk_strength	1	0	0	1	1	0	0	0	0	0	0	0	0	0	0	1	0	0	0	0	0	0	0	0	0	0	4	dispensable
pan_gene_31281	pan_gene_7992	Ratio_of_ear_height_to_total_height;Southern_leaf_blight	Height_above_ear;Ratio_of_ear_height_to_total_height	1	0	0	0	0	0	0	0	0	0	0	0	0	0	0	0	0	0	0	0	0	0	0	0	0	0	1	private
pan_gene_31281	pan_gene_8000	Ratio_of_ear_height_to_total_height;Southern_leaf_blight	Days_to_silk;Leaf_length;Ratio_of_ear_height_to_total_height	1	1	0	0	0	1	0	0	0	0	1	1	0	0	1	0	1	1	1	1	1	1	1	0	0	1	14	near-core
pan_gene_31281	pan_gene_8594	Ratio_of_ear_height_to_total_height;Southern_leaf_blight	Ratio_of_ear_height_to_total_height	0	0	0	1	0	0	0	0	1	0	0	0	0	0	0	0	0	0	0	0	0	0	0	0	0	0	2	dispensable
pan_gene_31281	pan_gene_8601	Ratio_of_ear_height_to_total_height;Southern_leaf_blight	Ratio_of_ear_height_to_total_height	1	0	0	0	0	0	0	0	0	1	0	0	0	0	0	0	0	0	0	0	0	0	0	0	0	0	2	dispensable
pan_gene_31340	pan_gene_43044	Leaf_length;Ratio_of_ear_height_to_total_height	Ratio_of_ear_height_to_total_height	1	0	0	0	0	0	0	0	0	0	0	0	0	0	0	0	0	0	0	0	0	0	0	0	0	0	1	private
pan_gene_31361	pan_gene_8843	Nodes_to_ear;Northern_Leaf_Blight;Ratio_of_ear_height_to_total_height	Days_to_anthesis;Ratio_of_ear_height_to_total_height	1	0	0	0	0	0	0	0	1	1	0	0	1	0	0	0	0	0	0	0	0	0	0	0	0	0	4	dispensable
pan_gene_31492	pan_gene_4916	Ratio_of_ear_height_to_total_height	Ratio_of_ear_height_to_total_height;Tassel_length	1	0	0	0	0	1	0	0	0	1	0	0	0	0	0	0	0	1	0	0	0	0	1	1	0	0	6	dispensable
pan_gene_31492	pan_gene_4972	Ratio_of_ear_height_to_total_height	Average_internode_length_(below_ear);Ratio_of_ear_height_to_total_height	1	0	0	0	1	1	0	0	0	1	0	0	0	0	1	0	0	0	0	0	0	0	0	0	0	0	5	dispensable
pan_gene_31548	pan_gene_4260	Ratio_of_ear_height_to_total_height	Ratio_of_ear_height_to_total_height;Stalk_strength;Tassel_length	1	0	1	1	0	1	0	1	1	0	1	0	0	1	0	0	1	0	0	0	1	0	1	1	0	1	13	near-core
pan_gene_31548	pan_gene_8292	Ratio_of_ear_height_to_total_height	Days_to_silk;Ratio_of_ear_height_to_total_height	1	0	1	1	1	1	0	0	0	0	0	0	0	1	0	1	0	0	1	0	1	1	1	1	0	0	12	near-core
pan_gene_31548	pan_gene_9737	Ratio_of_ear_height_to_total_height	Nodes_to_ear;Ratio_of_ear_height_to_total_height	1	1	1	1	0	1	0	1	1	1	1	0	1	1	1	1	1	1	1	0	1	1	1	1	0	1	21	core
pan_gene_31593	pan_gene_4175	Ratio_of_ear_height_to_total_height	Ratio_of_ear_height_to_total_height	1	0	1	0	0	0	0	0	1	1	1	1	1	0	1	0	0	0	0	1	0	1	1	0	0	0	11	near-core
pan_gene_32082	pan_gene_4077	Ratio_of_ear_height_to_total_height	Ratio_of_ear_height_to_total_height;Tassel_branch_number	1	0	0	1	0	0	1	0	0	0	0	0	0	1	1	1	0	0	1	0	0	0	0	0	0	0	7	dispensable
pan_gene_32082	pan_gene_4244	Ratio_of_ear_height_to_total_height	Nodes_to_ear;Ratio_of_ear_height_to_total_height	1	1	0	1	1	0	1	0	1	0	0	1	0	1	1	1	0	1	0	0	1	0	1	1	0	0	14	near-core
pan_gene_32082	pan_gene_4823	Ratio_of_ear_height_to_total_height	Boxcox-transformed_leaf_angle;Ratio_of_ear_height_to_total_height	1	0	0	1	0	0	0	1	1	0	0	0	0	1	0	1	0	1	0	0	0	0	1	0	0	0	8	dispensable
pan_gene_32082	pan_gene_6299	Ratio_of_ear_height_to_total_height	Ear_height;Ratio_of_ear_height_to_total_height	1	0	0	0	0	0	1	1	1	0	0	1	1	1	0	1	0	1	0	0	1	1	1	1	0	0	13	near-core
pan_gene_32082	pan_gene_8450	Ratio_of_ear_height_to_total_height	Nodes_to_ear;Photoperiod_growing-degree_days_to_anthesis;Ratio_of_ear_height_to_total_height	1	1	0	0	1	1	1	1	1	0	0	1	1	1	1	1	0	1	0	0	1	0	1	1	0	0	16	near-core
pan_gene_32082	pan_gene_8652	Ratio_of_ear_height_to_total_height	Ear_height;Ear_row_number;Nodes_to_ear;Ratio_of_ear_height_to_total_height	1	0	0	0	0	0	0	0	1	0	0	0	0	0	0	0	0	0	0	0	0	0	0	0	0	0	2	dispensable
pan_gene_32082	pan_gene_8829	Ratio_of_ear_height_to_total_height	Anthesis-silking_interval;Height_above_ear;Nodes_to_ear;Ratio_of_ear_height_to_total_height;Stalk_strength	1	1	0	0	1	0	0	0	0	0	0	1	0	0	0	1	0	0	0	0	1	0	0	0	0	0	6	dispensable
pan_gene_32082	pan_gene_9243	Ratio_of_ear_height_to_total_height	Nodes_to_ear;Ratio_of_ear_height_to_total_height	1	1	0	0	1	1	1	1	1	0	0	1	1	1	1	1	0	1	0	0	1	0	1	1	0	0	16	near-core
pan_gene_32089	pan_gene_5220	Ratio_of_ear_height_to_total_height	100_Kernel_weight;Ratio_of_ear_height_to_total_height;Starch	1	0	0	0	0	0	0	1	1	0	0	0	0	1	0	1	0	0	0	0	0	0	0	0	0	0	5	dispensable
pan_gene_32091	pan_gene_5220	Boxcox-transformed_leaf_angle;Nodes_above_ear;Ratio_of_ear_height_to_total_height	100_Kernel_weight;Ratio_of_ear_height_to_total_height;Starch	1	1	1	1	1	1	0	0	1	1	1	1	1	1	1	1	1	1	1	1	1	0	1	0	1	1	22	core
pan_gene_32091	pan_gene_5481	Boxcox-transformed_leaf_angle;Nodes_above_ear;Ratio_of_ear_height_to_total_height	Anthesis-silking_interval;Boxcox-transformed_leaf_angle;Ratio_of_ear_height_to_total_height	1	0	0	0	0	1	0	0	0	0	0	0	0	0	1	0	0	1	0	0	0	0	0	0	0	0	4	dispensable
pan_gene_32091	pan_gene_8000	Boxcox-transformed_leaf_angle;Nodes_above_ear;Ratio_of_ear_height_to_total_height	Days_to_silk;Leaf_length;Ratio_of_ear_height_to_total_height	1	1	1	0	1	1	1	0	1	0	1	1	1	0	0	1	1	1	1	1	1	1	1	1	1	1	21	core
pan_gene_32091	pan_gene_9160	Boxcox-transformed_leaf_angle;Nodes_above_ear;Ratio_of_ear_height_to_total_height	Ratio_of_ear_height_to_total_height	0	0	0	1	1	0	0	0	0	0	0	0	0	0	0	1	0	0	0	0	0	0	0	0	0	0	3	dispensable
pan_gene_32094	pan_gene_4322	Height_per_day_(until_flowering);Plant_height;Ratio_of_ear_height_to_total_height	Ratio_of_ear_height_to_total_height;Tassel_branch_number	1	1	0	0	0	0	1	0	1	1	1	0	1	1	0	0	0	1	0	0	1	0	0	0	0	0	10	dispensable
pan_gene_32094	pan_gene_5349	Height_per_day_(until_flowering);Plant_height;Ratio_of_ear_height_to_total_height	Cob_diameter;Ratio_of_ear_height_to_total_height	1	0	0	0	0	1	1	0	0	0	0	0	0	0	0	0	0	0	0	0	0	0	0	0	0	0	3	dispensable
pan_gene_32094	pan_gene_8843	Height_per_day_(until_flowering);Plant_height;Ratio_of_ear_height_to_total_height	Days_to_anthesis;Ratio_of_ear_height_to_total_height	1	1	0	0	0	0	1	0	1	1	1	0	0	0	0	0	0	0	0	0	1	0	0	0	1	0	8	dispensable
pan_gene_32531	pan_gene_4077	100_Kernel_weight;Ratio_of_ear_height_to_total_height;Tassel_branch_number	Ratio_of_ear_height_to_total_height;Tassel_branch_number	1	0	0	1	0	0	0	1	1	0	0	1	1	0	0	1	1	1	1	1	0	1	0	1	0	1	14	near-core
pan_gene_32531	pan_gene_68983	100_Kernel_weight;Ratio_of_ear_height_to_total_height;Tassel_branch_number	Ratio_of_ear_height_to_total_height;Total_amino_acids	1	0	1	0	0	0	0	0	0	0	1	1	0	0	0	0	0	0	1	0	0	0	0	0	0	0	5	dispensable
pan_gene_32531	pan_gene_8498	100_Kernel_weight;Ratio_of_ear_height_to_total_height;Tassel_branch_number	Ratio_of_ear_height_to_total_height	1	0	0	0	0	0	0	0	0	0	0	1	1	0	1	1	0	0	0	0	0	0	0	0	0	0	5	dispensable
pan_gene_32542	pan_gene_8393	Ratio_of_ear_height_to_total_height	Photoperiod_Growing-degree_days_to_silk;Photoperiod_growing-degree_days_to_anthesis;Plant_height;Ratio_of_ear_height_to_total_height	0	0	0	0	1	0	0	0	0	0	0	0	0	0	0	0	0	0	0	0	0	0	0	0	0	0	1	private
pan_gene_32542	pan_gene_8594	Ratio_of_ear_height_to_total_height	Ratio_of_ear_height_to_total_height	0	0	0	0	0	0	0	0	0	1	0	0	1	0	0	0	0	0	0	0	0	0	0	0	0	0	2	dispensable
pan_gene_4077	pan_gene_4244	Ratio_of_ear_height_to_total_height;Tassel_branch_number	Nodes_to_ear;Ratio_of_ear_height_to_total_height	1	0	0	1	0	0	0	1	0	1	0	0	0	0	0	0	1	1	0	0	0	0	0	0	0	1	7	dispensable
pan_gene_4077	pan_gene_4823	Ratio_of_ear_height_to_total_height;Tassel_branch_number	Boxcox-transformed_leaf_angle;Ratio_of_ear_height_to_total_height	1	0	0	0	0	0	0	0	0	0	0	0	0	0	0	0	1	0	0	0	0	0	0	0	0	0	2	dispensable
pan_gene_4077	pan_gene_4916	Ratio_of_ear_height_to_total_height;Tassel_branch_number	Ratio_of_ear_height_to_total_height;Tassel_length	1	0	0	0	0	0	0	0	0	1	0	0	0	0	0	0	0	0	0	0	0	0	0	0	0	0	2	dispensable
pan_gene_4077	pan_gene_4972	Ratio_of_ear_height_to_total_height;Tassel_branch_number	Average_internode_length_(below_ear);Ratio_of_ear_height_to_total_height	1	0	0	0	0	0	0	0	0	0	0	0	0	0	0	0	0	0	0	0	0	0	0	0	0	0	1	private
pan_gene_4077	pan_gene_6299	Ratio_of_ear_height_to_total_height;Tassel_branch_number	Ear_height;Ratio_of_ear_height_to_total_height	1	0	0	0	0	0	0	0	0	0	0	0	0	1	1	0	1	0	0	0	0	0	1	0	0	0	5	dispensable
pan_gene_4077	pan_gene_8450	Ratio_of_ear_height_to_total_height;Tassel_branch_number	Nodes_to_ear;Photoperiod_growing-degree_days_to_anthesis;Ratio_of_ear_height_to_total_height	1	0	0	1	0	1	0	0	0	1	0	0	0	0	1	0	1	0	0	0	0	0	1	0	0	1	8	dispensable
pan_gene_4077	pan_gene_9243	Ratio_of_ear_height_to_total_height;Tassel_branch_number	Nodes_to_ear;Ratio_of_ear_height_to_total_height	1	0	0	1	0	1	0	0	0	1	0	0	0	0	1	0	1	0	0	0	0	0	1	0	0	1	8	dispensable
pan_gene_4183	pan_gene_4322	Ratio_of_ear_height_to_total_height	Ratio_of_ear_height_to_total_height;Tassel_branch_number	1	0	1	0	0	1	0	0	1	0	0	1	1	0	1	0	0	1	1	1	0	0	1	0	0	0	11	near-core
pan_gene_4183	pan_gene_5296	Ratio_of_ear_height_to_total_height	Ear_height;Ratio_of_ear_height_to_total_height	1	0	0	0	0	0	1	0	0	1	1	1	1	1	0	0	1	0	1	1	0	1	1	1	1	1	15	near-core
pan_gene_4183	pan_gene_584	Ratio_of_ear_height_to_total_height	Ratio_of_ear_height_to_total_height;Stalk_strength	1	1	0	1	0	1	1	0	1	0	0	0	0	0	0	0	0	0	0	0	0	0	0	0	0	0	6	dispensable
pan_gene_4183	pan_gene_585	Ratio_of_ear_height_to_total_height	Ratio_of_ear_height_to_total_height	1	1	1	1	0	1	1	1	1	0	0	1	1	1	0	1	1	1	0	0	1	0	1	0	0	1	17	near-core
pan_gene_4183	pan_gene_7481	Ratio_of_ear_height_to_total_height	Height_above_ear;Ratio_of_ear_height_to_total_height;Stalk_strength	1	0	0	1	1	0	0	0	0	0	0	0	0	0	0	1	0	1	0	0	0	0	0	0	0	0	5	dispensable
pan_gene_4183	pan_gene_7992	Ratio_of_ear_height_to_total_height	Height_above_ear;Ratio_of_ear_height_to_total_height	1	0	0	0	0	0	0	0	1	0	0	1	0	0	0	0	0	0	0	0	0	1	0	0	0	0	4	dispensable
pan_gene_4183	pan_gene_8000	Ratio_of_ear_height_to_total_height	Days_to_silk;Leaf_length;Ratio_of_ear_height_to_total_height	1	1	0	1	1	1	1	1	1	0	1	1	0	1	1	1	1	1	1	1	1	1	1	1	0	0	21	core
pan_gene_4183	pan_gene_8601	Ratio_of_ear_height_to_total_height	Ratio_of_ear_height_to_total_height	1	1	0	1	0	0	0	0	0	0	0	0	0	0	1	1	0	1	0	0	1	1	0	0	1	0	9	dispensable
pan_gene_4183	pan_gene_9232	Ratio_of_ear_height_to_total_height	Ratio_of_ear_height_to_total_height	1	1	0	0	1	0	1	0	0	0	0	0	0	0	1	0	0	0	0	0	0	0	0	0	0	0	5	dispensable
pan_gene_4244	pan_gene_4823	Nodes_to_ear;Ratio_of_ear_height_to_total_height	Boxcox-transformed_leaf_angle;Ratio_of_ear_height_to_total_height	1	0	1	0	0	0	0	0	0	0	0	0	0	1	0	0	1	1	0	0	0	0	0	0	0	1	6	dispensable
pan_gene_4244	pan_gene_4916	Nodes_to_ear;Ratio_of_ear_height_to_total_height	Ratio_of_ear_height_to_total_height;Tassel_length	1	0	0	0	0	1	0	0	0	1	0	1	0	0	0	0	0	0	0	1	0	0	0	1	0	0	6	dispensable
pan_gene_4244	pan_gene_4972	Nodes_to_ear;Ratio_of_ear_height_to_total_height	Average_internode_length_(below_ear);Ratio_of_ear_height_to_total_height	1	0	0	0	0	1	0	0	0	1	0	0	0	1	1	0	0	0	0	0	0	1	0	0	0	0	6	dispensable
pan_gene_4244	pan_gene_6299	Nodes_to_ear;Ratio_of_ear_height_to_total_height	Ear_height;Ratio_of_ear_height_to_total_height	1	1	1	1	1	1	0	0	1	1	0	1	0	0	0	0	0	1	0	1	1	0	1	1	1	1	16	near-core
pan_gene_4244	pan_gene_8450	Nodes_to_ear;Ratio_of_ear_height_to_total_height	Nodes_to_ear;Photoperiod_growing-degree_days_to_anthesis;Ratio_of_ear_height_to_total_height	1	1	1	1	1	0	1	0	1	1	0	1	0	1	0	0	1	1	0	1	1	0	1	1	1	1	18	near-core
pan_gene_4244	pan_gene_8652	Nodes_to_ear;Ratio_of_ear_height_to_total_height	Ear_height;Ear_row_number;Nodes_to_ear;Ratio_of_ear_height_to_total_height	1	0	1	0	0	0	0	0	0	0	0	0	0	1	0	0	0	0	0	0	0	0	0	0	0	0	3	dispensable
pan_gene_4244	pan_gene_9243	Nodes_to_ear;Ratio_of_ear_height_to_total_height	Nodes_to_ear;Ratio_of_ear_height_to_total_height	1	1	1	1	1	1	1	0	1	1	0	1	0	1	1	1	1	1	1	1	1	1	1	1	1	1	23	core
pan_gene_4248	pan_gene_8080	Ratio_of_ear_height_to_total_height	Ratio_of_ear_height_to_total_height	1	0	0	0	0	0	0	0	0	0	0	0	0	0	0	0	0	0	0	0	0	0	0	0	0	0	1	private
pan_gene_4260	pan_gene_8292	Ratio_of_ear_height_to_total_height;Stalk_strength;Tassel_length	Days_to_silk;Ratio_of_ear_height_to_total_height	1	0	1	0	1	0	0	0	0	0	0	1	0	0	0	0	0	0	0	0	0	0	1	1	0	0	6	dispensable
pan_gene_4322	pan_gene_5220	Ratio_of_ear_height_to_total_height;Tassel_branch_number	100_Kernel_weight;Ratio_of_ear_height_to_total_height;Starch	1	0	0	1	0	1	0	0	1	1	1	0	0	0	0	0	1	1	1	0	0	1	0	0	0	0	10	dispensable
pan_gene_4322	pan_gene_5296	Ratio_of_ear_height_to_total_height;Tassel_branch_number	Ear_height;Ratio_of_ear_height_to_total_height	1	0	0	1	0	1	0	0	0	1	0	1	0	1	1	0	1	1	1	0	1	0	1	1	0	0	13	near-core
pan_gene_4322	pan_gene_5349	Ratio_of_ear_height_to_total_height;Tassel_branch_number	Cob_diameter;Ratio_of_ear_height_to_total_height	1	0	0	1	0	0	1	0	1	0	0	1	0	0	1	1	0	0	0	0	0	0	1	0	1	0	9	dispensable
pan_gene_4322	pan_gene_584	Ratio_of_ear_height_to_total_height;Tassel_branch_number	Ratio_of_ear_height_to_total_height;Stalk_strength	1	0	0	0	0	1	0	0	0	0	0	0	0	0	0	0	0	0	0	0	0	0	0	0	0	0	2	dispensable
pan_gene_4322	pan_gene_7481	Ratio_of_ear_height_to_total_height;Tassel_branch_number	Height_above_ear;Ratio_of_ear_height_to_total_height;Stalk_strength	1	0	0	1	1	0	0	0	0	0	0	0	0	0	0	0	0	1	0	0	0	0	0	0	0	0	4	dispensable
pan_gene_4322	pan_gene_8667	Ratio_of_ear_height_to_total_height;Tassel_branch_number	Ear_height;Ratio_of_ear_height_to_total_height	1	0	0	0	0	1	0	0	1	0	1	0	0	0	0	0	0	1	1	1	1	0	1	0	0	0	9	dispensable
pan_gene_4322	pan_gene_8862	Ratio_of_ear_height_to_total_height;Tassel_branch_number	Nodes_to_ear;Ratio_of_ear_height_to_total_height	1	0	0	1	1	1	1	1	0	0	1	1	0	0	0	1	0	1	1	0	0	0	1	0	0	0	12	near-core
pan_gene_4823	pan_gene_4916	Boxcox-transformed_leaf_angle;Ratio_of_ear_height_to_total_height	Ratio_of_ear_height_to_total_height;Tassel_length	1	0	0	0	0	0	0	0	0	0	0	0	0	0	0	0	0	0	0	0	0	0	0	0	0	0	1	private
pan_gene_4823	pan_gene_4972	Boxcox-transformed_leaf_angle;Ratio_of_ear_height_to_total_height	Average_internode_length_(below_ear);Ratio_of_ear_height_to_total_height	1	0	0	0	0	0	0	0	0	0	0	0	0	0	0	0	0	0	0	0	0	0	0	0	0	0	1	private
pan_gene_4823	pan_gene_6299	Boxcox-transformed_leaf_angle;Ratio_of_ear_height_to_total_height	Ear_height;Ratio_of_ear_height_to_total_height	1	0	1	0	0	0	0	1	0	0	0	0	0	0	0	1	1	1	0	0	0	0	1	0	0	0	7	dispensable
pan_gene_4823	pan_gene_8450	Boxcox-transformed_leaf_angle;Ratio_of_ear_height_to_total_height	Nodes_to_ear;Photoperiod_growing-degree_days_to_anthesis;Ratio_of_ear_height_to_total_height	1	0	1	0	0	1	0	1	0	0	1	0	0	1	0	1	1	1	0	0	0	0	1	0	0	0	10	dispensable
pan_gene_4823	pan_gene_8652	Boxcox-transformed_leaf_angle;Ratio_of_ear_height_to_total_height	Ear_height;Ear_row_number;Nodes_to_ear;Ratio_of_ear_height_to_total_height	1	1	1	1	0	1	0	1	1	0	1	0	0	1	0	1	1	0	0	1	0	0	1	0	1	0	14	near-core
pan_gene_4823	pan_gene_8829	Boxcox-transformed_leaf_angle;Ratio_of_ear_height_to_total_height	Anthesis-silking_interval;Height_above_ear;Nodes_to_ear;Ratio_of_ear_height_to_total_height;Stalk_strength	1	0	1	0	0	1	0	1	1	0	1	0	0	1	0	1	0	1	0	1	0	0	1	0	0	0	11	near-core
pan_gene_4823	pan_gene_9243	Boxcox-transformed_leaf_angle;Ratio_of_ear_height_to_total_height	Nodes_to_ear;Ratio_of_ear_height_to_total_height	1	0	1	0	0	0	0	1	1	0	1	0	0	1	0	1	1	1	0	0	0	0	1	0	0	0	10	dispensable
pan_gene_4837	pan_gene_4881	Ear_row_number;Ratio_of_ear_height_to_total_height;Tassel_length	Chlorophyll_B;Fumarate;Ratio_of_ear_height_to_total_height	1	0	0	0	0	0	0	0	0	0	0	0	0	0	0	0	0	0	0	0	0	0	0	0	0	0	1	private
pan_gene_4837	pan_gene_5154	Ear_row_number;Ratio_of_ear_height_to_total_height;Tassel_length	Malate;Nodes_above_ear;PCA_of_metabolites:_PC1;Ratio_of_ear_height_to_total_height;Tassel_branch_number	1	0	0	0	0	1	0	0	0	0	0	0	0	0	0	0	0	0	0	0	0	0	0	0	0	0	2	dispensable
pan_gene_4837	pan_gene_8250	Ear_row_number;Ratio_of_ear_height_to_total_height;Tassel_length	Ear_height;Ratio_of_ear_height_to_total_height	1	0	0	0	0	0	0	0	0	0	0	0	0	0	0	0	0	0	0	0	0	0	0	0	0	0	1	private
pan_gene_4837	pan_gene_8616	Ear_row_number;Ratio_of_ear_height_to_total_height;Tassel_length	Photoperiod_Growing-degree_days_to_silk;Ratio_of_ear_height_to_total_height	1	0	0	0	0	0	0	0	0	0	0	0	0	0	0	0	0	0	0	0	0	0	0	0	0	0	1	private
pan_gene_4881	pan_gene_5154	Chlorophyll_B;Fumarate;Ratio_of_ear_height_to_total_height	Malate;Nodes_above_ear;PCA_of_metabolites:_PC1;Ratio_of_ear_height_to_total_height;Tassel_branch_number	1	0	0	0	0	0	0	0	0	0	0	0	0	0	0	0	0	0	0	0	0	0	0	0	0	0	1	private
pan_gene_4881	pan_gene_7040	Chlorophyll_B;Fumarate;Ratio_of_ear_height_to_total_height	Ratio_of_ear_height_to_total_height	1	0	1	1	1	0	1	1	1	1	1	0	1	1	1	1	0	1	1	0	1	1	1	1	0	1	20	core
pan_gene_4881	pan_gene_8250	Chlorophyll_B;Fumarate;Ratio_of_ear_height_to_total_height	Ear_height;Ratio_of_ear_height_to_total_height	1	1	0	0	0	1	1	0	1	1	0	1	1	1	0	1	1	1	1	1	1	0	1	1	0	1	18	near-core
pan_gene_4881	pan_gene_8324	Chlorophyll_B;Fumarate;Ratio_of_ear_height_to_total_height	Ratio_of_ear_height_to_total_height	1	0	0	0	0	0	0	0	0	0	0	1	0	0	0	0	0	0	0	0	0	0	1	0	1	1	5	dispensable
pan_gene_4881	pan_gene_8616	Chlorophyll_B;Fumarate;Ratio_of_ear_height_to_total_height	Photoperiod_Growing-degree_days_to_silk;Ratio_of_ear_height_to_total_height	1	1	1	1	1	1	1	1	1	1	1	1	1	1	1	1	1	1	1	1	1	1	1	1	1	1	26	core
pan_gene_4883	pan_gene_5532	Chlorophyll_B;Ratio_of_ear_height_to_total_height	100_Kernel_weight;Ear_height;Nodes_per_plant;Ratio_of_ear_height_to_total_height	1	1	1	1	1	1	1	1	1	0	1	1	1	1	1	1	1	1	1	1	1	1	1	1	1	1	25	core
pan_gene_4883	pan_gene_585	Chlorophyll_B;Ratio_of_ear_height_to_total_height	Ratio_of_ear_height_to_total_height	1	1	0	1	1	0	0	1	1	0	1	1	1	0	1	0	0	1	0	0	1	0	1	1	0	1	15	near-core
pan_gene_4883	pan_gene_8000	Chlorophyll_B;Ratio_of_ear_height_to_total_height	Days_to_silk;Leaf_length;Ratio_of_ear_height_to_total_height	1	1	1	1	1	1	1	1	1	1	1	1	1	1	1	1	1	1	1	1	1	1	1	0	1	1	25	core
pan_gene_4916	pan_gene_4972	Ratio_of_ear_height_to_total_height;Tassel_length	Average_internode_length_(below_ear);Ratio_of_ear_height_to_total_height	1	0	0	0	0	0	0	0	0	1	0	0	0	1	0	0	0	0	1	0	0	0	0	0	0	0	4	dispensable
pan_gene_4916	pan_gene_9243	Ratio_of_ear_height_to_total_height;Tassel_length	Nodes_to_ear;Ratio_of_ear_height_to_total_height	1	1	0	0	0	1	1	1	1	1	0	1	1	0	0	0	0	1	0	1	1	1	0	1	0	1	15	near-core
pan_gene_4972	pan_gene_9243	Average_internode_length_(below_ear);Ratio_of_ear_height_to_total_height	Nodes_to_ear;Ratio_of_ear_height_to_total_height	1	0	0	0	0	0	0	0	0	0	0	0	0	0	1	0	0	0	0	0	0	0	0	0	0	0	2	dispensable
pan_gene_5032	pan_gene_9231	Ear_height;Ratio_of_ear_height_to_total_height	Chlorophyll_A;Ratio_of_ear_height_to_total_height;Southern_leaf_blight	1	0	0	0	0	0	0	0	0	0	0	0	0	0	0	0	0	0	0	0	0	0	0	0	0	0	1	private
pan_gene_5154	pan_gene_7040	Malate;Nodes_above_ear;PCA_of_metabolites:_PC1;Ratio_of_ear_height_to_total_height;Tassel_branch_number	Ratio_of_ear_height_to_total_height	1	0	0	0	0	0	0	0	0	0	0	0	0	0	0	0	0	0	0	0	0	0	0	0	0	0	1	private
pan_gene_5154	pan_gene_8100	Malate;Nodes_above_ear;PCA_of_metabolites:_PC1;Ratio_of_ear_height_to_total_height;Tassel_branch_number	Average_internode_length_(above_ear);Days_to_anthesis;Leaf_length;Ratio_of_ear_height_to_total_height	1	0	0	0	0	0	0	0	1	0	0	0	0	0	0	0	0	0	1	0	1	0	0	0	0	0	4	dispensable
pan_gene_5154	pan_gene_8616	Malate;Nodes_above_ear;PCA_of_metabolites:_PC1;Ratio_of_ear_height_to_total_height;Tassel_branch_number	Photoperiod_Growing-degree_days_to_silk;Ratio_of_ear_height_to_total_height	1	0	0	0	0	0	0	0	0	0	0	0	0	0	0	0	0	0	0	0	0	0	0	0	0	0	1	private
pan_gene_5220	pan_gene_8000	100_Kernel_weight;Ratio_of_ear_height_to_total_height;Starch	Days_to_silk;Leaf_length;Ratio_of_ear_height_to_total_height	1	1	0	1	0	1	0	1	1	0	1	1	1	1	0	0	1	1	1	1	0	0	0	0	1	1	16	near-core
pan_gene_5220	pan_gene_9160	100_Kernel_weight;Ratio_of_ear_height_to_total_height;Starch	Ratio_of_ear_height_to_total_height	0	0	0	1	0	0	0	0	0	0	0	0	0	0	0	0	0	0	0	0	0	0	0	0	0	0	1	private
pan_gene_5237	pan_gene_7480	Ear_height;Nodes_above_ear;Ratio_of_ear_height_to_total_height	Height_above_ear;Ratio_of_ear_height_to_total_height	1	0	0	0	0	0	1	1	1	0	0	1	0	0	0	1	1	0	1	1	1	1	0	1	1	1	14	near-core
pan_gene_5296	pan_gene_7481	Ear_height;Ratio_of_ear_height_to_total_height	Height_above_ear;Ratio_of_ear_height_to_total_height;Stalk_strength	1	0	0	1	0	0	0	0	0	0	0	0	0	0	0	1	0	1	0	0	0	0	0	0	0	0	4	dispensable
pan_gene_5296	pan_gene_7992	Ear_height;Ratio_of_ear_height_to_total_height	Height_above_ear;Ratio_of_ear_height_to_total_height	1	0	1	0	0	0	1	0	0	0	1	0	0	0	0	0	0	0	1	0	0	1	0	0	0	0	6	dispensable
pan_gene_5296	pan_gene_8667	Ear_height;Ratio_of_ear_height_to_total_height	Ear_height;Ratio_of_ear_height_to_total_height	1	0	0	0	0	0	0	0	0	0	0	0	0	0	0	0	0	0	0	0	1	0	1	0	0	0	3	dispensable
pan_gene_5296	pan_gene_8862	Ear_height;Ratio_of_ear_height_to_total_height	Nodes_to_ear;Ratio_of_ear_height_to_total_height	1	0	1	1	0	0	0	0	0	0	1	1	0	0	0	1	0	0	1	0	0	0	1	1	0	0	9	dispensable
pan_gene_5307	pan_gene_61110	Ratio_of_ear_height_to_total_height	Ratio_of_ear_height_to_total_height;Tassel_length	0	0	0	0	0	0	0	0	0	0	0	0	0	0	0	0	0	1	0	0	0	0	0	0	0	0	1	private
pan_gene_5307	pan_gene_9120	Ratio_of_ear_height_to_total_height	Anthesis-silking_interval;Days_to_silk;Ear_height;Ratio_of_ear_height_to_total_height;Stalk_strength	1	0	0	0	0	0	0	0	0	0	1	0	0	0	0	0	0	0	0	0	0	0	0	0	0	0	2	dispensable
pan_gene_5384	pan_gene_7040	Nodes_to_ear;Ratio_of_ear_height_to_total_height;Tassel_length	Ratio_of_ear_height_to_total_height	1	0	1	1	1	1	1	1	1	1	1	0	0	1	0	0	0	1	0	1	0	0	1	1	0	0	15	near-core
pan_gene_5481	pan_gene_8250	Anthesis-silking_interval;Boxcox-transformed_leaf_angle;Ratio_of_ear_height_to_total_height	Ear_height;Ratio_of_ear_height_to_total_height	1	0	0	0	0	0	0	0	0	0	1	0	0	0	0	0	0	0	0	0	0	0	0	0	0	0	2	dispensable
pan_gene_5481	pan_gene_8324	Anthesis-silking_interval;Boxcox-transformed_leaf_angle;Ratio_of_ear_height_to_total_height	Ratio_of_ear_height_to_total_height	1	0	0	0	0	0	0	0	0	0	1	0	0	0	1	0	0	1	0	0	0	0	0	0	0	0	4	dispensable
pan_gene_5481	pan_gene_8601	Anthesis-silking_interval;Boxcox-transformed_leaf_angle;Ratio_of_ear_height_to_total_height	Ratio_of_ear_height_to_total_height	1	0	0	0	0	0	0	0	0	0	0	0	0	0	0	0	0	1	0	0	0	0	0	0	0	0	2	dispensable
pan_gene_5481	pan_gene_8616	Anthesis-silking_interval;Boxcox-transformed_leaf_angle;Ratio_of_ear_height_to_total_height	Photoperiod_Growing-degree_days_to_silk;Ratio_of_ear_height_to_total_height	1	0	0	0	0	0	0	0	0	0	0	0	0	0	1	0	0	0	0	0	0	0	0	0	0	0	2	dispensable
pan_gene_5532	pan_gene_8000	100_Kernel_weight;Ear_height;Nodes_per_plant;Ratio_of_ear_height_to_total_height	Days_to_silk;Leaf_length;Ratio_of_ear_height_to_total_height	1	1	1	1	1	1	0	1	1	0	1	1	1	1	1	1	1	1	1	1	1	1	1	1	1	1	24	core
pan_gene_56116	pan_gene_5641	Ear_height;Ratio_of_ear_height_to_total_height	Height_above_ear;Leaf_length;Ratio_of_ear_height_to_total_height	1	0	0	0	0	0	0	0	0	0	0	0	0	0	0	0	0	1	0	0	0	0	0	0	0	0	2	dispensable
pan_gene_58159	pan_gene_91377	Anthesis-silking_interval;Ear_height;Ratio_of_ear_height_to_total_height	Ratio_of_ear_height_to_total_height	1	0	0	0	0	0	0	0	0	0	0	0	0	0	0	0	0	0	0	0	0	0	0	0	0	0	1	private
pan_gene_584	pan_gene_8609	Ratio_of_ear_height_to_total_height;Stalk_strength	Ear_row_number;Ratio_of_ear_height_to_total_height	1	0	0	0	0	0	0	0	0	0	0	0	0	0	0	0	0	0	0	0	0	0	0	0	0	0	1	private
pan_gene_584	pan_gene_8667	Ratio_of_ear_height_to_total_height;Stalk_strength	Ear_height;Ratio_of_ear_height_to_total_height	1	0	0	0	0	0	0	0	0	0	0	0	0	0	0	0	0	0	0	0	0	0	0	0	0	0	1	private
pan_gene_584	pan_gene_8862	Ratio_of_ear_height_to_total_height;Stalk_strength	Nodes_to_ear;Ratio_of_ear_height_to_total_height	1	0	0	0	0	1	1	0	1	0	0	0	0	0	0	0	0	0	0	1	1	1	1	0	0	1	9	dispensable
pan_gene_5879	pan_gene_9196	Average_internode_length_(whole_plant);Ratio_of_ear_height_to_total_height	Average_internode_length_(whole_plant);Ear_height;Height_above_ear;Nodes_to_ear;PCA_of_metabolites:_PC1;Ratio_of_ear_height_to_total_height;Southern_leaf_blight	1	0	0	0	0	0	0	0	1	0	1	0	0	0	0	0	0	1	0	0	0	1	0	0	0	0	5	dispensable
pan_gene_61110	pan_gene_9120	Ratio_of_ear_height_to_total_height;Tassel_length	Anthesis-silking_interval;Days_to_silk;Ear_height;Ratio_of_ear_height_to_total_height;Stalk_strength	0	0	0	0	0	0	0	0	0	0	0	0	0	0	0	0	0	0	0	0	0	0	1	0	0	0	1	private
pan_gene_6299	pan_gene_8450	Ear_height;Ratio_of_ear_height_to_total_height	Nodes_to_ear;Photoperiod_growing-degree_days_to_anthesis;Ratio_of_ear_height_to_total_height	1	1	1	1	1	1	1	1	1	1	1	1	1	1	1	1	1	1	1	1	1	1	1	1	1	1	26	core
pan_gene_6299	pan_gene_8652	Ear_height;Ratio_of_ear_height_to_total_height	Ear_height;Ear_row_number;Nodes_to_ear;Ratio_of_ear_height_to_total_height	1	0	1	0	0	0	0	0	0	0	0	0	0	0	0	0	0	0	0	0	0	0	0	0	0	0	2	dispensable
pan_gene_6299	pan_gene_8829	Ear_height;Ratio_of_ear_height_to_total_height	Anthesis-silking_interval;Height_above_ear;Nodes_to_ear;Ratio_of_ear_height_to_total_height;Stalk_strength	1	0	1	0	1	0	1	1	0	0	1	1	0	0	0	0	1	0	0	0	0	0	1	1	0	0	10	dispensable
pan_gene_6299	pan_gene_9243	Ear_height;Ratio_of_ear_height_to_total_height	Nodes_to_ear;Ratio_of_ear_height_to_total_height	1	1	1	1	1	1	1	1	1	1	1	1	1	1	1	1	1	1	0	1	1	1	1	1	1	1	25	core
pan_gene_68983	pan_gene_8498	Ratio_of_ear_height_to_total_height;Total_amino_acids	Ratio_of_ear_height_to_total_height	1	0	0	0	0	1	0	0	0	0	0	1	1	1	0	0	1	0	0	0	0	0	0	0	0	0	6	dispensable
pan_gene_6922	pan_gene_7996	Ratio_of_ear_height_to_total_height	Cob_diameter;Ratio_of_ear_height_to_total_height	1	0	0	1	1	1	0	0	0	0	0	1	0	1	0	1	0	0	0	0	0	0	1	0	0	0	8	dispensable
pan_gene_7481	pan_gene_7992	Height_above_ear;Ratio_of_ear_height_to_total_height;Stalk_strength	Height_above_ear;Ratio_of_ear_height_to_total_height	1	0	0	0	0	0	0	0	0	0	0	0	0	0	0	0	0	0	0	0	0	0	0	0	0	0	1	private
pan_gene_7481	pan_gene_8000	Height_above_ear;Ratio_of_ear_height_to_total_height;Stalk_strength	Days_to_silk;Leaf_length;Ratio_of_ear_height_to_total_height	1	0	0	1	0	0	0	0	0	0	0	0	0	0	0	0	0	1	0	0	0	0	0	0	0	0	3	dispensable
pan_gene_7481	pan_gene_8601	Height_above_ear;Ratio_of_ear_height_to_total_height;Stalk_strength	Ratio_of_ear_height_to_total_height	1	0	0	1	0	0	0	0	0	0	0	0	0	0	0	1	0	1	0	0	0	0	0	0	0	0	4	dispensable
pan_gene_7992	pan_gene_8594	Height_above_ear;Ratio_of_ear_height_to_total_height	Ratio_of_ear_height_to_total_height	0	0	0	0	0	0	0	0	1	0	0	0	0	0	0	0	0	0	0	0	0	0	0	0	0	0	1	private
pan_gene_7992	pan_gene_8667	Height_above_ear;Ratio_of_ear_height_to_total_height	Ear_height;Ratio_of_ear_height_to_total_height	1	0	0	0	0	0	0	0	0	0	0	0	0	0	0	0	0	0	0	0	0	0	1	0	0	0	2	dispensable
pan_gene_7992	pan_gene_8862	Height_above_ear;Ratio_of_ear_height_to_total_height	Nodes_to_ear;Ratio_of_ear_height_to_total_height	1	0	0	1	0	0	0	1	0	1	0	1	0	1	0	0	0	1	1	0	0	0	1	1	0	1	11	near-core
pan_gene_8000	pan_gene_9232	Days_to_silk;Leaf_length;Ratio_of_ear_height_to_total_height	Ratio_of_ear_height_to_total_height	1	1	0	0	0	1	1	0	0	0	0	1	0	0	0	0	0	0	0	0	0	0	0	0	0	0	5	dispensable
pan_gene_8250	pan_gene_8324	Ear_height;Ratio_of_ear_height_to_total_height	Ratio_of_ear_height_to_total_height	1	0	0	1	0	0	0	0	1	0	0	1	1	1	0	0	1	0	0	1	1	0	0	0	1	1	11	near-core
pan_gene_8250	pan_gene_8616	Ear_height;Ratio_of_ear_height_to_total_height	Photoperiod_Growing-degree_days_to_silk;Ratio_of_ear_height_to_total_height	1	1	0	0	0	1	1	0	1	1	0	0	0	1	0	1	1	1	1	0	0	0	1	1	0	1	14	near-core
pan_gene_8324	pan_gene_8616	Ratio_of_ear_height_to_total_height	Photoperiod_Growing-degree_days_to_silk;Ratio_of_ear_height_to_total_height	1	0	0	0	0	1	0	0	0	0	1	0	0	0	0	0	0	0	0	0	0	1	1	0	0	1	6	dispensable
pan_gene_8450	pan_gene_8652	Nodes_to_ear;Photoperiod_growing-degree_days_to_anthesis;Ratio_of_ear_height_to_total_height	Ear_height;Ear_row_number;Nodes_to_ear;Ratio_of_ear_height_to_total_height	1	0	1	0	0	0	0	0	0	0	1	0	0	0	0	0	0	0	0	0	0	0	0	0	0	0	3	dispensable
pan_gene_8450	pan_gene_8829	Nodes_to_ear;Photoperiod_growing-degree_days_to_anthesis;Ratio_of_ear_height_to_total_height	Anthesis-silking_interval;Height_above_ear;Nodes_to_ear;Ratio_of_ear_height_to_total_height;Stalk_strength	1	1	1	0	1	1	1	0	0	0	1	1	0	0	0	1	0	0	0	0	1	0	0	0	0	0	10	dispensable
pan_gene_8450	pan_gene_9243	Nodes_to_ear;Photoperiod_growing-degree_days_to_anthesis;Ratio_of_ear_height_to_total_height	Nodes_to_ear;Ratio_of_ear_height_to_total_height	1	1	1	1	1	1	1	1	1	1	1	1	1	1	1	1	1	1	0	1	1	0	1	1	1	1	24	core
pan_gene_8601	pan_gene_9160	Ratio_of_ear_height_to_total_height	Ratio_of_ear_height_to_total_height	0	0	0	1	0	0	0	0	0	1	0	0	0	0	0	1	0	0	0	0	0	0	0	0	0	0	3	dispensable
pan_gene_8609	pan_gene_8862	Ear_row_number;Ratio_of_ear_height_to_total_height	Nodes_to_ear;Ratio_of_ear_height_to_total_height	1	0	0	0	0	0	0	0	0	0	0	0	0	0	0	0	0	0	0	0	0	0	0	0	0	0	1	private
pan_gene_8652	pan_gene_8829	Ear_height;Ear_row_number;Nodes_to_ear;Ratio_of_ear_height_to_total_height	Anthesis-silking_interval;Height_above_ear;Nodes_to_ear;Ratio_of_ear_height_to_total_height;Stalk_strength	1	0	1	1	0	1	0	1	1	0	1	0	1	1	0	1	0	0	0	1	0	0	0	0	0	0	11	near-core
pan_gene_8652	pan_gene_9243	Ear_height;Ear_row_number;Nodes_to_ear;Ratio_of_ear_height_to_total_height	Nodes_to_ear;Ratio_of_ear_height_to_total_height	1	0	1	0	0	0	0	0	1	0	0	0	0	0	0	0	0	0	0	0	0	0	0	0	0	0	3	dispensable
pan_gene_8708	pan_gene_9908	Ratio_of_ear_height_to_total_height	Ratio_of_ear_height_to_total_height	1	0	0	0	0	0	0	0	0	0	0	0	0	0	0	0	0	0	1	0	0	0	0	0	0	0	2	dispensable
pan_gene_8829	pan_gene_9243	Anthesis-silking_interval;Height_above_ear;Nodes_to_ear;Ratio_of_ear_height_to_total_height;Stalk_strength	Nodes_to_ear;Ratio_of_ear_height_to_total_height	1	0	1	0	1	0	1	0	1	0	1	1	0	0	1	1	0	0	1	0	1	0	1	0	0	0	12	near-core
pan_gene_91377	pan_gene_91378	Ratio_of_ear_height_to_total_height	Nodes_to_ear;Ratio_of_ear_height_to_total_height	0	0	1	0	0	0	0	0	0	0	0	0	1	0	0	0	1	0	0	0	0	0	0	0	0	0	3	dispensable
pan_gene_10767	pan_gene_18300	Average_internode_length_(below_ear);Boxcox-transformed_leaf_angle;Ear_height;Ratio_of_ear_height_to_total_height	Ratio_of_ear_height_to_total_height	0	1	0	0	0	0	0	0	0	0	0	0	0	0	0	0	0	0	0	0	0	0	0	0	0	0	1	private
pan_gene_10802	pan_gene_22150	100_Kernel_weight;Anthesis-silking_interval;PCA_of_metabolites:_PC2;Ratio_of_ear_height_to_total_height	Ratio_of_ear_height_to_total_height	0	1	0	1	0	0	0	1	1	0	0	1	1	1	0	1	0	0	0	0	1	0	0	0	1	1	11	near-core
pan_gene_10802	pan_gene_26646	100_Kernel_weight;Anthesis-silking_interval;PCA_of_metabolites:_PC2;Ratio_of_ear_height_to_total_height	Days_to_anthesis;Days_to_silk;Nodes_to_ear;Ratio_of_ear_height_to_total_height	0	1	0	0	0	0	0	0	0	0	0	0	0	0	0	0	0	0	0	0	0	0	0	0	0	0	1	private
pan_gene_10802	pan_gene_27657	100_Kernel_weight;Anthesis-silking_interval;PCA_of_metabolites:_PC2;Ratio_of_ear_height_to_total_height	Nodes_per_plant;Ratio_of_ear_height_to_total_height;Tassel_branch_number	0	1	1	1	0	0	0	0	0	0	0	1	0	0	0	0	0	0	0	0	0	0	0	0	1	1	6	dispensable
pan_gene_10802	pan_gene_28216	100_Kernel_weight;Anthesis-silking_interval;PCA_of_metabolites:_PC2;Ratio_of_ear_height_to_total_height	Ratio_of_ear_height_to_total_height	0	1	0	1	0	0	0	0	0	1	0	0	0	0	0	0	0	0	0	0	1	0	0	0	0	0	4	dispensable
pan_gene_10802	pan_gene_28244	100_Kernel_weight;Anthesis-silking_interval;PCA_of_metabolites:_PC2;Ratio_of_ear_height_to_total_height	Nodes_to_ear;Ratio_of_ear_height_to_total_height	0	1	0	0	0	0	0	0	0	1	0	0	0	0	0	0	0	0	0	0	0	0	0	0	0	0	2	dispensable
pan_gene_10802	pan_gene_8601	100_Kernel_weight;Anthesis-silking_interval;PCA_of_metabolites:_PC2;Ratio_of_ear_height_to_total_height	Ratio_of_ear_height_to_total_height	0	1	0	1	1	0	0	0	0	0	0	0	0	0	0	0	0	0	0	1	0	1	0	0	0	0	5	dispensable
pan_gene_10802	pan_gene_8616	100_Kernel_weight;Anthesis-silking_interval;PCA_of_metabolites:_PC2;Ratio_of_ear_height_to_total_height	Photoperiod_Growing-degree_days_to_silk;Ratio_of_ear_height_to_total_height	0	1	0	0	0	0	0	0	0	0	0	1	1	0	0	1	0	0	0	0	0	1	1	0	0	1	7	dispensable
pan_gene_10802	pan_gene_8843	100_Kernel_weight;Anthesis-silking_interval;PCA_of_metabolites:_PC2;Ratio_of_ear_height_to_total_height	Days_to_anthesis;Ratio_of_ear_height_to_total_height	0	1	0	0	0	0	0	0	1	0	0	0	0	0	0	0	0	0	0	0	0	0	0	0	0	0	2	dispensable
pan_gene_10827	pan_gene_10916	Ear_height;Ratio_of_ear_height_to_total_height	Leaf_width;Ratio_of_ear_height_to_total_height	0	0	0	0	0	0	0	0	0	0	0	0	0	0	1	0	1	0	0	0	0	0	0	0	0	0	2	dispensable
pan_gene_10827	pan_gene_16373	Ear_height;Ratio_of_ear_height_to_total_height	Ratio_of_ear_height_to_total_height	0	0	0	0	0	0	0	0	0	1	0	1	0	0	0	0	0	0	0	0	0	0	0	0	0	0	2	dispensable
pan_gene_10827	pan_gene_20637	Ear_height;Ratio_of_ear_height_to_total_height	Average_internode_length_(whole_plant);Ear_height;Height_per_day_(until_flowering);Plant_height;Ratio_of_ear_height_to_total_height;Tassel_length	0	0	0	0	0	0	0	0	0	1	0	0	0	0	0	0	0	0	0	0	0	0	0	0	0	0	1	private
pan_gene_10827	pan_gene_28220	Ear_height;Ratio_of_ear_height_to_total_height	Average_internode_length_(below_ear);Ratio_of_ear_height_to_total_height	0	0	0	0	0	0	0	0	0	1	0	0	0	0	0	0	0	0	0	0	0	0	0	0	0	0	1	private
pan_gene_10827	pan_gene_32433	Ear_height;Ratio_of_ear_height_to_total_height	Ear_height;Plant_height;Ratio_of_ear_height_to_total_height;Stalk_strength	0	0	0	0	0	0	0	0	0	1	0	1	0	0	0	0	0	0	0	0	0	0	0	0	0	0	2	dispensable
pan_gene_10828	pan_gene_14985	Ear_height;Ratio_of_ear_height_to_total_height	Ratio_of_ear_height_to_total_height	0	0	1	0	0	0	0	0	0	0	0	0	0	0	0	0	0	1	0	0	0	1	0	0	0	0	3	dispensable
pan_gene_10828	pan_gene_21002	Ear_height;Ratio_of_ear_height_to_total_height	Ear_height;Ratio_of_ear_height_to_total_height	0	0	0	0	0	0	0	0	0	0	0	0	0	0	0	0	0	1	0	0	0	0	0	0	0	0	1	private
pan_gene_10828	pan_gene_21534	Ear_height;Ratio_of_ear_height_to_total_height	Ratio_of_ear_height_to_total_height	0	0	0	0	0	0	0	0	0	0	0	0	0	0	0	0	0	1	0	0	0	0	0	0	0	0	1	private
pan_gene_10828	pan_gene_22150	Ear_height;Ratio_of_ear_height_to_total_height	Ratio_of_ear_height_to_total_height	0	0	0	0	0	0	0	0	0	0	0	0	0	0	0	0	0	1	0	0	0	0	0	1	0	0	2	dispensable
pan_gene_10828	pan_gene_27657	Ear_height;Ratio_of_ear_height_to_total_height	Nodes_per_plant;Ratio_of_ear_height_to_total_height;Tassel_branch_number	0	0	1	0	0	0	0	0	0	0	0	0	0	0	0	0	0	0	0	0	0	0	0	0	0	0	1	private
pan_gene_10828	pan_gene_28243	Ear_height;Ratio_of_ear_height_to_total_height	Nodes_to_ear;Ratio_of_ear_height_to_total_height	0	0	0	0	0	0	0	0	0	0	0	0	0	0	0	0	0	0	0	0	0	1	0	0	0	0	1	private
pan_gene_10828	pan_gene_28883	Ear_height;Ratio_of_ear_height_to_total_height	Height_per_day_(until_flowering);Nodes_per_plant;Photoperiod_Growing-degree_days_to_silk;Photoperiod_growing-degree_days_to_anthesis;Ratio_of_ear_height_to_total_height	0	0	0	0	0	0	0	0	0	0	0	0	0	0	0	0	0	1	0	0	0	0	0	0	0	0	1	private
pan_gene_10828	pan_gene_31361	Ear_height;Ratio_of_ear_height_to_total_height	Nodes_to_ear;Northern_Leaf_Blight;Ratio_of_ear_height_to_total_height	0	0	0	0	0	0	0	0	0	0	0	0	0	0	0	0	0	1	0	1	0	0	0	0	0	0	2	dispensable
pan_gene_10828	pan_gene_4883	Ear_height;Ratio_of_ear_height_to_total_height	Chlorophyll_B;Ratio_of_ear_height_to_total_height	0	0	1	0	0	0	0	0	0	0	0	0	0	0	0	0	0	1	0	1	0	1	0	1	0	0	5	dispensable
pan_gene_10828	pan_gene_5532	Ear_height;Ratio_of_ear_height_to_total_height	100_Kernel_weight;Ear_height;Nodes_per_plant;Ratio_of_ear_height_to_total_height	0	0	1	0	0	0	0	0	0	0	0	0	0	0	0	0	0	1	0	0	0	1	0	1	0	0	4	dispensable
pan_gene_10828	pan_gene_585	Ear_height;Ratio_of_ear_height_to_total_height	Ratio_of_ear_height_to_total_height	0	0	1	0	0	0	0	0	0	0	0	0	0	0	0	0	0	1	0	0	0	0	0	1	0	0	3	dispensable
pan_gene_10828	pan_gene_8000	Ear_height;Ratio_of_ear_height_to_total_height	Days_to_silk;Leaf_length;Ratio_of_ear_height_to_total_height	0	0	1	0	0	0	0	0	0	0	0	0	0	0	0	0	0	1	0	1	0	1	0	1	0	0	5	dispensable
pan_gene_10828	pan_gene_8601	Ear_height;Ratio_of_ear_height_to_total_height	Ratio_of_ear_height_to_total_height	0	0	0	0	0	0	0	0	0	0	0	0	0	0	0	0	0	1	0	0	0	1	0	0	0	0	2	dispensable
pan_gene_10881	pan_gene_31593	Northern_Leaf_Blight;Ratio_of_ear_height_to_total_height	Ratio_of_ear_height_to_total_height	0	0	0	0	0	0	0	0	0	0	1	0	0	0	0	0	0	0	0	0	0	0	0	0	0	0	1	private
pan_gene_10881	pan_gene_4182	Northern_Leaf_Blight;Ratio_of_ear_height_to_total_height	Anthesis-silking_interval;Ratio_of_ear_height_to_total_height;Tassel_branch_number	0	0	0	0	0	0	0	0	0	0	1	0	0	0	0	0	0	0	0	0	0	0	0	0	0	0	1	private
pan_gene_10899	pan_gene_21881	Ratio_of_ear_height_to_total_height	Anthesis-silking_interval;Ear_height;Leaf_width;Nodes_to_ear;Ratio_of_ear_height_to_total_height	0	1	1	0	0	0	1	0	1	0	0	0	0	0	0	0	0	0	1	0	0	0	0	0	0	0	5	dispensable
pan_gene_10899	pan_gene_22150	Ratio_of_ear_height_to_total_height	Ratio_of_ear_height_to_total_height	0	1	0	0	0	1	1	0	0	0	1	0	0	0	1	0	1	0	1	1	0	0	0	0	0	0	8	dispensable
pan_gene_10899	pan_gene_22414	Ratio_of_ear_height_to_total_height	Ear_height;Leaf_width;Nodes_to_ear;Ratio_of_ear_height_to_total_height	0	1	0	1	1	0	0	0	1	0	1	0	1	0	0	0	0	0	0	0	0	0	1	0	0	1	8	dispensable
pan_gene_10899	pan_gene_27657	Ratio_of_ear_height_to_total_height	Nodes_per_plant;Ratio_of_ear_height_to_total_height;Tassel_branch_number	0	1	0	0	0	1	0	0	0	0	0	0	1	0	1	1	0	0	1	0	1	0	0	0	1	0	8	dispensable
pan_gene_10899	pan_gene_27764	Ratio_of_ear_height_to_total_height	Ratio_of_ear_height_to_total_height	0	1	0	0	0	1	1	0	1	1	0	1	0	0	1	0	1	0	0	0	0	1	1	1	1	1	13	near-core
pan_gene_10899	pan_gene_28243	Ratio_of_ear_height_to_total_height	Nodes_to_ear;Ratio_of_ear_height_to_total_height	0	1	1	1	1	1	0	1	0	0	0	0	1	0	0	1	0	0	0	0	0	1	1	1	1	0	12	near-core
pan_gene_10899	pan_gene_32089	Ratio_of_ear_height_to_total_height	Ratio_of_ear_height_to_total_height	0	1	0	0	0	0	0	0	0	0	0	0	0	0	0	0	0	0	0	0	0	0	0	0	0	0	1	private
pan_gene_10899	pan_gene_32094	Ratio_of_ear_height_to_total_height	Height_per_day_(until_flowering);Plant_height;Ratio_of_ear_height_to_total_height	0	1	0	0	0	0	0	0	0	0	0	0	0	0	0	0	0	0	0	0	0	0	0	0	1	0	2	dispensable
pan_gene_10899	pan_gene_32442	Ratio_of_ear_height_to_total_height	Ratio_of_ear_height_to_total_height	0	1	0	1	0	1	0	0	0	0	0	0	0	0	0	0	0	0	0	1	0	0	0	0	0	0	4	dispensable
pan_gene_10899	pan_gene_5532	Ratio_of_ear_height_to_total_height	100_Kernel_weight;Ear_height;Nodes_per_plant;Ratio_of_ear_height_to_total_height	0	1	0	0	1	1	0	0	1	0	1	0	0	0	0	0	0	0	1	0	1	0	0	0	0	1	8	dispensable
pan_gene_10899	pan_gene_585	Ratio_of_ear_height_to_total_height	Ratio_of_ear_height_to_total_height	0	1	0	1	0	1	1	1	1	0	0	0	1	0	0	0	0	0	0	0	1	0	1	0	0	1	10	dispensable
pan_gene_10899	pan_gene_8250	Ratio_of_ear_height_to_total_height	Ear_height;Ratio_of_ear_height_to_total_height	0	1	0	0	0	1	0	0	0	0	1	0	0	0	1	0	0	0	0	1	1	0	0	0	0	1	7	dispensable
pan_gene_10899	pan_gene_8601	Ratio_of_ear_height_to_total_height	Ratio_of_ear_height_to_total_height	0	1	0	1	0	0	0	0	0	0	0	0	0	0	0	0	1	0	0	1	1	1	0	0	1	1	8	dispensable
pan_gene_10899	pan_gene_8610	Ratio_of_ear_height_to_total_height	Ratio_of_ear_height_to_total_height	0	0	0	0	0	0	0	0	0	0	0	0	0	0	0	0	0	0	0	0	0	0	0	1	0	0	1	private
pan_gene_10899	pan_gene_8843	Ratio_of_ear_height_to_total_height	Days_to_anthesis;Ratio_of_ear_height_to_total_height	0	1	1	1	0	0	1	0	1	0	0	0	0	0	0	1	0	0	0	0	0	1	0	1	1	0	9	dispensable
pan_gene_10916	pan_gene_16373	Leaf_width;Ratio_of_ear_height_to_total_height	Ratio_of_ear_height_to_total_height	0	1	0	0	0	0	0	0	0	0	0	0	0	0	0	0	0	0	0	0	0	0	0	0	0	0	1	private
pan_gene_10916	pan_gene_26390	Leaf_width;Ratio_of_ear_height_to_total_height	Ratio_of_ear_height_to_total_height	0	0	1	0	0	0	0	0	0	0	0	0	0	0	1	0	0	0	0	0	1	0	0	0	0	1	4	dispensable
pan_gene_10916	pan_gene_4580	Leaf_width;Ratio_of_ear_height_to_total_height	Ratio_of_ear_height_to_total_height	0	1	0	0	0	0	0	0	0	0	0	0	0	0	0	0	1	0	0	0	0	0	0	0	0	0	2	dispensable
pan_gene_10973	pan_gene_32095	Nodes_to_ear;Ratio_of_ear_height_to_total_height	Ratio_of_ear_height_to_total_height;Tassel_branch_number	0	1	0	0	0	0	0	0	0	0	0	0	0	0	0	0	0	0	0	0	0	0	0	0	0	0	1	private
pan_gene_10994	pan_gene_16379	Ratio_of_ear_height_to_total_height	Glucose;Ratio_of_ear_height_to_total_height	0	1	1	1	1	0	0	0	0	1	1	0	0	0	1	0	0	0	0	0	0	0	0	0	0	0	7	dispensable
pan_gene_10994	pan_gene_4823	Ratio_of_ear_height_to_total_height	Boxcox-transformed_leaf_angle;Ratio_of_ear_height_to_total_height	0	1	1	1	0	1	0	0	0	0	1	0	0	0	0	1	1	0	0	1	0	1	1	0	0	0	10	dispensable
pan_gene_10994	pan_gene_8611	Ratio_of_ear_height_to_total_height	Ear_row_number;Ratio_of_ear_height_to_total_height	0	1	0	1	0	0	0	0	0	0	1	0	0	0	0	0	0	0	0	0	0	0	0	0	0	0	3	dispensable
pan_gene_10994	pan_gene_8708	Ratio_of_ear_height_to_total_height	Ratio_of_ear_height_to_total_height	0	1	1	0	0	0	0	0	0	1	0	1	0	0	0	0	0	0	0	0	0	0	0	0	1	0	5	dispensable
pan_gene_11172	pan_gene_1544	Nodes_to_ear;Ratio_of_ear_height_to_total_height	Ratio_of_ear_height_to_total_height	0	1	0	0	0	0	0	0	0	0	1	0	1	0	1	0	0	0	0	0	0	0	0	0	0	1	5	dispensable
pan_gene_11172	pan_gene_43044	Nodes_to_ear;Ratio_of_ear_height_to_total_height	Ratio_of_ear_height_to_total_height	0	1	0	0	0	0	0	0	0	0	0	0	0	0	0	0	0	0	0	0	0	0	0	1	0	0	2	dispensable
pan_gene_11172	pan_gene_8292	Nodes_to_ear;Ratio_of_ear_height_to_total_height	Days_to_silk;Ratio_of_ear_height_to_total_height	0	1	0	0	0	0	0	0	1	0	0	1	0	0	0	0	0	0	0	0	0	0	0	0	0	1	4	dispensable
pan_gene_11176	pan_gene_32676	Nodes_above_ear;Ratio_of_ear_height_to_total_height	Days_to_anthesis;Ear_height;PCA_of_metabolites:_PC2;Ratio_of_ear_height_to_total_height	0	0	0	0	0	0	0	0	0	0	0	0	0	0	0	0	0	0	0	0	0	0	1	0	0	0	1	private
pan_gene_11176	pan_gene_5221	Nodes_above_ear;Ratio_of_ear_height_to_total_height	Ratio_of_ear_height_to_total_height;Total_amino_acids	0	0	0	0	0	0	0	0	0	0	0	0	0	0	0	0	0	0	0	0	0	0	1	0	0	0	1	private
pan_gene_11183	pan_gene_1654	Nodes_above_ear;Ratio_of_ear_height_to_total_height	Northern_Leaf_Blight;Ratio_of_ear_height_to_total_height	0	0	0	0	1	0	0	0	0	0	0	0	0	0	0	0	1	0	0	0	0	0	0	0	0	0	2	dispensable
pan_gene_11183	pan_gene_18073	Nodes_above_ear;Ratio_of_ear_height_to_total_height	Nodes_to_ear;Ratio_of_ear_height_to_total_height	0	1	0	1	1	0	1	1	0	1	0	1	1	1	0	0	1	0	0	0	1	0	0	0	1	1	13	near-core
pan_gene_11183	pan_gene_19296	Nodes_above_ear;Ratio_of_ear_height_to_total_height	Chlorophyll_A;Glutamate;Ratio_of_ear_height_to_total_height;Southern_leaf_blight	0	1	0	0	0	0	0	0	0	0	0	0	0	0	0	1	0	0	0	0	0	0	0	0	0	0	2	dispensable
pan_gene_11183	pan_gene_21982	Nodes_above_ear;Ratio_of_ear_height_to_total_height	Ratio_of_ear_height_to_total_height	0	1	0	0	0	0	0	0	0	0	0	0	0	0	0	0	0	0	0	0	0	0	0	0	0	0	1	private
pan_gene_11183	pan_gene_22296	Nodes_above_ear;Ratio_of_ear_height_to_total_height	Days_to_anthesis;Ratio_of_ear_height_to_total_height	0	1	0	1	1	0	1	1	1	1	0	1	1	1	0	1	0	1	0	1	0	0	0	1	0	1	15	near-core
pan_gene_11183	pan_gene_22820	Nodes_above_ear;Ratio_of_ear_height_to_total_height	Ratio_of_ear_height_to_total_height	0	1	0	1	1	0	1	1	0	1	0	0	0	1	0	1	0	0	0	1	0	0	0	0	0	0	9	dispensable
pan_gene_11183	pan_gene_28328	Nodes_above_ear;Ratio_of_ear_height_to_total_height	Ear_height;Nodes_to_ear;Ratio_of_ear_height_to_total_height	0	1	0	1	1	0	1	1	1	1	0	1	1	1	0	1	1	1	0	1	1	0	0	1	1	1	18	near-core
pan_gene_11183	pan_gene_28718	Nodes_above_ear;Ratio_of_ear_height_to_total_height	Height_above_ear;Ratio_of_ear_height_to_total_height	0	1	0	0	0	0	1	0	0	0	0	0	0	1	0	1	0	0	0	0	0	0	0	0	0	0	4	dispensable
pan_gene_11183	pan_gene_32690	Nodes_above_ear;Ratio_of_ear_height_to_total_height	Ratio_of_ear_height_to_total_height;Sucrose	0	1	0	1	0	0	0	1	0	0	0	1	0	0	0	1	0	0	0	0	0	0	0	0	0	0	5	dispensable
pan_gene_11183	pan_gene_5864	Nodes_above_ear;Ratio_of_ear_height_to_total_height	Ratio_of_ear_height_to_total_height	0	1	0	0	0	0	0	0	0	0	0	0	0	0	0	0	0	0	0	0	0	0	0	0	0	0	1	private
pan_gene_11183	pan_gene_8324	Nodes_above_ear;Ratio_of_ear_height_to_total_height	Ratio_of_ear_height_to_total_height	0	1	0	0	0	0	0	0	0	0	0	0	0	0	0	0	0	0	0	0	0	0	0	0	0	0	1	private
pan_gene_11192	pan_gene_4580	Ear_height;Nodes_to_ear;Ratio_of_ear_height_to_total_height	Ratio_of_ear_height_to_total_height	0	1	0	0	0	0	0	0	0	0	0	0	0	0	0	0	0	0	0	0	0	0	0	0	0	0	1	private
pan_gene_11202	pan_gene_19164	Leaf_width;Ratio_of_ear_height_to_total_height	Ratio_of_ear_height_to_total_height	0	1	0	0	1	0	0	0	0	0	0	0	0	0	0	0	0	0	0	0	0	0	0	0	0	0	2	dispensable
pan_gene_11202	pan_gene_19296	Leaf_width;Ratio_of_ear_height_to_total_height	Chlorophyll_A;Glutamate;Ratio_of_ear_height_to_total_height;Southern_leaf_blight	0	1	0	0	1	0	0	0	0	0	0	0	0	0	0	0	0	0	0	0	0	0	0	0	1	0	3	dispensable
pan_gene_11202	pan_gene_21982	Leaf_width;Ratio_of_ear_height_to_total_height	Ratio_of_ear_height_to_total_height	0	1	0	0	1	0	0	0	0	0	0	1	0	0	0	0	1	0	0	0	0	0	0	0	1	1	6	dispensable
pan_gene_11202	pan_gene_22985	Leaf_width;Ratio_of_ear_height_to_total_height	Ratio_of_ear_height_to_total_height	0	0	0	0	1	0	0	0	0	0	1	0	0	0	0	0	0	0	0	0	0	0	0	0	0	0	2	dispensable
pan_gene_11202	pan_gene_251	Leaf_width;Ratio_of_ear_height_to_total_height	Ratio_of_ear_height_to_total_height	0	1	0	0	0	0	0	0	0	0	0	0	0	0	0	0	0	0	0	0	0	0	0	0	0	0	1	private
pan_gene_11202	pan_gene_26707	Leaf_width;Ratio_of_ear_height_to_total_height	Days_to_silk;Nodes_per_plant;Ratio_of_ear_height_to_total_height	0	1	0	0	0	0	0	0	0	0	0	1	0	0	0	0	0	0	0	0	0	1	0	0	0	0	3	dispensable
pan_gene_11202	pan_gene_32196	Leaf_width;Ratio_of_ear_height_to_total_height	Ratio_of_ear_height_to_total_height	0	1	0	0	1	0	1	0	0	0	0	1	0	0	0	1	0	0	0	0	1	1	0	0	0	0	7	dispensable
pan_gene_11202	pan_gene_4881	Leaf_width;Ratio_of_ear_height_to_total_height	Chlorophyll_B;Fumarate;Ratio_of_ear_height_to_total_height	0	1	0	0	1	0	0	0	0	0	0	1	0	0	0	0	0	0	0	0	0	1	0	0	0	0	4	dispensable
pan_gene_11202	pan_gene_4883	Leaf_width;Ratio_of_ear_height_to_total_height	Chlorophyll_B;Ratio_of_ear_height_to_total_height	0	1	0	0	0	0	0	0	0	0	0	1	0	0	0	0	0	0	0	0	0	0	0	0	0	0	2	dispensable
pan_gene_11202	pan_gene_5532	Leaf_width;Ratio_of_ear_height_to_total_height	100_Kernel_weight;Ear_height;Nodes_per_plant;Ratio_of_ear_height_to_total_height	0	1	0	0	0	0	0	0	0	0	0	1	0	0	0	1	1	0	0	0	0	0	0	0	0	0	4	dispensable
pan_gene_11202	pan_gene_7741	Leaf_width;Ratio_of_ear_height_to_total_height	Ear_height;Northern_Leaf_Blight;Ratio_of_ear_height_to_total_height	0	1	0	0	0	0	0	0	0	0	1	0	0	0	0	0	0	0	0	0	0	1	0	0	0	0	3	dispensable
pan_gene_11202	pan_gene_8250	Leaf_width;Ratio_of_ear_height_to_total_height	Ear_height;Ratio_of_ear_height_to_total_height	0	1	0	0	1	0	0	0	0	0	1	1	0	0	0	0	0	0	0	0	0	0	0	0	0	0	4	dispensable
pan_gene_11216	pan_gene_11980	Height_above_ear;Nodes_above_ear;Ratio_of_ear_height_to_total_height	Average_internode_length_(above_ear);Days_to_silk;Glutamate;Nitrate;PCA_of_metabolites:_PC1;Ratio_of_ear_height_to_total_height;Tassel_branch_number	0	0	0	0	0	0	0	0	0	0	0	0	0	1	0	0	0	0	0	0	0	1	0	0	0	1	3	dispensable
pan_gene_11216	pan_gene_8292	Height_above_ear;Nodes_above_ear;Ratio_of_ear_height_to_total_height	Days_to_silk;Ratio_of_ear_height_to_total_height	0	1	1	1	0	1	1	1	1	0	1	0	0	0	0	0	0	1	0	0	0	1	1	1	0	1	13	near-core
pan_gene_11240	pan_gene_21445	Ratio_of_ear_height_to_total_height	Ear_height;Ratio_of_ear_height_to_total_height	0	1	1	1	0	0	1	0	1	0	1	1	0	1	1	1	0	1	0	0	0	1	1	1	0	0	14	near-core
pan_gene_11267	pan_gene_32082	Ear_height;Ratio_of_ear_height_to_total_height	Ratio_of_ear_height_to_total_height	0	1	0	1	1	0	1	1	0	0	0	0	0	0	0	1	0	0	1	0	0	0	0	0	0	0	7	dispensable
pan_gene_11267	pan_gene_6299	Ear_height;Ratio_of_ear_height_to_total_height	Ear_height;Ratio_of_ear_height_to_total_height	0	1	1	0	0	0	1	1	0	1	1	0	1	0	0	0	1	0	0	1	1	0	0	0	0	0	10	dispensable
pan_gene_11267	pan_gene_8450	Ear_height;Ratio_of_ear_height_to_total_height	Nodes_to_ear;Photoperiod_growing-degree_days_to_anthesis;Ratio_of_ear_height_to_total_height	0	1	1	0	0	0	1	0	0	0	1	0	1	0	0	0	0	0	0	1	1	1	1	0	0	0	9	dispensable
pan_gene_11267	pan_gene_8611	Ear_height;Ratio_of_ear_height_to_total_height	Ear_row_number;Ratio_of_ear_height_to_total_height	0	1	0	1	0	0	1	1	0	0	1	0	1	0	0	0	0	0	1	0	0	0	1	0	0	0	8	dispensable
pan_gene_11267	pan_gene_8829	Ear_height;Ratio_of_ear_height_to_total_height	Anthesis-silking_interval;Height_above_ear;Nodes_to_ear;Ratio_of_ear_height_to_total_height;Stalk_strength	0	1	1	1	0	0	1	0	0	0	0	0	0	0	0	1	0	0	0	0	0	0	1	0	0	0	6	dispensable
pan_gene_11329	pan_gene_7537	Nodes_to_ear;Ratio_of_ear_height_to_total_height	Days_to_silk;Ratio_of_ear_height_to_total_height	0	1	0	1	0	0	0	0	0	0	0	1	0	1	0	0	0	0	0	1	0	0	0	1	0	0	6	dispensable
pan_gene_11339	pan_gene_7472	Ratio_of_ear_height_to_total_height;Total_amino_acids	Average_internode_length_(whole_plant);Ratio_of_ear_height_to_total_height	0	1	0	0	0	0	0	0	0	0	0	1	0	0	0	0	0	0	0	0	0	0	0	0	0	0	2	dispensable
pan_gene_11888	pan_gene_21982	Cob_diameter;Ear_height;Nodes_above_ear;Ratio_of_ear_height_to_total_height;Tassel_branch_number	Ratio_of_ear_height_to_total_height	0	0	0	0	0	1	0	0	0	0	0	0	0	0	0	0	0	0	0	0	0	0	0	0	0	0	1	private
pan_gene_11888	pan_gene_22820	Cob_diameter;Ear_height;Nodes_above_ear;Ratio_of_ear_height_to_total_height;Tassel_branch_number	Ratio_of_ear_height_to_total_height	0	0	0	0	0	1	0	0	0	0	0	0	0	0	0	0	0	0	0	0	0	0	0	0	0	0	1	private
pan_gene_11888	pan_gene_26793	Cob_diameter;Ear_height;Nodes_above_ear;Ratio_of_ear_height_to_total_height;Tassel_branch_number	Nodes_per_plant;Ratio_of_ear_height_to_total_height	0	0	0	0	0	1	0	0	0	0	0	0	0	0	0	0	0	0	0	0	0	0	0	0	0	0	1	private
pan_gene_11888	pan_gene_28883	Cob_diameter;Ear_height;Nodes_above_ear;Ratio_of_ear_height_to_total_height;Tassel_branch_number	Height_per_day_(until_flowering);Nodes_per_plant;Photoperiod_Growing-degree_days_to_silk;Photoperiod_growing-degree_days_to_anthesis;Ratio_of_ear_height_to_total_height	0	0	0	0	0	1	0	0	0	0	0	0	0	0	0	0	0	0	0	0	0	0	0	0	0	0	1	private
pan_gene_11888	pan_gene_4881	Cob_diameter;Ear_height;Nodes_above_ear;Ratio_of_ear_height_to_total_height;Tassel_branch_number	Chlorophyll_B;Fumarate;Ratio_of_ear_height_to_total_height	0	0	0	0	0	1	0	0	0	0	0	0	0	0	0	0	0	0	0	0	0	0	0	0	0	0	1	private
pan_gene_11888	pan_gene_7996	Cob_diameter;Ear_height;Nodes_above_ear;Ratio_of_ear_height_to_total_height;Tassel_branch_number	Cob_diameter;Ratio_of_ear_height_to_total_height	0	0	0	0	0	1	0	0	0	0	0	0	0	0	0	0	0	0	0	0	0	0	0	0	0	0	1	private
pan_gene_11888	pan_gene_8000	Cob_diameter;Ear_height;Nodes_above_ear;Ratio_of_ear_height_to_total_height;Tassel_branch_number	Days_to_silk;Leaf_length;Ratio_of_ear_height_to_total_height	0	0	0	0	0	1	0	0	0	0	0	0	0	0	0	0	0	0	0	0	0	0	0	0	0	0	1	private
pan_gene_11980	pan_gene_27870	Average_internode_length_(above_ear);Days_to_silk;Glutamate;Nitrate;PCA_of_metabolites:_PC1;Ratio_of_ear_height_to_total_height;Tassel_branch_number	Ratio_of_ear_height_to_total_height	0	0	0	0	0	1	0	0	0	0	0	0	0	0	0	0	0	1	0	0	0	0	0	0	0	0	2	dispensable
pan_gene_11980	pan_gene_28725	Average_internode_length_(above_ear);Days_to_silk;Glutamate;Nitrate;PCA_of_metabolites:_PC1;Ratio_of_ear_height_to_total_height;Tassel_branch_number	Glutamate;Ratio_of_ear_height_to_total_height	0	0	0	0	0	0	0	0	0	0	0	0	0	0	0	0	0	0	0	0	0	0	0	0	0	1	1	private
pan_gene_12256	pan_gene_56116	Boxcox-transformed_leaf_angle;Glutamate;Ratio_of_ear_height_to_total_height	Ear_height;Ratio_of_ear_height_to_total_height	0	1	0	0	0	0	0	0	0	0	0	0	0	0	0	0	0	0	0	0	0	0	0	0	0	1	2	dispensable
pan_gene_12500	pan_gene_24822	Average_internode_length_(below_ear);Leaf_length;Ratio_of_ear_height_to_total_height;Southern_leaf_blight	Ratio_of_ear_height_to_total_height	0	1	0	0	0	0	0	1	0	0	0	0	0	0	0	0	0	0	0	0	0	0	0	0	0	0	2	dispensable
pan_gene_12652	pan_gene_26836	Boxcox-transformed_leaf_angle;Ratio_of_ear_height_to_total_height	Cob_diameter;Photoperiod_growing-degree_days_to_anthesis;Ratio_of_ear_height_to_total_height	0	1	0	0	0	0	0	0	0	0	0	0	0	0	0	0	0	0	0	0	0	0	0	0	0	0	1	private
pan_gene_12972	pan_gene_9196	Ratio_of_ear_height_to_total_height	Average_internode_length_(whole_plant);Ear_height;Height_above_ear;Nodes_to_ear;PCA_of_metabolites:_PC1;Ratio_of_ear_height_to_total_height;Southern_leaf_blight	0	1	0	0	0	0	1	0	0	0	0	0	0	0	0	0	0	0	0	0	0	0	0	0	0	0	2	dispensable
pan_gene_13772	pan_gene_32095	Ratio_of_ear_height_to_total_height	Ratio_of_ear_height_to_total_height;Tassel_branch_number	0	1	1	0	0	0	0	1	1	0	1	1	0	0	0	0	0	0	0	0	0	0	0	1	0	0	7	dispensable
pan_gene_13772	pan_gene_8672	Ratio_of_ear_height_to_total_height	Ear_height;Nodes_per_plant;Ratio_of_ear_height_to_total_height	0	1	0	0	0	0	0	0	0	0	0	0	0	0	0	0	0	0	0	0	0	0	0	0	0	0	1	private
pan_gene_13772	pan_gene_9234	Ratio_of_ear_height_to_total_height	Ratio_of_ear_height_to_total_height	0	1	0	0	0	0	0	0	0	0	0	0	0	0	0	0	0	0	0	0	0	0	0	0	0	0	1	private
pan_gene_139	pan_gene_9861	Average_internode_length_(above_ear);Nodes_per_plant;Nodes_to_ear;Ratio_of_ear_height_to_total_height	Anthesis-silking_interval;Days_to_silk;Plant_height;Ratio_of_ear_height_to_total_height;Tassel_branch_number	0	1	0	0	0	0	0	0	0	0	0	0	0	0	0	0	0	0	0	0	0	0	0	0	0	0	1	private
pan_gene_13919	pan_gene_4169	Ratio_of_ear_height_to_total_height	Ratio_of_ear_height_to_total_height	0	1	0	0	0	0	0	0	0	0	0	0	0	0	0	0	0	0	0	0	0	0	0	0	0	0	1	private
pan_gene_13919	pan_gene_9161	Ratio_of_ear_height_to_total_height	Average_internode_length_(below_ear);Ratio_of_ear_height_to_total_height;Stalk_strength	0	1	0	0	0	0	0	0	0	0	0	0	0	0	0	0	0	0	0	0	0	0	0	0	0	0	1	private
pan_gene_13920	pan_gene_20310	Ratio_of_ear_height_to_total_height	Ratio_of_ear_height_to_total_height	0	0	0	0	0	0	0	0	0	0	0	0	1	0	0	1	0	0	0	0	0	0	0	0	0	0	2	dispensable
pan_gene_13920	pan_gene_4182	Ratio_of_ear_height_to_total_height	Anthesis-silking_interval;Ratio_of_ear_height_to_total_height;Tassel_branch_number	0	1	0	0	0	0	1	0	0	1	0	0	1	0	0	0	0	0	0	0	1	0	0	0	0	0	5	dispensable
pan_gene_13920	pan_gene_4825	Ratio_of_ear_height_to_total_height	Ear_height;Ratio_of_ear_height_to_total_height;Southern_leaf_blight;Stalk_strength	0	1	0	0	0	0	0	0	0	0	0	0	0	0	0	0	0	0	0	0	0	0	0	0	0	0	1	private
pan_gene_14587	pan_gene_29598	Boxcox-transformed_leaf_angle;Height_above_ear;Ratio_of_ear_height_to_total_height	Days_to_anthesis;Days_to_silk;Leaf_width;Nodes_per_plant;Ratio_of_ear_height_to_total_height	0	0	0	0	0	0	0	0	0	1	0	0	0	0	0	0	0	0	0	0	0	0	0	0	0	0	1	private
pan_gene_14593	pan_gene_22409	Ratio_of_ear_height_to_total_height	Photoperiod_growing-degree_days_to_anthesis;Ratio_of_ear_height_to_total_height	0	1	0	1	1	0	1	1	1	1	1	0	1	1	1	1	0	1	1	1	1	0	1	1	1	1	20	core
pan_gene_14593	pan_gene_4244	Ratio_of_ear_height_to_total_height	Nodes_to_ear;Ratio_of_ear_height_to_total_height	0	1	0	0	1	1	0	0	1	1	0	0	0	1	1	1	0	0	1	1	0	0	0	1	0	1	12	near-core
pan_gene_14594	pan_gene_16373	Ratio_of_ear_height_to_total_height	Ratio_of_ear_height_to_total_height	0	1	0	0	0	0	0	0	0	0	0	0	0	0	0	0	0	0	0	0	0	0	0	0	0	0	1	private
pan_gene_14594	pan_gene_18235	Ratio_of_ear_height_to_total_height	Days_to_silk;Nodes_per_plant;Ratio_of_ear_height_to_total_height	0	1	0	0	0	0	0	0	0	0	0	0	0	0	1	0	0	0	0	0	0	0	0	0	0	0	2	dispensable
pan_gene_14594	pan_gene_28321	Ratio_of_ear_height_to_total_height	Ear_height;Nodes_to_ear;Ratio_of_ear_height_to_total_height	0	1	0	0	0	0	0	0	0	0	0	0	0	0	0	0	0	0	0	0	0	0	0	0	0	0	1	private
pan_gene_14594	pan_gene_34247	Ratio_of_ear_height_to_total_height	Boxcox-transformed_leaf_angle;Ratio_of_ear_height_to_total_height	0	0	0	0	0	0	0	0	0	0	0	0	0	0	1	0	0	0	0	0	0	0	0	0	0	0	1	private
pan_gene_14643	pan_gene_19457	Ear_height;Height_per_day_(until_flowering);Ratio_of_ear_height_to_total_height;Tassel_length	Nodes_per_plant;Ratio_of_ear_height_to_total_height	0	1	1	0	0	0	0	0	0	0	0	0	0	0	0	0	0	0	0	0	0	0	0	0	0	1	3	dispensable
pan_gene_14718	pan_gene_14985	Ratio_of_ear_height_to_total_height	Ratio_of_ear_height_to_total_height	0	1	0	0	0	0	0	0	0	0	0	0	1	0	0	0	0	0	0	0	0	0	0	0	0	0	2	dispensable
pan_gene_14718	pan_gene_21002	Ratio_of_ear_height_to_total_height	Ear_height;Ratio_of_ear_height_to_total_height	0	1	0	0	0	0	0	0	0	0	0	0	0	0	0	0	0	0	0	0	0	0	0	0	0	0	1	private
pan_gene_14718	pan_gene_22124	Ratio_of_ear_height_to_total_height	Ratio_of_ear_height_to_total_height	0	1	0	0	0	0	0	0	0	0	0	0	0	0	0	0	0	0	0	0	0	0	0	0	0	0	1	private
pan_gene_14718	pan_gene_22150	Ratio_of_ear_height_to_total_height	Ratio_of_ear_height_to_total_height	0	1	0	0	0	0	0	0	0	0	0	0	0	0	0	0	0	0	0	0	0	0	0	0	0	0	1	private
pan_gene_14718	pan_gene_22488	Ratio_of_ear_height_to_total_height	Ratio_of_ear_height_to_total_height;Tassel_length	0	1	0	0	0	0	0	0	0	0	0	0	0	0	0	0	0	0	0	0	0	0	0	0	0	0	1	private
pan_gene_14718	pan_gene_26707	Ratio_of_ear_height_to_total_height	Days_to_silk;Nodes_per_plant;Ratio_of_ear_height_to_total_height	0	1	0	0	0	0	0	0	1	0	0	0	0	0	0	0	0	0	0	0	0	0	0	0	0	0	2	dispensable
pan_gene_14718	pan_gene_26793	Ratio_of_ear_height_to_total_height	Nodes_per_plant;Ratio_of_ear_height_to_total_height	0	1	0	0	0	0	0	0	0	0	0	0	0	0	0	0	0	0	0	0	0	0	0	0	0	0	1	private
pan_gene_14718	pan_gene_28243	Ratio_of_ear_height_to_total_height	Nodes_to_ear;Ratio_of_ear_height_to_total_height	0	1	0	0	0	0	0	0	0	0	0	0	0	0	0	0	0	0	0	0	0	0	0	0	0	0	1	private
pan_gene_14718	pan_gene_28883	Ratio_of_ear_height_to_total_height	Height_per_day_(until_flowering);Nodes_per_plant;Photoperiod_Growing-degree_days_to_silk;Photoperiod_growing-degree_days_to_anthesis;Ratio_of_ear_height_to_total_height	0	1	0	0	0	0	0	0	0	0	0	0	0	0	0	0	0	0	0	0	0	0	0	0	0	0	1	private
pan_gene_14718	pan_gene_4883	Ratio_of_ear_height_to_total_height	Chlorophyll_B;Ratio_of_ear_height_to_total_height	0	1	0	0	0	0	0	0	0	0	0	0	0	0	0	0	0	0	0	0	0	0	0	0	0	0	1	private
pan_gene_14718	pan_gene_5532	Ratio_of_ear_height_to_total_height	100_Kernel_weight;Ear_height;Nodes_per_plant;Ratio_of_ear_height_to_total_height	0	1	0	0	0	0	0	0	0	0	0	0	0	0	0	0	0	0	0	0	0	0	0	0	0	0	1	private
pan_gene_14718	pan_gene_7741	Ratio_of_ear_height_to_total_height	Ear_height;Northern_Leaf_Blight;Ratio_of_ear_height_to_total_height	0	1	0	0	0	0	0	0	0	0	0	0	0	0	0	0	0	0	0	0	0	0	0	0	0	0	1	private
pan_gene_14718	pan_gene_8100	Ratio_of_ear_height_to_total_height	Average_internode_length_(above_ear);Days_to_anthesis;Leaf_length;Ratio_of_ear_height_to_total_height	0	1	0	0	0	0	0	0	0	0	0	0	0	0	0	0	0	0	0	0	0	0	0	0	0	0	1	private
pan_gene_14718	pan_gene_8601	Ratio_of_ear_height_to_total_height	Ratio_of_ear_height_to_total_height	0	1	0	0	0	0	0	0	0	0	0	0	0	0	0	0	0	0	0	0	0	0	0	0	0	0	1	private
pan_gene_14724	pan_gene_26855	100_Kernel_weight;Ratio_of_ear_height_to_total_height	Average_internode_length_(above_ear);Days_to_anthesis;Nodes_per_plant;Ratio_of_ear_height_to_total_height	0	1	0	0	0	0	0	0	0	0	1	0	0	0	0	0	0	0	0	0	0	0	1	0	0	0	3	dispensable
pan_gene_14724	pan_gene_3039	100_Kernel_weight;Ratio_of_ear_height_to_total_height	Average_internode_length_(whole_plant);Ratio_of_ear_height_to_total_height	0	1	0	0	0	0	0	0	0	0	0	0	0	0	0	0	0	1	0	0	0	0	0	0	0	0	2	dispensable
pan_gene_14926	pan_gene_28326	Nodes_above_ear;Nodes_to_ear;Ratio_of_ear_height_to_total_height	Ear_height;Leaf_width;Ratio_of_ear_height_to_total_height	0	1	0	1	0	0	0	0	0	0	0	0	0	0	0	0	0	0	1	0	1	0	1	0	0	0	5	dispensable
pan_gene_14985	pan_gene_21002	Ratio_of_ear_height_to_total_height	Ear_height;Ratio_of_ear_height_to_total_height	0	1	1	1	1	1	1	0	1	0	0	1	0	1	1	1	1	1	0	0	1	0	1	0	1	1	17	near-core
pan_gene_14985	pan_gene_21534	Ratio_of_ear_height_to_total_height	Ratio_of_ear_height_to_total_height	0	0	0	0	0	0	0	0	0	0	0	1	0	1	0	1	1	1	0	0	1	0	1	1	0	1	9	dispensable
pan_gene_14985	pan_gene_22414	Ratio_of_ear_height_to_total_height	Ear_height;Leaf_width;Nodes_to_ear;Ratio_of_ear_height_to_total_height	0	1	0	1	0	0	0	0	0	0	0	0	0	0	0	0	0	0	0	0	0	0	0	0	0	0	2	dispensable
pan_gene_14985	pan_gene_24823	Ratio_of_ear_height_to_total_height	Ratio_of_ear_height_to_total_height	0	1	0	0	0	1	0	0	0	0	0	0	0	0	1	0	0	1	0	0	1	1	1	0	1	0	8	dispensable
pan_gene_14985	pan_gene_27657	Ratio_of_ear_height_to_total_height	Nodes_per_plant;Ratio_of_ear_height_to_total_height;Tassel_branch_number	0	1	1	1	0	1	0	0	0	0	0	1	1	1	0	1	0	0	0	1	0	0	1	1	1	1	13	near-core
pan_gene_14985	pan_gene_27764	Ratio_of_ear_height_to_total_height	Ratio_of_ear_height_to_total_height	0	1	0	0	0	0	0	0	0	0	0	1	0	0	0	1	0	0	0	0	1	0	1	1	1	1	8	dispensable
pan_gene_14985	pan_gene_28243	Ratio_of_ear_height_to_total_height	Nodes_to_ear;Ratio_of_ear_height_to_total_height	0	1	0	0	0	0	0	0	0	0	0	0	0	0	0	0	0	0	0	0	0	1	1	0	0	0	3	dispensable
pan_gene_14985	pan_gene_28356	Ratio_of_ear_height_to_total_height	Height_above_ear;Ratio_of_ear_height_to_total_height	0	0	0	0	0	1	1	0	0	0	0	0	0	0	1	0	0	1	0	0	1	0	0	0	0	0	5	dispensable
pan_gene_14985	pan_gene_28883	Ratio_of_ear_height_to_total_height	Height_per_day_(until_flowering);Nodes_per_plant;Photoperiod_Growing-degree_days_to_silk;Photoperiod_growing-degree_days_to_anthesis;Ratio_of_ear_height_to_total_height	0	1	0	0	0	0	0	0	1	0	0	0	0	0	0	0	0	1	0	0	0	0	0	0	1	0	4	dispensable
pan_gene_14985	pan_gene_30231	Ratio_of_ear_height_to_total_height	Ratio_of_ear_height_to_total_height;Tassel_length	0	1	0	1	1	0	1	0	0	0	0	0	0	0	1	1	1	1	0	1	0	0	1	0	1	1	12	near-core
pan_gene_14985	pan_gene_31281	Ratio_of_ear_height_to_total_height	Ratio_of_ear_height_to_total_height;Southern_leaf_blight	0	1	0	0	0	1	0	0	0	0	0	0	0	0	0	0	0	0	0	0	0	0	1	0	0	0	3	dispensable
pan_gene_14985	pan_gene_32442	Ratio_of_ear_height_to_total_height	Ratio_of_ear_height_to_total_height	0	1	0	0	1	0	0	1	0	0	0	1	1	1	0	0	1	0	0	0	0	0	0	1	0	0	8	dispensable
pan_gene_14985	pan_gene_4183	Ratio_of_ear_height_to_total_height	Ratio_of_ear_height_to_total_height	0	1	0	1	1	0	0	0	0	0	1	0	0	0	1	0	0	1	0	0	1	1	1	0	0	0	9	dispensable
pan_gene_14985	pan_gene_4883	Ratio_of_ear_height_to_total_height	Chlorophyll_B;Ratio_of_ear_height_to_total_height	0	1	0	1	1	1	1	0	1	0	0	1	0	1	1	0	1	1	1	1	1	1	1	0	1	1	18	near-core
pan_gene_14985	pan_gene_5220	Ratio_of_ear_height_to_total_height	100_Kernel_weight;Ratio_of_ear_height_to_total_height;Starch	0	1	0	0	0	0	0	0	0	0	0	0	0	1	0	0	1	0	0	0	0	0	0	0	1	0	4	dispensable
pan_gene_14985	pan_gene_5532	Ratio_of_ear_height_to_total_height	100_Kernel_weight;Ear_height;Nodes_per_plant;Ratio_of_ear_height_to_total_height	0	1	0	1	1	0	0	0	0	0	0	1	0	0	0	1	0	1	0	0	0	0	0	0	1	0	7	dispensable
pan_gene_14985	pan_gene_585	Ratio_of_ear_height_to_total_height	Ratio_of_ear_height_to_total_height	0	1	1	1	0	0	0	0	1	0	0	0	0	0	0	0	0	1	0	0	1	0	1	0	0	1	8	dispensable
pan_gene_14985	pan_gene_7481	Ratio_of_ear_height_to_total_height	Height_above_ear;Ratio_of_ear_height_to_total_height;Stalk_strength	0	0	0	0	0	0	0	0	0	0	0	0	0	0	0	0	0	1	0	0	0	0	0	0	0	0	1	private
pan_gene_14985	pan_gene_8000	Ratio_of_ear_height_to_total_height	Days_to_silk;Leaf_length;Ratio_of_ear_height_to_total_height	0	1	0	1	1	1	0	0	1	0	0	1	0	1	1	1	1	1	1	1	1	1	1	0	1	1	18	near-core
pan_gene_14985	pan_gene_8843	Ratio_of_ear_height_to_total_height	Days_to_anthesis;Ratio_of_ear_height_to_total_height	0	1	0	0	0	0	0	0	0	1	0	0	0	0	0	0	0	1	0	0	0	0	0	1	0	0	4	dispensable
pan_gene_150	pan_gene_22296	Average_internode_length_(below_ear);Chlorophyll_B;Ear_height;Nodes_per_plant;Ratio_of_ear_height_to_total_height	Days_to_anthesis;Ratio_of_ear_height_to_total_height	0	1	0	1	0	0	0	0	0	0	0	0	0	0	0	1	0	0	0	0	0	0	0	0	0	0	3	dispensable
pan_gene_150	pan_gene_5384	Average_internode_length_(below_ear);Chlorophyll_B;Ear_height;Nodes_per_plant;Ratio_of_ear_height_to_total_height	Nodes_to_ear;Ratio_of_ear_height_to_total_height;Tassel_length	0	1	0	1	1	0	0	0	0	0	0	0	0	0	0	0	0	0	0	0	0	0	0	0	0	0	3	dispensable
pan_gene_15025	pan_gene_32691	Ratio_of_ear_height_to_total_height	Nodes_per_plant;Ratio_of_ear_height_to_total_height;Sucrose	0	1	0	0	0	0	0	0	0	0	0	0	0	0	0	0	0	0	0	0	0	0	0	0	0	0	1	private
pan_gene_1544	pan_gene_4260	Ratio_of_ear_height_to_total_height	Ratio_of_ear_height_to_total_height;Stalk_strength;Tassel_length	0	1	1	1	0	0	1	1	1	0	1	1	1	0	0	0	0	1	0	1	1	0	1	1	0	1	15	near-core
pan_gene_16322	pan_gene_28243	Ear_height;Ear_row_number;Ratio_of_ear_height_to_total_height	Nodes_to_ear;Ratio_of_ear_height_to_total_height	0	0	0	0	0	0	0	0	0	0	0	0	0	1	0	0	0	0	0	0	0	0	0	0	0	0	1	private
pan_gene_16340	pan_gene_21534	Anthesis-silking_interval;Height_above_ear;Plant_height;Ratio_of_ear_height_to_total_height	Ratio_of_ear_height_to_total_height	0	0	0	0	1	0	0	0	0	0	0	0	0	0	0	0	0	0	0	0	0	0	0	0	0	0	1	private
pan_gene_16340	pan_gene_29598	Anthesis-silking_interval;Height_above_ear;Plant_height;Ratio_of_ear_height_to_total_height	Days_to_anthesis;Days_to_silk;Leaf_width;Nodes_per_plant;Ratio_of_ear_height_to_total_height	0	0	0	0	1	0	0	0	0	0	0	0	0	0	0	0	0	0	0	0	0	0	0	0	0	0	1	private
pan_gene_16373	pan_gene_18235	Ratio_of_ear_height_to_total_height	Days_to_silk;Nodes_per_plant;Ratio_of_ear_height_to_total_height	0	1	0	0	0	0	0	0	0	0	0	1	0	0	0	0	0	0	0	0	0	0	0	0	0	0	2	dispensable
pan_gene_16373	pan_gene_18289	Ratio_of_ear_height_to_total_height	Ratio_of_ear_height_to_total_height	0	1	0	0	0	0	0	0	0	0	0	0	0	1	0	0	0	0	0	0	0	0	0	0	0	0	2	dispensable
pan_gene_16373	pan_gene_26390	Ratio_of_ear_height_to_total_height	Ratio_of_ear_height_to_total_height	0	0	0	0	0	0	0	0	0	1	0	1	0	0	0	0	0	0	0	0	0	0	0	0	0	0	2	dispensable
pan_gene_16373	pan_gene_28220	Ratio_of_ear_height_to_total_height	Average_internode_length_(below_ear);Ratio_of_ear_height_to_total_height	0	0	0	0	0	0	0	0	0	1	0	0	0	0	0	0	0	0	0	0	0	0	0	0	0	0	1	private
pan_gene_16373	pan_gene_28321	Ratio_of_ear_height_to_total_height	Ear_height;Nodes_to_ear;Ratio_of_ear_height_to_total_height	0	1	0	0	0	0	0	0	0	0	0	0	0	0	0	0	0	0	0	0	0	0	0	0	0	0	1	private
pan_gene_16373	pan_gene_32433	Ratio_of_ear_height_to_total_height	Ear_height;Plant_height;Ratio_of_ear_height_to_total_height;Stalk_strength	0	1	0	0	0	0	0	0	0	1	0	0	0	0	0	0	0	0	0	0	0	0	0	0	0	0	2	dispensable
pan_gene_16375	pan_gene_8251	Height_above_ear;Height_per_day_(until_flowering);Photoperiod_growing-degree_days_to_anthesis;Ratio_of_ear_height_to_total_height	Ear_height;Ratio_of_ear_height_to_total_height	0	1	0	0	0	0	0	0	0	0	0	0	0	0	0	0	0	0	0	0	0	0	0	0	0	0	1	private
pan_gene_16379	pan_gene_6299	Glucose;Ratio_of_ear_height_to_total_height	Ear_height;Ratio_of_ear_height_to_total_height	0	1	1	0	1	1	1	1	1	1	1	1	1	0	1	0	1	0	1	1	1	1	1	0	1	1	20	core
pan_gene_16379	pan_gene_8611	Glucose;Ratio_of_ear_height_to_total_height	Ear_row_number;Ratio_of_ear_height_to_total_height	0	1	0	1	0	0	1	1	1	0	1	1	0	0	0	0	0	0	0	0	0	0	1	0	0	0	8	dispensable
pan_gene_16383	pan_gene_28725	Ratio_of_ear_height_to_total_height	Glutamate;Ratio_of_ear_height_to_total_height	0	0	0	0	0	0	0	0	0	0	0	0	0	1	0	0	0	0	0	0	0	0	0	0	0	1	2	dispensable
pan_gene_16383	pan_gene_8292	Ratio_of_ear_height_to_total_height	Days_to_silk;Ratio_of_ear_height_to_total_height	0	0	0	0	0	0	0	0	0	0	0	0	0	0	0	0	0	0	0	0	0	0	0	1	0	0	1	private
pan_gene_1654	pan_gene_18073	Northern_Leaf_Blight;Ratio_of_ear_height_to_total_height	Nodes_to_ear;Ratio_of_ear_height_to_total_height	0	0	0	0	1	0	0	0	0	0	0	0	0	0	0	0	0	0	0	0	0	0	0	0	0	1	2	dispensable
pan_gene_1654	pan_gene_19164	Northern_Leaf_Blight;Ratio_of_ear_height_to_total_height	Ratio_of_ear_height_to_total_height	0	0	0	0	1	0	0	0	0	0	0	0	0	0	0	0	0	0	0	0	0	0	0	0	0	1	2	dispensable
pan_gene_1654	pan_gene_19296	Northern_Leaf_Blight;Ratio_of_ear_height_to_total_height	Chlorophyll_A;Glutamate;Ratio_of_ear_height_to_total_height;Southern_leaf_blight	0	0	0	0	0	0	0	0	0	0	0	0	0	0	0	0	0	0	0	0	0	0	0	1	0	0	1	private
pan_gene_1654	pan_gene_22296	Northern_Leaf_Blight;Ratio_of_ear_height_to_total_height	Days_to_anthesis;Ratio_of_ear_height_to_total_height	0	0	0	0	1	0	0	0	0	0	0	0	0	0	0	0	1	0	0	0	0	0	0	0	0	0	2	dispensable
pan_gene_1654	pan_gene_22985	Northern_Leaf_Blight;Ratio_of_ear_height_to_total_height	Ratio_of_ear_height_to_total_height	0	0	0	0	1	0	0	0	0	0	0	0	0	0	0	0	0	0	0	0	0	0	0	0	0	0	1	private
pan_gene_1654	pan_gene_251	Northern_Leaf_Blight;Ratio_of_ear_height_to_total_height	Ratio_of_ear_height_to_total_height	0	0	0	0	1	0	0	0	0	0	0	0	0	0	0	0	1	0	0	0	0	0	0	0	0	0	2	dispensable
pan_gene_1654	pan_gene_27658	Northern_Leaf_Blight;Ratio_of_ear_height_to_total_height	Nodes_per_plant;Ratio_of_ear_height_to_total_height	0	0	0	0	1	0	0	0	0	0	0	0	0	0	0	0	1	0	0	0	0	0	0	0	0	0	2	dispensable
pan_gene_1654	pan_gene_2768	Northern_Leaf_Blight;Ratio_of_ear_height_to_total_height	Nodes_to_ear;Ratio_of_ear_height_to_total_height	0	0	0	0	1	0	0	0	0	0	0	0	0	0	0	0	1	0	0	0	0	0	0	0	0	0	2	dispensable
pan_gene_1654	pan_gene_28335	Northern_Leaf_Blight;Ratio_of_ear_height_to_total_height	Ratio_of_ear_height_to_total_height	0	0	0	0	1	0	0	0	0	0	0	0	0	0	0	0	1	0	0	0	0	0	0	0	0	0	2	dispensable
pan_gene_1654	pan_gene_5384	Northern_Leaf_Blight;Ratio_of_ear_height_to_total_height	Nodes_to_ear;Ratio_of_ear_height_to_total_height;Tassel_length	0	0	0	0	1	0	0	0	0	0	0	0	0	0	1	0	1	0	0	0	0	0	0	0	0	0	3	dispensable
pan_gene_1742	pan_gene_4883	Boxcox-transformed_leaf_angle;Ear_height;Height_per_day_(until_flowering);Leaf_width;Nodes_per_plant;Nodes_to_ear;Plant_height;Ratio_of_ear_height_to_total_height	Chlorophyll_B;Ratio_of_ear_height_to_total_height	0	1	1	1	0	0	0	1	0	0	0	0	0	0	0	1	0	0	0	0	0	1	0	0	0	1	7	dispensable
pan_gene_176	pan_gene_6299	Ratio_of_ear_height_to_total_height;Starch	Ear_height;Ratio_of_ear_height_to_total_height	0	0	0	0	0	0	0	0	1	0	0	0	0	0	0	0	0	0	0	0	0	0	0	0	0	0	1	private
pan_gene_176	pan_gene_8450	Ratio_of_ear_height_to_total_height;Starch	Nodes_to_ear;Photoperiod_growing-degree_days_to_anthesis;Ratio_of_ear_height_to_total_height	0	0	0	0	0	0	0	0	1	0	0	0	0	0	0	0	0	0	0	0	0	0	0	0	0	0	1	private
pan_gene_176	pan_gene_8611	Ratio_of_ear_height_to_total_height;Starch	Ear_row_number;Ratio_of_ear_height_to_total_height	0	0	0	0	0	0	0	0	1	0	0	0	0	0	0	0	0	0	0	0	0	0	0	0	0	0	1	private
pan_gene_176	pan_gene_8829	Ratio_of_ear_height_to_total_height;Starch	Anthesis-silking_interval;Height_above_ear;Nodes_to_ear;Ratio_of_ear_height_to_total_height;Stalk_strength	0	0	0	0	0	0	0	0	1	0	0	0	0	0	0	0	0	0	0	0	0	0	0	0	0	0	1	private
pan_gene_176	pan_gene_9243	Ratio_of_ear_height_to_total_height;Starch	Nodes_to_ear;Ratio_of_ear_height_to_total_height	0	0	0	0	0	0	0	0	1	0	0	0	0	0	0	0	0	0	0	0	0	0	0	0	0	0	1	private
pan_gene_18063	pan_gene_4994	Average_internode_length_(below_ear);Ratio_of_ear_height_to_total_height	Average_internode_length_(below_ear);Ear_height;Nitrate;Northern_Leaf_Blight;Ratio_of_ear_height_to_total_height	0	1	0	1	1	0	0	0	0	0	0	0	0	0	1	1	0	0	0	1	1	0	0	0	0	0	7	dispensable
pan_gene_18073	pan_gene_19296	Nodes_to_ear;Ratio_of_ear_height_to_total_height	Chlorophyll_A;Glutamate;Ratio_of_ear_height_to_total_height;Southern_leaf_blight	0	1	0	0	0	0	0	0	0	1	0	0	0	0	0	0	0	0	0	0	0	0	0	0	0	0	2	dispensable
pan_gene_18073	pan_gene_21346	Nodes_to_ear;Ratio_of_ear_height_to_total_height	Leaf_width;Ratio_of_ear_height_to_total_height	0	1	0	1	1	0	0	1	0	0	0	0	0	1	0	0	0	0	0	0	0	0	0	0	0	1	6	dispensable
pan_gene_18073	pan_gene_21982	Nodes_to_ear;Ratio_of_ear_height_to_total_height	Ratio_of_ear_height_to_total_height	0	1	0	0	0	0	0	1	0	0	0	0	0	1	0	0	0	0	0	1	0	0	1	0	0	0	5	dispensable
pan_gene_18073	pan_gene_22296	Nodes_to_ear;Ratio_of_ear_height_to_total_height	Days_to_anthesis;Ratio_of_ear_height_to_total_height	0	1	1	1	0	0	1	1	0	0	0	0	0	0	0	0	0	0	0	0	0	0	0	0	0	0	5	dispensable
pan_gene_18073	pan_gene_22492	Nodes_to_ear;Ratio_of_ear_height_to_total_height	Average_internode_length_(below_ear);Ratio_of_ear_height_to_total_height	0	1	0	0	0	0	0	0	0	0	0	0	0	0	0	0	0	0	0	0	0	0	0	0	0	0	1	private
pan_gene_18073	pan_gene_22820	Nodes_to_ear;Ratio_of_ear_height_to_total_height	Ratio_of_ear_height_to_total_height	0	1	1	1	1	1	1	1	1	0	0	0	0	1	0	0	0	0	0	0	0	1	0	0	0	0	10	dispensable
pan_gene_18073	pan_gene_22985	Nodes_to_ear;Ratio_of_ear_height_to_total_height	Ratio_of_ear_height_to_total_height	0	0	0	1	1	1	0	0	0	0	1	0	0	0	0	0	0	0	0	0	0	0	1	0	0	0	5	dispensable
pan_gene_18073	pan_gene_251	Nodes_to_ear;Ratio_of_ear_height_to_total_height	Ratio_of_ear_height_to_total_height	0	1	0	1	0	0	1	1	1	1	0	0	0	0	0	0	0	0	0	0	0	0	0	0	0	1	7	dispensable
pan_gene_18073	pan_gene_26706	Nodes_to_ear;Ratio_of_ear_height_to_total_height	Days_to_anthesis;Days_to_silk;Ratio_of_ear_height_to_total_height	0	1	0	1	1	0	0	1	1	0	0	0	0	1	0	0	1	0	0	0	0	0	0	0	0	0	7	dispensable
pan_gene_18073	pan_gene_27658	Nodes_to_ear;Ratio_of_ear_height_to_total_height	Nodes_per_plant;Ratio_of_ear_height_to_total_height	0	1	0	1	1	0	1	1	0	0	0	0	0	0	0	0	1	0	0	0	0	0	0	0	0	0	6	dispensable
pan_gene_18073	pan_gene_2768	Nodes_to_ear;Ratio_of_ear_height_to_total_height	Nodes_to_ear;Ratio_of_ear_height_to_total_height	0	1	0	1	0	0	1	1	0	0	0	0	0	1	0	0	0	0	0	0	0	0	0	0	0	0	5	dispensable
pan_gene_18073	pan_gene_28335	Nodes_to_ear;Ratio_of_ear_height_to_total_height	Ratio_of_ear_height_to_total_height	0	1	0	1	0	0	1	1	0	0	0	0	0	1	0	0	0	0	0	0	1	0	0	0	0	1	7	dispensable
pan_gene_18073	pan_gene_28718	Nodes_to_ear;Ratio_of_ear_height_to_total_height	Height_above_ear;Ratio_of_ear_height_to_total_height	0	1	0	0	1	0	1	0	1	1	1	1	0	1	0	0	0	1	0	0	0	0	0	0	0	0	9	dispensable
pan_gene_18073	pan_gene_32690	Nodes_to_ear;Ratio_of_ear_height_to_total_height	Ratio_of_ear_height_to_total_height;Sucrose	0	1	0	0	0	0	0	0	0	0	0	1	1	0	0	0	0	0	0	0	0	0	0	0	0	0	3	dispensable
pan_gene_18073	pan_gene_4881	Nodes_to_ear;Ratio_of_ear_height_to_total_height	Chlorophyll_B;Fumarate;Ratio_of_ear_height_to_total_height	0	1	1	1	1	1	1	1	1	0	1	0	0	1	1	0	0	0	0	0	1	1	0	0	0	0	13	near-core
pan_gene_18073	pan_gene_5384	Nodes_to_ear;Ratio_of_ear_height_to_total_height	Nodes_to_ear;Ratio_of_ear_height_to_total_height;Tassel_length	0	1	0	0	0	0	1	1	0	0	0	0	0	1	0	0	0	0	0	0	0	0	0	0	0	0	4	dispensable
pan_gene_18073	pan_gene_8100	Nodes_to_ear;Ratio_of_ear_height_to_total_height	Average_internode_length_(above_ear);Days_to_anthesis;Leaf_length;Ratio_of_ear_height_to_total_height	0	1	0	0	0	0	0	0	1	0	0	0	0	0	0	0	0	0	0	0	0	1	0	0	0	0	3	dispensable
pan_gene_18073	pan_gene_8324	Nodes_to_ear;Ratio_of_ear_height_to_total_height	Ratio_of_ear_height_to_total_height	0	1	0	1	0	0	0	0	0	0	0	0	0	0	0	0	0	0	0	0	0	0	0	0	0	0	2	dispensable
pan_gene_18176	pan_gene_4174	Chlorophyll_B;Ratio_of_ear_height_to_total_height	Ratio_of_ear_height_to_total_height	0	1	0	0	0	1	0	0	0	0	0	0	0	0	0	0	0	0	0	0	0	0	0	0	0	0	2	dispensable
pan_gene_18204	pan_gene_29949	Boxcox-transformed_leaf_angle;Chlorophyll_A;Days_to_silk;Height_above_ear;Nodes_per_plant;Ratio_of_ear_height_to_total_height	Ratio_of_ear_height_to_total_height	0	0	0	0	0	0	0	0	0	0	0	0	0	1	0	0	0	0	0	0	0	0	0	0	0	0	1	private
pan_gene_18235	pan_gene_28220	Days_to_silk;Nodes_per_plant;Ratio_of_ear_height_to_total_height	Average_internode_length_(below_ear);Ratio_of_ear_height_to_total_height	0	0	0	0	0	0	0	0	0	0	0	0	0	0	0	0	0	0	0	0	0	1	0	0	1	0	2	dispensable
pan_gene_18236	pan_gene_22124	Malate;Nitrate;Nodes_per_plant;Ratio_of_ear_height_to_total_height	Ratio_of_ear_height_to_total_height	0	1	0	1	1	0	0	1	0	1	0	0	1	0	0	0	0	1	0	0	0	1	0	0	0	0	8	dispensable
pan_gene_18236	pan_gene_26646	Malate;Nitrate;Nodes_per_plant;Ratio_of_ear_height_to_total_height	Days_to_anthesis;Days_to_silk;Nodes_to_ear;Ratio_of_ear_height_to_total_height	0	1	0	0	0	0	0	1	1	0	0	0	0	0	0	0	0	0	0	0	0	0	0	0	0	0	3	dispensable
pan_gene_18236	pan_gene_27704	Malate;Nitrate;Nodes_per_plant;Ratio_of_ear_height_to_total_height	Chlorophyll_A;Days_to_anthesis;Ratio_of_ear_height_to_total_height;Stalk_strength	0	0	0	0	1	0	0	0	0	0	0	0	0	0	1	0	0	0	0	0	0	0	0	0	0	0	2	dispensable
pan_gene_18236	pan_gene_29598	Malate;Nitrate;Nodes_per_plant;Ratio_of_ear_height_to_total_height	Days_to_anthesis;Days_to_silk;Leaf_width;Nodes_per_plant;Ratio_of_ear_height_to_total_height	0	1	0	1	1	0	0	1	0	1	1	0	0	0	0	1	0	0	0	0	0	1	0	0	0	1	9	dispensable
pan_gene_18236	pan_gene_8601	Malate;Nitrate;Nodes_per_plant;Ratio_of_ear_height_to_total_height	Ratio_of_ear_height_to_total_height	0	1	0	1	0	0	0	0	0	0	0	0	0	0	0	0	0	1	0	0	0	0	0	0	0	0	3	dispensable
pan_gene_18236	pan_gene_8862	Malate;Nitrate;Nodes_per_plant;Ratio_of_ear_height_to_total_height	Nodes_to_ear;Ratio_of_ear_height_to_total_height	0	1	0	0	0	0	0	0	1	1	1	0	0	0	0	0	0	1	0	0	0	0	0	0	0	0	5	dispensable
pan_gene_18236	pan_gene_97844	Malate;Nitrate;Nodes_per_plant;Ratio_of_ear_height_to_total_height	Ratio_of_ear_height_to_total_height	0	1	0	1	0	0	0	0	0	0	0	0	0	0	0	0	0	0	0	0	0	0	0	0	0	0	2	dispensable
pan_gene_18236	pan_gene_97998	Malate;Nitrate;Nodes_per_plant;Ratio_of_ear_height_to_total_height	Ear_height;Nodes_to_ear;Ratio_of_ear_height_to_total_height;Tassel_length	0	0	0	1	0	0	0	0	0	0	0	0	0	0	0	0	0	1	0	0	0	0	0	0	0	0	2	dispensable
pan_gene_18262	pan_gene_23460	Ratio_of_ear_height_to_total_height	Ratio_of_ear_height_to_total_height	0	1	0	0	0	0	0	0	0	0	0	0	0	0	0	0	0	0	0	0	0	0	0	0	1	0	2	dispensable
pan_gene_18262	pan_gene_43044	Ratio_of_ear_height_to_total_height	Ratio_of_ear_height_to_total_height	0	1	0	0	0	0	1	0	0	0	0	0	0	0	0	0	0	0	0	0	0	0	0	0	0	0	2	dispensable
pan_gene_18289	pan_gene_18300	Ratio_of_ear_height_to_total_height	Ratio_of_ear_height_to_total_height	0	1	0	0	0	0	0	0	1	0	0	0	0	0	0	0	0	0	0	0	0	0	0	0	0	0	2	dispensable
pan_gene_18289	pan_gene_28321	Ratio_of_ear_height_to_total_height	Ear_height;Nodes_to_ear;Ratio_of_ear_height_to_total_height	0	1	0	0	0	0	0	0	0	0	0	0	0	0	0	0	0	0	0	0	0	0	0	0	0	0	1	private
pan_gene_18289	pan_gene_32433	Ratio_of_ear_height_to_total_height	Ear_height;Plant_height;Ratio_of_ear_height_to_total_height;Stalk_strength	0	1	0	0	0	0	0	0	0	0	0	0	0	0	0	0	0	0	0	0	0	0	0	0	1	0	2	dispensable
pan_gene_18317	pan_gene_30228	Leaf_width;PCA_of_metabolites:_PC2;Ratio_of_ear_height_to_total_height	Boxcox-transformed_leaf_angle;Ratio_of_ear_height_to_total_height	0	0	0	0	0	1	0	0	0	0	0	0	0	1	0	0	0	0	0	0	0	0	0	0	0	0	2	dispensable
pan_gene_18317	pan_gene_5221	Leaf_width;PCA_of_metabolites:_PC2;Ratio_of_ear_height_to_total_height	Ratio_of_ear_height_to_total_height;Total_amino_acids	0	0	0	0	0	0	0	0	0	0	0	0	0	0	1	0	0	0	0	1	0	0	0	0	0	0	2	dispensable
pan_gene_18829	pan_gene_22376	Northern_Leaf_Blight;Ratio_of_ear_height_to_total_height	Nodes_to_ear;Ratio_of_ear_height_to_total_height	0	1	0	0	0	0	0	0	0	0	0	0	0	0	0	0	0	0	0	0	0	0	0	0	0	0	1	private
pan_gene_18829	pan_gene_23460	Northern_Leaf_Blight;Ratio_of_ear_height_to_total_height	Ratio_of_ear_height_to_total_height	0	1	1	1	0	0	0	0	0	0	1	0	0	0	0	1	0	0	0	0	1	0	1	0	1	1	9	dispensable
pan_gene_18829	pan_gene_8292	Northern_Leaf_Blight;Ratio_of_ear_height_to_total_height	Days_to_silk;Ratio_of_ear_height_to_total_height	0	1	0	0	0	0	0	0	0	0	0	0	0	0	0	0	0	0	0	0	0	0	0	0	0	0	1	private
pan_gene_19029	pan_gene_22124	Nodes_to_ear;Ratio_of_ear_height_to_total_height	Ratio_of_ear_height_to_total_height	0	0	0	0	0	0	0	0	0	0	0	0	0	0	0	0	0	0	0	0	0	0	1	0	0	0	1	private
pan_gene_19029	pan_gene_22488	Nodes_to_ear;Ratio_of_ear_height_to_total_height	Ratio_of_ear_height_to_total_height;Tassel_length	0	0	0	0	0	0	0	0	0	0	0	0	0	0	0	0	0	0	0	0	0	0	1	1	0	0	2	dispensable
pan_gene_19029	pan_gene_26793	Nodes_to_ear;Ratio_of_ear_height_to_total_height	Nodes_per_plant;Ratio_of_ear_height_to_total_height	0	0	0	0	0	0	0	0	0	1	0	0	0	0	0	0	0	0	0	0	0	0	0	0	0	0	1	private
pan_gene_19029	pan_gene_26861	Nodes_to_ear;Ratio_of_ear_height_to_total_height	Ratio_of_ear_height_to_total_height	0	0	1	0	0	0	0	0	0	0	0	0	0	0	0	0	0	0	0	0	0	1	1	1	0	0	4	dispensable
pan_gene_19029	pan_gene_4883	Nodes_to_ear;Ratio_of_ear_height_to_total_height	Chlorophyll_B;Ratio_of_ear_height_to_total_height	0	0	0	0	0	0	0	0	0	1	0	0	0	0	0	0	1	0	0	0	0	0	1	0	0	0	3	dispensable
pan_gene_19029	pan_gene_5532	Nodes_to_ear;Ratio_of_ear_height_to_total_height	100_Kernel_weight;Ear_height;Nodes_per_plant;Ratio_of_ear_height_to_total_height	0	0	0	0	0	0	0	0	0	0	0	0	0	0	0	0	0	0	0	0	0	0	1	0	0	0	1	private
pan_gene_19029	pan_gene_7741	Nodes_to_ear;Ratio_of_ear_height_to_total_height	Ear_height;Northern_Leaf_Blight;Ratio_of_ear_height_to_total_height	0	0	1	0	0	0	0	0	0	0	0	0	0	0	0	0	0	0	0	0	0	0	0	0	0	0	1	private
pan_gene_19029	pan_gene_8250	Nodes_to_ear;Ratio_of_ear_height_to_total_height	Ear_height;Ratio_of_ear_height_to_total_height	0	0	0	0	0	0	0	0	0	1	0	0	0	0	0	0	0	0	0	0	0	0	1	0	0	0	2	dispensable
pan_gene_19029	pan_gene_8252	Nodes_to_ear;Ratio_of_ear_height_to_total_height	Ratio_of_ear_height_to_total_height	0	0	0	0	0	0	0	0	0	0	0	0	0	0	0	0	0	0	0	0	0	1	1	0	0	0	2	dispensable
pan_gene_19069	pan_gene_21534	Average_internode_length_(below_ear);Ear_height;Ratio_of_ear_height_to_total_height	Ratio_of_ear_height_to_total_height	0	0	0	0	1	0	0	0	0	0	0	1	0	0	1	1	0	1	0	0	1	0	1	0	0	1	8	dispensable
pan_gene_19069	pan_gene_29598	Average_internode_length_(below_ear);Ear_height;Ratio_of_ear_height_to_total_height	Days_to_anthesis;Days_to_silk;Leaf_width;Nodes_per_plant;Ratio_of_ear_height_to_total_height	0	1	0	0	0	1	0	0	0	0	0	0	1	0	1	0	0	1	1	0	1	0	1	0	0	1	9	dispensable
pan_gene_19070	pan_gene_21592	Average_internode_length_(above_ear);Average_internode_length_(whole_plant);Height_per_day_(until_flowering);Plant_height;Ratio_of_ear_height_to_total_height;Southern_leaf_blight	Ratio_of_ear_height_to_total_height	0	1	0	0	0	0	0	0	0	0	0	0	0	0	0	0	0	0	0	0	0	0	0	0	0	0	1	private
pan_gene_19070	pan_gene_4836	Average_internode_length_(above_ear);Average_internode_length_(whole_plant);Height_per_day_(until_flowering);Plant_height;Ratio_of_ear_height_to_total_height;Southern_leaf_blight	Northern_Leaf_Blight;Ratio_of_ear_height_to_total_height;Tassel_length	0	1	0	0	0	0	0	1	0	0	0	0	0	0	0	0	0	0	0	0	0	0	0	0	0	0	2	dispensable
pan_gene_19164	pan_gene_251	Ratio_of_ear_height_to_total_height	Ratio_of_ear_height_to_total_height	0	1	1	1	0	0	0	0	1	0	0	0	1	0	0	0	0	1	0	0	1	0	0	1	0	0	8	dispensable
pan_gene_19164	pan_gene_26706	Ratio_of_ear_height_to_total_height	Days_to_anthesis;Days_to_silk;Ratio_of_ear_height_to_total_height	0	1	1	1	0	0	0	1	1	0	0	1	1	1	0	1	0	0	0	0	0	0	1	0	0	0	10	dispensable
pan_gene_19271	pan_gene_21445	Height_above_ear;Ratio_of_ear_height_to_total_height	Ear_height;Ratio_of_ear_height_to_total_height	0	1	0	0	0	0	0	0	1	0	0	0	0	0	0	0	0	0	0	0	0	0	0	0	0	1	3	dispensable
pan_gene_19271	pan_gene_274	Height_above_ear;Ratio_of_ear_height_to_total_height	Days_to_anthesis;Plant_height;Ratio_of_ear_height_to_total_height	0	1	0	0	0	0	0	0	0	1	1	0	0	0	1	0	0	1	1	0	1	1	1	0	0	0	9	dispensable
pan_gene_19271	pan_gene_32542	Height_above_ear;Ratio_of_ear_height_to_total_height	Ratio_of_ear_height_to_total_height	0	1	0	0	0	0	1	0	0	0	0	0	0	0	0	0	0	1	1	0	0	0	1	0	0	0	5	dispensable
pan_gene_19296	pan_gene_21982	Chlorophyll_A;Glutamate;Ratio_of_ear_height_to_total_height;Southern_leaf_blight	Ratio_of_ear_height_to_total_height	0	1	0	0	1	0	0	0	0	0	0	0	1	0	0	1	0	0	1	1	0	0	1	1	1	0	9	dispensable
pan_gene_19296	pan_gene_22492	Chlorophyll_A;Glutamate;Ratio_of_ear_height_to_total_height;Southern_leaf_blight	Average_internode_length_(below_ear);Ratio_of_ear_height_to_total_height	0	1	0	0	1	0	0	0	0	0	0	0	0	0	0	0	0	0	0	0	0	0	0	0	0	0	2	dispensable
pan_gene_19296	pan_gene_22820	Chlorophyll_A;Glutamate;Ratio_of_ear_height_to_total_height;Southern_leaf_blight	Ratio_of_ear_height_to_total_height	0	1	1	1	1	0	0	0	0	0	0	0	0	0	0	1	0	0	0	0	0	0	1	1	0	0	7	dispensable
pan_gene_19296	pan_gene_22985	Chlorophyll_A;Glutamate;Ratio_of_ear_height_to_total_height;Southern_leaf_blight	Ratio_of_ear_height_to_total_height	0	0	0	0	0	0	0	0	0	0	0	0	0	0	0	0	0	0	0	0	0	0	1	0	0	0	1	private
pan_gene_19296	pan_gene_26861	Chlorophyll_A;Glutamate;Ratio_of_ear_height_to_total_height;Southern_leaf_blight	Ratio_of_ear_height_to_total_height	0	1	0	0	0	0	0	0	0	0	0	0	0	0	0	0	0	0	0	0	0	0	1	0	0	0	2	dispensable
pan_gene_19296	pan_gene_28328	Chlorophyll_A;Glutamate;Ratio_of_ear_height_to_total_height;Southern_leaf_blight	Ear_height;Nodes_to_ear;Ratio_of_ear_height_to_total_height	0	1	0	0	0	0	0	0	0	0	0	0	0	0	0	0	0	0	0	0	0	0	0	0	0	0	1	private
pan_gene_19296	pan_gene_28335	Chlorophyll_A;Glutamate;Ratio_of_ear_height_to_total_height;Southern_leaf_blight	Ratio_of_ear_height_to_total_height	0	1	0	0	1	0	0	0	0	0	0	0	0	0	0	1	0	0	0	0	0	0	1	0	0	0	4	dispensable
pan_gene_19296	pan_gene_32690	Chlorophyll_A;Glutamate;Ratio_of_ear_height_to_total_height;Southern_leaf_blight	Ratio_of_ear_height_to_total_height;Sucrose	0	1	0	0	0	0	0	0	0	0	0	0	0	0	0	0	0	0	0	0	0	0	0	0	0	0	1	private
pan_gene_19296	pan_gene_4881	Chlorophyll_A;Glutamate;Ratio_of_ear_height_to_total_height;Southern_leaf_blight	Chlorophyll_B;Fumarate;Ratio_of_ear_height_to_total_height	0	1	0	0	1	0	0	0	0	0	0	0	0	0	0	1	0	0	0	0	0	0	1	0	0	0	4	dispensable
pan_gene_19296	pan_gene_7741	Chlorophyll_A;Glutamate;Ratio_of_ear_height_to_total_height;Southern_leaf_blight	Ear_height;Northern_Leaf_Blight;Ratio_of_ear_height_to_total_height	0	1	0	0	0	0	0	0	0	0	0	0	0	0	0	0	0	0	1	1	0	1	0	0	0	0	4	dispensable
pan_gene_19296	pan_gene_8100	Chlorophyll_A;Glutamate;Ratio_of_ear_height_to_total_height;Southern_leaf_blight	Average_internode_length_(above_ear);Days_to_anthesis;Leaf_length;Ratio_of_ear_height_to_total_height	0	1	0	0	0	0	0	0	0	0	0	0	0	0	0	0	0	0	0	0	0	0	1	0	0	0	2	dispensable
pan_gene_19331	pan_gene_5532	Glucose;Height_above_ear;Ratio_of_ear_height_to_total_height	100_Kernel_weight;Ear_height;Nodes_per_plant;Ratio_of_ear_height_to_total_height	0	0	0	0	0	0	0	0	0	0	0	0	0	0	1	0	0	0	0	0	0	0	0	0	0	0	1	private
pan_gene_19369	pan_gene_30228	Ear_row_number;Ratio_of_ear_height_to_total_height	Boxcox-transformed_leaf_angle;Ratio_of_ear_height_to_total_height	0	0	0	0	0	0	0	0	0	0	0	0	0	0	0	0	0	0	0	0	0	0	0	1	0	0	1	private
pan_gene_19555	pan_gene_22409	Ratio_of_ear_height_to_total_height	Photoperiod_growing-degree_days_to_anthesis;Ratio_of_ear_height_to_total_height	0	1	0	0	1	0	0	1	1	1	0	0	1	0	0	0	1	1	0	1	0	0	0	0	1	1	11	near-core
pan_gene_19555	pan_gene_22489	Ratio_of_ear_height_to_total_height	Ratio_of_ear_height_to_total_height	0	1	0	0	0	0	0	0	0	0	0	0	0	0	0	0	0	0	0	0	0	0	0	0	0	0	1	private
pan_gene_19555	pan_gene_4248	Ratio_of_ear_height_to_total_height	Ratio_of_ear_height_to_total_height	0	1	0	0	1	0	0	0	0	0	0	0	0	0	0	0	0	1	0	0	0	0	0	0	0	1	4	dispensable
pan_gene_19555	pan_gene_4915	Ratio_of_ear_height_to_total_height	Northern_Leaf_Blight;Ratio_of_ear_height_to_total_height;Tassel_length	0	1	1	0	0	0	0	0	1	0	0	0	0	0	0	0	0	1	0	1	1	0	1	0	0	1	8	dispensable
pan_gene_20310	pan_gene_31593	Ratio_of_ear_height_to_total_height	Ratio_of_ear_height_to_total_height	0	0	0	0	0	0	0	0	0	0	0	1	1	1	0	0	0	0	0	0	0	0	0	0	0	0	3	dispensable
pan_gene_20310	pan_gene_4175	Ratio_of_ear_height_to_total_height	Ratio_of_ear_height_to_total_height	0	0	0	0	1	0	0	0	0	0	0	1	0	1	0	1	0	0	0	0	0	0	0	0	0	0	4	dispensable
pan_gene_21002	pan_gene_21444	Ear_height;Ratio_of_ear_height_to_total_height	Ratio_of_ear_height_to_total_height	0	1	0	1	1	1	0	0	1	1	1	0	1	1	0	0	1	1	1	0	1	0	1	1	0	0	15	near-core
pan_gene_21002	pan_gene_21445	Ear_height;Ratio_of_ear_height_to_total_height	Ear_height;Ratio_of_ear_height_to_total_height	0	1	1	1	0	1	1	1	1	1	1	0	1	0	0	0	0	1	1	0	1	0	1	0	0	1	15	near-core
pan_gene_21002	pan_gene_21534	Ear_height;Ratio_of_ear_height_to_total_height	Ratio_of_ear_height_to_total_height	0	0	0	1	0	0	0	0	0	0	0	0	0	1	0	0	1	1	0	0	0	0	1	0	0	1	6	dispensable
pan_gene_21002	pan_gene_22124	Ear_height;Ratio_of_ear_height_to_total_height	Ratio_of_ear_height_to_total_height	0	1	0	1	0	0	0	0	1	1	1	0	1	0	0	0	0	1	0	1	0	0	0	0	0	1	9	dispensable
pan_gene_21002	pan_gene_22414	Ear_height;Ratio_of_ear_height_to_total_height	Ear_height;Leaf_width;Nodes_to_ear;Ratio_of_ear_height_to_total_height	0	1	0	1	1	0	0	0	1	0	0	0	1	1	0	0	0	1	1	0	1	0	1	0	0	1	11	near-core
pan_gene_21002	pan_gene_26646	Ear_height;Ratio_of_ear_height_to_total_height	Days_to_anthesis;Days_to_silk;Nodes_to_ear;Ratio_of_ear_height_to_total_height	0	1	0	0	0	0	0	0	0	0	0	0	0	0	0	0	0	0	1	0	0	0	0	0	0	0	2	dispensable
pan_gene_21002	pan_gene_26707	Ear_height;Ratio_of_ear_height_to_total_height	Days_to_silk;Nodes_per_plant;Ratio_of_ear_height_to_total_height	0	1	0	1	0	0	0	1	0	0	1	0	0	0	0	0	0	0	0	0	0	0	0	0	0	0	4	dispensable
pan_gene_21002	pan_gene_27657	Ear_height;Ratio_of_ear_height_to_total_height	Nodes_per_plant;Ratio_of_ear_height_to_total_height;Tassel_branch_number	0	1	1	1	0	1	1	1	0	0	0	1	1	1	0	1	1	0	1	1	1	0	0	0	1	1	16	near-core
pan_gene_21002	pan_gene_27861	Ear_height;Ratio_of_ear_height_to_total_height	Ratio_of_ear_height_to_total_height	0	0	0	1	0	0	0	0	0	0	0	0	0	0	0	0	0	0	0	0	0	0	0	0	0	0	1	private
pan_gene_21002	pan_gene_28883	Ear_height;Ratio_of_ear_height_to_total_height	Height_per_day_(until_flowering);Nodes_per_plant;Photoperiod_Growing-degree_days_to_silk;Photoperiod_growing-degree_days_to_anthesis;Ratio_of_ear_height_to_total_height	0	1	0	0	0	0	1	0	1	0	0	1	0	1	0	0	0	1	1	0	1	0	0	0	1	0	9	dispensable
pan_gene_21002	pan_gene_31281	Ear_height;Ratio_of_ear_height_to_total_height	Ratio_of_ear_height_to_total_height;Southern_leaf_blight	0	1	0	1	0	1	0	0	0	0	0	0	0	0	0	0	0	0	1	1	0	0	0	0	0	0	5	dispensable
pan_gene_21002	pan_gene_31361	Ear_height;Ratio_of_ear_height_to_total_height	Nodes_to_ear;Northern_Leaf_Blight;Ratio_of_ear_height_to_total_height	0	1	1	1	1	1	1	0	1	1	1	0	0	1	0	0	0	1	0	0	1	1	1	0	0	1	15	near-core
pan_gene_21002	pan_gene_32089	Ear_height;Ratio_of_ear_height_to_total_height	Ratio_of_ear_height_to_total_height	0	1	0	1	0	0	0	0	1	0	0	0	0	0	0	0	0	0	0	0	0	0	1	0	0	0	4	dispensable
pan_gene_21002	pan_gene_32091	Ear_height;Ratio_of_ear_height_to_total_height	Boxcox-transformed_leaf_angle;Nodes_above_ear;Ratio_of_ear_height_to_total_height	0	1	0	1	1	1	0	0	1	0	0	1	1	0	0	1	1	0	1	0	0	0	1	0	1	1	13	near-core
pan_gene_21002	pan_gene_32442	Ear_height;Ratio_of_ear_height_to_total_height	Ratio_of_ear_height_to_total_height	0	1	0	1	1	1	0	0	0	0	1	0	1	1	0	0	0	1	1	0	0	0	0	0	0	0	9	dispensable
pan_gene_21002	pan_gene_5532	Ear_height;Ratio_of_ear_height_to_total_height	100_Kernel_weight;Ear_height;Nodes_per_plant;Ratio_of_ear_height_to_total_height	0	1	0	1	1	1	0	1	1	1	1	1	1	1	1	1	0	1	1	1	0	0	0	0	1	1	18	near-core
pan_gene_21002	pan_gene_584	Ear_height;Ratio_of_ear_height_to_total_height	Ratio_of_ear_height_to_total_height;Stalk_strength	0	1	0	1	1	1	0	0	1	1	0	0	1	1	0	0	1	0	0	0	1	1	1	1	0	0	13	near-core
pan_gene_21002	pan_gene_585	Ear_height;Ratio_of_ear_height_to_total_height	Ratio_of_ear_height_to_total_height	0	1	1	1	1	1	1	1	1	1	1	1	1	1	1	1	1	1	0	0	1	0	1	1	0	1	21	core
pan_gene_21002	pan_gene_7481	Ear_height;Ratio_of_ear_height_to_total_height	Height_above_ear;Ratio_of_ear_height_to_total_height;Stalk_strength	0	0	0	1	0	0	0	0	0	0	0	0	0	0	0	0	0	1	0	0	0	0	0	0	0	0	2	dispensable
pan_gene_21002	pan_gene_7741	Ear_height;Ratio_of_ear_height_to_total_height	Ear_height;Northern_Leaf_Blight;Ratio_of_ear_height_to_total_height	0	1	0	0	1	0	1	0	0	0	0	0	0	0	0	0	0	0	1	0	0	0	0	0	0	0	4	dispensable
pan_gene_21002	pan_gene_8250	Ear_height;Ratio_of_ear_height_to_total_height	Ear_height;Ratio_of_ear_height_to_total_height	0	1	0	1	1	1	1	1	1	0	1	1	0	1	0	0	0	0	0	0	0	0	0	1	1	1	13	near-core
pan_gene_21002	pan_gene_8601	Ear_height;Ratio_of_ear_height_to_total_height	Ratio_of_ear_height_to_total_height	0	1	0	1	1	0	0	0	0	1	0	0	0	1	1	1	1	1	0	0	1	0	0	0	1	1	12	near-core
pan_gene_21002	pan_gene_8616	Ear_height;Ratio_of_ear_height_to_total_height	Photoperiod_Growing-degree_days_to_silk;Ratio_of_ear_height_to_total_height	0	1	1	0	0	1	1	0	0	0	1	1	1	0	0	0	0	0	0	0	1	0	1	1	0	0	10	dispensable
pan_gene_21002	pan_gene_8843	Ear_height;Ratio_of_ear_height_to_total_height	Days_to_anthesis;Ratio_of_ear_height_to_total_height	0	1	0	0	0	0	0	0	1	0	1	0	0	0	0	0	1	0	0	0	0	0	1	0	0	0	5	dispensable
pan_gene_21142	pan_gene_26646	Nodes_to_ear;Ratio_of_ear_height_to_total_height;Tassel_length	Days_to_anthesis;Days_to_silk;Nodes_to_ear;Ratio_of_ear_height_to_total_height	0	1	0	0	0	0	0	1	0	0	0	0	0	0	1	0	0	0	0	0	0	0	0	0	0	0	3	dispensable
pan_gene_21142	pan_gene_27231	Nodes_to_ear;Ratio_of_ear_height_to_total_height;Tassel_length	Ratio_of_ear_height_to_total_height	0	1	0	1	0	0	0	0	0	0	0	0	1	0	0	0	0	0	0	0	1	0	1	0	0	0	5	dispensable
pan_gene_21142	pan_gene_68979	Nodes_to_ear;Ratio_of_ear_height_to_total_height;Tassel_length	Ratio_of_ear_height_to_total_height	0	1	0	0	0	0	0	0	0	0	0	0	0	0	0	1	0	0	0	0	0	0	0	0	0	0	2	dispensable
pan_gene_21142	pan_gene_97844	Nodes_to_ear;Ratio_of_ear_height_to_total_height;Tassel_length	Ratio_of_ear_height_to_total_height	0	1	0	0	0	0	0	0	0	0	0	0	0	0	0	0	0	0	0	0	0	0	1	0	0	0	2	dispensable
pan_gene_21346	pan_gene_22492	Leaf_width;Ratio_of_ear_height_to_total_height	Average_internode_length_(below_ear);Ratio_of_ear_height_to_total_height	0	1	0	0	0	0	0	1	0	0	0	0	0	0	0	0	0	0	0	0	0	0	0	0	0	0	2	dispensable
pan_gene_21346	pan_gene_22985	Leaf_width;Ratio_of_ear_height_to_total_height	Ratio_of_ear_height_to_total_height	0	0	0	1	1	0	0	0	0	0	0	0	0	0	0	0	0	0	0	0	0	0	0	0	0	0	2	dispensable
pan_gene_21346	pan_gene_26707	Leaf_width;Ratio_of_ear_height_to_total_height	Days_to_silk;Nodes_per_plant;Ratio_of_ear_height_to_total_height	0	1	0	0	0	1	1	0	1	0	0	0	0	0	0	0	0	0	0	0	0	0	0	0	0	1	5	dispensable
pan_gene_21346	pan_gene_2768	Leaf_width;Ratio_of_ear_height_to_total_height	Nodes_to_ear;Ratio_of_ear_height_to_total_height	0	1	0	1	0	0	0	1	0	0	1	1	0	1	0	1	0	1	0	0	1	1	1	0	0	0	11	near-core
pan_gene_21346	pan_gene_28335	Leaf_width;Ratio_of_ear_height_to_total_height	Ratio_of_ear_height_to_total_height	0	1	0	1	1	0	0	1	0	0	1	0	0	0	0	1	0	0	0	0	0	0	1	0	0	0	7	dispensable
pan_gene_21346	pan_gene_28883	Leaf_width;Ratio_of_ear_height_to_total_height	Height_per_day_(until_flowering);Nodes_per_plant;Photoperiod_Growing-degree_days_to_silk;Photoperiod_growing-degree_days_to_anthesis;Ratio_of_ear_height_to_total_height	0	1	0	0	0	0	0	0	0	0	0	0	0	0	0	0	0	0	0	0	0	0	0	0	0	0	1	private
pan_gene_21346	pan_gene_32690	Leaf_width;Ratio_of_ear_height_to_total_height	Ratio_of_ear_height_to_total_height;Sucrose	0	1	0	0	0	0	0	0	0	0	0	1	0	0	0	1	0	0	0	0	0	0	0	0	0	0	3	dispensable
pan_gene_21346	pan_gene_8100	Leaf_width;Ratio_of_ear_height_to_total_height	Average_internode_length_(above_ear);Days_to_anthesis;Leaf_length;Ratio_of_ear_height_to_total_height	0	1	0	0	0	0	0	0	0	0	0	0	1	0	0	0	0	0	0	0	0	0	0	0	0	0	2	dispensable
pan_gene_21444	pan_gene_28883	Ratio_of_ear_height_to_total_height	Height_per_day_(until_flowering);Nodes_per_plant;Photoperiod_Growing-degree_days_to_silk;Photoperiod_growing-degree_days_to_anthesis;Ratio_of_ear_height_to_total_height	0	1	0	0	0	1	1	1	1	1	0	1	1	1	0	1	0	1	0	1	1	0	0	0	1	0	14	near-core
pan_gene_21444	pan_gene_31361	Ratio_of_ear_height_to_total_height	Nodes_to_ear;Northern_Leaf_Blight;Ratio_of_ear_height_to_total_height	0	1	0	1	0	1	0	0	1	1	1	0	0	0	0	1	0	0	0	0	1	0	1	0	1	0	10	dispensable
pan_gene_21444	pan_gene_8616	Ratio_of_ear_height_to_total_height	Photoperiod_Growing-degree_days_to_silk;Ratio_of_ear_height_to_total_height	0	1	0	0	0	0	0	0	0	0	0	0	0	0	0	0	0	0	0	0	1	0	0	0	0	0	2	dispensable
pan_gene_21445	pan_gene_22124	Ear_height;Ratio_of_ear_height_to_total_height	Ratio_of_ear_height_to_total_height	0	1	0	1	1	0	1	1	1	1	1	0	1	0	1	1	0	1	0	1	0	0	1	0	1	0	15	near-core
pan_gene_21445	pan_gene_22414	Ear_height;Ratio_of_ear_height_to_total_height	Ear_height;Leaf_width;Nodes_to_ear;Ratio_of_ear_height_to_total_height	0	1	1	1	0	0	1	0	0	0	0	0	1	0	0	0	0	0	0	0	1	0	1	0	0	0	7	dispensable
pan_gene_21445	pan_gene_4207	Ear_height;Ratio_of_ear_height_to_total_height	Days_to_silk;Height_per_day_(until_flowering);Ratio_of_ear_height_to_total_height	0	1	1	0	0	0	0	0	0	1	0	0	0	0	0	0	0	0	0	0	0	0	0	0	0	0	3	dispensable
pan_gene_21534	pan_gene_22125	Ratio_of_ear_height_to_total_height	Ratio_of_ear_height_to_total_height	0	0	0	1	1	0	0	0	0	0	0	0	0	1	0	1	0	0	0	1	0	0	0	0	0	0	5	dispensable
pan_gene_21534	pan_gene_22150	Ratio_of_ear_height_to_total_height	Ratio_of_ear_height_to_total_height	0	0	0	0	0	0	0	0	0	0	0	0	0	0	1	0	1	1	0	0	0	0	0	0	0	0	3	dispensable
pan_gene_21534	pan_gene_22414	Ratio_of_ear_height_to_total_height	Ear_height;Leaf_width;Nodes_to_ear;Ratio_of_ear_height_to_total_height	0	0	0	1	0	0	0	0	0	0	0	0	0	0	0	0	0	0	0	0	0	0	1	0	0	0	2	dispensable
pan_gene_21534	pan_gene_27657	Ratio_of_ear_height_to_total_height	Nodes_per_plant;Ratio_of_ear_height_to_total_height;Tassel_branch_number	0	0	0	0	0	0	0	0	0	0	0	0	0	0	1	1	0	0	0	0	0	0	1	0	0	1	4	dispensable
pan_gene_21534	pan_gene_27764	Ratio_of_ear_height_to_total_height	Ratio_of_ear_height_to_total_height	0	0	0	0	0	0	0	0	0	0	0	1	0	0	0	0	1	1	0	0	1	0	1	1	0	1	7	dispensable
pan_gene_21534	pan_gene_28243	Ratio_of_ear_height_to_total_height	Nodes_to_ear;Ratio_of_ear_height_to_total_height	0	0	0	1	1	0	0	0	0	0	0	0	0	0	0	1	0	1	0	0	1	0	1	1	0	0	7	dispensable
pan_gene_21534	pan_gene_31281	Ratio_of_ear_height_to_total_height	Ratio_of_ear_height_to_total_height;Southern_leaf_blight	0	0	0	1	0	0	0	0	0	0	0	0	0	1	0	0	0	1	0	1	0	0	1	0	0	0	5	dispensable
pan_gene_21534	pan_gene_4183	Ratio_of_ear_height_to_total_height	Ratio_of_ear_height_to_total_height	0	0	0	1	1	0	0	0	0	0	0	1	0	1	0	0	0	1	0	1	1	0	1	1	0	1	10	dispensable
pan_gene_21534	pan_gene_5532	Ratio_of_ear_height_to_total_height	100_Kernel_weight;Ear_height;Nodes_per_plant;Ratio_of_ear_height_to_total_height	0	0	0	0	1	0	0	0	0	0	0	1	0	1	0	0	0	1	0	0	0	0	0	0	0	0	4	dispensable
pan_gene_21534	pan_gene_585	Ratio_of_ear_height_to_total_height	Ratio_of_ear_height_to_total_height	0	0	0	1	0	0	0	0	0	0	0	0	0	0	0	0	0	1	0	0	0	0	1	0	0	1	4	dispensable
pan_gene_21534	pan_gene_7481	Ratio_of_ear_height_to_total_height	Height_above_ear;Ratio_of_ear_height_to_total_height;Stalk_strength	0	0	0	1	1	0	0	0	0	0	0	0	0	0	0	1	0	1	0	0	0	0	0	0	0	0	4	dispensable
pan_gene_21534	pan_gene_8601	Ratio_of_ear_height_to_total_height	Ratio_of_ear_height_to_total_height	0	0	0	1	0	0	0	0	0	0	0	0	0	1	0	1	1	1	0	1	1	0	0	0	0	1	8	dispensable
pan_gene_21534	pan_gene_8843	Ratio_of_ear_height_to_total_height	Days_to_anthesis;Ratio_of_ear_height_to_total_height	0	0	0	0	0	0	0	0	0	0	0	1	0	0	0	1	0	1	0	0	0	0	0	1	0	0	4	dispensable
pan_gene_21599	pan_gene_21982	Ratio_of_ear_height_to_total_height	Ratio_of_ear_height_to_total_height	0	0	0	0	0	0	0	0	0	0	0	0	0	0	0	0	0	1	0	0	0	0	0	1	0	0	2	dispensable
pan_gene_21599	pan_gene_22150	Ratio_of_ear_height_to_total_height	Ratio_of_ear_height_to_total_height	0	0	1	0	0	0	0	0	0	0	0	0	0	0	0	0	0	1	0	0	0	0	0	1	0	0	3	dispensable
pan_gene_21599	pan_gene_26707	Ratio_of_ear_height_to_total_height	Days_to_silk;Nodes_per_plant;Ratio_of_ear_height_to_total_height	0	0	0	0	0	0	0	0	0	0	0	0	0	0	0	1	0	1	0	0	0	0	0	0	0	0	2	dispensable
pan_gene_21599	pan_gene_28216	Ratio_of_ear_height_to_total_height	Ratio_of_ear_height_to_total_height	0	0	0	0	0	0	0	0	0	0	0	0	0	0	0	0	0	0	0	0	0	0	0	1	0	0	1	private
pan_gene_21599	pan_gene_4881	Ratio_of_ear_height_to_total_height	Chlorophyll_B;Fumarate;Ratio_of_ear_height_to_total_height	0	0	1	0	0	0	0	0	0	0	0	0	0	0	0	0	0	1	0	0	0	0	0	1	0	0	3	dispensable
pan_gene_21599	pan_gene_4883	Ratio_of_ear_height_to_total_height	Chlorophyll_B;Ratio_of_ear_height_to_total_height	0	0	0	0	0	0	0	0	0	0	0	0	0	0	0	0	0	1	0	0	0	0	0	0	0	0	1	private
pan_gene_21599	pan_gene_8250	Ratio_of_ear_height_to_total_height	Ear_height;Ratio_of_ear_height_to_total_height	0	0	0	0	0	0	0	0	0	0	0	0	0	0	0	0	0	1	0	0	0	0	0	1	0	0	2	dispensable
pan_gene_21599	pan_gene_8616	Ratio_of_ear_height_to_total_height	Photoperiod_Growing-degree_days_to_silk;Ratio_of_ear_height_to_total_height	0	0	1	0	0	0	0	0	0	0	0	0	0	0	0	0	0	1	0	0	0	0	0	1	0	0	3	dispensable
pan_gene_21881	pan_gene_22414	Anthesis-silking_interval;Ear_height;Leaf_width;Nodes_to_ear;Ratio_of_ear_height_to_total_height	Ear_height;Leaf_width;Nodes_to_ear;Ratio_of_ear_height_to_total_height	0	1	0	0	0	0	0	0	1	1	0	0	0	0	0	0	0	0	1	0	0	0	0	0	0	0	4	dispensable
pan_gene_21881	pan_gene_30231	Anthesis-silking_interval;Ear_height;Leaf_width;Nodes_to_ear;Ratio_of_ear_height_to_total_height	Ratio_of_ear_height_to_total_height;Tassel_length	0	1	0	0	0	0	1	0	1	0	0	0	0	0	0	0	0	0	0	0	0	0	0	0	0	0	3	dispensable
pan_gene_21881	pan_gene_31281	Anthesis-silking_interval;Ear_height;Leaf_width;Nodes_to_ear;Ratio_of_ear_height_to_total_height	Ratio_of_ear_height_to_total_height;Southern_leaf_blight	0	1	1	1	0	0	1	0	1	1	0	0	0	0	0	0	0	0	1	0	0	0	0	0	0	0	7	dispensable
pan_gene_21881	pan_gene_32091	Anthesis-silking_interval;Ear_height;Leaf_width;Nodes_to_ear;Ratio_of_ear_height_to_total_height	Boxcox-transformed_leaf_angle;Nodes_above_ear;Ratio_of_ear_height_to_total_height	0	1	1	0	0	0	1	0	1	0	0	0	0	0	0	0	0	0	0	0	0	0	0	0	0	0	4	dispensable
pan_gene_21881	pan_gene_32094	Anthesis-silking_interval;Ear_height;Leaf_width;Nodes_to_ear;Ratio_of_ear_height_to_total_height	Height_per_day_(until_flowering);Plant_height;Ratio_of_ear_height_to_total_height	0	1	1	0	0	0	0	0	1	1	0	0	1	0	0	0	0	0	0	0	0	1	0	0	0	0	6	dispensable
pan_gene_21881	pan_gene_4322	Anthesis-silking_interval;Ear_height;Leaf_width;Nodes_to_ear;Ratio_of_ear_height_to_total_height	Ratio_of_ear_height_to_total_height;Tassel_branch_number	0	1	1	1	0	0	0	0	1	1	0	0	0	0	0	0	0	0	1	0	0	1	0	0	0	0	7	dispensable
pan_gene_21881	pan_gene_5220	Anthesis-silking_interval;Ear_height;Leaf_width;Nodes_to_ear;Ratio_of_ear_height_to_total_height	100_Kernel_weight;Ratio_of_ear_height_to_total_height;Starch	0	1	0	0	0	0	0	0	1	1	0	0	0	0	0	0	0	0	0	0	0	0	0	1	0	0	4	dispensable
pan_gene_21881	pan_gene_8843	Anthesis-silking_interval;Ear_height;Leaf_width;Nodes_to_ear;Ratio_of_ear_height_to_total_height	Days_to_anthesis;Ratio_of_ear_height_to_total_height	0	1	0	0	0	0	0	0	1	1	0	1	0	0	0	0	0	0	0	0	0	0	0	0	0	0	4	dispensable
pan_gene_21982	pan_gene_22296	Ratio_of_ear_height_to_total_height	Days_to_anthesis;Ratio_of_ear_height_to_total_height	0	1	0	0	0	0	0	0	0	0	0	0	0	0	0	1	0	0	0	0	0	0	0	0	0	0	2	dispensable
pan_gene_21982	pan_gene_251	Ratio_of_ear_height_to_total_height	Ratio_of_ear_height_to_total_height	0	1	0	0	0	0	0	0	0	0	0	0	0	0	0	0	0	1	0	0	0	0	0	0	0	0	2	dispensable
pan_gene_21982	pan_gene_2768	Ratio_of_ear_height_to_total_height	Nodes_to_ear;Ratio_of_ear_height_to_total_height	0	1	0	0	0	0	0	0	0	0	0	0	0	0	0	0	0	0	0	0	0	0	0	0	0	0	1	private
pan_gene_21982	pan_gene_28328	Ratio_of_ear_height_to_total_height	Ear_height;Nodes_to_ear;Ratio_of_ear_height_to_total_height	0	1	0	0	0	0	0	0	0	0	0	0	0	1	0	0	0	0	0	0	0	0	0	0	0	0	2	dispensable
pan_gene_21982	pan_gene_28335	Ratio_of_ear_height_to_total_height	Ratio_of_ear_height_to_total_height	0	1	0	0	0	0	0	1	0	0	0	0	0	1	0	1	0	0	0	0	0	0	0	0	0	0	4	dispensable
pan_gene_21982	pan_gene_32690	Ratio_of_ear_height_to_total_height	Ratio_of_ear_height_to_total_height;Sucrose	0	1	0	0	0	0	0	0	0	0	0	0	0	0	0	0	0	0	0	0	0	0	0	0	0	0	1	private
pan_gene_21982	pan_gene_4881	Ratio_of_ear_height_to_total_height	Chlorophyll_B;Fumarate;Ratio_of_ear_height_to_total_height	0	1	0	0	1	0	0	1	0	0	0	0	1	1	0	1	0	1	0	0	1	0	0	0	0	0	8	dispensable
pan_gene_21982	pan_gene_7741	Ratio_of_ear_height_to_total_height	Ear_height;Northern_Leaf_Blight;Ratio_of_ear_height_to_total_height	0	1	0	0	0	0	0	0	0	0	0	0	0	0	0	0	0	0	1	1	0	0	0	0	0	0	3	dispensable
pan_gene_21982	pan_gene_8100	Ratio_of_ear_height_to_total_height	Average_internode_length_(above_ear);Days_to_anthesis;Leaf_length;Ratio_of_ear_height_to_total_height	0	1	0	0	0	0	0	0	0	0	0	0	0	0	0	0	0	0	0	0	0	0	0	0	0	0	1	private
pan_gene_21982	pan_gene_8250	Ratio_of_ear_height_to_total_height	Ear_height;Ratio_of_ear_height_to_total_height	0	1	0	1	1	1	1	0	1	1	1	1	1	1	0	0	0	1	0	1	1	0	1	1	1	1	18	near-core
pan_gene_21982	pan_gene_8324	Ratio_of_ear_height_to_total_height	Ratio_of_ear_height_to_total_height	0	1	0	1	0	0	0	0	1	1	1	1	1	0	0	0	0	0	0	0	1	0	1	0	1	1	11	near-core
pan_gene_21983	pan_gene_28714	Nodes_per_plant;Ratio_of_ear_height_to_total_height	Ratio_of_ear_height_to_total_height	0	1	0	0	0	0	0	0	0	0	0	0	0	0	0	0	0	0	0	0	0	0	0	0	0	0	1	private
pan_gene_22124	pan_gene_22150	Ratio_of_ear_height_to_total_height	Ratio_of_ear_height_to_total_height	0	1	0	0	0	1	1	1	1	0	1	0	1	0	1	0	0	1	1	1	0	1	1	0	1	0	14	near-core
pan_gene_22124	pan_gene_22488	Ratio_of_ear_height_to_total_height	Ratio_of_ear_height_to_total_height;Tassel_length	0	1	0	0	0	0	0	1	0	0	0	0	0	0	0	0	0	1	0	0	0	0	1	0	0	0	4	dispensable
pan_gene_22124	pan_gene_25521	Ratio_of_ear_height_to_total_height	100_Kernel_weight;Ratio_of_ear_height_to_total_height	0	1	0	0	0	0	0	0	0	0	0	0	0	0	0	0	0	0	0	0	0	0	0	0	0	0	1	private
pan_gene_22124	pan_gene_26646	Ratio_of_ear_height_to_total_height	Days_to_anthesis;Days_to_silk;Nodes_to_ear;Ratio_of_ear_height_to_total_height	0	1	1	0	0	0	0	0	0	0	0	0	0	0	0	0	0	0	1	0	0	1	0	0	0	0	4	dispensable
pan_gene_22124	pan_gene_26707	Ratio_of_ear_height_to_total_height	Days_to_silk;Nodes_per_plant;Ratio_of_ear_height_to_total_height	0	1	0	0	0	0	0	1	0	0	1	0	0	0	0	0	0	1	1	0	0	0	1	0	0	0	6	dispensable
pan_gene_22124	pan_gene_27657	Ratio_of_ear_height_to_total_height	Nodes_per_plant;Ratio_of_ear_height_to_total_height;Tassel_branch_number	0	1	0	0	0	0	1	1	0	0	1	0	0	0	0	0	0	1	1	0	0	1	1	0	0	0	8	dispensable
pan_gene_22124	pan_gene_28243	Ratio_of_ear_height_to_total_height	Nodes_to_ear;Ratio_of_ear_height_to_total_height	0	1	0	0	0	0	0	0	0	1	0	0	0	0	1	0	0	0	0	0	0	1	1	0	1	0	6	dispensable
pan_gene_22124	pan_gene_28883	Ratio_of_ear_height_to_total_height	Height_per_day_(until_flowering);Nodes_per_plant;Photoperiod_Growing-degree_days_to_silk;Photoperiod_growing-degree_days_to_anthesis;Ratio_of_ear_height_to_total_height	0	1	0	0	0	0	1	0	0	0	0	1	0	0	0	0	0	0	0	1	0	0	0	0	1	0	5	dispensable
pan_gene_22124	pan_gene_31276	Ratio_of_ear_height_to_total_height	Height_above_ear;Ratio_of_ear_height_to_total_height	0	1	1	1	0	0	0	0	1	0	0	0	1	0	0	0	0	0	0	0	0	1	0	0	0	0	6	dispensable
pan_gene_22124	pan_gene_4183	Ratio_of_ear_height_to_total_height	Ratio_of_ear_height_to_total_height	0	1	1	1	0	0	0	0	0	0	0	1	1	0	1	0	0	0	0	1	0	1	1	0	0	0	9	dispensable
pan_gene_22124	pan_gene_4207	Ratio_of_ear_height_to_total_height	Days_to_silk;Height_per_day_(until_flowering);Ratio_of_ear_height_to_total_height	0	1	0	0	0	0	0	0	0	0	0	0	0	0	0	0	0	0	0	0	0	0	0	0	0	0	1	private
pan_gene_22124	pan_gene_5532	Ratio_of_ear_height_to_total_height	100_Kernel_weight;Ear_height;Nodes_per_plant;Ratio_of_ear_height_to_total_height	0	1	0	0	1	0	0	0	0	1	1	1	0	0	0	0	0	1	1	1	0	0	1	0	0	0	9	dispensable
pan_gene_22124	pan_gene_585	Ratio_of_ear_height_to_total_height	Ratio_of_ear_height_to_total_height	0	1	0	1	0	0	0	1	0	0	0	1	1	0	0	0	0	1	0	1	0	0	1	0	0	0	8	dispensable
pan_gene_22124	pan_gene_7741	Ratio_of_ear_height_to_total_height	Ear_height;Northern_Leaf_Blight;Ratio_of_ear_height_to_total_height	0	1	0	0	0	0	0	0	0	0	0	0	0	0	0	0	0	0	0	0	0	1	0	0	0	0	2	dispensable
pan_gene_22124	pan_gene_8250	Ratio_of_ear_height_to_total_height	Ear_height;Ratio_of_ear_height_to_total_height	0	1	0	0	0	0	0	0	0	0	1	0	0	0	0	0	0	1	1	0	0	0	1	0	0	1	6	dispensable
pan_gene_22124	pan_gene_8252	Ratio_of_ear_height_to_total_height	Ratio_of_ear_height_to_total_height	0	1	0	0	0	0	0	0	0	0	0	0	0	0	0	0	0	0	0	0	0	0	1	0	0	0	2	dispensable
pan_gene_22124	pan_gene_8393	Ratio_of_ear_height_to_total_height	Photoperiod_Growing-degree_days_to_silk;Photoperiod_growing-degree_days_to_anthesis;Plant_height;Ratio_of_ear_height_to_total_height	0	0	1	0	0	0	0	0	0	0	0	0	0	0	0	0	0	0	0	0	0	0	0	0	0	0	1	private
pan_gene_22124	pan_gene_8601	Ratio_of_ear_height_to_total_height	Ratio_of_ear_height_to_total_height	0	1	0	1	0	0	0	0	0	0	0	0	0	0	0	0	0	1	0	0	0	1	0	0	0	1	5	dispensable
pan_gene_22124	pan_gene_9232	Ratio_of_ear_height_to_total_height	Ratio_of_ear_height_to_total_height	0	1	0	1	0	0	0	0	0	0	0	0	1	0	0	0	0	0	0	0	0	0	0	1	0	0	4	dispensable
pan_gene_22124	pan_gene_97998	Ratio_of_ear_height_to_total_height	Ear_height;Nodes_to_ear;Ratio_of_ear_height_to_total_height;Tassel_length	0	0	0	1	0	0	0	0	0	0	0	0	0	0	1	0	0	1	0	0	0	0	0	0	0	0	3	dispensable
pan_gene_22125	pan_gene_2769	Ratio_of_ear_height_to_total_height	Nodes_to_ear;Ratio_of_ear_height_to_total_height	0	1	0	0	0	0	0	1	0	0	0	0	0	0	0	0	0	0	0	0	0	0	0	0	1	0	3	dispensable
pan_gene_22125	pan_gene_29598	Ratio_of_ear_height_to_total_height	Days_to_anthesis;Days_to_silk;Leaf_width;Nodes_per_plant;Ratio_of_ear_height_to_total_height	0	1	0	1	1	1	0	1	0	0	1	0	1	1	0	1	0	0	1	0	0	1	0	0	0	0	11	near-core
pan_gene_22125	pan_gene_32094	Ratio_of_ear_height_to_total_height	Height_per_day_(until_flowering);Plant_height;Ratio_of_ear_height_to_total_height	0	1	0	0	0	0	0	0	0	0	0	0	0	0	0	0	0	0	0	0	0	0	0	0	0	0	1	private
pan_gene_22125	pan_gene_59786	Ratio_of_ear_height_to_total_height	Average_internode_length_(whole_plant);Ratio_of_ear_height_to_total_height	0	0	0	1	1	0	0	1	0	0	0	0	0	0	0	0	0	0	0	0	0	1	0	0	0	0	4	dispensable
pan_gene_22125	pan_gene_8862	Ratio_of_ear_height_to_total_height	Nodes_to_ear;Ratio_of_ear_height_to_total_height	0	1	1	0	1	0	0	0	0	0	0	0	0	0	0	1	0	0	1	0	0	0	0	0	0	0	5	dispensable
pan_gene_22129	pan_gene_22410	Nodes_per_plant;Ratio_of_ear_height_to_total_height	Photoperiod_growing-degree_days_to_anthesis;Ratio_of_ear_height_to_total_height	0	1	1	0	0	0	0	0	0	0	0	1	0	0	1	1	0	0	0	0	0	0	1	0	0	0	6	dispensable
pan_gene_22129	pan_gene_28718	Nodes_per_plant;Ratio_of_ear_height_to_total_height	Height_above_ear;Ratio_of_ear_height_to_total_height	0	1	0	0	1	0	0	1	0	0	0	0	0	0	0	1	0	0	0	0	0	0	0	0	0	1	5	dispensable
pan_gene_22129	pan_gene_31257	Nodes_per_plant;Ratio_of_ear_height_to_total_height	Ratio_of_ear_height_to_total_height;Starch	0	1	0	1	1	0	0	1	0	0	0	1	0	0	0	1	0	0	0	0	0	0	0	0	0	0	6	dispensable
pan_gene_22129	pan_gene_4580	Nodes_per_plant;Ratio_of_ear_height_to_total_height	Ratio_of_ear_height_to_total_height	0	1	1	1	0	0	1	0	0	0	0	1	0	0	0	1	0	0	0	0	0	0	0	0	1	1	8	dispensable
pan_gene_22129	pan_gene_7996	Nodes_per_plant;Ratio_of_ear_height_to_total_height	Cob_diameter;Ratio_of_ear_height_to_total_height	0	1	0	1	0	0	0	1	0	0	0	1	1	0	0	1	0	0	0	0	0	0	0	0	0	0	6	dispensable
pan_gene_22150	pan_gene_22414	Ratio_of_ear_height_to_total_height	Ear_height;Leaf_width;Nodes_to_ear;Ratio_of_ear_height_to_total_height	0	1	0	0	0	0	0	0	0	0	1	0	0	0	0	0	0	0	0	0	0	0	0	0	0	0	2	dispensable
pan_gene_22150	pan_gene_26646	Ratio_of_ear_height_to_total_height	Days_to_anthesis;Days_to_silk;Nodes_to_ear;Ratio_of_ear_height_to_total_height	0	1	0	0	0	0	0	0	0	1	0	0	0	0	0	0	0	0	0	0	0	0	0	0	0	0	2	dispensable
pan_gene_22150	pan_gene_26707	Ratio_of_ear_height_to_total_height	Days_to_silk;Nodes_per_plant;Ratio_of_ear_height_to_total_height	0	1	1	0	0	0	0	1	1	0	0	0	0	0	0	0	0	1	0	1	1	0	1	1	1	1	11	near-core
pan_gene_22150	pan_gene_27657	Ratio_of_ear_height_to_total_height	Nodes_per_plant;Ratio_of_ear_height_to_total_height;Tassel_branch_number	0	1	1	1	0	1	1	1	1	1	0	1	1	1	1	1	1	1	1	1	1	0	1	1	1	1	22	core
pan_gene_22150	pan_gene_27659	Ratio_of_ear_height_to_total_height	Days_to_anthesis;Nodes_per_plant;Photoperiod_Growing-degree_days_to_silk;Photoperiod_growing-degree_days_to_anthesis;Ratio_of_ear_height_to_total_height	0	1	0	0	1	0	1	0	0	0	0	0	0	0	1	1	0	0	0	1	0	0	0	0	0	0	6	dispensable
pan_gene_22150	pan_gene_27764	Ratio_of_ear_height_to_total_height	Ratio_of_ear_height_to_total_height	0	1	0	0	1	1	0	0	0	0	0	0	0	0	0	0	1	0	0	0	0	0	0	0	1	1	6	dispensable
pan_gene_22150	pan_gene_28216	Ratio_of_ear_height_to_total_height	Ratio_of_ear_height_to_total_height	0	1	1	0	1	0	0	0	0	0	1	0	0	0	0	0	0	0	0	0	1	0	0	1	0	0	6	dispensable
pan_gene_22150	pan_gene_28243	Ratio_of_ear_height_to_total_height	Nodes_to_ear;Ratio_of_ear_height_to_total_height	0	1	0	0	0	1	0	0	0	0	0	0	0	0	0	0	0	0	0	0	0	0	0	0	0	0	2	dispensable
pan_gene_22150	pan_gene_28883	Ratio_of_ear_height_to_total_height	Height_per_day_(until_flowering);Nodes_per_plant;Photoperiod_Growing-degree_days_to_silk;Photoperiod_growing-degree_days_to_anthesis;Ratio_of_ear_height_to_total_height	0	1	0	0	1	0	1	0	1	0	0	0	0	0	0	0	0	1	0	0	1	0	0	0	1	0	7	dispensable
pan_gene_22150	pan_gene_31281	Ratio_of_ear_height_to_total_height	Ratio_of_ear_height_to_total_height;Southern_leaf_blight	0	1	0	0	0	1	1	0	0	0	1	0	0	0	0	0	0	0	1	0	0	1	0	0	1	0	7	dispensable
pan_gene_22150	pan_gene_31361	Ratio_of_ear_height_to_total_height	Nodes_to_ear;Northern_Leaf_Blight;Ratio_of_ear_height_to_total_height	0	1	0	0	0	0	1	0	0	0	0	0	0	0	0	0	0	0	0	0	1	0	0	0	0	0	3	dispensable
pan_gene_22150	pan_gene_32089	Ratio_of_ear_height_to_total_height	Ratio_of_ear_height_to_total_height	0	1	0	1	0	0	0	0	1	0	0	0	0	0	0	0	0	0	0	0	0	0	0	0	0	0	3	dispensable
pan_gene_22150	pan_gene_32442	Ratio_of_ear_height_to_total_height	Ratio_of_ear_height_to_total_height	0	1	0	0	0	1	0	0	0	0	1	1	0	0	0	0	1	1	0	1	0	0	0	0	0	0	7	dispensable
pan_gene_22150	pan_gene_4183	Ratio_of_ear_height_to_total_height	Ratio_of_ear_height_to_total_height	0	1	0	0	0	0	1	1	0	0	1	0	0	0	0	0	0	0	1	0	0	1	0	0	0	0	6	dispensable
pan_gene_22150	pan_gene_4881	Ratio_of_ear_height_to_total_height	Chlorophyll_B;Fumarate;Ratio_of_ear_height_to_total_height	0	1	1	1	1	0	1	1	1	0	1	1	1	1	1	0	0	1	1	1	1	1	1	1	1	1	21	core
pan_gene_22150	pan_gene_4982	Ratio_of_ear_height_to_total_height	Ear_height;Ratio_of_ear_height_to_total_height	0	1	0	1	1	1	0	0	0	0	0	0	0	0	0	1	0	0	0	1	0	0	0	0	0	1	7	dispensable
pan_gene_22150	pan_gene_5220	Ratio_of_ear_height_to_total_height	100_Kernel_weight;Ratio_of_ear_height_to_total_height;Starch	0	1	0	0	0	0	0	0	0	0	1	0	1	0	1	0	1	0	1	0	0	0	0	0	1	0	7	dispensable
pan_gene_22150	pan_gene_584	Ratio_of_ear_height_to_total_height	Ratio_of_ear_height_to_total_height;Stalk_strength	0	1	0	1	1	0	0	0	0	0	0	0	1	0	0	0	0	0	0	0	1	0	1	0	0	0	6	dispensable
pan_gene_22150	pan_gene_585	Ratio_of_ear_height_to_total_height	Ratio_of_ear_height_to_total_height	0	1	0	0	1	0	1	1	1	1	0	1	1	0	0	0	0	1	0	0	1	0	0	1	0	1	12	near-core
pan_gene_22150	pan_gene_7741	Ratio_of_ear_height_to_total_height	Ear_height;Northern_Leaf_Blight;Ratio_of_ear_height_to_total_height	0	1	1	0	0	0	1	1	0	0	1	0	0	0	0	0	0	0	1	1	0	1	0	0	0	0	8	dispensable
pan_gene_22150	pan_gene_8601	Ratio_of_ear_height_to_total_height	Ratio_of_ear_height_to_total_height	0	1	1	1	1	0	0	0	0	1	0	0	1	1	0	1	1	1	0	1	1	1	0	0	0	1	14	near-core
pan_gene_22150	pan_gene_8843	Ratio_of_ear_height_to_total_height	Days_to_anthesis;Ratio_of_ear_height_to_total_height	0	1	0	0	0	0	0	0	0	1	0	0	0	0	0	0	0	1	0	0	0	0	0	1	0	0	4	dispensable
pan_gene_22150	pan_gene_97998	Ratio_of_ear_height_to_total_height	Ear_height;Nodes_to_ear;Ratio_of_ear_height_to_total_height;Tassel_length	0	0	0	0	0	0	0	0	0	0	0	0	0	0	0	0	0	1	0	0	0	0	0	0	0	0	1	private
pan_gene_22179	pan_gene_7488	Average_internode_length_(below_ear);Malate;Ratio_of_ear_height_to_total_height	Ratio_of_ear_height_to_total_height	0	1	0	0	0	0	0	0	0	0	0	0	0	0	0	0	0	0	0	0	0	0	0	0	0	0	1	private
pan_gene_22295	pan_gene_26973	Days_to_anthesis;Ratio_of_ear_height_to_total_height	Cob_diameter;Leaf_length;Ratio_of_ear_height_to_total_height	0	1	0	0	0	0	0	0	0	0	0	0	0	0	0	0	0	0	0	0	0	0	0	0	0	0	1	private
pan_gene_22296	pan_gene_251	Days_to_anthesis;Ratio_of_ear_height_to_total_height	Ratio_of_ear_height_to_total_height	0	1	1	1	1	1	1	0	0	1	1	0	1	1	1	1	0	1	0	1	1	0	1	0	0	0	16	near-core
pan_gene_22296	pan_gene_28328	Days_to_anthesis;Ratio_of_ear_height_to_total_height	Ear_height;Nodes_to_ear;Ratio_of_ear_height_to_total_height	0	1	0	1	0	0	0	0	0	0	0	0	0	0	0	1	0	0	0	0	0	0	1	0	0	1	5	dispensable
pan_gene_22296	pan_gene_28718	Days_to_anthesis;Ratio_of_ear_height_to_total_height	Height_above_ear;Ratio_of_ear_height_to_total_height	0	1	0	0	0	0	1	0	0	0	0	0	0	0	0	1	0	0	0	0	0	0	1	0	0	0	4	dispensable
pan_gene_22296	pan_gene_31257	Days_to_anthesis;Ratio_of_ear_height_to_total_height	Ratio_of_ear_height_to_total_height;Starch	0	1	0	1	1	0	0	0	0	0	0	0	1	1	0	1	0	0	0	0	0	0	0	0	0	0	6	dispensable
pan_gene_22296	pan_gene_32690	Days_to_anthesis;Ratio_of_ear_height_to_total_height	Ratio_of_ear_height_to_total_height;Sucrose	0	1	0	1	0	0	0	1	0	0	0	0	0	0	0	1	0	0	0	0	0	0	0	0	0	0	4	dispensable
pan_gene_22296	pan_gene_8324	Days_to_anthesis;Ratio_of_ear_height_to_total_height	Ratio_of_ear_height_to_total_height	0	1	0	0	0	0	0	0	0	0	0	0	0	0	1	0	0	0	0	0	0	0	1	0	0	0	3	dispensable
pan_gene_22303	pan_gene_4077	Days_to_anthesis;Days_to_silk;Nodes_to_ear;Ratio_of_ear_height_to_total_height	Ratio_of_ear_height_to_total_height;Tassel_branch_number	0	1	0	0	0	0	0	0	1	1	0	1	1	1	1	0	0	1	1	1	1	1	1	1	0	1	15	near-core
pan_gene_22303	pan_gene_7537	Days_to_anthesis;Days_to_silk;Nodes_to_ear;Ratio_of_ear_height_to_total_height	Days_to_silk;Ratio_of_ear_height_to_total_height	0	1	0	1	0	1	0	0	1	0	0	1	0	1	0	0	0	0	0	1	0	1	0	1	0	0	9	dispensable
pan_gene_22347	pan_gene_4994	Leaf_width;Nodes_above_ear;Nodes_to_ear;Ratio_of_ear_height_to_total_height	Average_internode_length_(below_ear);Ear_height;Nitrate;Northern_Leaf_Blight;Ratio_of_ear_height_to_total_height	0	1	0	0	1	0	0	0	0	0	0	0	0	0	0	0	0	0	0	0	0	0	0	1	0	0	3	dispensable
pan_gene_22365	pan_gene_6299	Anthesis-silking_interval;Days_to_silk;Ear_row_number;Ratio_of_ear_height_to_total_height	Ear_height;Ratio_of_ear_height_to_total_height	0	1	0	0	1	0	0	0	0	1	1	1	1	0	0	0	0	0	0	0	0	0	0	0	1	0	7	dispensable
pan_gene_22365	pan_gene_7740	Anthesis-silking_interval;Days_to_silk;Ear_row_number;Ratio_of_ear_height_to_total_height	Average_internode_length_(whole_plant);Chlorophyll_B;Ear_height;Ratio_of_ear_height_to_total_height;Tassel_branch_number	0	1	0	1	0	1	1	0	1	0	0	0	1	0	0	0	1	0	0	0	1	0	0	0	0	0	8	dispensable
pan_gene_22365	pan_gene_8611	Anthesis-silking_interval;Days_to_silk;Ear_row_number;Ratio_of_ear_height_to_total_height	Ear_row_number;Ratio_of_ear_height_to_total_height	0	1	0	0	0	0	0	0	0	0	0	0	0	0	0	0	0	0	0	0	0	0	0	0	0	0	1	private
pan_gene_22365	pan_gene_9243	Anthesis-silking_interval;Days_to_silk;Ear_row_number;Ratio_of_ear_height_to_total_height	Nodes_to_ear;Ratio_of_ear_height_to_total_height	0	1	0	0	0	0	0	0	0	1	1	0	1	0	0	0	0	0	0	0	0	0	0	0	1	0	5	dispensable
pan_gene_22409	pan_gene_22489	Photoperiod_growing-degree_days_to_anthesis;Ratio_of_ear_height_to_total_height	Ratio_of_ear_height_to_total_height	0	1	0	0	0	0	0	0	0	0	0	0	0	0	0	0	0	0	1	0	0	0	0	0	0	0	2	dispensable
pan_gene_22409	pan_gene_68983	Photoperiod_growing-degree_days_to_anthesis;Ratio_of_ear_height_to_total_height	Ratio_of_ear_height_to_total_height;Total_amino_acids	0	1	0	0	0	0	0	0	0	1	1	0	1	0	0	0	1	0	0	0	0	0	1	0	0	0	6	dispensable
pan_gene_22414	pan_gene_22467	Ear_height;Leaf_width;Nodes_to_ear;Ratio_of_ear_height_to_total_height	Chlorophyll_B;Ratio_of_ear_height_to_total_height	0	0	0	0	1	0	0	0	0	0	0	0	0	0	0	0	0	0	0	0	0	0	0	0	0	0	1	private
pan_gene_22414	pan_gene_24823	Ear_height;Leaf_width;Nodes_to_ear;Ratio_of_ear_height_to_total_height	Ratio_of_ear_height_to_total_height	0	1	0	0	0	0	0	0	0	1	1	0	1	0	0	0	0	1	0	0	0	0	1	0	0	0	6	dispensable
pan_gene_22414	pan_gene_27659	Ear_height;Leaf_width;Nodes_to_ear;Ratio_of_ear_height_to_total_height	Days_to_anthesis;Nodes_per_plant;Photoperiod_Growing-degree_days_to_silk;Photoperiod_growing-degree_days_to_anthesis;Ratio_of_ear_height_to_total_height	0	1	0	0	0	0	0	0	0	1	0	0	0	0	0	0	0	0	1	0	0	0	0	0	0	0	3	dispensable
pan_gene_22414	pan_gene_27861	Ear_height;Leaf_width;Nodes_to_ear;Ratio_of_ear_height_to_total_height	Ratio_of_ear_height_to_total_height	0	0	0	1	0	0	0	0	0	0	0	0	0	0	0	0	0	0	0	0	0	0	0	0	0	0	1	private
pan_gene_22414	pan_gene_28356	Ear_height;Leaf_width;Nodes_to_ear;Ratio_of_ear_height_to_total_height	Height_above_ear;Ratio_of_ear_height_to_total_height	0	0	0	0	0	0	0	0	0	0	0	0	0	0	0	0	0	1	0	0	0	0	0	0	0	0	1	private
pan_gene_22414	pan_gene_30231	Ear_height;Leaf_width;Nodes_to_ear;Ratio_of_ear_height_to_total_height	Ratio_of_ear_height_to_total_height;Tassel_length	0	1	0	1	1	0	1	1	1	0	1	1	1	1	0	1	0	0	1	0	1	0	1	1	0	1	16	near-core
pan_gene_22414	pan_gene_31281	Ear_height;Leaf_width;Nodes_to_ear;Ratio_of_ear_height_to_total_height	Ratio_of_ear_height_to_total_height;Southern_leaf_blight	0	1	1	1	0	0	1	0	1	1	0	0	1	0	0	0	0	0	1	1	0	0	1	0	0	0	10	dispensable
pan_gene_22414	pan_gene_31361	Ear_height;Leaf_width;Nodes_to_ear;Ratio_of_ear_height_to_total_height	Nodes_to_ear;Northern_Leaf_Blight;Ratio_of_ear_height_to_total_height	0	1	0	1	0	0	0	0	1	0	0	0	0	0	0	0	0	0	0	0	0	0	0	0	0	0	3	dispensable
pan_gene_22414	pan_gene_32091	Ear_height;Leaf_width;Nodes_to_ear;Ratio_of_ear_height_to_total_height	Boxcox-transformed_leaf_angle;Nodes_above_ear;Ratio_of_ear_height_to_total_height	0	1	0	1	1	0	0	0	1	0	1	0	1	0	0	0	0	0	0	0	0	0	1	0	0	0	7	dispensable
pan_gene_22414	pan_gene_4322	Ear_height;Leaf_width;Nodes_to_ear;Ratio_of_ear_height_to_total_height	Ratio_of_ear_height_to_total_height;Tassel_branch_number	0	1	1	0	0	0	1	0	1	1	0	0	1	0	0	0	0	1	1	1	0	0	1	0	0	0	10	dispensable
pan_gene_22414	pan_gene_5220	Ear_height;Leaf_width;Nodes_to_ear;Ratio_of_ear_height_to_total_height	100_Kernel_weight;Ratio_of_ear_height_to_total_height;Starch	0	1	0	1	1	1	0	1	1	1	0	0	0	1	0	0	0	0	1	0	0	0	0	0	0	0	9	dispensable
pan_gene_22414	pan_gene_5532	Ear_height;Leaf_width;Nodes_to_ear;Ratio_of_ear_height_to_total_height	100_Kernel_weight;Ear_height;Nodes_per_plant;Ratio_of_ear_height_to_total_height	0	1	0	1	1	0	0	1	1	1	1	0	0	1	1	0	0	1	1	1	1	1	0	1	0	1	16	near-core
pan_gene_22414	pan_gene_7481	Ear_height;Leaf_width;Nodes_to_ear;Ratio_of_ear_height_to_total_height	Height_above_ear;Ratio_of_ear_height_to_total_height;Stalk_strength	0	0	0	1	0	0	0	0	0	0	0	0	0	0	0	0	0	1	0	0	0	0	0	0	0	0	2	dispensable
pan_gene_22414	pan_gene_8000	Ear_height;Leaf_width;Nodes_to_ear;Ratio_of_ear_height_to_total_height	Days_to_silk;Leaf_length;Ratio_of_ear_height_to_total_height	0	1	0	1	1	0	0	1	1	0	1	1	1	1	1	1	0	1	1	0	1	0	1	1	0	1	17	near-core
pan_gene_22414	pan_gene_8610	Ear_height;Leaf_width;Nodes_to_ear;Ratio_of_ear_height_to_total_height	Ratio_of_ear_height_to_total_height	0	0	0	0	1	0	0	1	0	0	0	0	0	0	0	0	0	0	0	0	0	0	0	0	0	0	2	dispensable
pan_gene_22414	pan_gene_8843	Ear_height;Leaf_width;Nodes_to_ear;Ratio_of_ear_height_to_total_height	Days_to_anthesis;Ratio_of_ear_height_to_total_height	0	1	0	0	1	0	0	0	1	0	0	0	0	0	0	0	0	0	0	0	0	0	0	0	0	0	3	dispensable
pan_gene_22414	pan_gene_9160	Ear_height;Leaf_width;Nodes_to_ear;Ratio_of_ear_height_to_total_height	Ratio_of_ear_height_to_total_height	0	0	0	1	0	0	0	0	0	0	0	0	0	0	0	0	0	0	0	0	0	0	0	0	0	0	1	private
pan_gene_22467	pan_gene_27657	Chlorophyll_B;Ratio_of_ear_height_to_total_height	Nodes_per_plant;Ratio_of_ear_height_to_total_height;Tassel_branch_number	0	0	0	0	0	0	0	0	0	0	0	0	0	0	0	1	0	0	1	0	0	0	0	0	0	1	3	dispensable
pan_gene_22467	pan_gene_27764	Chlorophyll_B;Ratio_of_ear_height_to_total_height	Ratio_of_ear_height_to_total_height	0	0	0	0	1	0	0	0	0	0	0	0	0	0	0	0	0	0	0	0	0	0	0	0	0	1	2	dispensable
pan_gene_22467	pan_gene_30231	Chlorophyll_B;Ratio_of_ear_height_to_total_height	Ratio_of_ear_height_to_total_height;Tassel_length	0	0	0	0	1	0	0	0	0	0	0	0	0	0	0	1	1	0	1	0	0	0	0	0	0	1	5	dispensable
pan_gene_22467	pan_gene_31281	Chlorophyll_B;Ratio_of_ear_height_to_total_height	Ratio_of_ear_height_to_total_height;Southern_leaf_blight	0	0	0	0	0	0	0	0	0	1	0	0	0	0	0	0	0	0	0	0	0	0	0	0	0	0	1	private
pan_gene_22467	pan_gene_32442	Chlorophyll_B;Ratio_of_ear_height_to_total_height	Ratio_of_ear_height_to_total_height	0	0	0	0	1	0	0	0	0	0	0	0	0	0	0	0	1	0	0	0	0	0	0	0	0	0	2	dispensable
pan_gene_22467	pan_gene_4183	Chlorophyll_B;Ratio_of_ear_height_to_total_height	Ratio_of_ear_height_to_total_height	0	0	0	0	1	0	0	0	0	0	0	0	0	0	0	1	0	0	0	0	0	0	0	0	0	0	2	dispensable
pan_gene_22467	pan_gene_5532	Chlorophyll_B;Ratio_of_ear_height_to_total_height	100_Kernel_weight;Ear_height;Nodes_per_plant;Ratio_of_ear_height_to_total_height	0	0	0	0	1	0	0	0	0	0	0	0	0	0	0	1	0	0	1	0	0	0	0	0	0	1	4	dispensable
pan_gene_22467	pan_gene_7481	Chlorophyll_B;Ratio_of_ear_height_to_total_height	Height_above_ear;Ratio_of_ear_height_to_total_height;Stalk_strength	0	0	0	0	0	0	0	0	0	0	0	0	0	0	0	1	0	0	0	0	0	0	0	0	0	0	1	private
pan_gene_22467	pan_gene_8601	Chlorophyll_B;Ratio_of_ear_height_to_total_height	Ratio_of_ear_height_to_total_height	0	0	0	0	1	0	0	0	0	1	0	0	0	0	0	1	1	0	0	0	0	0	0	0	0	1	5	dispensable
pan_gene_22467	pan_gene_8616	Chlorophyll_B;Ratio_of_ear_height_to_total_height	Photoperiod_Growing-degree_days_to_silk;Ratio_of_ear_height_to_total_height	0	0	0	0	0	0	0	0	0	0	0	0	0	0	0	0	1	0	1	0	0	0	0	0	0	1	3	dispensable
pan_gene_22467	pan_gene_8843	Chlorophyll_B;Ratio_of_ear_height_to_total_height	Days_to_anthesis;Ratio_of_ear_height_to_total_height	0	0	0	0	1	0	0	0	0	1	0	0	0	0	0	0	0	0	0	0	0	0	0	0	0	0	2	dispensable
pan_gene_22488	pan_gene_26793	Ratio_of_ear_height_to_total_height;Tassel_length	Nodes_per_plant;Ratio_of_ear_height_to_total_height	0	1	0	1	0	0	0	0	0	0	0	0	0	0	0	0	0	1	0	0	0	1	1	0	0	0	5	dispensable
pan_gene_22488	pan_gene_26861	Ratio_of_ear_height_to_total_height;Tassel_length	Ratio_of_ear_height_to_total_height	0	1	1	0	0	0	1	1	0	0	0	1	0	0	0	0	0	0	0	0	0	0	0	0	1	0	6	dispensable
pan_gene_22488	pan_gene_28243	Ratio_of_ear_height_to_total_height;Tassel_length	Nodes_to_ear;Ratio_of_ear_height_to_total_height	0	1	0	0	0	0	0	0	0	0	0	0	0	1	0	0	0	0	0	0	0	0	1	0	0	0	3	dispensable
pan_gene_22488	pan_gene_28328	Ratio_of_ear_height_to_total_height;Tassel_length	Ear_height;Nodes_to_ear;Ratio_of_ear_height_to_total_height	0	1	0	0	0	0	0	0	0	0	0	0	1	0	0	0	0	0	0	0	0	0	0	0	0	0	2	dispensable
pan_gene_22488	pan_gene_32196	Ratio_of_ear_height_to_total_height;Tassel_length	Ratio_of_ear_height_to_total_height	0	1	1	0	1	0	0	0	0	0	0	0	0	0	0	1	0	0	0	0	0	0	0	0	0	0	4	dispensable
pan_gene_22488	pan_gene_4883	Ratio_of_ear_height_to_total_height;Tassel_length	Chlorophyll_B;Ratio_of_ear_height_to_total_height	0	1	1	1	0	0	1	1	0	0	1	0	0	0	0	1	0	1	0	0	0	0	1	0	0	0	9	dispensable
pan_gene_22488	pan_gene_5257	Ratio_of_ear_height_to_total_height;Tassel_length	Ratio_of_ear_height_to_total_height;Total_amino_acids	0	1	1	1	0	0	0	1	0	0	1	0	0	0	0	1	0	0	0	0	0	0	1	0	0	0	7	dispensable
pan_gene_22488	pan_gene_5532	Ratio_of_ear_height_to_total_height;Tassel_length	100_Kernel_weight;Ear_height;Nodes_per_plant;Ratio_of_ear_height_to_total_height	0	1	1	1	0	0	0	1	0	0	1	0	0	0	0	1	0	1	0	0	0	0	1	0	0	0	8	dispensable
pan_gene_22488	pan_gene_8252	Ratio_of_ear_height_to_total_height;Tassel_length	Ratio_of_ear_height_to_total_height	0	1	1	0	1	0	0	0	1	0	0	1	1	0	0	0	0	0	0	0	0	0	1	0	0	0	7	dispensable
pan_gene_22488	pan_gene_8667	Ratio_of_ear_height_to_total_height;Tassel_length	Ear_height;Ratio_of_ear_height_to_total_height	0	1	1	0	0	0	0	0	0	1	1	0	0	0	0	1	1	0	0	0	0	1	0	0	0	0	7	dispensable
pan_gene_22488	pan_gene_9232	Ratio_of_ear_height_to_total_height;Tassel_length	Ratio_of_ear_height_to_total_height	0	1	0	0	0	0	0	0	0	0	0	0	0	0	0	0	0	0	0	0	0	0	0	0	0	0	1	private
pan_gene_22492	pan_gene_26707	Average_internode_length_(below_ear);Ratio_of_ear_height_to_total_height	Days_to_silk;Nodes_per_plant;Ratio_of_ear_height_to_total_height	0	1	0	0	0	0	0	0	0	0	0	1	0	0	0	0	0	0	0	0	1	0	0	0	0	0	3	dispensable
pan_gene_22492	pan_gene_8100	Average_internode_length_(below_ear);Ratio_of_ear_height_to_total_height	Average_internode_length_(above_ear);Days_to_anthesis;Leaf_length;Ratio_of_ear_height_to_total_height	0	1	0	0	0	0	0	0	0	0	0	0	0	0	0	0	0	0	0	0	0	0	0	0	0	0	1	private
pan_gene_22773	pan_gene_27232	Boxcox-transformed_leaf_angle;Ear_row_number;Nodes_to_ear;Ratio_of_ear_height_to_total_height	Ratio_of_ear_height_to_total_height	0	1	0	0	0	0	0	0	0	0	0	0	0	1	0	1	1	0	0	0	0	0	0	0	0	0	4	dispensable
pan_gene_22773	pan_gene_7537	Boxcox-transformed_leaf_angle;Ear_row_number;Nodes_to_ear;Ratio_of_ear_height_to_total_height	Days_to_silk;Ratio_of_ear_height_to_total_height	0	1	0	1	0	0	0	0	0	0	0	1	0	1	0	0	0	0	0	0	0	0	0	1	0	0	5	dispensable
pan_gene_22820	pan_gene_22985	Ratio_of_ear_height_to_total_height	Ratio_of_ear_height_to_total_height	0	0	0	1	1	0	0	0	0	0	0	0	0	0	0	0	1	0	0	1	0	0	0	0	0	0	4	dispensable
pan_gene_22820	pan_gene_251	Ratio_of_ear_height_to_total_height	Ratio_of_ear_height_to_total_height	0	1	1	0	0	0	0	0	1	0	0	0	0	0	0	1	0	1	0	0	0	0	1	0	0	0	6	dispensable
pan_gene_22820	pan_gene_26861	Ratio_of_ear_height_to_total_height	Ratio_of_ear_height_to_total_height	0	1	0	0	0	0	1	1	1	1	0	0	1	0	0	0	0	1	0	1	0	0	0	0	1	1	10	dispensable
pan_gene_22820	pan_gene_27648	Ratio_of_ear_height_to_total_height	Ear_height;Nodes_to_ear;PCA_of_metabolites:_PC1;Ratio_of_ear_height_to_total_height	0	0	0	0	0	0	0	0	0	1	0	0	0	0	0	0	0	0	0	0	0	0	0	0	0	0	1	private
pan_gene_22820	pan_gene_2768	Ratio_of_ear_height_to_total_height	Nodes_to_ear;Ratio_of_ear_height_to_total_height	0	1	0	1	0	0	0	1	0	1	0	0	1	1	0	1	0	0	0	0	0	0	1	1	0	0	9	dispensable
pan_gene_22820	pan_gene_28328	Ratio_of_ear_height_to_total_height	Ear_height;Nodes_to_ear;Ratio_of_ear_height_to_total_height	0	1	0	1	1	0	0	0	1	0	0	0	0	1	0	1	0	1	0	1	0	0	1	0	0	0	9	dispensable
pan_gene_22820	pan_gene_28335	Ratio_of_ear_height_to_total_height	Ratio_of_ear_height_to_total_height	0	1	1	1	1	0	1	1	0	1	0	0	1	1	0	1	1	1	0	1	1	0	1	0	0	0	15	near-core
pan_gene_22820	pan_gene_32690	Ratio_of_ear_height_to_total_height	Ratio_of_ear_height_to_total_height;Sucrose	0	1	0	1	0	0	0	1	0	0	0	0	0	0	0	1	0	0	0	0	0	0	0	0	0	0	4	dispensable
pan_gene_22820	pan_gene_4883	Ratio_of_ear_height_to_total_height	Chlorophyll_B;Ratio_of_ear_height_to_total_height	0	1	0	0	1	1	1	0	1	1	1	1	0	1	1	1	1	1	1	1	1	0	0	0	1	0	17	near-core
pan_gene_22820	pan_gene_5532	Ratio_of_ear_height_to_total_height	100_Kernel_weight;Ear_height;Nodes_per_plant;Ratio_of_ear_height_to_total_height	0	1	1	0	0	0	0	1	0	0	0	1	1	0	1	0	0	1	0	0	1	0	0	0	0	0	8	dispensable
pan_gene_22820	pan_gene_7741	Ratio_of_ear_height_to_total_height	Ear_height;Northern_Leaf_Blight;Ratio_of_ear_height_to_total_height	0	1	0	0	0	0	0	0	0	0	0	0	0	0	0	0	0	0	0	0	0	1	0	0	0	0	2	dispensable
pan_gene_22820	pan_gene_8100	Ratio_of_ear_height_to_total_height	Average_internode_length_(above_ear);Days_to_anthesis;Leaf_length;Ratio_of_ear_height_to_total_height	0	1	0	0	0	0	0	0	0	0	0	0	0	0	0	0	0	0	0	0	0	0	1	0	0	0	2	dispensable
pan_gene_22820	pan_gene_8252	Ratio_of_ear_height_to_total_height	Ratio_of_ear_height_to_total_height	0	1	0	0	1	0	1	1	0	0	0	0	1	1	0	0	0	0	0	1	0	0	0	0	0	0	7	dispensable
pan_gene_22985	pan_gene_26706	Ratio_of_ear_height_to_total_height	Days_to_anthesis;Days_to_silk;Ratio_of_ear_height_to_total_height	0	0	0	1	1	0	0	0	0	0	0	0	0	0	0	0	0	0	0	0	0	0	0	0	0	0	2	dispensable
pan_gene_22985	pan_gene_28328	Ratio_of_ear_height_to_total_height	Ear_height;Nodes_to_ear;Ratio_of_ear_height_to_total_height	0	0	0	1	1	0	0	0	0	0	1	0	1	0	0	0	0	0	0	1	0	0	0	0	0	0	5	dispensable
pan_gene_22985	pan_gene_28335	Ratio_of_ear_height_to_total_height	Ratio_of_ear_height_to_total_height	0	0	0	0	0	0	0	0	0	0	0	0	0	0	0	0	0	0	0	0	0	0	1	0	0	0	1	private
pan_gene_22985	pan_gene_4881	Ratio_of_ear_height_to_total_height	Chlorophyll_B;Fumarate;Ratio_of_ear_height_to_total_height	0	0	0	1	1	1	0	0	0	0	0	0	0	0	0	0	0	0	0	1	0	0	0	0	0	0	4	dispensable
pan_gene_22985	pan_gene_7741	Ratio_of_ear_height_to_total_height	Ear_height;Northern_Leaf_Blight;Ratio_of_ear_height_to_total_height	0	0	0	0	0	0	0	0	0	0	1	0	0	0	0	0	0	0	0	0	0	0	0	0	0	0	1	private
pan_gene_22985	pan_gene_8100	Ratio_of_ear_height_to_total_height	Average_internode_length_(above_ear);Days_to_anthesis;Leaf_length;Ratio_of_ear_height_to_total_height	0	0	0	0	0	0	0	0	0	0	0	0	0	0	0	0	0	0	0	0	0	0	1	0	0	0	1	private
pan_gene_22985	pan_gene_8250	Ratio_of_ear_height_to_total_height	Ear_height;Ratio_of_ear_height_to_total_height	0	0	0	1	1	1	1	0	0	0	1	0	1	0	1	0	1	0	0	1	0	0	0	0	0	0	9	dispensable
pan_gene_22985	pan_gene_8616	Ratio_of_ear_height_to_total_height	Photoperiod_Growing-degree_days_to_silk;Ratio_of_ear_height_to_total_height	0	0	0	1	1	0	0	0	0	0	0	0	0	0	0	0	0	0	0	0	0	0	0	0	0	0	2	dispensable
pan_gene_23323	pan_gene_32094	Ear_height;Ratio_of_ear_height_to_total_height	Height_per_day_(until_flowering);Plant_height;Ratio_of_ear_height_to_total_height	0	1	0	0	0	0	1	0	0	0	0	0	0	0	0	0	0	1	0	0	0	1	0	0	1	0	5	dispensable
pan_gene_23346	pan_gene_9198	Ratio_of_ear_height_to_total_height	Average_internode_length_(below_ear);Average_internode_length_(whole_plant);Ear_height;Glucose;Height_above_ear;Leaf_length;Nodes_per_plant;Nodes_to_ear;PCA_of_metabolites:_PC1;Ratio_of_ear_height_to_total_height;Southern_leaf_blight	0	1	0	0	0	0	0	0	0	0	0	0	0	0	0	0	0	0	0	0	0	0	0	0	0	0	1	private
pan_gene_23460	pan_gene_26642	Ratio_of_ear_height_to_total_height	Days_to_anthesis;Nodes_to_ear;Ratio_of_ear_height_to_total_height	0	1	0	0	0	0	1	0	1	0	0	0	0	0	0	0	0	0	0	0	0	0	0	0	0	0	3	dispensable
pan_gene_24600	pan_gene_30924	Ratio_of_ear_height_to_total_height	Ear_row_number;Photoperiod_Growing-degree_days_to_silk;Ratio_of_ear_height_to_total_height	0	1	0	0	0	0	0	0	0	0	0	0	0	0	0	0	0	0	0	0	0	0	0	0	0	0	1	private
pan_gene_24766	pan_gene_68979	Average_internode_length_(above_ear);Average_internode_length_(whole_plant);Ratio_of_ear_height_to_total_height	Ratio_of_ear_height_to_total_height	0	1	0	0	0	0	0	0	0	0	0	0	0	0	0	0	0	0	0	0	0	0	0	0	0	0	1	private
pan_gene_24822	pan_gene_32230	Ratio_of_ear_height_to_total_height	Ratio_of_ear_height_to_total_height	0	1	0	0	0	0	0	0	0	0	0	0	0	0	0	0	0	0	0	0	0	0	0	0	0	0	1	private
pan_gene_24823	pan_gene_27657	Ratio_of_ear_height_to_total_height	Nodes_per_plant;Ratio_of_ear_height_to_total_height;Tassel_branch_number	0	1	0	0	0	1	0	0	0	0	0	0	1	0	1	0	0	0	0	0	0	0	0	0	0	0	4	dispensable
pan_gene_24823	pan_gene_27764	Ratio_of_ear_height_to_total_height	Ratio_of_ear_height_to_total_height	0	1	0	0	0	1	0	0	0	0	0	0	0	0	1	0	0	1	0	0	0	0	1	0	0	0	5	dispensable
pan_gene_24823	pan_gene_28243	Ratio_of_ear_height_to_total_height	Nodes_to_ear;Ratio_of_ear_height_to_total_height	0	1	1	0	1	1	0	0	0	1	0	0	0	0	0	1	0	1	0	1	1	1	1	1	1	0	13	near-core
pan_gene_24823	pan_gene_29598	Ratio_of_ear_height_to_total_height	Days_to_anthesis;Days_to_silk;Leaf_width;Nodes_per_plant;Ratio_of_ear_height_to_total_height	0	1	0	0	0	1	0	0	0	0	0	0	1	0	0	0	1	1	1	0	0	1	1	1	0	0	9	dispensable
pan_gene_24823	pan_gene_30231	Ratio_of_ear_height_to_total_height	Ratio_of_ear_height_to_total_height;Tassel_length	0	1	1	0	0	1	1	0	0	0	1	0	1	0	1	0	1	0	1	0	0	0	1	0	1	0	11	near-core
pan_gene_24823	pan_gene_32094	Ratio_of_ear_height_to_total_height	Height_per_day_(until_flowering);Plant_height;Ratio_of_ear_height_to_total_height	0	1	0	0	0	0	0	0	0	0	0	0	0	0	0	0	0	0	0	0	0	0	0	0	0	0	1	private
pan_gene_24823	pan_gene_5532	Ratio_of_ear_height_to_total_height	100_Kernel_weight;Ear_height;Nodes_per_plant;Ratio_of_ear_height_to_total_height	0	1	0	0	0	0	0	0	0	0	0	0	0	0	0	0	0	1	0	0	0	0	0	0	0	1	3	dispensable
pan_gene_24823	pan_gene_585	Ratio_of_ear_height_to_total_height	Ratio_of_ear_height_to_total_height	0	1	0	0	0	1	0	0	0	0	0	0	0	0	0	0	0	1	0	0	0	0	0	0	0	0	3	dispensable
pan_gene_24823	pan_gene_8862	Ratio_of_ear_height_to_total_height	Nodes_to_ear;Ratio_of_ear_height_to_total_height	0	1	0	0	0	0	0	0	0	0	0	0	0	0	0	1	0	1	1	0	0	0	1	0	0	0	5	dispensable
pan_gene_24823	pan_gene_9232	Ratio_of_ear_height_to_total_height	Ratio_of_ear_height_to_total_height	0	1	0	0	0	0	0	0	0	0	0	0	0	0	0	0	0	0	0	0	0	0	0	0	0	0	1	private
pan_gene_251	pan_gene_26706	Ratio_of_ear_height_to_total_height	Days_to_anthesis;Days_to_silk;Ratio_of_ear_height_to_total_height	0	1	1	1	1	0	0	0	1	0	1	0	1	1	0	1	0	1	0	0	0	0	1	0	0	0	11	near-core
pan_gene_251	pan_gene_28335	Ratio_of_ear_height_to_total_height	Ratio_of_ear_height_to_total_height	0	1	0	1	0	1	1	0	0	1	1	0	1	0	1	1	0	1	0	0	1	0	1	0	0	0	12	near-core
pan_gene_251	pan_gene_32690	Ratio_of_ear_height_to_total_height	Ratio_of_ear_height_to_total_height;Sucrose	0	1	0	0	0	0	0	0	0	0	0	0	0	0	0	1	0	0	0	0	0	0	0	0	0	0	2	dispensable
pan_gene_251	pan_gene_4881	Ratio_of_ear_height_to_total_height	Chlorophyll_B;Fumarate;Ratio_of_ear_height_to_total_height	0	1	1	1	1	0	0	0	1	1	1	1	0	0	0	1	1	1	0	0	0	0	1	0	0	0	12	near-core
pan_gene_251	pan_gene_7040	Ratio_of_ear_height_to_total_height	Ratio_of_ear_height_to_total_height	0	1	1	1	1	1	1	0	1	0	1	0	1	1	1	1	0	1	0	1	0	1	1	1	0	0	17	near-core
pan_gene_25521	pan_gene_8393	100_Kernel_weight;Ratio_of_ear_height_to_total_height	Photoperiod_Growing-degree_days_to_silk;Photoperiod_growing-degree_days_to_anthesis;Plant_height;Ratio_of_ear_height_to_total_height	0	0	0	0	0	0	0	0	0	0	0	0	0	0	1	0	0	0	0	0	0	0	0	0	0	0	1	private
pan_gene_26390	pan_gene_27219	Ratio_of_ear_height_to_total_height	Ratio_of_ear_height_to_total_height	0	0	0	0	0	0	0	0	0	0	0	0	0	0	0	0	0	0	0	0	0	0	0	0	0	1	1	private
pan_gene_26390	pan_gene_28220	Ratio_of_ear_height_to_total_height	Average_internode_length_(below_ear);Ratio_of_ear_height_to_total_height	0	0	0	0	0	0	0	0	0	1	0	0	0	0	0	0	0	0	0	0	0	1	0	0	0	0	2	dispensable
pan_gene_26390	pan_gene_32433	Ratio_of_ear_height_to_total_height	Ear_height;Plant_height;Ratio_of_ear_height_to_total_height;Stalk_strength	0	0	0	0	0	0	0	0	0	1	0	1	0	0	0	0	0	0	0	0	0	0	0	0	0	0	2	dispensable
pan_gene_26411	pan_gene_4248	Average_internode_length_(below_ear);Ratio_of_ear_height_to_total_height	Ratio_of_ear_height_to_total_height	0	1	1	0	0	0	0	0	0	0	0	0	0	0	1	0	0	0	0	0	0	0	1	0	0	0	4	dispensable
pan_gene_26642	pan_gene_27896	Days_to_anthesis;Nodes_to_ear;Ratio_of_ear_height_to_total_height	Ratio_of_ear_height_to_total_height;Southern_leaf_blight	0	1	0	0	0	1	0	0	0	0	0	1	1	0	0	0	0	0	1	0	0	1	1	0	0	0	7	dispensable
pan_gene_26642	pan_gene_31340	Days_to_anthesis;Nodes_to_ear;Ratio_of_ear_height_to_total_height	Leaf_length;Ratio_of_ear_height_to_total_height	0	1	1	1	1	0	1	1	1	1	1	0	1	0	1	1	1	1	0	0	1	0	1	0	1	0	17	near-core
pan_gene_26642	pan_gene_4803	Days_to_anthesis;Nodes_to_ear;Ratio_of_ear_height_to_total_height	Ratio_of_ear_height_to_total_height	0	1	0	0	0	0	0	0	0	0	0	0	0	0	0	0	0	0	0	0	0	0	0	0	0	0	1	private
pan_gene_26646	pan_gene_27657	Days_to_anthesis;Days_to_silk;Nodes_to_ear;Ratio_of_ear_height_to_total_height	Nodes_per_plant;Ratio_of_ear_height_to_total_height;Tassel_branch_number	0	1	0	0	0	0	0	0	0	1	0	0	0	0	0	1	0	0	0	0	0	1	0	0	0	0	4	dispensable
pan_gene_26646	pan_gene_31361	Days_to_anthesis;Days_to_silk;Nodes_to_ear;Ratio_of_ear_height_to_total_height	Nodes_to_ear;Northern_Leaf_Blight;Ratio_of_ear_height_to_total_height	0	1	1	0	0	0	0	0	0	1	0	0	1	0	0	0	0	0	0	0	0	0	1	0	0	0	5	dispensable
pan_gene_26646	pan_gene_32089	Days_to_anthesis;Days_to_silk;Nodes_to_ear;Ratio_of_ear_height_to_total_height	Ratio_of_ear_height_to_total_height	0	1	0	0	0	0	1	0	0	0	0	0	0	0	0	0	0	0	0	0	0	0	1	0	0	0	3	dispensable
pan_gene_26646	pan_gene_32442	Days_to_anthesis;Days_to_silk;Nodes_to_ear;Ratio_of_ear_height_to_total_height	Ratio_of_ear_height_to_total_height	0	1	0	0	0	0	0	0	0	0	0	0	0	0	0	0	0	0	0	0	0	0	0	0	0	0	1	private
pan_gene_26646	pan_gene_32691	Days_to_anthesis;Days_to_silk;Nodes_to_ear;Ratio_of_ear_height_to_total_height	Nodes_per_plant;Ratio_of_ear_height_to_total_height;Sucrose	0	1	0	0	0	0	0	0	0	0	0	0	0	0	0	0	0	0	0	0	0	0	0	0	0	0	1	private
pan_gene_26646	pan_gene_584	Days_to_anthesis;Days_to_silk;Nodes_to_ear;Ratio_of_ear_height_to_total_height	Ratio_of_ear_height_to_total_height;Stalk_strength	0	1	0	0	0	0	0	0	0	0	0	0	0	0	0	0	0	0	0	0	0	0	0	0	0	0	1	private
pan_gene_26646	pan_gene_8601	Days_to_anthesis;Days_to_silk;Nodes_to_ear;Ratio_of_ear_height_to_total_height	Ratio_of_ear_height_to_total_height	0	1	0	0	0	0	0	0	0	1	0	0	0	0	0	0	0	0	0	0	0	0	0	0	0	0	2	dispensable
pan_gene_26646	pan_gene_9128	Days_to_anthesis;Days_to_silk;Nodes_to_ear;Ratio_of_ear_height_to_total_height	Nodes_per_plant;Ratio_of_ear_height_to_total_height	0	1	0	0	0	0	0	0	0	0	0	0	0	0	0	0	0	0	1	0	0	0	1	1	0	0	4	dispensable
pan_gene_26699	pan_gene_5155	Anthesis-silking_interval;Days_to_silk;Leaf_length;Nodes_above_ear;Nodes_per_plant;Photoperiod_growing-degree_days_to_anthesis;Plant_height;Ratio_of_ear_height_to_total_height	Malate;Nodes_above_ear;PCA_of_metabolites:_PC1;Ratio_of_ear_height_to_total_height;Tassel_branch_number	0	0	0	0	0	0	1	0	0	0	1	0	0	0	0	0	0	0	0	0	0	0	0	0	0	0	2	dispensable
pan_gene_26706	pan_gene_8100	Days_to_anthesis;Days_to_silk;Ratio_of_ear_height_to_total_height	Average_internode_length_(above_ear);Days_to_anthesis;Leaf_length;Ratio_of_ear_height_to_total_height	0	1	0	0	0	0	0	0	1	0	0	0	1	0	0	0	0	0	0	0	0	0	0	0	0	0	3	dispensable
pan_gene_26707	pan_gene_26793	Days_to_silk;Nodes_per_plant;Ratio_of_ear_height_to_total_height	Nodes_per_plant;Ratio_of_ear_height_to_total_height	0	1	0	0	0	0	1	1	0	0	0	1	0	0	0	1	0	0	0	0	0	0	0	0	0	0	5	dispensable
pan_gene_26707	pan_gene_26861	Days_to_silk;Nodes_per_plant;Ratio_of_ear_height_to_total_height	Ratio_of_ear_height_to_total_height	0	1	1	1	0	0	1	1	1	1	1	1	1	0	0	1	0	1	1	0	0	1	1	1	1	1	18	near-core
pan_gene_26707	pan_gene_27648	Days_to_silk;Nodes_per_plant;Ratio_of_ear_height_to_total_height	Ear_height;Nodes_to_ear;PCA_of_metabolites:_PC1;Ratio_of_ear_height_to_total_height	0	0	0	0	0	0	0	0	0	1	0	0	0	0	0	0	0	0	0	0	0	0	0	0	0	0	1	private
pan_gene_26707	pan_gene_28216	Days_to_silk;Nodes_per_plant;Ratio_of_ear_height_to_total_height	Ratio_of_ear_height_to_total_height	0	1	0	0	0	0	0	0	0	1	0	0	1	0	0	0	0	1	0	0	1	0	1	1	0	0	7	dispensable
pan_gene_26707	pan_gene_28328	Days_to_silk;Nodes_per_plant;Ratio_of_ear_height_to_total_height	Ear_height;Nodes_to_ear;Ratio_of_ear_height_to_total_height	0	1	0	0	0	0	0	1	1	1	1	0	0	0	0	0	0	1	1	0	1	1	0	0	0	1	10	dispensable
pan_gene_26707	pan_gene_28883	Days_to_silk;Nodes_per_plant;Ratio_of_ear_height_to_total_height	Height_per_day_(until_flowering);Nodes_per_plant;Photoperiod_Growing-degree_days_to_silk;Photoperiod_growing-degree_days_to_anthesis;Ratio_of_ear_height_to_total_height	0	1	0	0	0	0	0	0	1	0	0	1	1	0	0	0	0	0	0	0	1	0	0	0	0	0	5	dispensable
pan_gene_26707	pan_gene_4881	Days_to_silk;Nodes_per_plant;Ratio_of_ear_height_to_total_height	Chlorophyll_B;Fumarate;Ratio_of_ear_height_to_total_height	0	1	0	0	0	0	1	0	1	1	0	1	1	0	1	0	0	1	1	1	1	1	1	0	1	1	15	near-core
pan_gene_26707	pan_gene_4883	Days_to_silk;Nodes_per_plant;Ratio_of_ear_height_to_total_height	Chlorophyll_B;Ratio_of_ear_height_to_total_height	0	1	1	0	0	0	0	0	1	1	0	0	0	0	0	0	0	0	1	0	0	1	1	1	0	0	8	dispensable
pan_gene_26707	pan_gene_5532	Days_to_silk;Nodes_per_plant;Ratio_of_ear_height_to_total_height	100_Kernel_weight;Ear_height;Nodes_per_plant;Ratio_of_ear_height_to_total_height	0	1	1	1	0	0	0	0	0	0	0	0	1	0	0	0	0	0	1	1	0	0	0	0	0	0	6	dispensable
pan_gene_26707	pan_gene_7741	Days_to_silk;Nodes_per_plant;Ratio_of_ear_height_to_total_height	Ear_height;Northern_Leaf_Blight;Ratio_of_ear_height_to_total_height	0	1	1	0	0	0	0	0	0	0	0	0	0	0	0	0	0	0	1	1	0	1	0	0	0	0	5	dispensable
pan_gene_26707	pan_gene_8100	Days_to_silk;Nodes_per_plant;Ratio_of_ear_height_to_total_height	Average_internode_length_(above_ear);Days_to_anthesis;Leaf_length;Ratio_of_ear_height_to_total_height	0	1	0	0	0	0	0	0	0	0	0	0	1	0	0	0	0	0	0	1	0	1	1	0	0	0	5	dispensable
pan_gene_26707	pan_gene_8252	Days_to_silk;Nodes_per_plant;Ratio_of_ear_height_to_total_height	Ratio_of_ear_height_to_total_height	0	1	0	1	0	0	1	0	0	0	1	0	1	0	0	0	0	0	0	0	1	0	1	0	0	1	8	dispensable
pan_gene_26707	pan_gene_8616	Days_to_silk;Nodes_per_plant;Ratio_of_ear_height_to_total_height	Photoperiod_Growing-degree_days_to_silk;Ratio_of_ear_height_to_total_height	0	1	0	0	0	1	1	0	1	0	0	0	0	0	0	0	1	1	1	1	1	1	1	0	0	1	12	near-core
pan_gene_26707	pan_gene_8843	Days_to_silk;Nodes_per_plant;Ratio_of_ear_height_to_total_height	Days_to_anthesis;Ratio_of_ear_height_to_total_height	0	1	0	0	0	0	0	0	0	0	0	0	0	0	0	0	0	0	0	0	0	0	0	1	0	0	2	dispensable
pan_gene_26793	pan_gene_26861	Nodes_per_plant;Ratio_of_ear_height_to_total_height	Ratio_of_ear_height_to_total_height	0	1	0	0	0	0	0	1	0	0	0	1	0	0	0	1	0	0	0	0	0	0	0	0	0	0	4	dispensable
pan_gene_26793	pan_gene_28243	Nodes_per_plant;Ratio_of_ear_height_to_total_height	Nodes_to_ear;Ratio_of_ear_height_to_total_height	0	1	0	0	0	0	0	0	0	0	0	0	0	0	0	0	0	1	0	0	0	0	1	0	0	0	3	dispensable
pan_gene_26793	pan_gene_28328	Nodes_per_plant;Ratio_of_ear_height_to_total_height	Ear_height;Nodes_to_ear;Ratio_of_ear_height_to_total_height	0	1	0	0	0	0	0	1	0	0	0	0	0	0	0	0	0	0	0	0	0	0	0	0	0	0	2	dispensable
pan_gene_26793	pan_gene_28883	Nodes_per_plant;Ratio_of_ear_height_to_total_height	Height_per_day_(until_flowering);Nodes_per_plant;Photoperiod_Growing-degree_days_to_silk;Photoperiod_growing-degree_days_to_anthesis;Ratio_of_ear_height_to_total_height	0	1	1	0	0	1	0	0	1	0	0	1	0	0	0	0	1	1	0	0	0	0	0	0	0	0	7	dispensable
pan_gene_26793	pan_gene_4883	Nodes_per_plant;Ratio_of_ear_height_to_total_height	Chlorophyll_B;Ratio_of_ear_height_to_total_height	0	1	1	1	1	1	0	0	1	0	0	1	0	0	1	1	0	1	0	0	0	1	1	0	0	0	12	near-core
pan_gene_26793	pan_gene_5532	Nodes_per_plant;Ratio_of_ear_height_to_total_height	100_Kernel_weight;Ear_height;Nodes_per_plant;Ratio_of_ear_height_to_total_height	0	1	1	1	1	1	0	1	1	1	0	0	0	1	0	1	1	1	0	0	0	1	0	1	0	0	14	near-core
pan_gene_26793	pan_gene_8250	Nodes_per_plant;Ratio_of_ear_height_to_total_height	Ear_height;Ratio_of_ear_height_to_total_height	0	1	0	0	1	1	0	1	0	0	0	1	0	0	0	0	0	0	0	0	0	0	0	0	0	0	5	dispensable
pan_gene_26793	pan_gene_8252	Nodes_per_plant;Ratio_of_ear_height_to_total_height	Ratio_of_ear_height_to_total_height	0	1	0	0	0	0	0	1	0	0	0	0	0	0	0	0	0	0	0	0	0	0	0	0	0	0	2	dispensable
pan_gene_26793	pan_gene_9232	Nodes_per_plant;Ratio_of_ear_height_to_total_height	Ratio_of_ear_height_to_total_height	0	1	0	0	0	0	0	0	0	0	0	1	0	0	1	0	0	0	0	0	0	0	0	1	0	0	4	dispensable
pan_gene_26836	pan_gene_31257	Cob_diameter;Photoperiod_growing-degree_days_to_anthesis;Ratio_of_ear_height_to_total_height	Ratio_of_ear_height_to_total_height;Starch	0	1	0	0	0	0	0	0	0	0	0	1	0	0	0	0	0	0	0	0	0	0	0	0	0	0	2	dispensable
pan_gene_26836	pan_gene_4580	Cob_diameter;Photoperiod_growing-degree_days_to_anthesis;Ratio_of_ear_height_to_total_height	Ratio_of_ear_height_to_total_height	0	1	0	0	0	0	0	0	0	0	0	0	0	0	0	0	0	0	0	0	0	0	0	0	0	0	1	private
pan_gene_26836	pan_gene_5864	Cob_diameter;Photoperiod_growing-degree_days_to_anthesis;Ratio_of_ear_height_to_total_height	Ratio_of_ear_height_to_total_height	0	1	0	0	0	0	0	0	0	0	0	0	0	1	0	0	0	0	0	0	0	0	0	0	0	0	2	dispensable
pan_gene_26855	pan_gene_4837	Average_internode_length_(above_ear);Days_to_anthesis;Nodes_per_plant;Ratio_of_ear_height_to_total_height	Ear_row_number;Ratio_of_ear_height_to_total_height;Tassel_length	0	1	0	0	0	0	0	0	0	0	0	0	0	0	0	0	0	0	0	0	0	0	0	0	0	0	1	private
pan_gene_26861	pan_gene_28328	Ratio_of_ear_height_to_total_height	Ear_height;Nodes_to_ear;Ratio_of_ear_height_to_total_height	0	1	0	0	1	0	0	0	1	0	1	0	0	0	0	0	0	1	1	1	1	0	0	0	1	0	9	dispensable
pan_gene_26861	pan_gene_5532	Ratio_of_ear_height_to_total_height	100_Kernel_weight;Ear_height;Nodes_per_plant;Ratio_of_ear_height_to_total_height	0	1	1	0	1	0	1	1	0	0	0	0	1	0	0	1	0	0	0	1	1	0	0	0	0	0	9	dispensable
pan_gene_26861	pan_gene_8100	Ratio_of_ear_height_to_total_height	Average_internode_length_(above_ear);Days_to_anthesis;Leaf_length;Ratio_of_ear_height_to_total_height	0	1	0	0	0	0	0	0	0	0	0	0	0	0	0	0	0	0	0	0	0	0	1	0	0	0	2	dispensable
pan_gene_26861	pan_gene_8250	Ratio_of_ear_height_to_total_height	Ear_height;Ratio_of_ear_height_to_total_height	0	1	1	1	1	0	1	1	1	1	1	1	1	0	1	1	0	1	1	1	1	0	1	0	1	1	20	core
pan_gene_26861	pan_gene_8324	Ratio_of_ear_height_to_total_height	Ratio_of_ear_height_to_total_height	0	1	0	0	1	0	0	0	0	0	0	1	0	1	0	1	0	0	0	0	0	0	0	1	0	1	7	dispensable
pan_gene_27231	pan_gene_68979	Ratio_of_ear_height_to_total_height	Ratio_of_ear_height_to_total_height	0	1	0	0	0	0	0	0	0	0	0	0	0	0	0	0	0	0	0	0	0	0	0	0	0	0	1	private
pan_gene_27231	pan_gene_9196	Ratio_of_ear_height_to_total_height	Average_internode_length_(whole_plant);Ear_height;Height_above_ear;Nodes_to_ear;PCA_of_metabolites:_PC1;Ratio_of_ear_height_to_total_height;Southern_leaf_blight	0	1	0	0	0	0	0	0	1	0	0	0	0	0	0	0	0	0	0	0	0	0	0	0	0	0	2	dispensable
pan_gene_27231	pan_gene_97844	Ratio_of_ear_height_to_total_height	Ratio_of_ear_height_to_total_height	0	1	0	0	0	0	0	0	0	0	0	0	0	0	0	0	0	0	0	0	0	0	0	0	0	0	1	private
pan_gene_27648	pan_gene_8250	Ear_height;Nodes_to_ear;PCA_of_metabolites:_PC1;Ratio_of_ear_height_to_total_height	Ear_height;Ratio_of_ear_height_to_total_height	0	0	0	0	0	0	0	0	0	1	0	0	0	0	0	0	0	0	0	0	0	0	0	0	0	0	1	private
pan_gene_27657	pan_gene_27659	Nodes_per_plant;Ratio_of_ear_height_to_total_height;Tassel_branch_number	Days_to_anthesis;Nodes_per_plant;Photoperiod_Growing-degree_days_to_silk;Photoperiod_growing-degree_days_to_anthesis;Ratio_of_ear_height_to_total_height	0	1	0	0	0	0	0	0	0	0	0	0	0	0	1	1	0	0	0	0	0	0	0	0	0	0	3	dispensable
pan_gene_27657	pan_gene_27660	Nodes_per_plant;Ratio_of_ear_height_to_total_height;Tassel_branch_number	Days_to_anthesis;Ratio_of_ear_height_to_total_height	0	0	0	0	0	0	0	0	0	0	0	0	0	0	0	1	0	0	0	0	0	0	0	0	0	0	1	private
pan_gene_27657	pan_gene_27704	Nodes_per_plant;Ratio_of_ear_height_to_total_height;Tassel_branch_number	Chlorophyll_A;Days_to_anthesis;Ratio_of_ear_height_to_total_height;Stalk_strength	0	0	1	0	0	0	0	0	0	0	0	0	0	0	0	0	0	0	0	0	0	0	0	0	0	0	1	private
pan_gene_27657	pan_gene_27764	Nodes_per_plant;Ratio_of_ear_height_to_total_height;Tassel_branch_number	Ratio_of_ear_height_to_total_height	0	1	0	0	0	0	0	0	0	0	0	1	0	0	0	0	0	0	0	0	1	0	0	1	1	1	6	dispensable
pan_gene_27657	pan_gene_31361	Nodes_per_plant;Ratio_of_ear_height_to_total_height;Tassel_branch_number	Nodes_to_ear;Northern_Leaf_Blight;Ratio_of_ear_height_to_total_height	0	1	0	0	0	0	0	0	0	0	0	0	0	0	0	0	0	0	0	0	0	0	1	0	0	1	3	dispensable
pan_gene_27657	pan_gene_32089	Nodes_per_plant;Ratio_of_ear_height_to_total_height;Tassel_branch_number	Ratio_of_ear_height_to_total_height	0	1	0	0	0	0	0	0	0	0	0	0	0	0	0	0	1	0	0	0	0	0	0	0	0	0	2	dispensable
pan_gene_27657	pan_gene_32094	Nodes_per_plant;Ratio_of_ear_height_to_total_height;Tassel_branch_number	Height_per_day_(until_flowering);Plant_height;Ratio_of_ear_height_to_total_height	0	1	0	0	0	0	0	0	0	0	1	0	0	0	0	0	0	0	0	0	0	1	0	0	0	0	3	dispensable
pan_gene_27657	pan_gene_32442	Nodes_per_plant;Ratio_of_ear_height_to_total_height;Tassel_branch_number	Ratio_of_ear_height_to_total_height	0	1	0	0	0	1	0	0	0	0	1	1	0	0	0	0	0	1	0	0	0	0	0	1	0	1	7	dispensable
pan_gene_27657	pan_gene_4183	Nodes_per_plant;Ratio_of_ear_height_to_total_height;Tassel_branch_number	Ratio_of_ear_height_to_total_height	0	1	0	0	0	0	0	0	0	0	0	0	1	0	0	0	0	0	0	0	1	0	0	0	0	0	3	dispensable
pan_gene_27657	pan_gene_4883	Nodes_per_plant;Ratio_of_ear_height_to_total_height;Tassel_branch_number	Chlorophyll_B;Ratio_of_ear_height_to_total_height	0	1	1	1	0	1	1	0	0	0	1	1	1	1	0	0	0	0	1	1	1	0	1	1	1	0	15	near-core
pan_gene_27657	pan_gene_5532	Nodes_per_plant;Ratio_of_ear_height_to_total_height;Tassel_branch_number	100_Kernel_weight;Ear_height;Nodes_per_plant;Ratio_of_ear_height_to_total_height	0	1	1	1	0	0	0	0	0	0	0	1	1	1	0	1	0	0	1	0	1	0	0	0	0	0	9	dispensable
pan_gene_27657	pan_gene_584	Nodes_per_plant;Ratio_of_ear_height_to_total_height;Tassel_branch_number	Ratio_of_ear_height_to_total_height;Stalk_strength	0	1	0	1	0	0	0	0	0	0	0	0	0	1	0	0	0	0	0	0	0	0	1	0	0	0	4	dispensable
pan_gene_27657	pan_gene_585	Nodes_per_plant;Ratio_of_ear_height_to_total_height;Tassel_branch_number	Ratio_of_ear_height_to_total_height	0	1	1	1	0	0	0	1	0	0	1	1	1	0	0	0	0	0	0	0	1	0	1	1	0	1	11	near-core
pan_gene_27657	pan_gene_7741	Nodes_per_plant;Ratio_of_ear_height_to_total_height;Tassel_branch_number	Ear_height;Northern_Leaf_Blight;Ratio_of_ear_height_to_total_height	0	1	0	0	0	0	1	0	0	0	0	0	0	0	1	0	0	0	1	0	0	1	0	0	0	0	5	dispensable
pan_gene_27657	pan_gene_8250	Nodes_per_plant;Ratio_of_ear_height_to_total_height;Tassel_branch_number	Ear_height;Ratio_of_ear_height_to_total_height	0	1	0	1	0	1	1	1	0	0	1	1	1	1	1	0	0	1	1	1	1	0	1	0	1	1	17	near-core
pan_gene_27657	pan_gene_8601	Nodes_per_plant;Ratio_of_ear_height_to_total_height;Tassel_branch_number	Ratio_of_ear_height_to_total_height	0	1	0	1	0	0	0	0	0	0	0	0	0	1	0	1	0	0	0	0	1	0	0	0	0	0	5	dispensable
pan_gene_27657	pan_gene_8616	Nodes_per_plant;Ratio_of_ear_height_to_total_height;Tassel_branch_number	Photoperiod_Growing-degree_days_to_silk;Ratio_of_ear_height_to_total_height	0	1	1	0	0	1	1	0	0	1	0	1	1	0	1	0	0	1	1	1	0	1	1	0	0	1	14	near-core
pan_gene_27657	pan_gene_8843	Nodes_per_plant;Ratio_of_ear_height_to_total_height;Tassel_branch_number	Days_to_anthesis;Ratio_of_ear_height_to_total_height	0	1	1	0	0	0	0	0	0	0	1	0	0	0	0	0	1	0	0	0	0	0	0	1	0	0	5	dispensable
pan_gene_27657	pan_gene_9160	Nodes_per_plant;Ratio_of_ear_height_to_total_height;Tassel_branch_number	Ratio_of_ear_height_to_total_height	0	0	0	0	0	0	0	0	0	0	0	0	0	0	0	1	0	0	0	0	0	0	0	0	0	0	1	private
pan_gene_27657	pan_gene_97998	Nodes_per_plant;Ratio_of_ear_height_to_total_height;Tassel_branch_number	Ear_height;Nodes_to_ear;Ratio_of_ear_height_to_total_height;Tassel_length	0	0	0	0	0	0	0	0	0	0	0	0	0	0	0	0	0	1	0	0	0	0	0	0	0	1	2	dispensable
pan_gene_27658	pan_gene_28718	Nodes_per_plant;Ratio_of_ear_height_to_total_height	Height_above_ear;Ratio_of_ear_height_to_total_height	0	1	0	0	0	0	0	0	0	0	0	0	0	1	0	0	0	0	0	0	0	0	1	0	0	0	3	dispensable
pan_gene_27658	pan_gene_32690	Nodes_per_plant;Ratio_of_ear_height_to_total_height	Ratio_of_ear_height_to_total_height;Sucrose	0	1	0	1	0	0	0	0	0	1	0	0	0	0	0	1	0	0	0	0	0	0	0	0	0	0	4	dispensable
pan_gene_27659	pan_gene_27764	Days_to_anthesis;Nodes_per_plant;Photoperiod_Growing-degree_days_to_silk;Photoperiod_growing-degree_days_to_anthesis;Ratio_of_ear_height_to_total_height	Ratio_of_ear_height_to_total_height	0	1	0	0	1	1	1	0	0	0	0	0	0	0	1	1	0	0	0	0	0	0	0	0	0	0	6	dispensable
pan_gene_27659	pan_gene_28243	Days_to_anthesis;Nodes_per_plant;Photoperiod_Growing-degree_days_to_silk;Photoperiod_growing-degree_days_to_anthesis;Ratio_of_ear_height_to_total_height	Nodes_to_ear;Ratio_of_ear_height_to_total_height	0	1	0	0	0	1	0	0	0	0	0	0	0	0	0	0	0	0	0	0	0	0	0	0	0	0	2	dispensable
pan_gene_27659	pan_gene_30231	Days_to_anthesis;Nodes_per_plant;Photoperiod_Growing-degree_days_to_silk;Photoperiod_growing-degree_days_to_anthesis;Ratio_of_ear_height_to_total_height	Ratio_of_ear_height_to_total_height;Tassel_length	0	1	0	0	0	1	1	0	0	0	0	0	0	0	1	1	0	0	1	1	0	0	0	0	0	0	7	dispensable
pan_gene_27659	pan_gene_31361	Days_to_anthesis;Nodes_per_plant;Photoperiod_Growing-degree_days_to_silk;Photoperiod_growing-degree_days_to_anthesis;Ratio_of_ear_height_to_total_height	Nodes_to_ear;Northern_Leaf_Blight;Ratio_of_ear_height_to_total_height	0	1	0	0	0	0	0	0	0	0	0	0	0	0	0	0	0	0	0	0	0	0	0	0	0	0	1	private
pan_gene_27659	pan_gene_32089	Days_to_anthesis;Nodes_per_plant;Photoperiod_Growing-degree_days_to_silk;Photoperiod_growing-degree_days_to_anthesis;Ratio_of_ear_height_to_total_height	Ratio_of_ear_height_to_total_height	0	1	0	0	0	0	0	0	0	0	0	0	0	0	0	0	0	0	0	0	0	0	0	0	0	0	1	private
pan_gene_27659	pan_gene_32094	Days_to_anthesis;Nodes_per_plant;Photoperiod_Growing-degree_days_to_silk;Photoperiod_growing-degree_days_to_anthesis;Ratio_of_ear_height_to_total_height	Height_per_day_(until_flowering);Plant_height;Ratio_of_ear_height_to_total_height	0	1	0	0	0	0	0	0	0	0	0	0	0	0	0	0	0	0	0	0	0	0	0	0	0	0	1	private
pan_gene_27659	pan_gene_32442	Days_to_anthesis;Nodes_per_plant;Photoperiod_Growing-degree_days_to_silk;Photoperiod_growing-degree_days_to_anthesis;Ratio_of_ear_height_to_total_height	Ratio_of_ear_height_to_total_height	0	1	0	0	0	1	0	0	0	0	0	0	0	0	0	0	0	0	0	1	0	0	0	0	0	0	3	dispensable
pan_gene_27659	pan_gene_5532	Days_to_anthesis;Nodes_per_plant;Photoperiod_Growing-degree_days_to_silk;Photoperiod_growing-degree_days_to_anthesis;Ratio_of_ear_height_to_total_height	100_Kernel_weight;Ear_height;Nodes_per_plant;Ratio_of_ear_height_to_total_height	0	1	0	0	0	0	0	0	0	0	0	0	0	0	0	0	0	0	1	0	0	0	0	0	0	0	2	dispensable
pan_gene_27659	pan_gene_585	Days_to_anthesis;Nodes_per_plant;Photoperiod_Growing-degree_days_to_silk;Photoperiod_growing-degree_days_to_anthesis;Ratio_of_ear_height_to_total_height	Ratio_of_ear_height_to_total_height	0	1	0	0	1	1	0	0	0	0	0	0	0	0	0	0	0	0	0	0	0	0	0	0	0	0	3	dispensable
pan_gene_27659	pan_gene_8843	Days_to_anthesis;Nodes_per_plant;Photoperiod_Growing-degree_days_to_silk;Photoperiod_growing-degree_days_to_anthesis;Ratio_of_ear_height_to_total_height	Days_to_anthesis;Ratio_of_ear_height_to_total_height	0	1	0	0	0	0	0	0	0	0	0	0	0	0	0	0	0	0	0	0	0	0	0	0	0	0	1	private
pan_gene_27660	pan_gene_31281	Days_to_anthesis;Ratio_of_ear_height_to_total_height	Ratio_of_ear_height_to_total_height;Southern_leaf_blight	0	0	0	0	1	0	0	0	0	0	0	0	0	0	0	0	0	0	0	0	0	0	0	0	0	0	1	private
pan_gene_27660	pan_gene_31361	Days_to_anthesis;Ratio_of_ear_height_to_total_height	Nodes_to_ear;Northern_Leaf_Blight;Ratio_of_ear_height_to_total_height	0	0	0	0	1	0	0	0	0	0	0	0	0	0	0	0	0	0	0	0	0	0	0	0	0	0	1	private
pan_gene_27660	pan_gene_32442	Days_to_anthesis;Ratio_of_ear_height_to_total_height	Ratio_of_ear_height_to_total_height	0	0	0	0	1	0	0	0	0	1	0	0	0	0	0	0	0	0	0	0	0	0	0	0	0	0	2	dispensable
pan_gene_27660	pan_gene_4183	Days_to_anthesis;Ratio_of_ear_height_to_total_height	Ratio_of_ear_height_to_total_height	0	0	0	0	1	0	0	0	0	0	0	0	0	0	0	0	0	0	0	0	0	0	0	0	0	0	1	private
pan_gene_27660	pan_gene_5532	Days_to_anthesis;Ratio_of_ear_height_to_total_height	100_Kernel_weight;Ear_height;Nodes_per_plant;Ratio_of_ear_height_to_total_height	0	0	0	0	1	0	0	0	0	0	0	0	0	0	0	1	0	0	0	0	0	0	0	0	0	0	2	dispensable
pan_gene_27660	pan_gene_7481	Days_to_anthesis;Ratio_of_ear_height_to_total_height	Height_above_ear;Ratio_of_ear_height_to_total_height;Stalk_strength	0	0	0	0	0	0	0	0	0	0	0	0	0	0	0	1	0	0	0	0	0	0	0	0	0	0	1	private
pan_gene_27660	pan_gene_8616	Days_to_anthesis;Ratio_of_ear_height_to_total_height	Photoperiod_Growing-degree_days_to_silk;Ratio_of_ear_height_to_total_height	0	0	0	0	0	0	0	0	0	1	0	0	0	0	0	0	0	0	0	0	0	0	0	0	0	0	1	private
pan_gene_27660	pan_gene_8843	Days_to_anthesis;Ratio_of_ear_height_to_total_height	Days_to_anthesis;Ratio_of_ear_height_to_total_height	0	0	0	0	0	0	0	0	0	1	0	0	0	0	0	0	0	0	0	0	0	0	0	0	0	0	1	private
pan_gene_2768	pan_gene_28328	Nodes_to_ear;Ratio_of_ear_height_to_total_height	Ear_height;Nodes_to_ear;Ratio_of_ear_height_to_total_height	0	1	0	1	0	0	0	0	0	0	0	0	0	1	0	0	0	0	0	1	0	0	0	0	0	0	4	dispensable
pan_gene_2768	pan_gene_32690	Nodes_to_ear;Ratio_of_ear_height_to_total_height	Ratio_of_ear_height_to_total_height;Sucrose	0	1	0	1	0	0	0	0	0	0	0	0	0	0	0	1	0	0	0	0	0	0	0	0	0	0	3	dispensable
pan_gene_2768	pan_gene_4881	Nodes_to_ear;Ratio_of_ear_height_to_total_height	Chlorophyll_B;Fumarate;Ratio_of_ear_height_to_total_height	0	1	1	1	1	0	0	1	0	1	0	0	1	1	0	1	1	0	1	0	0	0	1	1	1	0	14	near-core
pan_gene_2768	pan_gene_8100	Nodes_to_ear;Ratio_of_ear_height_to_total_height	Average_internode_length_(above_ear);Days_to_anthesis;Leaf_length;Ratio_of_ear_height_to_total_height	0	1	1	0	0	0	0	0	0	0	0	0	0	0	0	0	0	0	0	0	0	0	0	0	0	0	2	dispensable
pan_gene_2768	pan_gene_8250	Nodes_to_ear;Ratio_of_ear_height_to_total_height	Ear_height;Ratio_of_ear_height_to_total_height	0	1	0	0	0	0	0	0	0	0	0	0	0	0	0	0	0	0	0	0	0	0	0	0	0	0	1	private
pan_gene_2768	pan_gene_8324	Nodes_to_ear;Ratio_of_ear_height_to_total_height	Ratio_of_ear_height_to_total_height	0	1	0	0	0	0	0	0	0	0	0	0	0	0	0	0	0	0	0	0	0	0	0	0	0	0	1	private
pan_gene_27704	pan_gene_29598	Chlorophyll_A;Days_to_anthesis;Ratio_of_ear_height_to_total_height;Stalk_strength	Days_to_anthesis;Days_to_silk;Leaf_width;Nodes_per_plant;Ratio_of_ear_height_to_total_height	0	0	0	0	1	0	0	0	0	0	0	0	0	0	0	0	0	0	0	0	0	0	0	0	0	0	1	private
pan_gene_27704	pan_gene_585	Chlorophyll_A;Days_to_anthesis;Ratio_of_ear_height_to_total_height;Stalk_strength	Ratio_of_ear_height_to_total_height	0	0	0	0	1	0	0	0	0	0	0	0	0	0	0	0	0	0	0	0	0	0	0	0	0	0	1	private
pan_gene_27704	pan_gene_8862	Chlorophyll_A;Days_to_anthesis;Ratio_of_ear_height_to_total_height;Stalk_strength	Nodes_to_ear;Ratio_of_ear_height_to_total_height	0	0	1	0	0	0	0	0	0	0	0	0	0	0	0	0	0	0	0	0	0	0	0	0	0	0	1	private
pan_gene_27764	pan_gene_28356	Ratio_of_ear_height_to_total_height	Height_above_ear;Ratio_of_ear_height_to_total_height	0	0	0	0	0	1	1	0	0	0	0	0	0	0	1	0	0	1	0	0	0	0	0	0	0	0	4	dispensable
pan_gene_27764	pan_gene_30231	Ratio_of_ear_height_to_total_height	Ratio_of_ear_height_to_total_height;Tassel_length	0	1	1	0	1	1	1	1	1	1	0	1	0	1	1	1	1	1	0	0	1	0	1	1	1	1	19	near-core
pan_gene_27764	pan_gene_31281	Ratio_of_ear_height_to_total_height	Ratio_of_ear_height_to_total_height;Southern_leaf_blight	0	1	0	0	0	1	0	0	0	1	0	0	0	0	0	0	0	0	0	0	0	0	0	0	1	0	4	dispensable
pan_gene_27764	pan_gene_31361	Ratio_of_ear_height_to_total_height	Nodes_to_ear;Northern_Leaf_Blight;Ratio_of_ear_height_to_total_height	0	1	0	0	0	1	1	0	1	1	0	0	0	1	0	0	0	0	0	0	1	0	1	0	0	1	9	dispensable
pan_gene_27764	pan_gene_32089	Ratio_of_ear_height_to_total_height	Ratio_of_ear_height_to_total_height	0	1	0	0	0	0	0	0	0	0	0	0	0	0	0	0	0	0	0	0	0	0	0	0	0	0	1	private
pan_gene_27764	pan_gene_32091	Ratio_of_ear_height_to_total_height	Boxcox-transformed_leaf_angle;Nodes_above_ear;Ratio_of_ear_height_to_total_height	0	1	1	0	0	1	1	0	1	1	0	1	0	0	1	1	1	1	0	0	1	0	1	1	1	1	16	near-core
pan_gene_27764	pan_gene_32094	Ratio_of_ear_height_to_total_height	Height_per_day_(until_flowering);Plant_height;Ratio_of_ear_height_to_total_height	0	1	0	0	0	0	0	0	0	0	0	0	0	0	0	0	0	0	0	0	0	0	0	0	0	0	1	private
pan_gene_27764	pan_gene_32442	Ratio_of_ear_height_to_total_height	Ratio_of_ear_height_to_total_height	0	1	0	0	0	1	0	0	0	0	0	0	0	0	0	0	0	0	0	1	0	0	0	0	0	0	3	dispensable
pan_gene_27764	pan_gene_4183	Ratio_of_ear_height_to_total_height	Ratio_of_ear_height_to_total_height	0	1	0	0	0	1	0	0	1	0	0	0	0	1	1	1	1	1	1	0	1	0	1	0	1	0	12	near-core
pan_gene_27764	pan_gene_4982	Ratio_of_ear_height_to_total_height	Ear_height;Ratio_of_ear_height_to_total_height	0	1	0	0	1	1	0	0	0	0	0	0	0	0	0	0	0	0	0	0	0	0	0	0	0	1	4	dispensable
pan_gene_27764	pan_gene_5220	Ratio_of_ear_height_to_total_height	100_Kernel_weight;Ratio_of_ear_height_to_total_height;Starch	0	1	1	0	0	1	0	0	1	1	0	1	0	1	1	0	1	1	0	0	0	0	1	0	1	0	12	near-core
pan_gene_27764	pan_gene_5532	Ratio_of_ear_height_to_total_height	100_Kernel_weight;Ear_height;Nodes_per_plant;Ratio_of_ear_height_to_total_height	0	1	1	0	0	1	0	0	1	0	0	1	0	1	1	1	0	1	0	0	0	1	0	0	0	0	10	dispensable
pan_gene_27764	pan_gene_7481	Ratio_of_ear_height_to_total_height	Height_above_ear;Ratio_of_ear_height_to_total_height;Stalk_strength	0	0	0	0	0	0	0	0	0	0	0	0	0	0	0	0	0	1	0	0	0	0	0	0	0	0	1	private
pan_gene_27764	pan_gene_8000	Ratio_of_ear_height_to_total_height	Days_to_silk;Leaf_length;Ratio_of_ear_height_to_total_height	0	1	1	0	1	1	1	1	1	1	0	1	0	1	1	1	1	1	1	0	1	0	1	1	1	1	20	core
pan_gene_27764	pan_gene_8610	Ratio_of_ear_height_to_total_height	Ratio_of_ear_height_to_total_height	0	0	0	0	1	0	0	0	0	0	0	0	0	0	0	0	0	0	0	0	0	0	0	0	0	0	1	private
pan_gene_27764	pan_gene_8843	Ratio_of_ear_height_to_total_height	Days_to_anthesis;Ratio_of_ear_height_to_total_height	0	1	1	0	0	0	0	0	1	0	0	0	0	0	0	0	0	1	0	0	0	0	0	1	0	0	5	dispensable
pan_gene_27764	pan_gene_9160	Ratio_of_ear_height_to_total_height	Ratio_of_ear_height_to_total_height	0	0	0	0	0	0	0	0	0	1	0	0	0	0	0	0	0	0	0	0	0	0	0	0	0	0	1	private
pan_gene_27831	pan_gene_8459	100_Kernel_weight;Ear_row_number;Nodes_per_plant;Nodes_to_ear;Ratio_of_ear_height_to_total_height	Ratio_of_ear_height_to_total_height	0	1	0	0	0	0	0	0	0	0	0	0	0	0	0	0	0	0	0	0	0	0	0	0	0	0	1	private
pan_gene_27861	pan_gene_28243	Ratio_of_ear_height_to_total_height	Nodes_to_ear;Ratio_of_ear_height_to_total_height	0	0	0	1	0	0	0	0	0	0	0	0	0	0	0	0	0	0	0	0	0	0	0	0	0	0	1	private
pan_gene_27861	pan_gene_31361	Ratio_of_ear_height_to_total_height	Nodes_to_ear;Northern_Leaf_Blight;Ratio_of_ear_height_to_total_height	0	0	0	1	0	0	0	0	0	0	0	0	0	0	0	0	0	0	0	0	0	0	0	0	0	0	1	private
pan_gene_27861	pan_gene_5220	Ratio_of_ear_height_to_total_height	100_Kernel_weight;Ratio_of_ear_height_to_total_height;Starch	0	0	0	1	0	0	0	0	0	0	0	0	0	0	0	0	0	0	0	0	0	0	0	0	0	0	1	private
pan_gene_27861	pan_gene_585	Ratio_of_ear_height_to_total_height	Ratio_of_ear_height_to_total_height	0	0	0	1	0	0	0	0	0	0	0	0	0	0	0	0	0	0	0	0	0	0	0	0	0	0	1	private
pan_gene_27861	pan_gene_8843	Ratio_of_ear_height_to_total_height	Days_to_anthesis;Ratio_of_ear_height_to_total_height	0	0	0	1	0	0	0	0	0	0	0	0	0	0	0	0	0	0	0	0	0	0	0	0	0	0	1	private
pan_gene_27870	pan_gene_8292	Ratio_of_ear_height_to_total_height	Days_to_silk;Ratio_of_ear_height_to_total_height	0	0	0	0	0	1	0	0	0	0	0	0	0	0	0	0	0	1	0	0	0	0	0	0	0	0	2	dispensable
pan_gene_27896	pan_gene_4803	Ratio_of_ear_height_to_total_height;Southern_leaf_blight	Ratio_of_ear_height_to_total_height	0	1	1	1	0	0	0	1	0	0	0	0	1	0	0	0	0	0	0	0	0	0	0	1	0	0	6	dispensable
pan_gene_28216	pan_gene_7741	Ratio_of_ear_height_to_total_height	Ear_height;Northern_Leaf_Blight;Ratio_of_ear_height_to_total_height	0	1	0	0	0	0	0	1	0	0	1	0	0	0	0	0	0	0	0	0	0	0	0	0	0	0	3	dispensable
pan_gene_28216	pan_gene_8616	Ratio_of_ear_height_to_total_height	Photoperiod_Growing-degree_days_to_silk;Ratio_of_ear_height_to_total_height	0	1	1	0	0	0	0	0	0	0	0	1	0	0	0	1	0	0	0	0	1	0	0	1	0	0	6	dispensable
pan_gene_28216	pan_gene_8843	Ratio_of_ear_height_to_total_height	Days_to_anthesis;Ratio_of_ear_height_to_total_height	0	1	0	0	0	0	0	0	1	0	1	0	0	0	0	0	0	0	0	0	0	0	0	0	0	0	3	dispensable
pan_gene_28216	pan_gene_9128	Ratio_of_ear_height_to_total_height	Nodes_per_plant;Ratio_of_ear_height_to_total_height	0	1	0	0	0	0	0	0	0	0	1	0	0	0	0	0	0	0	0	0	0	0	1	0	0	0	3	dispensable
pan_gene_28220	pan_gene_32433	Average_internode_length_(below_ear);Ratio_of_ear_height_to_total_height	Ear_height;Plant_height;Ratio_of_ear_height_to_total_height;Stalk_strength	0	0	0	0	0	0	0	0	0	1	0	0	0	0	0	0	0	0	0	0	0	0	0	0	0	0	1	private
pan_gene_28243	pan_gene_32094	Nodes_to_ear;Ratio_of_ear_height_to_total_height	Height_per_day_(until_flowering);Plant_height;Ratio_of_ear_height_to_total_height	0	1	0	0	0	1	0	0	0	0	0	0	0	0	0	0	0	0	0	0	0	0	0	0	0	0	2	dispensable
pan_gene_28243	pan_gene_4183	Nodes_to_ear;Ratio_of_ear_height_to_total_height	Ratio_of_ear_height_to_total_height	0	1	0	1	1	0	0	0	0	1	0	0	1	0	0	0	0	1	0	1	0	0	1	0	1	0	9	dispensable
pan_gene_28243	pan_gene_4883	Nodes_to_ear;Ratio_of_ear_height_to_total_height	Chlorophyll_B;Ratio_of_ear_height_to_total_height	0	1	0	0	0	0	0	0	0	0	0	0	1	0	1	0	0	1	0	0	0	1	1	1	1	0	8	dispensable
pan_gene_28243	pan_gene_5532	Nodes_to_ear;Ratio_of_ear_height_to_total_height	100_Kernel_weight;Ear_height;Nodes_per_plant;Ratio_of_ear_height_to_total_height	0	1	0	0	1	0	0	0	0	0	0	0	0	0	0	0	0	1	0	0	0	0	1	0	0	0	4	dispensable
pan_gene_28243	pan_gene_585	Nodes_to_ear;Ratio_of_ear_height_to_total_height	Ratio_of_ear_height_to_total_height	0	1	0	0	0	0	0	0	0	0	0	0	1	0	0	0	0	0	0	0	0	0	0	0	0	0	2	dispensable
pan_gene_28243	pan_gene_7481	Nodes_to_ear;Ratio_of_ear_height_to_total_height	Height_above_ear;Ratio_of_ear_height_to_total_height;Stalk_strength	0	0	0	1	1	0	0	0	0	0	0	0	0	0	0	1	0	1	0	0	0	0	0	0	0	0	4	dispensable
pan_gene_28243	pan_gene_8000	Nodes_to_ear;Ratio_of_ear_height_to_total_height	Days_to_silk;Leaf_length;Ratio_of_ear_height_to_total_height	0	1	1	0	0	1	0	0	0	0	0	0	0	0	1	0	0	1	0	0	0	1	1	0	1	0	8	dispensable
pan_gene_28243	pan_gene_8601	Nodes_to_ear;Ratio_of_ear_height_to_total_height	Ratio_of_ear_height_to_total_height	0	1	0	0	0	0	0	0	0	0	0	0	0	0	0	0	0	0	0	0	0	1	0	0	1	0	3	dispensable
pan_gene_28243	pan_gene_8610	Nodes_to_ear;Ratio_of_ear_height_to_total_height	Ratio_of_ear_height_to_total_height	0	0	0	0	1	0	0	0	0	0	0	0	0	0	0	0	0	0	0	0	0	0	0	1	0	0	2	dispensable
pan_gene_28243	pan_gene_8843	Nodes_to_ear;Ratio_of_ear_height_to_total_height	Days_to_anthesis;Ratio_of_ear_height_to_total_height	0	1	0	0	0	0	0	0	0	0	0	0	0	0	0	0	0	0	0	0	0	0	0	0	0	0	1	private
pan_gene_28243	pan_gene_9232	Nodes_to_ear;Ratio_of_ear_height_to_total_height	Ratio_of_ear_height_to_total_height	0	1	0	0	0	0	0	0	0	0	0	0	0	1	0	1	0	0	0	0	0	0	0	0	0	0	3	dispensable
pan_gene_28277	pan_gene_30228	Ear_height;Ratio_of_ear_height_to_total_height	Boxcox-transformed_leaf_angle;Ratio_of_ear_height_to_total_height	0	1	0	0	0	0	0	0	0	0	0	0	0	0	0	0	0	0	0	0	0	0	0	0	0	0	1	private
pan_gene_28277	pan_gene_32676	Ear_height;Ratio_of_ear_height_to_total_height	Days_to_anthesis;Ear_height;PCA_of_metabolites:_PC2;Ratio_of_ear_height_to_total_height	0	1	0	1	0	0	0	1	0	0	0	0	1	0	1	0	1	0	0	0	0	0	0	0	0	0	6	dispensable
pan_gene_28277	pan_gene_5221	Ear_height;Ratio_of_ear_height_to_total_height	Ratio_of_ear_height_to_total_height;Total_amino_acids	0	1	0	0	0	0	0	0	0	0	0	0	1	0	1	0	0	1	0	1	0	0	0	0	0	0	5	dispensable
pan_gene_28277	pan_gene_5601	Ear_height;Ratio_of_ear_height_to_total_height	100_Kernel_weight;Leaf_length;Ratio_of_ear_height_to_total_height	0	1	0	0	0	0	0	0	0	0	0	0	0	0	0	0	0	0	0	0	0	0	0	0	0	0	1	private
pan_gene_28277	pan_gene_8600	Ear_height;Ratio_of_ear_height_to_total_height	Ratio_of_ear_height_to_total_height	0	0	0	0	0	0	0	0	0	0	0	0	0	0	0	0	0	0	0	0	0	1	0	0	0	0	1	private
pan_gene_28321	pan_gene_32433	Ear_height;Nodes_to_ear;Ratio_of_ear_height_to_total_height	Ear_height;Plant_height;Ratio_of_ear_height_to_total_height;Stalk_strength	0	1	0	0	0	0	0	0	0	0	0	0	0	0	0	0	0	0	0	0	0	0	0	0	0	0	1	private
pan_gene_28328	pan_gene_28335	Ear_height;Nodes_to_ear;Ratio_of_ear_height_to_total_height	Ratio_of_ear_height_to_total_height	0	1	0	1	0	0	0	0	0	0	0	0	0	1	0	1	1	1	0	1	1	0	0	0	0	1	9	dispensable
pan_gene_28328	pan_gene_28717	Ear_height;Nodes_to_ear;Ratio_of_ear_height_to_total_height	Ratio_of_ear_height_to_total_height	0	1	0	1	0	0	0	0	0	0	0	0	0	1	0	1	0	0	0	0	0	1	0	0	0	0	5	dispensable
pan_gene_28328	pan_gene_32690	Ear_height;Nodes_to_ear;Ratio_of_ear_height_to_total_height	Ratio_of_ear_height_to_total_height;Sucrose	0	1	0	1	0	0	0	0	0	0	0	1	0	0	0	1	0	0	0	0	0	0	0	0	0	0	4	dispensable
pan_gene_28328	pan_gene_4207	Ear_height;Nodes_to_ear;Ratio_of_ear_height_to_total_height	Days_to_silk;Height_per_day_(until_flowering);Ratio_of_ear_height_to_total_height	0	1	0	0	0	0	0	0	0	0	0	0	0	0	0	0	0	0	0	0	0	0	0	0	0	0	1	private
pan_gene_28328	pan_gene_4881	Ear_height;Nodes_to_ear;Ratio_of_ear_height_to_total_height	Chlorophyll_B;Fumarate;Ratio_of_ear_height_to_total_height	0	1	0	1	1	0	0	0	1	1	0	0	0	1	0	1	1	1	1	1	1	0	1	0	1	0	14	near-core
pan_gene_28328	pan_gene_4883	Ear_height;Nodes_to_ear;Ratio_of_ear_height_to_total_height	Chlorophyll_B;Ratio_of_ear_height_to_total_height	0	1	0	0	1	0	0	0	1	0	1	0	0	1	0	1	0	0	0	1	0	1	0	0	0	0	8	dispensable
pan_gene_28328	pan_gene_5532	Ear_height;Nodes_to_ear;Ratio_of_ear_height_to_total_height	100_Kernel_weight;Ear_height;Nodes_per_plant;Ratio_of_ear_height_to_total_height	0	1	0	0	0	0	0	0	0	0	1	0	0	0	0	0	0	0	0	0	1	0	0	0	0	0	3	dispensable
pan_gene_28328	pan_gene_5864	Ear_height;Nodes_to_ear;Ratio_of_ear_height_to_total_height	Ratio_of_ear_height_to_total_height	0	1	0	0	0	0	0	0	0	1	0	0	0	0	0	0	0	0	0	0	0	0	0	0	0	0	2	dispensable
pan_gene_28328	pan_gene_7741	Ear_height;Nodes_to_ear;Ratio_of_ear_height_to_total_height	Ear_height;Northern_Leaf_Blight;Ratio_of_ear_height_to_total_height	0	1	0	0	0	0	0	0	0	0	0	0	0	0	0	1	0	0	0	0	0	0	0	0	0	0	2	dispensable
pan_gene_28328	pan_gene_8100	Ear_height;Nodes_to_ear;Ratio_of_ear_height_to_total_height	Average_internode_length_(above_ear);Days_to_anthesis;Leaf_length;Ratio_of_ear_height_to_total_height	0	1	0	0	0	0	0	0	0	0	0	0	0	0	0	0	0	0	0	0	0	0	0	0	0	0	1	private
pan_gene_28328	pan_gene_8250	Ear_height;Nodes_to_ear;Ratio_of_ear_height_to_total_height	Ear_height;Ratio_of_ear_height_to_total_height	0	1	0	0	1	0	0	0	1	0	1	0	1	1	0	1	0	1	1	1	0	0	0	0	1	0	11	near-core
pan_gene_28328	pan_gene_8252	Ear_height;Nodes_to_ear;Ratio_of_ear_height_to_total_height	Ratio_of_ear_height_to_total_height	0	1	1	0	1	0	0	0	0	0	1	0	1	1	0	0	0	0	0	0	1	0	0	0	0	0	7	dispensable
pan_gene_28335	pan_gene_32690	Ratio_of_ear_height_to_total_height	Ratio_of_ear_height_to_total_height;Sucrose	0	1	0	1	0	0	0	1	0	0	0	0	0	0	0	1	0	0	0	0	0	0	0	0	0	0	4	dispensable
pan_gene_28335	pan_gene_4881	Ratio_of_ear_height_to_total_height	Chlorophyll_B;Fumarate;Ratio_of_ear_height_to_total_height	0	1	1	1	1	0	1	1	0	1	1	1	1	1	0	1	1	1	0	1	1	1	1	1	0	0	19	near-core
pan_gene_28335	pan_gene_8100	Ratio_of_ear_height_to_total_height	Average_internode_length_(above_ear);Days_to_anthesis;Leaf_length;Ratio_of_ear_height_to_total_height	0	1	0	0	0	0	0	0	0	0	0	0	0	0	0	0	0	0	0	0	0	0	1	0	0	0	2	dispensable
pan_gene_28335	pan_gene_8250	Ratio_of_ear_height_to_total_height	Ear_height;Ratio_of_ear_height_to_total_height	0	1	0	0	0	0	0	0	0	0	0	0	0	1	0	1	0	0	0	0	0	0	0	0	0	0	3	dispensable
pan_gene_28335	pan_gene_8324	Ratio_of_ear_height_to_total_height	Ratio_of_ear_height_to_total_height	0	1	0	0	0	0	0	0	0	0	0	0	0	0	0	0	0	0	0	0	0	0	0	0	0	0	1	private
pan_gene_28335	pan_gene_8616	Ratio_of_ear_height_to_total_height	Photoperiod_Growing-degree_days_to_silk;Ratio_of_ear_height_to_total_height	0	1	1	1	1	0	0	1	0	0	1	0	0	1	0	1	0	1	1	1	1	0	0	1	0	0	13	near-core
pan_gene_28356	pan_gene_30231	Height_above_ear;Ratio_of_ear_height_to_total_height	Ratio_of_ear_height_to_total_height;Tassel_length	0	0	0	0	0	1	1	0	0	0	0	0	1	0	1	0	0	1	0	0	1	0	0	0	0	0	6	dispensable
pan_gene_28356	pan_gene_8601	Height_above_ear;Ratio_of_ear_height_to_total_height	Ratio_of_ear_height_to_total_height	0	0	0	0	0	0	0	0	0	0	0	0	0	0	1	0	0	1	0	0	1	0	0	0	0	0	3	dispensable
pan_gene_28356	pan_gene_8862	Height_above_ear;Ratio_of_ear_height_to_total_height	Nodes_to_ear;Ratio_of_ear_height_to_total_height	0	0	0	0	0	0	0	0	0	0	0	0	0	0	0	0	0	1	0	0	0	0	0	0	0	0	1	private
pan_gene_28694	pan_gene_30226	Ratio_of_ear_height_to_total_height	Boxcox-transformed_leaf_angle;Ratio_of_ear_height_to_total_height	0	1	0	0	0	1	0	0	0	0	0	0	0	0	0	0	0	0	0	0	0	0	0	0	0	0	2	dispensable
pan_gene_28717	pan_gene_29568	Ratio_of_ear_height_to_total_height	Ear_row_number;Ratio_of_ear_height_to_total_height	0	1	0	0	0	0	0	0	0	0	0	0	0	0	0	0	0	0	0	0	0	0	0	0	0	0	1	private
pan_gene_28717	pan_gene_5321	Ratio_of_ear_height_to_total_height	Cob_diameter;Ratio_of_ear_height_to_total_height	0	1	0	0	0	0	0	0	1	0	0	0	0	0	0	0	0	0	0	0	0	0	0	0	0	0	2	dispensable
pan_gene_28717	pan_gene_8324	Ratio_of_ear_height_to_total_height	Ratio_of_ear_height_to_total_height	0	1	0	0	1	1	0	0	1	0	0	0	0	1	0	0	0	0	0	1	0	0	0	1	0	1	8	dispensable
pan_gene_28718	pan_gene_4580	Height_above_ear;Ratio_of_ear_height_to_total_height	Ratio_of_ear_height_to_total_height	0	1	0	0	0	0	0	1	0	1	0	1	0	1	0	0	0	0	0	0	0	0	0	0	0	1	6	dispensable
pan_gene_28718	pan_gene_4915	Height_above_ear;Ratio_of_ear_height_to_total_height	Northern_Leaf_Blight;Ratio_of_ear_height_to_total_height;Tassel_length	0	1	0	0	0	0	0	0	0	0	0	0	0	0	0	1	0	0	0	0	0	0	0	0	0	0	2	dispensable
pan_gene_28718	pan_gene_5384	Height_above_ear;Ratio_of_ear_height_to_total_height	Nodes_to_ear;Ratio_of_ear_height_to_total_height;Tassel_length	0	1	0	0	0	0	0	0	0	0	0	0	0	1	0	0	0	0	0	0	0	0	1	0	0	0	3	dispensable
pan_gene_28718	pan_gene_5864	Height_above_ear;Ratio_of_ear_height_to_total_height	Ratio_of_ear_height_to_total_height	0	1	0	0	1	0	0	0	0	0	0	0	0	1	0	1	0	0	0	0	0	0	0	0	0	0	4	dispensable
pan_gene_28883	pan_gene_31361	Height_per_day_(until_flowering);Nodes_per_plant;Photoperiod_Growing-degree_days_to_silk;Photoperiod_growing-degree_days_to_anthesis;Ratio_of_ear_height_to_total_height	Nodes_to_ear;Northern_Leaf_Blight;Ratio_of_ear_height_to_total_height	0	1	0	0	0	1	1	0	1	1	0	0	0	1	0	0	0	0	0	1	1	0	0	0	1	0	9	dispensable
pan_gene_28883	pan_gene_32690	Height_per_day_(until_flowering);Nodes_per_plant;Photoperiod_Growing-degree_days_to_silk;Photoperiod_growing-degree_days_to_anthesis;Ratio_of_ear_height_to_total_height	Ratio_of_ear_height_to_total_height;Sucrose	0	1	0	0	0	0	0	0	0	0	0	0	0	0	0	0	0	0	0	0	0	0	0	0	0	0	1	private
pan_gene_28883	pan_gene_4881	Height_per_day_(until_flowering);Nodes_per_plant;Photoperiod_Growing-degree_days_to_silk;Photoperiod_growing-degree_days_to_anthesis;Ratio_of_ear_height_to_total_height	Chlorophyll_B;Fumarate;Ratio_of_ear_height_to_total_height	0	1	0	0	1	1	0	1	0	0	0	0	0	0	0	0	0	0	0	0	1	0	0	0	0	0	5	dispensable
pan_gene_28883	pan_gene_4883	Height_per_day_(until_flowering);Nodes_per_plant;Photoperiod_Growing-degree_days_to_silk;Photoperiod_growing-degree_days_to_anthesis;Ratio_of_ear_height_to_total_height	Chlorophyll_B;Ratio_of_ear_height_to_total_height	0	1	1	0	0	0	1	0	1	1	0	1	1	1	0	0	0	1	0	0	1	0	0	0	1	1	12	near-core
pan_gene_28883	pan_gene_5532	Height_per_day_(until_flowering);Nodes_per_plant;Photoperiod_Growing-degree_days_to_silk;Photoperiod_growing-degree_days_to_anthesis;Ratio_of_ear_height_to_total_height	100_Kernel_weight;Ear_height;Nodes_per_plant;Ratio_of_ear_height_to_total_height	0	1	0	0	0	0	0	1	1	1	0	1	1	1	0	0	1	1	0	1	1	0	0	0	1	1	13	near-core
pan_gene_28883	pan_gene_7741	Height_per_day_(until_flowering);Nodes_per_plant;Photoperiod_Growing-degree_days_to_silk;Photoperiod_growing-degree_days_to_anthesis;Ratio_of_ear_height_to_total_height	Ear_height;Northern_Leaf_Blight;Ratio_of_ear_height_to_total_height	0	1	0	0	0	0	1	1	0	0	0	0	0	0	0	0	1	0	0	0	0	0	0	0	0	0	4	dispensable
pan_gene_28883	pan_gene_8250	Height_per_day_(until_flowering);Nodes_per_plant;Photoperiod_Growing-degree_days_to_silk;Photoperiod_growing-degree_days_to_anthesis;Ratio_of_ear_height_to_total_height	Ear_height;Ratio_of_ear_height_to_total_height	0	1	0	0	0	0	0	0	1	0	0	1	0	1	0	0	0	0	0	0	1	0	0	0	0	0	5	dispensable
pan_gene_28883	pan_gene_8601	Height_per_day_(until_flowering);Nodes_per_plant;Photoperiod_Growing-degree_days_to_silk;Photoperiod_growing-degree_days_to_anthesis;Ratio_of_ear_height_to_total_height	Ratio_of_ear_height_to_total_height	0	1	0	0	0	0	0	0	0	1	0	0	0	0	0	0	0	1	0	0	1	0	0	0	1	0	5	dispensable
pan_gene_28883	pan_gene_8616	Height_per_day_(until_flowering);Nodes_per_plant;Photoperiod_Growing-degree_days_to_silk;Photoperiod_growing-degree_days_to_anthesis;Ratio_of_ear_height_to_total_height	Photoperiod_Growing-degree_days_to_silk;Ratio_of_ear_height_to_total_height	0	1	0	0	1	1	0	1	0	0	0	0	0	0	0	0	0	0	0	0	1	0	0	0	0	0	5	dispensable
pan_gene_28883	pan_gene_9160	Height_per_day_(until_flowering);Nodes_per_plant;Photoperiod_Growing-degree_days_to_silk;Photoperiod_growing-degree_days_to_anthesis;Ratio_of_ear_height_to_total_height	Ratio_of_ear_height_to_total_height	0	0	0	0	0	0	0	0	0	1	0	0	0	0	0	0	0	0	0	0	0	0	0	0	0	0	1	private
pan_gene_29559	pan_gene_8000	Leaf_length;Nodes_to_ear;Photoperiod_Growing-degree_days_to_silk;Photoperiod_growing-degree_days_to_anthesis;Ratio_of_ear_height_to_total_height	Days_to_silk;Leaf_length;Ratio_of_ear_height_to_total_height	0	0	0	0	0	0	0	0	0	0	0	0	0	0	0	1	0	0	0	0	0	0	0	0	0	0	1	private
pan_gene_29598	pan_gene_8862	Days_to_anthesis;Days_to_silk;Leaf_width;Nodes_per_plant;Ratio_of_ear_height_to_total_height	Nodes_to_ear;Ratio_of_ear_height_to_total_height	0	1	0	0	0	0	1	0	1	0	0	0	0	0	0	0	0	0	0	0	0	0	1	0	0	0	4	dispensable
pan_gene_30210	pan_gene_9737	Ratio_of_ear_height_to_total_height	Nodes_to_ear;Ratio_of_ear_height_to_total_height	0	1	0	0	0	0	0	0	0	0	0	0	0	0	0	0	0	0	0	0	0	0	0	0	0	0	1	private
pan_gene_30228	pan_gene_32676	Boxcox-transformed_leaf_angle;Ratio_of_ear_height_to_total_height	Days_to_anthesis;Ear_height;PCA_of_metabolites:_PC2;Ratio_of_ear_height_to_total_height	0	1	1	0	1	1	0	0	0	0	0	0	0	1	0	0	0	0	0	0	0	0	1	0	0	0	6	dispensable
pan_gene_30228	pan_gene_5221	Boxcox-transformed_leaf_angle;Ratio_of_ear_height_to_total_height	Ratio_of_ear_height_to_total_height;Total_amino_acids	0	1	0	0	0	1	0	0	1	0	0	0	0	0	0	0	0	0	0	0	0	0	1	0	0	0	4	dispensable
pan_gene_30231	pan_gene_31281	Ratio_of_ear_height_to_total_height;Tassel_length	Ratio_of_ear_height_to_total_height;Southern_leaf_blight	0	1	1	0	0	1	1	0	1	0	1	1	0	0	1	0	0	1	1	1	1	0	1	0	1	0	14	near-core
pan_gene_30231	pan_gene_31361	Ratio_of_ear_height_to_total_height;Tassel_length	Nodes_to_ear;Northern_Leaf_Blight;Ratio_of_ear_height_to_total_height	0	1	0	1	0	1	1	0	1	0	0	0	0	1	0	1	0	0	0	0	0	0	0	0	0	1	8	dispensable
pan_gene_30231	pan_gene_4322	Ratio_of_ear_height_to_total_height;Tassel_length	Ratio_of_ear_height_to_total_height;Tassel_branch_number	0	1	1	0	0	1	0	0	1	0	1	0	1	0	1	0	0	1	1	0	1	0	1	0	0	0	11	near-core
pan_gene_30231	pan_gene_5220	Ratio_of_ear_height_to_total_height;Tassel_length	100_Kernel_weight;Ratio_of_ear_height_to_total_height;Starch	0	1	1	1	1	1	0	1	1	0	1	1	1	1	1	0	1	1	1	1	1	1	1	1	1	1	22	core
pan_gene_30231	pan_gene_8610	Ratio_of_ear_height_to_total_height;Tassel_length	Ratio_of_ear_height_to_total_height	0	0	0	0	1	0	0	1	0	0	0	0	0	0	0	0	0	0	0	0	0	0	0	0	0	0	2	dispensable
pan_gene_30231	pan_gene_8616	Ratio_of_ear_height_to_total_height;Tassel_length	Photoperiod_Growing-degree_days_to_silk;Ratio_of_ear_height_to_total_height	0	1	0	0	0	0	0	0	0	0	0	0	0	0	0	0	0	0	0	0	0	0	0	0	0	0	1	private
pan_gene_30231	pan_gene_8843	Ratio_of_ear_height_to_total_height;Tassel_length	Days_to_anthesis;Ratio_of_ear_height_to_total_height	0	1	1	0	1	0	0	0	1	0	1	0	0	0	0	0	0	1	0	0	0	0	0	0	0	0	6	dispensable
pan_gene_3039	pan_gene_5008	Average_internode_length_(whole_plant);Ratio_of_ear_height_to_total_height	Ear_height;Ratio_of_ear_height_to_total_height	0	1	0	0	0	0	0	0	0	0	0	1	0	0	0	0	0	0	0	0	0	0	1	0	0	0	3	dispensable
pan_gene_30924	pan_gene_32091	Ear_row_number;Photoperiod_Growing-degree_days_to_silk;Ratio_of_ear_height_to_total_height	Boxcox-transformed_leaf_angle;Nodes_above_ear;Ratio_of_ear_height_to_total_height	0	1	0	0	0	0	0	0	0	0	0	0	0	0	0	0	0	0	0	0	0	0	0	0	0	0	1	private
pan_gene_31257	pan_gene_4580	Ratio_of_ear_height_to_total_height;Starch	Ratio_of_ear_height_to_total_height	0	1	0	0	0	0	0	0	0	1	0	1	0	1	0	1	0	0	0	0	1	0	0	0	0	0	6	dispensable
pan_gene_31257	pan_gene_5321	Ratio_of_ear_height_to_total_height;Starch	Cob_diameter;Ratio_of_ear_height_to_total_height	0	1	0	0	0	0	0	0	0	0	0	0	0	0	0	0	0	0	0	0	0	0	0	0	0	0	1	private
pan_gene_31257	pan_gene_5384	Ratio_of_ear_height_to_total_height;Starch	Nodes_to_ear;Ratio_of_ear_height_to_total_height;Tassel_length	0	1	0	1	1	0	0	0	1	0	0	0	1	1	0	1	0	1	0	1	0	0	0	0	0	1	10	dispensable
pan_gene_31257	pan_gene_5864	Ratio_of_ear_height_to_total_height;Starch	Ratio_of_ear_height_to_total_height	0	1	0	0	0	0	0	0	0	0	0	0	0	0	0	0	0	0	0	0	0	0	0	0	0	0	1	private
pan_gene_31281	pan_gene_32091	Ratio_of_ear_height_to_total_height;Southern_leaf_blight	Boxcox-transformed_leaf_angle;Nodes_above_ear;Ratio_of_ear_height_to_total_height	0	1	1	1	1	1	1	0	1	0	1	0	0	1	0	0	0	1	1	0	0	0	1	0	1	0	13	near-core
pan_gene_31281	pan_gene_32094	Ratio_of_ear_height_to_total_height;Southern_leaf_blight	Height_per_day_(until_flowering);Plant_height;Ratio_of_ear_height_to_total_height	0	1	0	0	0	0	0	0	1	0	0	0	0	0	0	0	0	1	0	0	0	0	0	0	0	0	3	dispensable
pan_gene_31281	pan_gene_5220	Ratio_of_ear_height_to_total_height;Southern_leaf_blight	100_Kernel_weight;Ratio_of_ear_height_to_total_height;Starch	0	1	0	1	0	0	0	0	1	1	1	1	0	1	1	0	0	1	1	0	0	0	1	0	1	0	12	near-core
pan_gene_31281	pan_gene_5532	Ratio_of_ear_height_to_total_height;Southern_leaf_blight	100_Kernel_weight;Ear_height;Nodes_per_plant;Ratio_of_ear_height_to_total_height	0	1	0	0	1	1	0	0	0	1	0	1	0	0	0	0	0	0	1	1	1	0	1	0	0	0	9	dispensable
pan_gene_31281	pan_gene_585	Ratio_of_ear_height_to_total_height;Southern_leaf_blight	Ratio_of_ear_height_to_total_height	0	1	0	1	0	0	1	0	0	1	0	1	0	0	0	0	0	0	0	1	0	0	1	0	0	0	7	dispensable
pan_gene_31281	pan_gene_8610	Ratio_of_ear_height_to_total_height;Southern_leaf_blight	Ratio_of_ear_height_to_total_height	0	0	0	0	0	0	0	0	0	0	0	0	0	0	0	0	0	0	0	0	0	0	0	1	0	0	1	private
pan_gene_31281	pan_gene_8843	Ratio_of_ear_height_to_total_height;Southern_leaf_blight	Days_to_anthesis;Ratio_of_ear_height_to_total_height	0	1	1	0	0	0	1	0	1	1	0	0	0	0	0	0	0	0	0	0	0	0	0	0	0	0	5	dispensable
pan_gene_31281	pan_gene_9160	Ratio_of_ear_height_to_total_height;Southern_leaf_blight	Ratio_of_ear_height_to_total_height	0	0	0	1	1	0	0	0	0	1	0	0	0	0	0	0	0	0	0	0	0	0	0	0	0	0	3	dispensable
pan_gene_31361	pan_gene_4183	Nodes_to_ear;Northern_Leaf_Blight;Ratio_of_ear_height_to_total_height	Ratio_of_ear_height_to_total_height	0	1	1	1	0	0	1	0	1	0	0	0	0	1	0	1	0	0	0	0	0	0	0	0	0	1	8	dispensable
pan_gene_31361	pan_gene_5532	Nodes_to_ear;Northern_Leaf_Blight;Ratio_of_ear_height_to_total_height	100_Kernel_weight;Ear_height;Nodes_per_plant;Ratio_of_ear_height_to_total_height	0	1	0	1	1	1	0	0	1	1	0	0	0	1	0	0	0	1	0	1	0	1	0	0	0	1	11	near-core
pan_gene_31361	pan_gene_584	Nodes_to_ear;Northern_Leaf_Blight;Ratio_of_ear_height_to_total_height	Ratio_of_ear_height_to_total_height;Stalk_strength	0	1	1	1	1	1	1	0	1	1	1	0	1	1	0	1	1	1	1	1	1	1	1	1	1	1	22	core
pan_gene_31361	pan_gene_7481	Nodes_to_ear;Northern_Leaf_Blight;Ratio_of_ear_height_to_total_height	Height_above_ear;Ratio_of_ear_height_to_total_height;Stalk_strength	0	0	0	1	0	0	0	0	0	0	0	0	0	0	0	0	0	0	0	0	0	0	0	0	0	0	1	private
pan_gene_31361	pan_gene_8601	Nodes_to_ear;Northern_Leaf_Blight;Ratio_of_ear_height_to_total_height	Ratio_of_ear_height_to_total_height	0	1	0	1	1	0	0	0	0	1	0	0	0	0	0	0	0	0	0	0	0	0	0	0	0	1	5	dispensable
pan_gene_31467	pan_gene_9553	Ear_row_number;Northern_Leaf_Blight;Photoperiod_growing-degree_days_to_anthesis;Ratio_of_ear_height_to_total_height;Tassel_branch_number	Average_internode_length_(above_ear);Boxcox-transformed_leaf_angle;Ear_height;Height_per_day_(until_flowering);Plant_height;Ratio_of_ear_height_to_total_height	0	1	0	0	0	0	0	0	0	0	0	0	0	0	0	0	0	0	0	0	0	0	0	0	0	0	1	private
pan_gene_31986	pan_gene_7707	Ratio_of_ear_height_to_total_height	Ratio_of_ear_height_to_total_height	0	1	0	0	0	0	0	0	0	0	0	0	0	0	0	1	0	0	0	0	0	0	0	0	0	0	2	dispensable
pan_gene_31986	pan_gene_9234	Ratio_of_ear_height_to_total_height	Ratio_of_ear_height_to_total_height	0	1	0	0	0	0	0	0	0	0	0	0	0	0	0	0	0	0	1	0	0	0	0	0	1	0	3	dispensable
pan_gene_32082	pan_gene_8611	Ratio_of_ear_height_to_total_height	Ear_row_number;Ratio_of_ear_height_to_total_height	0	1	0	1	0	0	1	1	1	0	0	1	0	0	0	1	0	0	1	0	0	1	0	0	0	0	9	dispensable
pan_gene_32089	pan_gene_32094	Ratio_of_ear_height_to_total_height	Height_per_day_(until_flowering);Plant_height;Ratio_of_ear_height_to_total_height	0	1	0	0	0	0	1	0	1	0	0	0	0	0	0	0	0	0	0	0	0	0	0	0	0	0	3	dispensable
pan_gene_32089	pan_gene_32442	Ratio_of_ear_height_to_total_height	Ratio_of_ear_height_to_total_height	0	1	0	0	0	0	0	0	0	0	0	0	0	0	0	0	0	0	0	0	0	0	0	0	0	0	1	private
pan_gene_32089	pan_gene_4982	Ratio_of_ear_height_to_total_height	Ear_height;Ratio_of_ear_height_to_total_height	0	1	0	1	0	0	0	0	0	0	0	0	0	0	0	0	0	0	0	0	0	0	0	0	0	0	2	dispensable
pan_gene_32089	pan_gene_59786	Ratio_of_ear_height_to_total_height	Average_internode_length_(whole_plant);Ratio_of_ear_height_to_total_height	0	0	0	0	0	0	0	0	1	0	0	0	0	0	0	0	0	0	0	0	0	0	0	0	0	0	1	private
pan_gene_32089	pan_gene_8843	Ratio_of_ear_height_to_total_height	Days_to_anthesis;Ratio_of_ear_height_to_total_height	0	1	0	0	0	0	1	0	1	0	0	1	0	0	0	1	1	0	0	0	0	0	1	0	0	0	7	dispensable
pan_gene_32091	pan_gene_32442	Boxcox-transformed_leaf_angle;Nodes_above_ear;Ratio_of_ear_height_to_total_height	Ratio_of_ear_height_to_total_height	0	1	1	1	1	1	0	0	0	0	1	0	0	0	0	0	1	0	0	0	0	0	0	0	0	0	7	dispensable
pan_gene_32091	pan_gene_4982	Boxcox-transformed_leaf_angle;Nodes_above_ear;Ratio_of_ear_height_to_total_height	Ear_height;Ratio_of_ear_height_to_total_height	0	1	0	0	1	1	0	0	0	0	0	0	0	0	0	1	0	0	0	1	0	0	0	0	0	1	6	dispensable
pan_gene_32091	pan_gene_5532	Boxcox-transformed_leaf_angle;Nodes_above_ear;Ratio_of_ear_height_to_total_height	100_Kernel_weight;Ear_height;Nodes_per_plant;Ratio_of_ear_height_to_total_height	0	1	0	0	1	1	0	0	1	0	1	1	1	0	0	1	0	1	1	0	1	1	0	0	0	0	12	near-core
pan_gene_32091	pan_gene_585	Boxcox-transformed_leaf_angle;Nodes_above_ear;Ratio_of_ear_height_to_total_height	Ratio_of_ear_height_to_total_height	0	1	1	1	0	1	1	1	1	0	0	1	1	0	0	1	0	1	0	0	1	0	1	1	0	1	15	near-core
pan_gene_32091	pan_gene_7481	Boxcox-transformed_leaf_angle;Nodes_above_ear;Ratio_of_ear_height_to_total_height	Height_above_ear;Ratio_of_ear_height_to_total_height;Stalk_strength	0	0	0	1	1	0	0	0	0	0	0	0	0	0	0	1	0	1	0	0	0	0	0	0	0	0	4	dispensable
pan_gene_32091	pan_gene_8250	Boxcox-transformed_leaf_angle;Nodes_above_ear;Ratio_of_ear_height_to_total_height	Ear_height;Ratio_of_ear_height_to_total_height	0	1	0	0	1	1	0	0	1	0	1	1	1	0	1	0	0	1	0	1	1	0	1	0	0	1	13	near-core
pan_gene_32091	pan_gene_8616	Boxcox-transformed_leaf_angle;Nodes_above_ear;Ratio_of_ear_height_to_total_height	Photoperiod_Growing-degree_days_to_silk;Ratio_of_ear_height_to_total_height	0	1	0	0	0	0	0	0	0	0	0	0	1	0	1	0	0	0	0	0	0	0	1	0	0	0	4	dispensable
pan_gene_32091	pan_gene_8843	Boxcox-transformed_leaf_angle;Nodes_above_ear;Ratio_of_ear_height_to_total_height	Days_to_anthesis;Ratio_of_ear_height_to_total_height	0	1	1	1	0	0	0	0	1	0	1	0	1	0	0	1	0	1	0	0	0	1	1	1	1	0	12	near-core
pan_gene_32094	pan_gene_585	Height_per_day_(until_flowering);Plant_height;Ratio_of_ear_height_to_total_height	Ratio_of_ear_height_to_total_height	0	1	1	0	0	0	0	0	0	0	1	0	0	0	0	0	0	0	0	0	0	0	0	0	0	0	3	dispensable
pan_gene_32094	pan_gene_8862	Height_per_day_(until_flowering);Plant_height;Ratio_of_ear_height_to_total_height	Nodes_to_ear;Ratio_of_ear_height_to_total_height	0	1	0	0	0	0	0	0	0	0	0	0	0	0	0	0	0	0	0	0	0	0	0	0	0	0	1	private
pan_gene_32095	pan_gene_9234	Ratio_of_ear_height_to_total_height;Tassel_branch_number	Ratio_of_ear_height_to_total_height	0	1	0	0	0	0	0	0	0	0	0	0	1	0	0	0	0	0	0	0	0	1	1	0	0	0	4	dispensable
pan_gene_32196	pan_gene_4883	Ratio_of_ear_height_to_total_height	Chlorophyll_B;Ratio_of_ear_height_to_total_height	0	1	1	1	0	0	1	1	0	0	0	0	0	1	0	1	0	0	0	0	0	0	0	0	0	0	7	dispensable
pan_gene_32196	pan_gene_7741	Ratio_of_ear_height_to_total_height	Ear_height;Northern_Leaf_Blight;Ratio_of_ear_height_to_total_height	0	1	0	0	0	0	0	0	0	0	0	0	0	0	0	0	0	0	0	0	0	0	0	0	0	0	1	private
pan_gene_32433	pan_gene_568	Ear_height;Plant_height;Ratio_of_ear_height_to_total_height;Stalk_strength	Nodes_per_plant;Nodes_to_ear;Ratio_of_ear_height_to_total_height;Sucrose	0	1	0	0	0	0	0	0	0	1	0	0	1	0	0	0	1	0	0	0	0	0	1	0	0	1	6	dispensable
pan_gene_32442	pan_gene_4982	Ratio_of_ear_height_to_total_height	Ear_height;Ratio_of_ear_height_to_total_height	0	1	0	0	1	1	0	0	0	0	0	0	0	0	0	0	0	0	0	0	0	0	0	0	0	0	3	dispensable
pan_gene_32442	pan_gene_585	Ratio_of_ear_height_to_total_height	Ratio_of_ear_height_to_total_height	0	1	0	1	0	1	0	0	0	0	0	0	0	0	0	0	0	0	0	0	0	0	0	0	0	0	3	dispensable
pan_gene_32442	pan_gene_59786	Ratio_of_ear_height_to_total_height	Average_internode_length_(whole_plant);Ratio_of_ear_height_to_total_height	0	0	0	1	0	0	0	0	0	0	0	0	0	0	0	0	0	0	0	0	0	0	0	0	0	0	1	private
pan_gene_32442	pan_gene_7481	Ratio_of_ear_height_to_total_height	Height_above_ear;Ratio_of_ear_height_to_total_height;Stalk_strength	0	0	0	1	0	0	0	0	0	0	0	0	0	0	0	0	0	0	0	0	0	0	0	0	0	0	1	private
pan_gene_32442	pan_gene_8601	Ratio_of_ear_height_to_total_height	Ratio_of_ear_height_to_total_height	0	1	0	1	0	0	0	0	0	0	0	0	0	0	0	0	1	0	0	1	0	0	0	0	0	0	4	dispensable
pan_gene_32442	pan_gene_8616	Ratio_of_ear_height_to_total_height	Photoperiod_Growing-degree_days_to_silk;Ratio_of_ear_height_to_total_height	0	1	0	0	0	0	0	0	0	0	0	1	1	0	0	0	1	1	1	0	0	0	0	0	0	0	6	dispensable
pan_gene_32442	pan_gene_8843	Ratio_of_ear_height_to_total_height	Days_to_anthesis;Ratio_of_ear_height_to_total_height	0	1	1	1	0	0	0	0	0	0	1	0	0	0	0	0	0	0	0	0	0	0	0	0	0	0	4	dispensable
pan_gene_32442	pan_gene_9160	Ratio_of_ear_height_to_total_height	Ratio_of_ear_height_to_total_height	0	0	0	1	1	0	0	0	0	1	0	0	0	0	0	0	0	0	0	0	0	0	0	0	0	0	3	dispensable
pan_gene_32676	pan_gene_5221	Days_to_anthesis;Ear_height;PCA_of_metabolites:_PC2;Ratio_of_ear_height_to_total_height	Ratio_of_ear_height_to_total_height;Total_amino_acids	0	1	0	1	0	0	0	0	0	0	0	0	1	0	0	0	0	0	0	0	0	0	1	0	0	0	4	dispensable
pan_gene_32676	pan_gene_5601	Days_to_anthesis;Ear_height;PCA_of_metabolites:_PC2;Ratio_of_ear_height_to_total_height	100_Kernel_weight;Leaf_length;Ratio_of_ear_height_to_total_height	0	1	0	0	1	1	0	0	0	0	1	0	0	0	1	0	0	0	0	0	0	0	0	0	0	0	5	dispensable
pan_gene_32690	pan_gene_4881	Ratio_of_ear_height_to_total_height;Sucrose	Chlorophyll_B;Fumarate;Ratio_of_ear_height_to_total_height	0	1	0	1	0	0	0	1	0	0	0	0	0	0	0	1	0	0	0	0	0	0	0	0	0	0	4	dispensable
pan_gene_32690	pan_gene_4883	Ratio_of_ear_height_to_total_height;Sucrose	Chlorophyll_B;Ratio_of_ear_height_to_total_height	0	1	0	0	0	0	0	0	0	0	0	0	0	0	0	0	0	0	0	0	0	0	0	0	0	0	1	private
pan_gene_32690	pan_gene_5384	Ratio_of_ear_height_to_total_height;Sucrose	Nodes_to_ear;Ratio_of_ear_height_to_total_height;Tassel_length	0	1	0	1	0	0	0	0	0	0	0	0	0	0	0	1	0	0	0	0	0	0	0	0	0	0	3	dispensable
pan_gene_32690	pan_gene_8100	Ratio_of_ear_height_to_total_height;Sucrose	Average_internode_length_(above_ear);Days_to_anthesis;Leaf_length;Ratio_of_ear_height_to_total_height	0	1	0	0	0	0	0	0	0	0	0	0	0	0	0	0	0	0	0	0	0	0	0	0	0	0	1	private
pan_gene_32691	pan_gene_4837	Nodes_per_plant;Ratio_of_ear_height_to_total_height;Sucrose	Ear_row_number;Ratio_of_ear_height_to_total_height;Tassel_length	0	1	0	0	0	1	0	0	0	0	1	0	0	0	0	0	0	0	0	0	0	0	0	0	0	0	3	dispensable
pan_gene_32694	pan_gene_4174	Average_internode_length_(whole_plant);Nodes_per_plant;PCA_of_metabolites:_PC2;Ratio_of_ear_height_to_total_height;Starch	Ratio_of_ear_height_to_total_height	0	1	0	0	0	0	0	1	0	0	0	0	0	0	0	1	0	1	1	0	1	0	0	1	0	0	7	dispensable
pan_gene_4182	pan_gene_4825	Anthesis-silking_interval;Ratio_of_ear_height_to_total_height;Tassel_branch_number	Ear_height;Ratio_of_ear_height_to_total_height;Southern_leaf_blight;Stalk_strength	0	1	0	0	0	0	0	0	0	0	0	0	0	0	0	0	0	0	0	0	0	0	0	0	0	0	1	private
pan_gene_4183	pan_gene_5220	Ratio_of_ear_height_to_total_height	100_Kernel_weight;Ratio_of_ear_height_to_total_height;Starch	0	1	1	1	1	1	0	1	1	1	0	0	0	1	0	0	1	0	1	0	0	0	0	0	0	0	11	near-core
pan_gene_4183	pan_gene_5532	Ratio_of_ear_height_to_total_height	100_Kernel_weight;Ear_height;Nodes_per_plant;Ratio_of_ear_height_to_total_height	0	1	0	1	1	1	1	1	1	1	1	1	0	1	1	1	0	1	1	0	1	1	1	1	1	1	21	core
pan_gene_4183	pan_gene_8250	Ratio_of_ear_height_to_total_height	Ear_height;Ratio_of_ear_height_to_total_height	0	1	0	0	1	1	0	1	1	0	0	0	0	0	0	0	0	0	0	0	1	0	0	0	0	0	6	dispensable
pan_gene_4183	pan_gene_8843	Ratio_of_ear_height_to_total_height	Days_to_anthesis;Ratio_of_ear_height_to_total_height	0	1	0	0	1	0	0	0	1	0	0	0	0	0	0	0	0	1	0	0	0	0	0	0	0	0	4	dispensable
pan_gene_4183	pan_gene_9160	Ratio_of_ear_height_to_total_height	Ratio_of_ear_height_to_total_height	0	0	0	1	1	0	0	0	0	0	0	0	0	0	0	0	0	0	0	0	0	0	0	0	0	0	2	dispensable
pan_gene_4580	pan_gene_4915	Ratio_of_ear_height_to_total_height	Northern_Leaf_Blight;Ratio_of_ear_height_to_total_height;Tassel_length	0	1	0	1	0	0	0	1	0	0	0	0	0	1	0	0	0	0	0	0	0	0	0	0	0	0	4	dispensable
pan_gene_4580	pan_gene_5864	Ratio_of_ear_height_to_total_height	Ratio_of_ear_height_to_total_height	0	1	0	0	0	0	0	1	0	0	0	0	0	0	0	0	0	0	0	0	0	0	0	0	0	0	2	dispensable
pan_gene_4823	pan_gene_8708	Boxcox-transformed_leaf_angle;Ratio_of_ear_height_to_total_height	Ratio_of_ear_height_to_total_height	0	1	1	0	0	1	0	0	0	0	0	0	0	0	0	0	0	0	0	0	0	0	0	0	0	0	3	dispensable
pan_gene_4836	pan_gene_8616	Northern_Leaf_Blight;Ratio_of_ear_height_to_total_height;Tassel_length	Photoperiod_Growing-degree_days_to_silk;Ratio_of_ear_height_to_total_height	0	1	0	0	0	0	0	0	0	0	0	0	0	0	0	0	0	0	0	0	0	0	0	0	0	0	1	private
pan_gene_4881	pan_gene_4883	Chlorophyll_B;Fumarate;Ratio_of_ear_height_to_total_height	Chlorophyll_B;Ratio_of_ear_height_to_total_height	0	1	0	0	0	1	0	0	0	0	0	0	0	1	0	1	0	0	1	1	0	0	0	0	0	0	6	dispensable
pan_gene_4881	pan_gene_7741	Chlorophyll_B;Fumarate;Ratio_of_ear_height_to_total_height	Ear_height;Northern_Leaf_Blight;Ratio_of_ear_height_to_total_height	0	1	0	0	0	0	0	0	0	0	0	0	0	0	0	1	0	0	1	0	0	1	0	0	0	0	4	dispensable
pan_gene_4881	pan_gene_8100	Chlorophyll_B;Fumarate;Ratio_of_ear_height_to_total_height	Average_internode_length_(above_ear);Days_to_anthesis;Leaf_length;Ratio_of_ear_height_to_total_height	0	1	1	0	0	0	0	0	0	0	0	0	1	0	0	0	0	0	0	0	0	1	1	0	0	0	5	dispensable
pan_gene_4883	pan_gene_7741	Chlorophyll_B;Ratio_of_ear_height_to_total_height	Ear_height;Northern_Leaf_Blight;Ratio_of_ear_height_to_total_height	0	1	1	0	1	0	0	1	0	0	0	0	0	0	0	1	0	0	1	0	0	1	0	0	0	0	7	dispensable
pan_gene_4883	pan_gene_8250	Chlorophyll_B;Ratio_of_ear_height_to_total_height	Ear_height;Ratio_of_ear_height_to_total_height	0	1	1	1	1	1	1	1	1	1	1	1	1	1	0	1	1	0	1	1	1	0	1	0	1	1	21	core
pan_gene_4883	pan_gene_8252	Chlorophyll_B;Ratio_of_ear_height_to_total_height	Ratio_of_ear_height_to_total_height	0	1	0	1	1	0	1	0	0	0	0	1	1	1	0	0	0	0	0	0	0	0	0	0	0	0	7	dispensable
pan_gene_4883	pan_gene_8324	Chlorophyll_B;Ratio_of_ear_height_to_total_height	Ratio_of_ear_height_to_total_height	0	1	0	1	0	0	0	0	1	1	0	1	1	1	0	0	1	1	0	0	1	0	0	0	1	1	12	near-core
pan_gene_4883	pan_gene_8601	Chlorophyll_B;Ratio_of_ear_height_to_total_height	Ratio_of_ear_height_to_total_height	0	1	0	1	1	0	0	0	0	1	0	0	0	1	1	0	1	1	0	1	1	1	0	0	1	1	13	near-core
pan_gene_4883	pan_gene_9232	Chlorophyll_B;Ratio_of_ear_height_to_total_height	Ratio_of_ear_height_to_total_height	0	1	0	0	0	0	1	0	0	0	0	1	1	0	0	0	0	0	0	0	0	1	0	1	0	0	6	dispensable
pan_gene_4883	pan_gene_97998	Chlorophyll_B;Ratio_of_ear_height_to_total_height	Ear_height;Nodes_to_ear;Ratio_of_ear_height_to_total_height;Tassel_length	0	0	0	1	0	0	0	0	0	0	0	0	0	0	0	0	0	0	0	0	0	0	0	0	0	0	1	private
pan_gene_4915	pan_gene_5864	Northern_Leaf_Blight;Ratio_of_ear_height_to_total_height;Tassel_length	Ratio_of_ear_height_to_total_height	0	1	0	0	1	0	0	0	0	0	0	0	0	0	0	0	0	0	0	0	0	0	0	0	0	0	2	dispensable
pan_gene_4916	pan_gene_6299	Ratio_of_ear_height_to_total_height;Tassel_length	Ear_height;Ratio_of_ear_height_to_total_height	0	1	0	0	0	1	1	0	1	1	0	1	1	0	0	1	0	1	0	1	1	1	0	1	0	1	14	near-core
pan_gene_4916	pan_gene_8450	Ratio_of_ear_height_to_total_height;Tassel_length	Nodes_to_ear;Photoperiod_growing-degree_days_to_anthesis;Ratio_of_ear_height_to_total_height	0	1	0	0	1	0	1	1	1	1	0	0	1	0	0	1	0	1	1	1	1	1	0	1	0	1	15	near-core
pan_gene_4916	pan_gene_8611	Ratio_of_ear_height_to_total_height;Tassel_length	Ear_row_number;Ratio_of_ear_height_to_total_height	0	1	0	0	0	0	1	0	1	0	0	0	0	0	0	0	0	0	0	0	0	0	1	0	0	0	4	dispensable
pan_gene_4982	pan_gene_8843	Ear_height;Ratio_of_ear_height_to_total_height	Days_to_anthesis;Ratio_of_ear_height_to_total_height	0	1	0	0	1	0	0	0	0	0	0	0	0	0	0	0	0	0	0	0	0	0	0	0	0	0	2	dispensable
pan_gene_5220	pan_gene_5532	100_Kernel_weight;Ratio_of_ear_height_to_total_height;Starch	100_Kernel_weight;Ear_height;Nodes_per_plant;Ratio_of_ear_height_to_total_height	0	1	0	0	1	1	0	1	1	0	0	1	0	1	0	0	0	1	1	0	0	0	0	0	0	0	9	dispensable
pan_gene_5220	pan_gene_7481	100_Kernel_weight;Ratio_of_ear_height_to_total_height;Starch	Height_above_ear;Ratio_of_ear_height_to_total_height;Stalk_strength	0	0	0	1	1	0	0	0	0	0	0	0	0	0	0	1	0	0	0	0	0	0	0	0	0	0	3	dispensable
pan_gene_5220	pan_gene_8250	100_Kernel_weight;Ratio_of_ear_height_to_total_height;Starch	Ear_height;Ratio_of_ear_height_to_total_height	0	1	0	0	0	1	0	1	0	0	1	1	1	0	1	0	0	0	0	1	1	0	0	0	0	0	9	dispensable
pan_gene_5220	pan_gene_8610	100_Kernel_weight;Ratio_of_ear_height_to_total_height;Starch	Ratio_of_ear_height_to_total_height	0	0	0	0	1	0	0	1	0	0	0	0	0	0	0	0	0	0	0	0	0	0	0	0	0	0	2	dispensable
pan_gene_5220	pan_gene_8843	100_Kernel_weight;Ratio_of_ear_height_to_total_height;Starch	Days_to_anthesis;Ratio_of_ear_height_to_total_height	0	1	1	1	0	0	0	0	1	0	1	0	0	0	0	1	0	1	0	0	0	1	0	0	1	0	9	dispensable
pan_gene_5221	pan_gene_8600	Ratio_of_ear_height_to_total_height;Total_amino_acids	Ratio_of_ear_height_to_total_height	0	0	0	0	0	0	0	0	0	0	0	0	0	0	0	0	0	0	1	0	0	0	0	0	0	0	1	private
pan_gene_5237	pan_gene_7537	Ear_height;Nodes_above_ear;Ratio_of_ear_height_to_total_height	Days_to_silk;Ratio_of_ear_height_to_total_height	0	1	0	0	0	0	0	0	1	0	0	0	0	0	0	0	0	0	0	1	0	0	0	0	0	0	3	dispensable
pan_gene_5257	pan_gene_8251	Ratio_of_ear_height_to_total_height;Total_amino_acids	Ear_height;Ratio_of_ear_height_to_total_height	0	1	0	0	0	0	0	1	0	0	0	0	0	0	0	0	0	0	0	0	0	0	0	0	0	0	2	dispensable
pan_gene_5321	pan_gene_5864	Cob_diameter;Ratio_of_ear_height_to_total_height	Ratio_of_ear_height_to_total_height	0	1	0	0	1	0	0	0	0	1	0	0	0	0	0	0	0	0	0	0	0	0	0	0	0	0	3	dispensable
pan_gene_5321	pan_gene_8324	Cob_diameter;Ratio_of_ear_height_to_total_height	Ratio_of_ear_height_to_total_height	0	1	0	0	0	0	0	0	0	0	0	0	0	0	0	0	0	0	0	0	0	0	0	0	0	0	1	private
pan_gene_5532	pan_gene_584	100_Kernel_weight;Ear_height;Nodes_per_plant;Ratio_of_ear_height_to_total_height	Ratio_of_ear_height_to_total_height;Stalk_strength	0	1	0	1	1	1	0	1	1	0	0	0	0	1	0	0	0	0	0	0	0	0	0	0	0	1	8	dispensable
pan_gene_5532	pan_gene_585	100_Kernel_weight;Ear_height;Nodes_per_plant;Ratio_of_ear_height_to_total_height	Ratio_of_ear_height_to_total_height	0	1	0	1	0	0	0	1	1	1	0	1	0	0	1	1	0	1	0	0	1	0	0	1	0	1	12	near-core
pan_gene_5532	pan_gene_7481	100_Kernel_weight;Ear_height;Nodes_per_plant;Ratio_of_ear_height_to_total_height	Height_above_ear;Ratio_of_ear_height_to_total_height;Stalk_strength	0	0	0	0	1	0	0	0	0	0	0	0	0	0	0	0	0	1	0	0	0	0	0	0	0	0	2	dispensable
pan_gene_5532	pan_gene_7741	100_Kernel_weight;Ear_height;Nodes_per_plant;Ratio_of_ear_height_to_total_height	Ear_height;Northern_Leaf_Blight;Ratio_of_ear_height_to_total_height	0	1	1	0	1	1	0	1	0	0	1	0	0	0	0	0	1	0	1	1	0	1	1	0	0	0	11	near-core
pan_gene_5532	pan_gene_8250	100_Kernel_weight;Ear_height;Nodes_per_plant;Ratio_of_ear_height_to_total_height	Ear_height;Ratio_of_ear_height_to_total_height	0	1	1	1	1	1	0	1	1	0	1	1	1	1	0	0	0	0	1	0	1	0	1	0	1	0	15	near-core
pan_gene_5532	pan_gene_8252	100_Kernel_weight;Ear_height;Nodes_per_plant;Ratio_of_ear_height_to_total_height	Ratio_of_ear_height_to_total_height	0	1	0	1	0	0	0	1	0	0	0	0	1	0	0	0	0	0	0	0	0	0	1	0	0	0	5	dispensable
pan_gene_5532	pan_gene_8601	100_Kernel_weight;Ear_height;Nodes_per_plant;Ratio_of_ear_height_to_total_height	Ratio_of_ear_height_to_total_height	0	1	0	1	0	0	0	0	0	0	0	0	0	0	1	1	0	1	0	1	1	0	0	0	1	1	9	dispensable
pan_gene_5532	pan_gene_8616	100_Kernel_weight;Ear_height;Nodes_per_plant;Ratio_of_ear_height_to_total_height	Photoperiod_Growing-degree_days_to_silk;Ratio_of_ear_height_to_total_height	0	1	0	0	0	0	0	0	0	0	0	1	1	0	0	0	0	0	0	0	0	0	0	0	0	0	3	dispensable
pan_gene_5532	pan_gene_8843	100_Kernel_weight;Ear_height;Nodes_per_plant;Ratio_of_ear_height_to_total_height	Days_to_anthesis;Ratio_of_ear_height_to_total_height	0	1	0	0	1	0	0	0	1	0	0	0	0	0	0	0	0	1	0	0	0	0	0	0	0	0	4	dispensable
pan_gene_5532	pan_gene_9160	100_Kernel_weight;Ear_height;Nodes_per_plant;Ratio_of_ear_height_to_total_height	Ratio_of_ear_height_to_total_height	0	0	0	0	1	0	0	0	0	0	0	0	0	0	0	0	0	0	0	0	0	0	0	0	0	0	1	private
pan_gene_5532	pan_gene_9232	100_Kernel_weight;Ear_height;Nodes_per_plant;Ratio_of_ear_height_to_total_height	Ratio_of_ear_height_to_total_height	0	1	0	0	1	1	1	0	0	0	0	0	0	0	0	0	0	0	0	0	0	0	1	1	0	0	6	dispensable
pan_gene_584	pan_gene_8601	Ratio_of_ear_height_to_total_height;Stalk_strength	Ratio_of_ear_height_to_total_height	0	1	0	1	1	0	0	0	0	0	0	0	0	0	0	0	0	0	0	0	0	0	0	0	0	0	3	dispensable
pan_gene_585	pan_gene_7481	Ratio_of_ear_height_to_total_height	Height_above_ear;Ratio_of_ear_height_to_total_height;Stalk_strength	0	0	0	1	0	0	0	0	0	0	0	0	0	0	0	0	0	1	0	0	0	0	0	0	0	0	2	dispensable
pan_gene_585	pan_gene_7741	Ratio_of_ear_height_to_total_height	Ear_height;Northern_Leaf_Blight;Ratio_of_ear_height_to_total_height	0	1	0	0	1	0	0	0	0	0	0	0	0	0	0	0	0	0	0	0	0	0	0	0	0	0	2	dispensable
pan_gene_585	pan_gene_8000	Ratio_of_ear_height_to_total_height	Days_to_silk;Leaf_length;Ratio_of_ear_height_to_total_height	0	1	0	1	1	1	1	1	1	0	0	1	1	0	0	1	0	1	0	0	1	0	0	1	0	1	14	near-core
pan_gene_585	pan_gene_8250	Ratio_of_ear_height_to_total_height	Ear_height;Ratio_of_ear_height_to_total_height	0	1	0	1	1	1	0	1	1	0	0	0	0	0	0	0	0	0	0	0	1	0	1	0	0	1	9	dispensable
pan_gene_585	pan_gene_8601	Ratio_of_ear_height_to_total_height	Ratio_of_ear_height_to_total_height	0	1	0	1	1	0	0	0	0	1	0	0	0	0	0	1	0	1	0	0	1	0	0	0	0	1	8	dispensable
pan_gene_585	pan_gene_8843	Ratio_of_ear_height_to_total_height	Days_to_anthesis;Ratio_of_ear_height_to_total_height	0	1	1	1	0	0	0	0	1	1	1	0	1	0	0	0	0	1	0	0	0	0	1	1	0	0	10	dispensable
pan_gene_585	pan_gene_9160	Ratio_of_ear_height_to_total_height	Ratio_of_ear_height_to_total_height	0	0	0	1	0	0	0	0	0	1	0	0	0	0	0	0	0	0	0	0	0	0	0	0	0	0	2	dispensable
pan_gene_585	pan_gene_97998	Ratio_of_ear_height_to_total_height	Ear_height;Nodes_to_ear;Ratio_of_ear_height_to_total_height;Tassel_length	0	0	0	0	0	0	0	0	0	0	0	0	0	0	0	0	0	0	0	0	0	0	1	0	0	0	1	private
pan_gene_59786	pan_gene_7481	Average_internode_length_(whole_plant);Ratio_of_ear_height_to_total_height	Height_above_ear;Ratio_of_ear_height_to_total_height;Stalk_strength	0	0	0	1	1	0	0	0	0	0	0	0	0	0	0	0	0	0	0	0	0	0	0	0	0	0	2	dispensable
pan_gene_6299	pan_gene_8611	Ear_height;Ratio_of_ear_height_to_total_height	Ear_row_number;Ratio_of_ear_height_to_total_height	0	1	0	0	0	0	1	0	1	0	1	1	0	0	0	0	0	0	0	0	0	1	1	0	1	0	8	dispensable
pan_gene_7481	pan_gene_8843	Height_above_ear;Ratio_of_ear_height_to_total_height;Stalk_strength	Days_to_anthesis;Ratio_of_ear_height_to_total_height	0	0	0	1	0	0	0	0	0	0	0	0	0	0	0	0	0	0	0	0	0	0	0	0	0	0	1	private
pan_gene_7481	pan_gene_9160	Height_above_ear;Ratio_of_ear_height_to_total_height;Stalk_strength	Ratio_of_ear_height_to_total_height	0	0	0	1	1	0	0	0	0	0	0	0	0	0	0	1	0	0	0	0	0	0	0	0	0	0	3	dispensable
pan_gene_7488	pan_gene_8459	Ratio_of_ear_height_to_total_height	Ratio_of_ear_height_to_total_height	0	1	0	0	0	0	0	0	0	0	0	0	0	0	0	0	0	0	0	0	0	0	0	0	0	0	1	private
pan_gene_7741	pan_gene_8100	Ear_height;Northern_Leaf_Blight;Ratio_of_ear_height_to_total_height	Average_internode_length_(above_ear);Days_to_anthesis;Leaf_length;Ratio_of_ear_height_to_total_height	0	1	0	0	0	0	0	0	0	0	0	0	0	0	0	0	0	0	0	0	0	0	0	0	0	0	1	private
pan_gene_7741	pan_gene_8250	Ear_height;Northern_Leaf_Blight;Ratio_of_ear_height_to_total_height	Ear_height;Ratio_of_ear_height_to_total_height	0	1	1	0	1	0	0	1	0	0	1	0	0	0	0	1	0	0	1	0	0	0	0	0	0	0	7	dispensable
pan_gene_7741	pan_gene_8252	Ear_height;Northern_Leaf_Blight;Ratio_of_ear_height_to_total_height	Ratio_of_ear_height_to_total_height	0	1	1	0	0	0	0	1	0	0	1	0	0	0	0	0	1	0	0	0	0	1	1	0	0	0	7	dispensable
pan_gene_7741	pan_gene_8601	Ear_height;Northern_Leaf_Blight;Ratio_of_ear_height_to_total_height	Ratio_of_ear_height_to_total_height	0	1	0	0	0	0	0	0	0	0	0	0	0	0	0	0	0	0	0	0	0	1	0	0	0	0	2	dispensable
pan_gene_7741	pan_gene_8843	Ear_height;Northern_Leaf_Blight;Ratio_of_ear_height_to_total_height	Days_to_anthesis;Ratio_of_ear_height_to_total_height	0	1	0	0	0	0	0	0	0	0	0	0	0	0	0	0	0	0	0	0	0	0	0	0	0	0	1	private
pan_gene_8000	pan_gene_8250	Days_to_silk;Leaf_length;Ratio_of_ear_height_to_total_height	Ear_height;Ratio_of_ear_height_to_total_height	0	1	1	1	1	1	0	1	1	0	1	1	1	1	0	0	0	0	0	1	1	0	0	0	1	1	15	near-core
pan_gene_8000	pan_gene_8252	Days_to_silk;Leaf_length;Ratio_of_ear_height_to_total_height	Ratio_of_ear_height_to_total_height	0	1	0	0	0	0	0	1	0	0	0	0	1	1	0	0	0	0	0	0	0	0	0	0	0	1	5	dispensable
pan_gene_8000	pan_gene_8601	Days_to_silk;Leaf_length;Ratio_of_ear_height_to_total_height	Ratio_of_ear_height_to_total_height	0	1	0	1	1	0	0	0	0	0	0	0	0	1	1	1	0	1	0	1	1	1	0	0	1	1	12	near-core
pan_gene_8000	pan_gene_8610	Days_to_silk;Leaf_length;Ratio_of_ear_height_to_total_height	Ratio_of_ear_height_to_total_height	0	0	0	0	1	0	0	1	0	1	0	0	0	0	0	0	0	0	0	0	0	0	0	0	0	0	3	dispensable
pan_gene_8000	pan_gene_8843	Days_to_silk;Leaf_length;Ratio_of_ear_height_to_total_height	Days_to_anthesis;Ratio_of_ear_height_to_total_height	0	1	0	0	1	0	0	0	1	0	0	0	0	0	0	0	0	1	0	0	0	0	0	0	0	0	4	dispensable
pan_gene_8031	pan_gene_8601	Days_to_anthesis;Height_above_ear;Ratio_of_ear_height_to_total_height	Ratio_of_ear_height_to_total_height	0	1	0	1	0	0	0	0	0	0	0	0	0	0	0	0	0	0	0	0	1	0	0	0	0	0	3	dispensable
pan_gene_8100	pan_gene_8250	Average_internode_length_(above_ear);Days_to_anthesis;Leaf_length;Ratio_of_ear_height_to_total_height	Ear_height;Ratio_of_ear_height_to_total_height	0	1	0	0	0	0	0	0	0	0	0	0	0	0	0	0	0	0	0	0	0	0	0	0	0	0	1	private
pan_gene_8100	pan_gene_8252	Average_internode_length_(above_ear);Days_to_anthesis;Leaf_length;Ratio_of_ear_height_to_total_height	Ratio_of_ear_height_to_total_height	0	1	0	0	0	0	0	0	0	0	0	0	0	0	0	0	0	0	0	0	0	0	0	0	0	0	1	private
pan_gene_8250	pan_gene_8252	Ear_height;Ratio_of_ear_height_to_total_height	Ratio_of_ear_height_to_total_height	0	1	0	1	1	0	1	1	0	0	1	1	1	1	0	0	0	0	0	1	1	0	1	0	0	0	12	near-core
pan_gene_8250	pan_gene_8601	Ear_height;Ratio_of_ear_height_to_total_height	Ratio_of_ear_height_to_total_height	0	1	0	1	1	0	0	0	0	0	0	0	1	1	0	0	1	1	0	1	1	0	0	0	0	1	10	dispensable
pan_gene_8250	pan_gene_8843	Ear_height;Ratio_of_ear_height_to_total_height	Days_to_anthesis;Ratio_of_ear_height_to_total_height	0	1	0	0	0	0	0	0	0	0	0	0	0	0	0	0	0	0	0	0	0	0	0	0	0	0	1	private
pan_gene_8251	pan_gene_8609	Ear_height;Ratio_of_ear_height_to_total_height	Ear_row_number;Ratio_of_ear_height_to_total_height	0	1	0	0	0	0	0	0	0	0	0	0	0	0	0	0	0	0	0	0	0	0	0	0	0	0	1	private
pan_gene_8251	pan_gene_8667	Ear_height;Ratio_of_ear_height_to_total_height	Ear_height;Ratio_of_ear_height_to_total_height	0	1	0	0	0	0	0	0	0	0	0	0	0	0	1	0	0	0	0	0	0	0	0	1	0	0	3	dispensable
pan_gene_8393	pan_gene_97998	Photoperiod_Growing-degree_days_to_silk;Photoperiod_growing-degree_days_to_anthesis;Plant_height;Ratio_of_ear_height_to_total_height	Ear_height;Nodes_to_ear;Ratio_of_ear_height_to_total_height;Tassel_length	0	0	0	0	0	0	0	0	0	0	0	0	0	0	1	0	0	0	0	0	0	0	0	0	0	0	1	private
pan_gene_8450	pan_gene_8611	Nodes_to_ear;Photoperiod_growing-degree_days_to_anthesis;Ratio_of_ear_height_to_total_height	Ear_row_number;Ratio_of_ear_height_to_total_height	0	1	0	0	0	0	1	0	1	0	1	1	0	0	0	1	0	0	0	0	0	0	1	0	1	0	8	dispensable
pan_gene_8601	pan_gene_8616	Ratio_of_ear_height_to_total_height	Photoperiod_Growing-degree_days_to_silk;Ratio_of_ear_height_to_total_height	0	1	0	0	0	0	0	0	0	1	0	0	1	0	0	0	1	0	0	0	0	1	0	0	0	1	6	dispensable
pan_gene_8601	pan_gene_8843	Ratio_of_ear_height_to_total_height	Days_to_anthesis;Ratio_of_ear_height_to_total_height	0	1	0	0	0	0	0	0	0	1	0	0	0	0	0	0	0	1	0	0	0	0	0	0	0	0	3	dispensable
pan_gene_8611	pan_gene_8829	Ear_row_number;Ratio_of_ear_height_to_total_height	Anthesis-silking_interval;Height_above_ear;Nodes_to_ear;Ratio_of_ear_height_to_total_height;Stalk_strength	0	1	0	0	0	0	0	0	0	0	0	1	0	0	0	1	0	0	0	0	0	0	1	0	0	0	4	dispensable
pan_gene_8611	pan_gene_9243	Ear_row_number;Ratio_of_ear_height_to_total_height	Nodes_to_ear;Ratio_of_ear_height_to_total_height	0	1	0	0	0	0	1	0	1	0	1	1	0	0	1	1	0	0	0	0	0	1	1	0	1	0	10	dispensable
pan_gene_8616	pan_gene_8843	Photoperiod_Growing-degree_days_to_silk;Ratio_of_ear_height_to_total_height	Days_to_anthesis;Ratio_of_ear_height_to_total_height	0	1	0	0	0	0	0	0	0	0	0	0	0	0	0	0	0	0	0	0	0	0	0	0	0	0	1	private
pan_gene_8843	pan_gene_9160	Days_to_anthesis;Ratio_of_ear_height_to_total_height	Ratio_of_ear_height_to_total_height	0	0	0	1	0	0	0	0	0	1	0	0	0	0	0	1	0	0	0	0	0	0	0	0	0	0	3	dispensable
pan_gene_9196	pan_gene_97844	Average_internode_length_(whole_plant);Ear_height;Height_above_ear;Nodes_to_ear;PCA_of_metabolites:_PC1;Ratio_of_ear_height_to_total_height;Southern_leaf_blight	Ratio_of_ear_height_to_total_height	0	1	0	0	0	0	0	1	0	0	0	0	0	0	0	0	0	0	0	0	0	0	0	0	0	0	2	dispensable
pan_gene_101100	pan_gene_28244	Days_to_silk;Ratio_of_ear_height_to_total_height	Nodes_to_ear;Ratio_of_ear_height_to_total_height	0	0	1	0	0	0	0	0	0	0	0	0	0	0	0	0	0	0	0	0	0	0	0	0	0	0	1	private
pan_gene_102326	pan_gene_5349	Days_to_anthesis;Days_to_silk;Ear_height;Ratio_of_ear_height_to_total_height	Cob_diameter;Ratio_of_ear_height_to_total_height	0	0	0	0	0	0	0	0	0	0	0	0	0	0	0	0	0	0	0	0	0	0	0	0	0	1	1	private
pan_gene_10471	pan_gene_22124	Ratio_of_ear_height_to_total_height	Ratio_of_ear_height_to_total_height	0	0	1	0	0	0	0	0	0	0	0	0	0	0	0	0	0	0	0	0	0	0	0	0	0	0	1	private
pan_gene_10471	pan_gene_22414	Ratio_of_ear_height_to_total_height	Ear_height;Leaf_width;Nodes_to_ear;Ratio_of_ear_height_to_total_height	0	0	1	0	0	0	1	0	0	0	0	0	0	0	0	0	0	0	0	0	0	0	0	0	0	0	2	dispensable
pan_gene_10471	pan_gene_26855	Ratio_of_ear_height_to_total_height	Average_internode_length_(above_ear);Days_to_anthesis;Nodes_per_plant;Ratio_of_ear_height_to_total_height	0	0	1	1	1	1	0	0	1	0	1	1	0	1	1	0	0	1	1	1	0	0	1	0	1	0	14	near-core
pan_gene_10471	pan_gene_31276	Ratio_of_ear_height_to_total_height	Height_above_ear;Ratio_of_ear_height_to_total_height	0	0	1	0	0	0	0	0	0	0	0	0	0	0	0	0	0	0	0	0	0	0	1	0	0	0	2	dispensable
pan_gene_10471	pan_gene_31281	Ratio_of_ear_height_to_total_height	Ratio_of_ear_height_to_total_height;Southern_leaf_blight	0	0	1	1	0	0	0	0	0	0	0	0	0	0	0	0	0	0	0	0	0	0	0	0	0	0	2	dispensable
pan_gene_10471	pan_gene_4183	Ratio_of_ear_height_to_total_height	Ratio_of_ear_height_to_total_height	0	0	1	0	0	0	0	0	0	0	0	0	0	0	0	0	0	0	0	0	0	0	0	0	0	0	1	private
pan_gene_10471	pan_gene_4322	Ratio_of_ear_height_to_total_height	Ratio_of_ear_height_to_total_height;Tassel_branch_number	0	0	1	1	1	1	0	1	0	0	0	0	0	0	0	0	0	1	0	0	0	0	1	0	0	0	7	dispensable
pan_gene_10471	pan_gene_4324	Ratio_of_ear_height_to_total_height	Ratio_of_ear_height_to_total_height	0	0	1	0	0	0	0	0	0	0	0	0	0	0	0	0	0	0	0	0	0	0	0	0	0	0	1	private
pan_gene_10471	pan_gene_80163	Ratio_of_ear_height_to_total_height	Height_above_ear;Ratio_of_ear_height_to_total_height	0	0	1	0	0	0	0	0	0	0	0	0	0	0	0	0	0	0	0	0	0	0	0	0	0	0	1	private
pan_gene_10494	pan_gene_13772	Ratio_of_ear_height_to_total_height	Ratio_of_ear_height_to_total_height	0	0	1	0	0	0	0	0	0	0	0	0	0	0	0	0	0	0	0	0	0	0	0	0	0	0	1	private
pan_gene_10494	pan_gene_18073	Ratio_of_ear_height_to_total_height	Nodes_to_ear;Ratio_of_ear_height_to_total_height	0	0	1	0	0	0	0	0	0	0	0	0	0	0	0	0	0	0	0	0	0	0	0	0	0	0	1	private
pan_gene_10494	pan_gene_28718	Ratio_of_ear_height_to_total_height	Height_above_ear;Ratio_of_ear_height_to_total_height	0	0	1	0	0	0	0	0	0	0	0	0	0	0	0	0	0	0	0	0	0	0	0	0	0	0	1	private
pan_gene_10494	pan_gene_3039	Ratio_of_ear_height_to_total_height	Average_internode_length_(whole_plant);Ratio_of_ear_height_to_total_height	0	0	1	0	0	0	0	0	0	0	0	0	0	0	0	0	0	0	0	0	0	0	0	0	0	0	1	private
pan_gene_10494	pan_gene_4881	Ratio_of_ear_height_to_total_height	Chlorophyll_B;Fumarate;Ratio_of_ear_height_to_total_height	0	0	1	0	0	0	0	0	0	0	0	0	0	0	0	0	0	0	0	0	0	0	0	0	0	0	1	private
pan_gene_10494	pan_gene_8100	Ratio_of_ear_height_to_total_height	Average_internode_length_(above_ear);Days_to_anthesis;Leaf_length;Ratio_of_ear_height_to_total_height	0	0	1	1	0	0	0	0	0	0	0	0	0	0	0	0	0	0	0	0	0	0	0	0	0	0	2	dispensable
pan_gene_10494	pan_gene_8616	Ratio_of_ear_height_to_total_height	Photoperiod_Growing-degree_days_to_silk;Ratio_of_ear_height_to_total_height	0	0	1	0	0	0	0	0	0	0	0	0	0	0	0	0	0	0	0	0	0	0	0	0	0	0	1	private
pan_gene_10494	pan_gene_9128	Ratio_of_ear_height_to_total_height	Nodes_per_plant;Ratio_of_ear_height_to_total_height	0	0	1	0	0	0	0	0	0	0	0	0	0	0	0	0	0	0	0	0	0	0	0	0	0	0	1	private
pan_gene_10577	pan_gene_10973	Ratio_of_ear_height_to_total_height	Nodes_to_ear;Ratio_of_ear_height_to_total_height	0	0	1	0	0	1	0	0	0	0	0	0	0	0	0	0	0	0	0	0	0	0	0	0	0	0	2	dispensable
pan_gene_10577	pan_gene_3039	Ratio_of_ear_height_to_total_height	Average_internode_length_(whole_plant);Ratio_of_ear_height_to_total_height	0	0	1	0	0	0	0	0	0	0	0	0	1	0	0	0	0	0	0	0	0	0	0	0	0	0	2	dispensable
pan_gene_10577	pan_gene_9128	Ratio_of_ear_height_to_total_height	Nodes_per_plant;Ratio_of_ear_height_to_total_height	0	0	1	0	0	0	0	0	0	0	0	0	0	0	0	0	0	0	0	0	0	0	0	0	0	0	1	private
pan_gene_10802	pan_gene_10828	100_Kernel_weight;Anthesis-silking_interval;PCA_of_metabolites:_PC2;Ratio_of_ear_height_to_total_height	Ear_height;Ratio_of_ear_height_to_total_height	0	0	1	0	0	0	0	0	0	0	0	0	0	0	0	0	0	0	0	0	0	0	0	0	0	0	1	private
pan_gene_10802	pan_gene_14985	100_Kernel_weight;Anthesis-silking_interval;PCA_of_metabolites:_PC2;Ratio_of_ear_height_to_total_height	Ratio_of_ear_height_to_total_height	0	0	1	1	1	0	1	0	1	0	0	1	0	0	0	0	0	0	0	0	1	1	1	0	1	1	11	near-core
pan_gene_10802	pan_gene_18073	100_Kernel_weight;Anthesis-silking_interval;PCA_of_metabolites:_PC2;Ratio_of_ear_height_to_total_height	Nodes_to_ear;Ratio_of_ear_height_to_total_height	0	0	1	1	0	1	0	0	0	0	0	0	0	0	0	0	0	0	0	0	0	1	0	0	0	0	4	dispensable
pan_gene_10802	pan_gene_19296	100_Kernel_weight;Anthesis-silking_interval;PCA_of_metabolites:_PC2;Ratio_of_ear_height_to_total_height	Chlorophyll_A;Glutamate;Ratio_of_ear_height_to_total_height;Southern_leaf_blight	0	0	1	0	0	0	0	0	0	0	0	0	0	0	0	0	0	0	0	0	0	0	0	0	0	0	1	private
pan_gene_10802	pan_gene_22467	100_Kernel_weight;Anthesis-silking_interval;PCA_of_metabolites:_PC2;Ratio_of_ear_height_to_total_height	Chlorophyll_B;Ratio_of_ear_height_to_total_height	0	0	0	0	0	0	0	0	0	0	0	0	0	0	0	0	0	0	0	0	0	0	0	0	0	1	1	private
pan_gene_10802	pan_gene_22820	100_Kernel_weight;Anthesis-silking_interval;PCA_of_metabolites:_PC2;Ratio_of_ear_height_to_total_height	Ratio_of_ear_height_to_total_height	0	0	1	0	0	0	0	0	0	1	0	1	0	0	0	0	0	0	0	0	1	0	0	1	1	1	7	dispensable
pan_gene_10802	pan_gene_5220	100_Kernel_weight;Anthesis-silking_interval;PCA_of_metabolites:_PC2;Ratio_of_ear_height_to_total_height	100_Kernel_weight;Ratio_of_ear_height_to_total_height;Starch	0	0	1	0	0	0	0	0	1	0	0	0	0	0	0	0	1	0	0	0	0	0	0	0	1	0	4	dispensable
pan_gene_10802	pan_gene_585	100_Kernel_weight;Anthesis-silking_interval;PCA_of_metabolites:_PC2;Ratio_of_ear_height_to_total_height	Ratio_of_ear_height_to_total_height	0	0	1	0	0	0	0	0	1	0	0	1	1	0	0	0	0	1	0	0	1	0	0	0	0	0	6	dispensable
pan_gene_10807	pan_gene_18317	Ear_height;Ear_row_number;Nodes_above_ear;Northern_Leaf_Blight;Plant_height;Ratio_of_ear_height_to_total_height	Leaf_width;PCA_of_metabolites:_PC2;Ratio_of_ear_height_to_total_height	0	0	0	0	0	1	0	0	0	0	0	0	0	0	0	0	0	0	0	0	0	0	0	0	0	0	1	private
pan_gene_10807	pan_gene_30228	Ear_height;Ear_row_number;Nodes_above_ear;Northern_Leaf_Blight;Plant_height;Ratio_of_ear_height_to_total_height	Boxcox-transformed_leaf_angle;Ratio_of_ear_height_to_total_height	0	0	1	0	0	0	0	0	0	0	0	0	0	0	0	0	0	0	0	0	0	0	0	0	0	0	1	private
pan_gene_10807	pan_gene_32676	Ear_height;Ear_row_number;Nodes_above_ear;Northern_Leaf_Blight;Plant_height;Ratio_of_ear_height_to_total_height	Days_to_anthesis;Ear_height;PCA_of_metabolites:_PC2;Ratio_of_ear_height_to_total_height	0	0	1	1	0	1	0	0	0	0	0	0	0	0	0	0	0	0	0	0	0	0	0	0	0	0	3	dispensable
pan_gene_10827	pan_gene_18235	Ear_height;Ratio_of_ear_height_to_total_height	Days_to_silk;Nodes_per_plant;Ratio_of_ear_height_to_total_height	0	0	0	0	0	0	0	0	0	0	0	1	0	0	0	0	0	0	0	0	0	0	0	0	0	0	1	private
pan_gene_10828	pan_gene_19296	Ear_height;Ratio_of_ear_height_to_total_height	Chlorophyll_A;Glutamate;Ratio_of_ear_height_to_total_height;Southern_leaf_blight	0	0	1	0	0	0	0	0	0	0	0	0	0	0	0	0	0	0	0	0	0	1	0	0	0	0	2	dispensable
pan_gene_10828	pan_gene_23323	Ear_height;Ratio_of_ear_height_to_total_height	Ear_height;Ratio_of_ear_height_to_total_height	0	0	1	0	0	0	0	0	0	0	0	0	0	0	0	0	0	0	0	0	0	0	0	0	0	0	1	private
pan_gene_10828	pan_gene_24823	Ear_height;Ratio_of_ear_height_to_total_height	Ratio_of_ear_height_to_total_height	0	0	1	0	0	0	0	0	0	0	0	0	0	0	0	0	0	1	0	0	0	1	0	0	0	0	3	dispensable
pan_gene_10828	pan_gene_27704	Ear_height;Ratio_of_ear_height_to_total_height	Chlorophyll_A;Days_to_anthesis;Ratio_of_ear_height_to_total_height;Stalk_strength	0	0	1	0	0	0	0	0	0	0	0	0	0	0	0	0	0	0	0	0	0	0	0	0	0	0	1	private
pan_gene_10828	pan_gene_28717	Ear_height;Ratio_of_ear_height_to_total_height	Ratio_of_ear_height_to_total_height	0	0	1	0	0	0	0	0	0	0	0	0	0	0	0	0	0	0	0	0	0	0	0	0	0	0	1	private
pan_gene_10828	pan_gene_30231	Ear_height;Ratio_of_ear_height_to_total_height	Ratio_of_ear_height_to_total_height;Tassel_length	0	0	1	0	0	0	0	0	0	0	0	0	0	0	0	0	0	1	0	0	0	0	0	0	0	0	2	dispensable
pan_gene_10828	pan_gene_32091	Ear_height;Ratio_of_ear_height_to_total_height	Boxcox-transformed_leaf_angle;Nodes_above_ear;Ratio_of_ear_height_to_total_height	0	0	1	0	0	0	0	0	0	0	0	0	0	0	0	0	0	1	0	0	0	1	0	1	0	0	4	dispensable
pan_gene_10828	pan_gene_49221	Ear_height;Ratio_of_ear_height_to_total_height	Anthesis-silking_interval;Boxcox-transformed_leaf_angle;Ratio_of_ear_height_to_total_height	0	0	1	0	0	0	0	0	0	0	0	0	0	0	0	0	0	0	0	0	0	0	0	0	0	0	1	private
pan_gene_10828	pan_gene_5257	Ear_height;Ratio_of_ear_height_to_total_height	Ratio_of_ear_height_to_total_height;Total_amino_acids	0	0	1	0	0	0	0	0	0	0	0	0	0	0	0	0	0	0	0	0	0	1	0	0	0	0	2	dispensable
pan_gene_10828	pan_gene_7481	Ear_height;Ratio_of_ear_height_to_total_height	Height_above_ear;Ratio_of_ear_height_to_total_height;Stalk_strength	0	0	0	0	0	0	0	0	0	0	0	0	0	0	0	0	0	1	0	0	0	0	0	0	0	0	1	private
pan_gene_10881	pan_gene_4175	Northern_Leaf_Blight;Ratio_of_ear_height_to_total_height	Ratio_of_ear_height_to_total_height	0	0	0	0	0	0	0	0	0	0	1	0	0	0	0	0	0	0	0	0	0	0	0	0	0	0	1	private
pan_gene_10899	pan_gene_14938	Ratio_of_ear_height_to_total_height	Ratio_of_ear_height_to_total_height	0	0	1	0	0	0	0	0	0	0	0	0	0	0	0	0	0	0	0	0	0	0	0	0	0	0	1	private
pan_gene_10899	pan_gene_23323	Ratio_of_ear_height_to_total_height	Ear_height;Ratio_of_ear_height_to_total_height	0	0	1	1	0	1	0	1	1	0	1	0	1	1	0	0	0	0	1	0	0	0	0	0	1	0	10	dispensable
pan_gene_10899	pan_gene_26861	Ratio_of_ear_height_to_total_height	Ratio_of_ear_height_to_total_height	0	0	1	0	0	0	0	0	0	0	0	0	0	0	0	0	0	0	1	1	0	0	0	0	0	0	3	dispensable
pan_gene_10899	pan_gene_27822	Ratio_of_ear_height_to_total_height	Anthesis-silking_interval;Boxcox-transformed_leaf_angle;Ear_height;Nitrate;Photoperiod_Growing-degree_days_to_silk;Ratio_of_ear_height_to_total_height	0	0	1	0	0	0	0	0	0	0	0	1	0	0	0	0	0	0	0	0	0	0	0	0	0	0	2	dispensable
pan_gene_10899	pan_gene_49221	Ratio_of_ear_height_to_total_height	Anthesis-silking_interval;Boxcox-transformed_leaf_angle;Ratio_of_ear_height_to_total_height	0	0	1	0	0	0	0	1	0	0	0	0	0	0	0	0	0	0	0	0	0	0	0	0	0	0	2	dispensable
pan_gene_10899	pan_gene_5257	Ratio_of_ear_height_to_total_height	Ratio_of_ear_height_to_total_height;Total_amino_acids	0	0	1	1	0	1	0	1	0	1	1	0	0	0	0	0	0	0	0	0	0	1	0	0	0	1	8	dispensable
pan_gene_10899	pan_gene_8393	Ratio_of_ear_height_to_total_height	Photoperiod_Growing-degree_days_to_silk;Photoperiod_growing-degree_days_to_anthesis;Plant_height;Ratio_of_ear_height_to_total_height	0	0	1	0	0	0	0	0	0	0	0	0	0	0	0	0	0	0	0	0	0	0	0	0	0	0	1	private
pan_gene_10916	pan_gene_28321	Leaf_width;Ratio_of_ear_height_to_total_height	Ear_height;Nodes_to_ear;Ratio_of_ear_height_to_total_height	0	0	1	0	0	0	0	0	0	0	0	0	0	0	0	1	0	0	0	0	0	0	0	0	0	0	2	dispensable
pan_gene_10973	pan_gene_13919	Nodes_to_ear;Ratio_of_ear_height_to_total_height	Ratio_of_ear_height_to_total_height	0	0	1	0	0	0	0	0	0	0	0	0	0	0	0	0	0	0	0	0	0	0	0	0	0	0	1	private
pan_gene_10973	pan_gene_19369	Nodes_to_ear;Ratio_of_ear_height_to_total_height	Ear_row_number;Ratio_of_ear_height_to_total_height	0	0	0	0	0	0	0	0	0	0	0	0	0	0	0	0	0	0	1	0	0	0	0	0	0	0	1	private
pan_gene_10973	pan_gene_3039	Nodes_to_ear;Ratio_of_ear_height_to_total_height	Average_internode_length_(whole_plant);Ratio_of_ear_height_to_total_height	0	0	1	0	0	0	0	0	0	0	1	0	0	0	0	0	0	0	0	0	0	0	0	0	0	0	2	dispensable
pan_gene_10973	pan_gene_31467	Nodes_to_ear;Ratio_of_ear_height_to_total_height	Ear_row_number;Northern_Leaf_Blight;Photoperiod_growing-degree_days_to_anthesis;Ratio_of_ear_height_to_total_height;Tassel_branch_number	0	0	1	0	0	0	1	0	0	0	0	0	0	0	0	0	0	0	1	0	0	0	0	0	0	0	3	dispensable
pan_gene_10994	pan_gene_19251	Ratio_of_ear_height_to_total_height	Average_internode_length_(whole_plant);Days_to_silk;Leaf_width;Ratio_of_ear_height_to_total_height;Southern_leaf_blight	0	0	1	1	1	1	0	0	1	0	0	0	0	1	0	0	0	0	0	1	1	0	1	0	1	0	10	dispensable
pan_gene_10994	pan_gene_19555	Ratio_of_ear_height_to_total_height	Ratio_of_ear_height_to_total_height	0	0	1	0	1	0	0	0	1	0	0	0	0	0	0	0	0	0	0	0	1	0	1	0	0	0	5	dispensable
pan_gene_10994	pan_gene_4244	Ratio_of_ear_height_to_total_height	Nodes_to_ear;Ratio_of_ear_height_to_total_height	0	0	1	0	1	0	0	0	1	1	0	0	0	0	0	0	1	0	0	0	1	0	0	0	1	0	7	dispensable
pan_gene_11135	pan_gene_9737	Ratio_of_ear_height_to_total_height;Tassel_branch_number	Nodes_to_ear;Ratio_of_ear_height_to_total_height	0	0	0	0	0	0	0	0	0	0	0	0	0	0	0	0	1	0	0	0	1	0	0	0	0	0	2	dispensable
pan_gene_11140	pan_gene_11329	Ratio_of_ear_height_to_total_height	Nodes_to_ear;Ratio_of_ear_height_to_total_height	0	0	1	0	0	1	0	0	0	1	0	1	0	0	0	1	0	0	1	1	1	0	0	0	0	0	8	dispensable
pan_gene_11140	pan_gene_22303	Ratio_of_ear_height_to_total_height	Days_to_anthesis;Days_to_silk;Nodes_to_ear;Ratio_of_ear_height_to_total_height	0	0	1	1	0	1	0	0	1	1	1	1	0	1	1	0	1	1	1	1	1	0	1	1	1	1	18	near-core
pan_gene_11216	pan_gene_11339	Height_above_ear;Nodes_above_ear;Ratio_of_ear_height_to_total_height	Ratio_of_ear_height_to_total_height;Total_amino_acids	0	0	1	0	0	1	0	0	0	0	1	0	1	0	0	0	0	0	0	1	1	1	1	0	1	1	10	dispensable
pan_gene_11216	pan_gene_281	Height_above_ear;Nodes_above_ear;Ratio_of_ear_height_to_total_height	Ratio_of_ear_height_to_total_height	0	0	0	0	0	0	0	0	0	0	0	0	0	0	0	0	0	0	0	0	1	1	0	0	0	0	2	dispensable
pan_gene_11216	pan_gene_5298	Height_above_ear;Nodes_above_ear;Ratio_of_ear_height_to_total_height	Leaf_width;Northern_Leaf_Blight;Ratio_of_ear_height_to_total_height;Tassel_length;Total_amino_acids	0	0	0	0	0	0	0	0	0	0	0	0	1	0	0	0	0	0	0	0	0	0	1	0	0	0	2	dispensable
pan_gene_11240	pan_gene_226	Ratio_of_ear_height_to_total_height	Cob_diameter;Ear_height;Nodes_above_ear;Ratio_of_ear_height_to_total_height	0	0	1	0	0	0	0	0	0	1	0	0	0	0	0	0	0	0	1	0	1	1	0	0	0	0	5	dispensable
pan_gene_11240	pan_gene_27896	Ratio_of_ear_height_to_total_height	Ratio_of_ear_height_to_total_height;Southern_leaf_blight	0	0	1	0	1	0	0	0	0	1	0	0	0	0	1	0	0	0	1	1	0	1	0	0	1	0	8	dispensable
pan_gene_11240	pan_gene_31281	Ratio_of_ear_height_to_total_height	Ratio_of_ear_height_to_total_height;Southern_leaf_blight	0	0	1	1	0	0	1	0	1	0	0	1	0	1	0	0	0	0	0	0	0	0	0	0	0	0	6	dispensable
pan_gene_11267	pan_gene_19251	Ear_height;Ratio_of_ear_height_to_total_height	Average_internode_length_(whole_plant);Days_to_silk;Leaf_width;Ratio_of_ear_height_to_total_height;Southern_leaf_blight	0	0	1	0	0	0	0	0	0	0	0	0	0	0	0	0	0	0	0	1	0	0	0	0	0	0	2	dispensable
pan_gene_11329	pan_gene_26574	Nodes_to_ear;Ratio_of_ear_height_to_total_height	Average_internode_length_(below_ear);Days_to_silk;Photoperiod_growing-degree_days_to_anthesis;Ratio_of_ear_height_to_total_height	0	0	0	1	0	0	0	1	0	0	0	0	0	0	0	0	0	0	0	0	0	0	0	0	0	0	2	dispensable
pan_gene_11329	pan_gene_5237	Nodes_to_ear;Ratio_of_ear_height_to_total_height	Ear_height;Nodes_above_ear;Ratio_of_ear_height_to_total_height	0	0	1	0	0	1	1	0	0	1	0	0	0	0	0	1	1	0	1	1	0	0	0	0	0	0	8	dispensable
pan_gene_11339	pan_gene_20489	Ratio_of_ear_height_to_total_height;Total_amino_acids	Ratio_of_ear_height_to_total_height	0	0	1	1	0	1	1	0	0	0	0	0	0	0	0	0	0	0	0	0	1	1	0	0	0	0	6	dispensable
pan_gene_11339	pan_gene_27896	Ratio_of_ear_height_to_total_height;Total_amino_acids	Ratio_of_ear_height_to_total_height;Southern_leaf_blight	0	0	1	0	0	0	0	0	0	0	0	0	1	0	0	0	0	0	0	1	0	0	0	0	0	1	4	dispensable
pan_gene_11339	pan_gene_4803	Ratio_of_ear_height_to_total_height;Total_amino_acids	Ratio_of_ear_height_to_total_height	0	0	1	0	0	0	0	0	0	0	0	0	0	0	0	0	0	0	0	0	0	0	0	0	0	0	1	private
pan_gene_11339	pan_gene_5298	Ratio_of_ear_height_to_total_height;Total_amino_acids	Leaf_width;Northern_Leaf_Blight;Ratio_of_ear_height_to_total_height;Tassel_length;Total_amino_acids	0	0	0	0	0	0	0	0	1	0	0	0	1	0	0	0	0	0	0	0	0	0	1	0	0	0	3	dispensable
pan_gene_11859	pan_gene_22129	Ratio_of_ear_height_to_total_height	Nodes_per_plant;Ratio_of_ear_height_to_total_height	0	0	1	0	0	0	0	0	0	0	0	0	0	0	0	0	0	0	0	0	0	0	0	0	0	0	1	private
pan_gene_11859	pan_gene_4580	Ratio_of_ear_height_to_total_height	Ratio_of_ear_height_to_total_height	0	0	1	0	0	0	0	0	1	1	0	0	1	0	0	0	0	0	0	0	0	0	0	0	0	0	4	dispensable
pan_gene_11862	pan_gene_28216	Ratio_of_ear_height_to_total_height	Ratio_of_ear_height_to_total_height	0	0	1	1	1	0	1	0	0	0	0	0	0	0	1	0	0	1	0	0	0	0	1	0	0	0	7	dispensable
pan_gene_11980	pan_gene_23460	Average_internode_length_(above_ear);Days_to_silk;Glutamate;Nitrate;PCA_of_metabolites:_PC1;Ratio_of_ear_height_to_total_height;Tassel_branch_number	Ratio_of_ear_height_to_total_height	0	0	0	0	0	1	0	0	0	0	0	0	1	1	0	0	0	0	0	0	0	0	0	0	0	1	4	dispensable
pan_gene_11980	pan_gene_4260	Average_internode_length_(above_ear);Days_to_silk;Glutamate;Nitrate;PCA_of_metabolites:_PC1;Ratio_of_ear_height_to_total_height;Tassel_branch_number	Ratio_of_ear_height_to_total_height;Stalk_strength;Tassel_length	0	0	0	0	0	0	0	0	0	0	0	1	0	0	0	0	0	0	0	0	0	0	0	0	0	0	1	private
pan_gene_12500	pan_gene_19162	Average_internode_length_(below_ear);Leaf_length;Ratio_of_ear_height_to_total_height;Southern_leaf_blight	Ratio_of_ear_height_to_total_height	0	0	0	0	0	0	0	1	0	0	0	0	0	0	0	0	0	0	0	0	0	0	0	0	0	0	1	private
pan_gene_12500	pan_gene_4803	Average_internode_length_(below_ear);Leaf_length;Ratio_of_ear_height_to_total_height;Southern_leaf_blight	Ratio_of_ear_height_to_total_height	0	0	0	0	0	0	0	0	0	0	1	0	1	0	0	0	0	0	0	0	1	0	0	1	0	0	4	dispensable
pan_gene_12501	pan_gene_14926	Leaf_length;Ratio_of_ear_height_to_total_height;Southern_leaf_blight	Nodes_above_ear;Nodes_to_ear;Ratio_of_ear_height_to_total_height	0	0	1	0	0	0	0	0	0	0	0	0	0	0	0	0	0	0	0	0	0	0	0	0	0	0	1	private
pan_gene_12501	pan_gene_26699	Leaf_length;Ratio_of_ear_height_to_total_height;Southern_leaf_blight	Anthesis-silking_interval;Days_to_silk;Leaf_length;Nodes_above_ear;Nodes_per_plant;Photoperiod_growing-degree_days_to_anthesis;Plant_height;Ratio_of_ear_height_to_total_height	0	0	1	0	0	0	0	0	0	0	0	0	0	0	0	0	0	0	0	0	0	1	0	0	0	0	2	dispensable
pan_gene_12501	pan_gene_4175	Leaf_length;Ratio_of_ear_height_to_total_height;Southern_leaf_blight	Ratio_of_ear_height_to_total_height	0	0	1	0	0	0	0	0	0	0	0	0	0	0	0	0	0	0	0	0	0	1	0	0	0	0	2	dispensable
pan_gene_12652	pan_gene_24823	Boxcox-transformed_leaf_angle;Ratio_of_ear_height_to_total_height	Ratio_of_ear_height_to_total_height	0	0	0	0	0	0	0	0	0	0	0	0	0	0	0	0	0	0	0	0	0	0	0	0	1	1	2	dispensable
pan_gene_12652	pan_gene_28717	Boxcox-transformed_leaf_angle;Ratio_of_ear_height_to_total_height	Ratio_of_ear_height_to_total_height	0	0	0	0	0	0	0	0	0	0	0	0	0	0	0	0	0	0	0	0	0	0	0	0	1	0	1	private
pan_gene_12652	pan_gene_30231	Boxcox-transformed_leaf_angle;Ratio_of_ear_height_to_total_height	Ratio_of_ear_height_to_total_height;Tassel_length	0	0	0	0	0	0	0	0	0	0	0	0	0	0	0	0	0	0	0	0	0	0	0	0	1	0	1	private
pan_gene_12652	pan_gene_4883	Boxcox-transformed_leaf_angle;Ratio_of_ear_height_to_total_height	Chlorophyll_B;Ratio_of_ear_height_to_total_height	0	0	0	0	0	0	0	0	0	0	0	0	0	0	0	0	0	0	0	0	0	0	0	0	1	0	1	private
pan_gene_12652	pan_gene_5532	Boxcox-transformed_leaf_angle;Ratio_of_ear_height_to_total_height	100_Kernel_weight;Ear_height;Nodes_per_plant;Ratio_of_ear_height_to_total_height	0	0	0	0	0	0	0	0	0	0	0	0	0	0	0	0	0	0	0	0	0	0	0	0	1	1	2	dispensable
pan_gene_12652	pan_gene_8000	Boxcox-transformed_leaf_angle;Ratio_of_ear_height_to_total_height	Days_to_silk;Leaf_length;Ratio_of_ear_height_to_total_height	0	0	0	0	0	0	0	0	0	0	0	0	0	0	0	0	0	0	0	0	0	0	0	0	1	0	1	private
pan_gene_12652	pan_gene_8250	Boxcox-transformed_leaf_angle;Ratio_of_ear_height_to_total_height	Ear_height;Ratio_of_ear_height_to_total_height	0	0	0	0	0	0	0	0	0	0	0	0	0	0	0	0	0	0	0	0	0	0	0	0	1	0	1	private
pan_gene_12972	pan_gene_23346	Ratio_of_ear_height_to_total_height	Ratio_of_ear_height_to_total_height	0	0	1	0	0	0	0	0	0	0	0	0	0	0	0	0	0	0	0	0	0	0	0	0	0	0	1	private
pan_gene_12972	pan_gene_26855	Ratio_of_ear_height_to_total_height	Average_internode_length_(above_ear);Days_to_anthesis;Nodes_per_plant;Ratio_of_ear_height_to_total_height	0	0	1	0	0	0	0	0	0	0	0	0	0	0	0	0	0	0	0	0	0	0	0	0	0	0	1	private
pan_gene_12972	pan_gene_28714	Ratio_of_ear_height_to_total_height	Ratio_of_ear_height_to_total_height	0	0	1	0	0	0	0	0	0	0	0	1	0	0	0	0	0	0	0	0	0	0	1	1	0	0	4	dispensable
pan_gene_13772	pan_gene_19164	Ratio_of_ear_height_to_total_height	Ratio_of_ear_height_to_total_height	0	0	1	0	0	0	0	0	0	0	0	1	1	0	0	0	0	0	0	0	0	0	0	0	0	0	3	dispensable
pan_gene_13772	pan_gene_22296	Ratio_of_ear_height_to_total_height	Days_to_anthesis;Ratio_of_ear_height_to_total_height	0	0	1	0	0	0	0	0	0	0	0	0	0	0	0	0	0	0	0	0	1	0	0	0	0	0	2	dispensable
pan_gene_13772	pan_gene_27658	Ratio_of_ear_height_to_total_height	Nodes_per_plant;Ratio_of_ear_height_to_total_height	0	0	1	0	0	0	0	0	0	0	0	0	0	0	0	0	0	0	0	0	1	1	0	0	0	0	3	dispensable
pan_gene_13772	pan_gene_2768	Ratio_of_ear_height_to_total_height	Nodes_to_ear;Ratio_of_ear_height_to_total_height	0	0	1	0	0	0	0	0	0	0	0	0	0	0	0	0	0	0	0	0	1	0	0	0	0	0	2	dispensable
pan_gene_13772	pan_gene_28335	Ratio_of_ear_height_to_total_height	Ratio_of_ear_height_to_total_height	0	0	1	0	0	0	0	0	0	0	0	0	0	0	0	0	0	0	0	0	0	1	0	0	0	0	2	dispensable
pan_gene_13772	pan_gene_28718	Ratio_of_ear_height_to_total_height	Height_above_ear;Ratio_of_ear_height_to_total_height	0	0	1	0	0	0	0	0	0	0	0	0	0	0	0	0	0	0	0	0	0	0	0	0	0	0	1	private
pan_gene_13772	pan_gene_3039	Ratio_of_ear_height_to_total_height	Average_internode_length_(whole_plant);Ratio_of_ear_height_to_total_height	0	0	1	0	0	0	0	0	0	0	0	0	0	0	0	0	0	0	0	0	0	0	0	0	0	0	1	private
pan_gene_13772	pan_gene_8100	Ratio_of_ear_height_to_total_height	Average_internode_length_(above_ear);Days_to_anthesis;Leaf_length;Ratio_of_ear_height_to_total_height	0	0	1	0	0	0	0	0	0	0	0	0	1	0	0	0	0	0	0	0	0	0	0	0	0	0	2	dispensable
pan_gene_13772	pan_gene_8616	Ratio_of_ear_height_to_total_height	Photoperiod_Growing-degree_days_to_silk;Ratio_of_ear_height_to_total_height	0	0	1	0	0	0	0	0	0	0	0	0	0	0	0	0	0	0	0	0	0	1	0	0	0	0	2	dispensable
pan_gene_139	pan_gene_23460	Average_internode_length_(above_ear);Nodes_per_plant;Nodes_to_ear;Ratio_of_ear_height_to_total_height	Ratio_of_ear_height_to_total_height	0	0	0	1	0	0	0	0	0	0	1	0	0	0	0	0	0	0	0	0	0	0	0	0	0	1	3	dispensable
pan_gene_139	pan_gene_4260	Average_internode_length_(above_ear);Nodes_per_plant;Nodes_to_ear;Ratio_of_ear_height_to_total_height	Ratio_of_ear_height_to_total_height;Stalk_strength;Tassel_length	0	0	0	0	0	0	0	0	0	0	0	1	1	1	0	0	0	0	0	1	1	0	1	1	0	0	7	dispensable
pan_gene_13919	pan_gene_5221	Ratio_of_ear_height_to_total_height	Ratio_of_ear_height_to_total_height;Total_amino_acids	0	0	1	0	0	0	0	0	1	0	0	0	0	0	0	0	0	0	0	1	0	0	0	0	0	0	3	dispensable
pan_gene_13920	pan_gene_14926	Ratio_of_ear_height_to_total_height	Nodes_above_ear;Nodes_to_ear;Ratio_of_ear_height_to_total_height	0	0	1	0	1	1	1	1	0	0	0	0	0	0	0	0	0	0	0	0	1	0	0	0	0	1	7	dispensable
pan_gene_13920	pan_gene_18290	Ratio_of_ear_height_to_total_height	Height_above_ear;Ratio_of_ear_height_to_total_height	0	0	1	0	0	0	0	0	0	0	0	0	0	0	0	0	0	0	0	0	0	0	0	0	0	0	1	private
pan_gene_13920	pan_gene_26856	Ratio_of_ear_height_to_total_height	Ratio_of_ear_height_to_total_height	0	0	1	0	0	0	0	0	0	0	0	0	0	0	0	0	0	0	0	0	0	0	0	0	0	0	1	private
pan_gene_13920	pan_gene_4175	Ratio_of_ear_height_to_total_height	Ratio_of_ear_height_to_total_height	0	0	1	0	0	0	0	0	0	0	0	0	0	0	0	0	0	1	1	0	0	0	0	0	0	0	3	dispensable
pan_gene_14593	pan_gene_18063	Ratio_of_ear_height_to_total_height	Average_internode_length_(below_ear);Ratio_of_ear_height_to_total_height	0	0	1	0	0	0	0	0	0	0	0	0	0	0	0	0	0	0	0	0	0	0	0	0	0	0	1	private
pan_gene_14593	pan_gene_22126	Ratio_of_ear_height_to_total_height	Height_above_ear;Ratio_of_ear_height_to_total_height	0	0	0	1	0	0	0	0	0	0	0	0	0	0	0	0	0	0	0	0	0	0	0	0	0	0	1	private
pan_gene_14926	pan_gene_18290	Nodes_above_ear;Nodes_to_ear;Ratio_of_ear_height_to_total_height	Height_above_ear;Ratio_of_ear_height_to_total_height	0	0	1	0	0	0	0	0	0	0	0	0	0	0	0	0	0	0	0	0	0	0	0	0	0	0	1	private
pan_gene_14926	pan_gene_20310	Nodes_above_ear;Nodes_to_ear;Ratio_of_ear_height_to_total_height	Ratio_of_ear_height_to_total_height	0	0	0	1	0	0	1	0	0	0	0	0	0	0	0	0	0	0	0	0	0	0	0	0	0	0	2	dispensable
pan_gene_14926	pan_gene_22455	Nodes_above_ear;Nodes_to_ear;Ratio_of_ear_height_to_total_height	Average_internode_length_(below_ear);Ratio_of_ear_height_to_total_height	0	0	1	0	0	0	0	0	0	0	0	0	0	0	0	0	0	0	0	0	0	0	0	0	0	0	1	private
pan_gene_14926	pan_gene_26856	Nodes_above_ear;Nodes_to_ear;Ratio_of_ear_height_to_total_height	Ratio_of_ear_height_to_total_height	0	0	1	0	0	0	0	0	0	0	0	0	0	0	0	0	0	0	0	0	0	0	0	0	0	0	1	private
pan_gene_14926	pan_gene_31593	Nodes_above_ear;Nodes_to_ear;Ratio_of_ear_height_to_total_height	Ratio_of_ear_height_to_total_height	0	0	1	0	0	0	0	0	0	0	0	0	0	0	0	0	0	0	0	0	0	0	0	0	0	0	1	private
pan_gene_14926	pan_gene_4175	Nodes_above_ear;Nodes_to_ear;Ratio_of_ear_height_to_total_height	Ratio_of_ear_height_to_total_height	0	0	1	0	0	0	0	0	0	0	0	0	0	0	0	0	0	0	0	0	0	0	0	0	0	0	1	private
pan_gene_14926	pan_gene_4182	Nodes_above_ear;Nodes_to_ear;Ratio_of_ear_height_to_total_height	Anthesis-silking_interval;Ratio_of_ear_height_to_total_height;Tassel_branch_number	0	0	0	0	0	0	1	0	0	1	0	0	0	0	0	0	0	0	0	0	1	0	0	0	0	0	3	dispensable
pan_gene_14938	pan_gene_32091	Ratio_of_ear_height_to_total_height	Boxcox-transformed_leaf_angle;Nodes_above_ear;Ratio_of_ear_height_to_total_height	0	0	1	0	0	0	0	0	0	0	0	0	0	0	0	0	0	0	0	0	0	0	0	0	0	0	1	private
pan_gene_14938	pan_gene_8843	Ratio_of_ear_height_to_total_height	Days_to_anthesis;Ratio_of_ear_height_to_total_height	0	0	1	0	0	0	0	0	0	0	0	0	0	0	0	0	0	0	0	0	0	0	0	0	0	0	1	private
pan_gene_14985	pan_gene_19069	Ratio_of_ear_height_to_total_height	Average_internode_length_(below_ear);Ear_height;Ratio_of_ear_height_to_total_height	0	0	0	0	0	1	0	0	0	0	0	0	0	0	1	0	0	1	0	0	1	1	1	0	1	0	7	dispensable
pan_gene_14985	pan_gene_27704	Ratio_of_ear_height_to_total_height	Chlorophyll_A;Days_to_anthesis;Ratio_of_ear_height_to_total_height;Stalk_strength	0	0	1	0	1	0	0	0	0	1	0	0	0	0	0	0	1	0	0	0	0	0	0	0	0	0	4	dispensable
pan_gene_14985	pan_gene_49221	Ratio_of_ear_height_to_total_height	Anthesis-silking_interval;Boxcox-transformed_leaf_angle;Ratio_of_ear_height_to_total_height	0	0	1	0	0	0	0	1	0	0	0	0	0	0	0	0	0	0	0	0	0	0	0	0	0	0	2	dispensable
pan_gene_14985	pan_gene_7040	Ratio_of_ear_height_to_total_height	Ratio_of_ear_height_to_total_height	0	0	1	0	0	0	0	0	0	0	0	0	1	0	0	0	0	0	0	0	0	0	0	0	0	0	2	dispensable
pan_gene_1544	pan_gene_28323	Ratio_of_ear_height_to_total_height	Ear_height;Nodes_above_ear;Nodes_to_ear;Ratio_of_ear_height_to_total_height	0	0	1	1	0	0	0	0	1	0	0	0	0	0	0	0	0	0	0	0	0	0	0	0	0	0	3	dispensable
pan_gene_16071	pan_gene_24865	Days_to_anthesis;Nodes_to_ear;Ratio_of_ear_height_to_total_height	100_Kernel_weight;Glucose;Ratio_of_ear_height_to_total_height;Tassel_branch_number	0	0	0	0	1	0	0	0	0	0	0	0	1	0	0	0	0	0	0	0	0	0	0	0	0	0	2	dispensable
pan_gene_16340	pan_gene_28243	Anthesis-silking_interval;Height_above_ear;Plant_height;Ratio_of_ear_height_to_total_height	Nodes_to_ear;Ratio_of_ear_height_to_total_height	0	0	0	0	1	0	0	0	0	0	0	0	0	0	0	0	0	0	0	0	0	0	0	0	0	0	1	private
pan_gene_16340	pan_gene_32091	Anthesis-silking_interval;Height_above_ear;Plant_height;Ratio_of_ear_height_to_total_height	Boxcox-transformed_leaf_angle;Nodes_above_ear;Ratio_of_ear_height_to_total_height	0	0	0	0	1	0	0	0	0	0	0	0	0	0	0	0	0	0	0	0	0	0	0	0	0	0	1	private
pan_gene_16340	pan_gene_9160	Anthesis-silking_interval;Height_above_ear;Plant_height;Ratio_of_ear_height_to_total_height	Ratio_of_ear_height_to_total_height	0	0	0	0	1	0	0	0	0	0	0	0	0	0	0	0	0	0	0	0	0	0	0	0	0	0	1	private
pan_gene_16379	pan_gene_18063	Glucose;Ratio_of_ear_height_to_total_height	Average_internode_length_(below_ear);Ratio_of_ear_height_to_total_height	0	0	1	0	0	0	0	0	0	0	0	0	0	0	0	0	0	0	0	0	0	0	0	0	0	0	1	private
pan_gene_16379	pan_gene_19555	Glucose;Ratio_of_ear_height_to_total_height	Ratio_of_ear_height_to_total_height	0	0	1	0	0	0	0	0	0	0	0	0	0	0	0	0	0	0	0	0	0	0	0	0	0	0	1	private
pan_gene_16379	pan_gene_32082	Glucose;Ratio_of_ear_height_to_total_height	Ratio_of_ear_height_to_total_height	0	0	0	1	0	0	0	1	0	0	0	1	1	0	1	1	0	0	0	0	0	0	1	0	0	0	7	dispensable
pan_gene_16379	pan_gene_8708	Glucose;Ratio_of_ear_height_to_total_height	Ratio_of_ear_height_to_total_height	0	0	1	0	0	0	0	0	0	1	0	0	0	0	0	0	0	0	0	0	0	0	0	0	0	0	2	dispensable
pan_gene_16391	pan_gene_4077	Ear_row_number;Height_per_day_(until_flowering);Ratio_of_ear_height_to_total_height	Ratio_of_ear_height_to_total_height;Tassel_branch_number	0	0	1	0	0	0	0	0	1	0	0	0	0	1	0	0	0	0	0	0	0	0	0	0	0	0	3	dispensable
pan_gene_1654	pan_gene_28718	Northern_Leaf_Blight;Ratio_of_ear_height_to_total_height	Height_above_ear;Ratio_of_ear_height_to_total_height	0	0	0	0	1	0	0	0	0	0	0	0	0	0	0	0	0	0	0	0	0	0	0	0	0	0	1	private
pan_gene_1733	pan_gene_31492	Ratio_of_ear_height_to_total_height	Ratio_of_ear_height_to_total_height	0	0	1	0	0	0	0	0	0	0	0	0	0	0	0	0	1	0	0	0	0	0	0	0	0	0	2	dispensable
pan_gene_1735	pan_gene_6212	Ear_height;Nodes_to_ear;Ratio_of_ear_height_to_total_height	Nodes_per_plant;Nodes_to_ear;Ratio_of_ear_height_to_total_height	0	0	1	0	0	0	0	0	0	0	0	0	0	0	0	0	0	0	0	0	0	0	0	0	0	0	1	private
pan_gene_1742	pan_gene_22124	Boxcox-transformed_leaf_angle;Ear_height;Height_per_day_(until_flowering);Leaf_width;Nodes_per_plant;Nodes_to_ear;Plant_height;Ratio_of_ear_height_to_total_height	Ratio_of_ear_height_to_total_height	0	0	1	0	0	0	0	0	0	0	0	1	0	0	0	0	0	0	0	0	0	1	0	0	0	0	3	dispensable
pan_gene_1742	pan_gene_22488	Boxcox-transformed_leaf_angle;Ear_height;Height_per_day_(until_flowering);Leaf_width;Nodes_per_plant;Nodes_to_ear;Plant_height;Ratio_of_ear_height_to_total_height	Ratio_of_ear_height_to_total_height;Tassel_length	0	0	1	0	0	0	0	0	1	0	0	0	0	0	0	1	0	0	0	0	0	0	0	0	0	0	3	dispensable
pan_gene_1742	pan_gene_26861	Boxcox-transformed_leaf_angle;Ear_height;Height_per_day_(until_flowering);Leaf_width;Nodes_per_plant;Nodes_to_ear;Plant_height;Ratio_of_ear_height_to_total_height	Ratio_of_ear_height_to_total_height	0	0	1	0	0	0	0	0	0	0	1	0	0	0	0	0	0	0	0	0	0	0	0	0	0	0	2	dispensable
pan_gene_1742	pan_gene_27231	Boxcox-transformed_leaf_angle;Ear_height;Height_per_day_(until_flowering);Leaf_width;Nodes_per_plant;Nodes_to_ear;Plant_height;Ratio_of_ear_height_to_total_height	Ratio_of_ear_height_to_total_height	0	0	1	0	0	1	0	0	0	0	0	0	0	0	0	0	0	0	0	0	0	0	0	0	0	0	2	dispensable
pan_gene_1742	pan_gene_30231	Boxcox-transformed_leaf_angle;Ear_height;Height_per_day_(until_flowering);Leaf_width;Nodes_per_plant;Nodes_to_ear;Plant_height;Ratio_of_ear_height_to_total_height	Ratio_of_ear_height_to_total_height;Tassel_length	0	0	1	0	0	0	0	0	0	0	0	0	0	0	0	1	0	0	0	0	0	0	0	0	0	0	2	dispensable
pan_gene_1742	pan_gene_31281	Boxcox-transformed_leaf_angle;Ear_height;Height_per_day_(until_flowering);Leaf_width;Nodes_per_plant;Nodes_to_ear;Plant_height;Ratio_of_ear_height_to_total_height	Ratio_of_ear_height_to_total_height;Southern_leaf_blight	0	0	1	0	0	0	0	0	0	0	0	0	0	0	0	0	0	0	0	0	0	0	0	1	0	0	2	dispensable
pan_gene_1742	pan_gene_32091	Boxcox-transformed_leaf_angle;Ear_height;Height_per_day_(until_flowering);Leaf_width;Nodes_per_plant;Nodes_to_ear;Plant_height;Ratio_of_ear_height_to_total_height	Boxcox-transformed_leaf_angle;Nodes_above_ear;Ratio_of_ear_height_to_total_height	0	0	1	0	0	0	0	1	0	0	0	0	0	0	0	0	0	0	0	0	0	1	0	0	0	0	3	dispensable
pan_gene_1742	pan_gene_32196	Boxcox-transformed_leaf_angle;Ear_height;Height_per_day_(until_flowering);Leaf_width;Nodes_per_plant;Nodes_to_ear;Plant_height;Ratio_of_ear_height_to_total_height	Ratio_of_ear_height_to_total_height	0	0	1	0	0	0	0	0	0	0	0	1	0	0	0	1	0	0	0	0	0	0	0	1	0	0	4	dispensable
pan_gene_1742	pan_gene_5257	Boxcox-transformed_leaf_angle;Ear_height;Height_per_day_(until_flowering);Leaf_width;Nodes_per_plant;Nodes_to_ear;Plant_height;Ratio_of_ear_height_to_total_height	Ratio_of_ear_height_to_total_height;Total_amino_acids	0	0	1	0	0	0	0	1	0	0	0	0	0	0	0	1	0	0	0	0	0	0	0	0	0	1	4	dispensable
pan_gene_1742	pan_gene_5532	Boxcox-transformed_leaf_angle;Ear_height;Height_per_day_(until_flowering);Leaf_width;Nodes_per_plant;Nodes_to_ear;Plant_height;Ratio_of_ear_height_to_total_height	100_Kernel_weight;Ear_height;Nodes_per_plant;Ratio_of_ear_height_to_total_height	0	0	1	0	0	0	0	0	0	0	0	0	0	0	0	1	0	0	0	0	0	1	0	1	0	0	4	dispensable
pan_gene_1742	pan_gene_7741	Boxcox-transformed_leaf_angle;Ear_height;Height_per_day_(until_flowering);Leaf_width;Nodes_per_plant;Nodes_to_ear;Plant_height;Ratio_of_ear_height_to_total_height	Ear_height;Northern_Leaf_Blight;Ratio_of_ear_height_to_total_height	0	0	1	0	0	0	0	0	0	0	0	0	0	0	0	0	0	0	0	0	0	1	0	0	0	0	2	dispensable
pan_gene_1742	pan_gene_8000	Boxcox-transformed_leaf_angle;Ear_height;Height_per_day_(until_flowering);Leaf_width;Nodes_per_plant;Nodes_to_ear;Plant_height;Ratio_of_ear_height_to_total_height	Days_to_silk;Leaf_length;Ratio_of_ear_height_to_total_height	0	0	1	0	0	0	0	0	0	0	0	1	0	0	0	1	0	0	0	0	0	1	0	0	0	0	4	dispensable
pan_gene_1742	pan_gene_8667	Boxcox-transformed_leaf_angle;Ear_height;Height_per_day_(until_flowering);Leaf_width;Nodes_per_plant;Nodes_to_ear;Plant_height;Ratio_of_ear_height_to_total_height	Ear_height;Ratio_of_ear_height_to_total_height	0	0	1	0	0	0	0	0	0	0	0	0	0	0	0	0	0	0	0	0	0	0	0	0	0	0	1	private
pan_gene_1745	pan_gene_8710	Days_to_silk;Ear_height;Leaf_length;Nodes_per_plant;Plant_height;Ratio_of_ear_height_to_total_height	Ratio_of_ear_height_to_total_height	0	0	1	0	0	0	0	0	0	0	0	0	0	0	0	0	0	0	0	0	0	0	0	0	0	0	1	private
pan_gene_175	pan_gene_4331	Ratio_of_ear_height_to_total_height	Anthesis-silking_interval;Ear_height;Photoperiod_Growing-degree_days_to_silk;Ratio_of_ear_height_to_total_height	0	0	1	0	0	0	0	0	0	0	0	0	0	0	0	0	0	0	0	0	0	0	0	0	0	0	1	private
pan_gene_18063	pan_gene_32082	Average_internode_length_(below_ear);Ratio_of_ear_height_to_total_height	Ratio_of_ear_height_to_total_height	0	0	0	0	0	0	0	0	0	0	0	0	0	0	0	1	0	0	0	0	0	0	0	0	0	0	1	private
pan_gene_18063	pan_gene_32531	Average_internode_length_(below_ear);Ratio_of_ear_height_to_total_height	100_Kernel_weight;Ratio_of_ear_height_to_total_height;Tassel_branch_number	0	0	1	0	0	0	0	0	0	0	0	0	0	0	0	1	0	0	1	0	0	0	0	0	0	0	3	dispensable
pan_gene_18063	pan_gene_4915	Average_internode_length_(below_ear);Ratio_of_ear_height_to_total_height	Northern_Leaf_Blight;Ratio_of_ear_height_to_total_height;Tassel_length	0	0	1	0	0	0	0	0	0	0	0	0	0	0	0	0	0	0	0	0	0	0	0	0	0	0	1	private
pan_gene_18063	pan_gene_4916	Average_internode_length_(below_ear);Ratio_of_ear_height_to_total_height	Ratio_of_ear_height_to_total_height;Tassel_length	0	0	1	0	0	0	0	0	0	0	0	0	0	0	0	1	0	0	0	0	0	0	0	0	0	0	2	dispensable
pan_gene_18063	pan_gene_8450	Average_internode_length_(below_ear);Ratio_of_ear_height_to_total_height	Nodes_to_ear;Photoperiod_growing-degree_days_to_anthesis;Ratio_of_ear_height_to_total_height	0	0	1	0	0	0	0	0	0	0	0	0	0	0	0	0	0	0	0	0	0	0	0	0	0	0	1	private
pan_gene_18063	pan_gene_8708	Average_internode_length_(below_ear);Ratio_of_ear_height_to_total_height	Ratio_of_ear_height_to_total_height	0	0	1	0	0	0	0	0	0	0	0	0	0	0	0	0	0	0	0	0	0	0	0	0	0	0	1	private
pan_gene_18073	pan_gene_19164	Nodes_to_ear;Ratio_of_ear_height_to_total_height	Ratio_of_ear_height_to_total_height	0	0	1	1	0	0	1	1	1	0	0	0	0	0	0	0	0	0	0	0	1	0	0	0	0	0	6	dispensable
pan_gene_18073	pan_gene_21002	Nodes_to_ear;Ratio_of_ear_height_to_total_height	Ear_height;Ratio_of_ear_height_to_total_height	0	0	1	0	0	0	0	1	0	0	1	0	0	0	0	0	0	0	0	0	0	0	0	0	0	0	3	dispensable
pan_gene_18073	pan_gene_22150	Nodes_to_ear;Ratio_of_ear_height_to_total_height	Ratio_of_ear_height_to_total_height	0	0	1	1	1	0	0	1	0	0	1	0	0	1	0	1	0	0	0	0	1	1	1	0	0	0	10	dispensable
pan_gene_18073	pan_gene_26707	Nodes_to_ear;Ratio_of_ear_height_to_total_height	Days_to_silk;Nodes_per_plant;Ratio_of_ear_height_to_total_height	0	0	1	0	0	0	1	1	1	0	1	0	0	0	1	1	0	0	0	0	1	1	0	0	0	1	10	dispensable
pan_gene_18073	pan_gene_27657	Nodes_to_ear;Ratio_of_ear_height_to_total_height	Nodes_per_plant;Ratio_of_ear_height_to_total_height;Tassel_branch_number	0	0	1	1	1	0	0	1	1	0	0	0	0	0	1	1	0	0	0	0	0	1	0	0	0	0	8	dispensable
pan_gene_18073	pan_gene_28244	Nodes_to_ear;Ratio_of_ear_height_to_total_height	Nodes_to_ear;Ratio_of_ear_height_to_total_height	0	0	1	0	1	0	0	0	0	0	0	0	0	0	0	0	0	0	0	0	0	0	0	0	0	0	2	dispensable
pan_gene_18073	pan_gene_4982	Nodes_to_ear;Ratio_of_ear_height_to_total_height	Ear_height;Ratio_of_ear_height_to_total_height	0	0	0	0	0	0	0	0	0	0	0	0	0	0	1	1	0	0	0	0	0	0	0	0	0	0	2	dispensable
pan_gene_18073	pan_gene_8616	Nodes_to_ear;Ratio_of_ear_height_to_total_height	Photoperiod_Growing-degree_days_to_silk;Ratio_of_ear_height_to_total_height	0	0	1	1	1	0	0	1	1	0	0	0	0	1	1	0	0	0	0	0	0	1	0	0	0	0	8	dispensable
pan_gene_18236	pan_gene_22488	Malate;Nitrate;Nodes_per_plant;Ratio_of_ear_height_to_total_height	Ratio_of_ear_height_to_total_height;Tassel_length	0	0	1	1	0	0	0	1	0	0	1	0	0	0	0	1	0	0	0	0	0	1	1	0	0	0	7	dispensable
pan_gene_18236	pan_gene_26909	Malate;Nitrate;Nodes_per_plant;Ratio_of_ear_height_to_total_height	Anthesis-silking_interval;Ratio_of_ear_height_to_total_height	0	0	1	1	0	0	0	0	0	0	0	0	0	0	0	0	0	0	0	0	0	0	1	0	0	0	3	dispensable
pan_gene_18236	pan_gene_32196	Malate;Nitrate;Nodes_per_plant;Ratio_of_ear_height_to_total_height	Ratio_of_ear_height_to_total_height	0	0	1	0	0	0	0	1	0	0	0	0	0	0	0	0	0	0	0	0	0	1	0	0	0	0	3	dispensable
pan_gene_18236	pan_gene_6922	Malate;Nitrate;Nodes_per_plant;Ratio_of_ear_height_to_total_height	Ratio_of_ear_height_to_total_height	0	0	1	0	0	0	0	0	0	0	0	0	0	0	0	0	0	0	0	0	0	0	0	0	0	0	1	private
pan_gene_18236	pan_gene_7996	Malate;Nitrate;Nodes_per_plant;Ratio_of_ear_height_to_total_height	Cob_diameter;Ratio_of_ear_height_to_total_height	0	0	1	0	0	0	0	0	1	0	1	0	1	0	0	0	1	0	1	0	1	0	1	0	0	0	8	dispensable
pan_gene_18236	pan_gene_8252	Malate;Nitrate;Nodes_per_plant;Ratio_of_ear_height_to_total_height	Ratio_of_ear_height_to_total_height	0	0	1	0	0	0	0	0	0	0	0	0	0	0	0	0	0	0	0	0	0	0	0	0	0	0	1	private
pan_gene_18236	pan_gene_8667	Malate;Nitrate;Nodes_per_plant;Ratio_of_ear_height_to_total_height	Ear_height;Ratio_of_ear_height_to_total_height	0	0	1	1	0	0	0	0	0	0	0	0	1	0	0	1	0	0	0	0	0	0	0	0	0	0	4	dispensable
pan_gene_18262	pan_gene_274	Ratio_of_ear_height_to_total_height	Days_to_anthesis;Plant_height;Ratio_of_ear_height_to_total_height	0	0	1	0	0	0	0	0	1	0	0	0	0	0	1	0	0	0	1	0	0	0	0	0	0	0	4	dispensable
pan_gene_18262	pan_gene_27896	Ratio_of_ear_height_to_total_height	Ratio_of_ear_height_to_total_height;Southern_leaf_blight	0	0	1	0	0	0	0	0	1	0	1	0	1	0	1	0	0	0	1	0	0	0	0	0	0	0	6	dispensable
pan_gene_18262	pan_gene_28714	Ratio_of_ear_height_to_total_height	Ratio_of_ear_height_to_total_height	0	0	1	0	0	0	0	0	0	0	0	0	1	0	0	0	0	0	0	0	0	0	0	0	0	0	2	dispensable
pan_gene_18262	pan_gene_31340	Ratio_of_ear_height_to_total_height	Leaf_length;Ratio_of_ear_height_to_total_height	0	0	1	1	0	0	1	0	1	1	1	0	1	0	1	0	0	0	1	0	0	0	1	0	1	0	11	near-core
pan_gene_18262	pan_gene_4803	Ratio_of_ear_height_to_total_height	Ratio_of_ear_height_to_total_height	0	0	1	0	0	0	0	0	0	0	0	0	0	0	0	0	0	0	0	0	0	0	0	0	0	0	1	private
pan_gene_18262	pan_gene_80163	Ratio_of_ear_height_to_total_height	Height_above_ear;Ratio_of_ear_height_to_total_height	0	0	1	0	0	0	0	0	0	0	0	0	0	0	0	0	0	0	0	0	0	0	0	0	0	0	1	private
pan_gene_18262	pan_gene_8278	Ratio_of_ear_height_to_total_height	Ratio_of_ear_height_to_total_height	0	0	1	0	0	0	0	0	0	0	1	0	0	0	0	0	0	0	0	0	0	0	0	0	0	0	2	dispensable
pan_gene_18289	pan_gene_7487	Ratio_of_ear_height_to_total_height	Ratio_of_ear_height_to_total_height	0	0	1	0	0	0	0	0	0	0	0	0	0	0	0	0	0	1	0	0	0	0	0	0	1	0	3	dispensable
pan_gene_18290	pan_gene_22455	Height_above_ear;Ratio_of_ear_height_to_total_height	Average_internode_length_(below_ear);Ratio_of_ear_height_to_total_height	0	0	1	0	0	0	0	0	0	0	0	0	0	0	0	0	0	0	0	0	0	0	0	0	0	0	1	private
pan_gene_18290	pan_gene_31593	Height_above_ear;Ratio_of_ear_height_to_total_height	Ratio_of_ear_height_to_total_height	0	0	1	0	0	0	0	0	0	0	0	0	0	0	0	0	0	0	0	0	0	0	0	1	0	0	2	dispensable
pan_gene_18290	pan_gene_4175	Height_above_ear;Ratio_of_ear_height_to_total_height	Ratio_of_ear_height_to_total_height	0	0	1	0	0	1	0	0	0	0	0	0	0	0	0	0	0	0	0	0	0	0	0	0	0	0	2	dispensable
pan_gene_18829	pan_gene_26642	Northern_Leaf_Blight;Ratio_of_ear_height_to_total_height	Days_to_anthesis;Nodes_to_ear;Ratio_of_ear_height_to_total_height	0	0	1	0	0	0	0	0	0	0	1	0	1	0	0	0	0	0	0	0	1	0	0	0	0	1	5	dispensable
pan_gene_18829	pan_gene_2896	Northern_Leaf_Blight;Ratio_of_ear_height_to_total_height	Average_internode_length_(whole_plant);Ratio_of_ear_height_to_total_height	0	0	0	0	1	0	0	0	0	0	0	0	0	0	0	0	0	0	0	0	0	0	0	0	0	1	2	dispensable
pan_gene_19029	pan_gene_24865	Nodes_to_ear;Ratio_of_ear_height_to_total_height	100_Kernel_weight;Glucose;Ratio_of_ear_height_to_total_height;Tassel_branch_number	0	0	1	0	0	0	0	0	0	0	0	0	0	0	0	0	0	0	0	0	0	0	0	0	0	0	1	private
pan_gene_19029	pan_gene_28244	Nodes_to_ear;Ratio_of_ear_height_to_total_height	Nodes_to_ear;Ratio_of_ear_height_to_total_height	0	0	1	0	0	0	0	0	0	0	0	0	0	0	0	0	0	0	0	0	0	0	0	0	0	0	1	private
pan_gene_19029	pan_gene_8843	Nodes_to_ear;Ratio_of_ear_height_to_total_height	Days_to_anthesis;Ratio_of_ear_height_to_total_height	0	0	1	0	0	0	0	0	0	0	0	0	0	0	0	0	0	0	0	1	0	0	0	0	0	0	2	dispensable
pan_gene_19069	pan_gene_28717	Average_internode_length_(below_ear);Ear_height;Ratio_of_ear_height_to_total_height	Ratio_of_ear_height_to_total_height	0	0	0	0	0	1	0	0	0	0	0	1	0	0	1	0	0	0	1	0	1	1	1	0	1	0	8	dispensable
pan_gene_19070	pan_gene_8820	Average_internode_length_(above_ear);Average_internode_length_(whole_plant);Height_per_day_(until_flowering);Plant_height;Ratio_of_ear_height_to_total_height;Southern_leaf_blight	Days_to_anthesis;Ear_height;Glutamate;Nodes_to_ear;Ratio_of_ear_height_to_total_height	0	0	1	0	0	0	0	0	0	0	0	0	0	0	0	0	0	0	0	0	0	0	0	0	0	0	1	private
pan_gene_19162	pan_gene_32542	Ratio_of_ear_height_to_total_height	Ratio_of_ear_height_to_total_height	0	0	1	0	0	0	0	0	0	0	1	0	0	0	0	0	0	0	0	0	0	0	0	0	0	0	2	dispensable
pan_gene_19162	pan_gene_8278	Ratio_of_ear_height_to_total_height	Ratio_of_ear_height_to_total_height	0	0	1	1	1	0	0	0	1	0	0	0	0	1	0	0	1	0	0	0	0	0	0	0	0	0	6	dispensable
pan_gene_19162	pan_gene_9234	Ratio_of_ear_height_to_total_height	Ratio_of_ear_height_to_total_height	0	0	1	0	0	0	0	0	0	0	0	0	0	0	0	0	0	0	0	0	0	0	0	0	0	0	1	private
pan_gene_19164	pan_gene_21142	Ratio_of_ear_height_to_total_height	Nodes_to_ear;Ratio_of_ear_height_to_total_height;Tassel_length	0	0	1	0	0	0	0	0	0	0	0	0	0	0	0	0	0	0	0	0	0	0	0	0	0	0	1	private
pan_gene_19164	pan_gene_21346	Ratio_of_ear_height_to_total_height	Leaf_width;Ratio_of_ear_height_to_total_height	0	0	1	1	1	0	1	1	1	0	0	0	1	1	0	0	0	0	0	0	0	0	1	0	0	1	10	dispensable
pan_gene_19164	pan_gene_21599	Ratio_of_ear_height_to_total_height	Ratio_of_ear_height_to_total_height	0	0	1	0	0	0	0	0	0	0	0	0	0	0	0	0	0	1	0	0	0	0	0	1	0	0	3	dispensable
pan_gene_19164	pan_gene_22150	Ratio_of_ear_height_to_total_height	Ratio_of_ear_height_to_total_height	0	0	1	0	1	0	0	1	1	0	0	0	1	1	0	0	0	0	0	0	1	0	0	1	0	0	8	dispensable
pan_gene_19164	pan_gene_22820	Ratio_of_ear_height_to_total_height	Ratio_of_ear_height_to_total_height	0	0	1	1	1	0	1	1	1	0	1	1	1	1	0	1	0	1	0	0	0	0	0	1	0	0	13	near-core
pan_gene_19164	pan_gene_26793	Ratio_of_ear_height_to_total_height	Nodes_per_plant;Ratio_of_ear_height_to_total_height	0	0	1	0	0	0	0	1	0	0	0	0	0	0	0	0	0	0	0	0	0	0	0	0	0	0	2	dispensable
pan_gene_19164	pan_gene_27657	Ratio_of_ear_height_to_total_height	Nodes_per_plant;Ratio_of_ear_height_to_total_height;Tassel_branch_number	0	0	1	0	0	0	1	0	0	0	0	0	0	0	0	0	0	0	0	0	0	0	0	0	0	0	2	dispensable
pan_gene_19164	pan_gene_27658	Ratio_of_ear_height_to_total_height	Nodes_per_plant;Ratio_of_ear_height_to_total_height	0	0	1	1	0	0	0	0	0	1	0	1	1	0	0	0	0	0	0	0	1	0	1	0	0	0	7	dispensable
pan_gene_19164	pan_gene_28335	Ratio_of_ear_height_to_total_height	Ratio_of_ear_height_to_total_height	0	0	1	1	1	0	0	1	0	0	0	1	0	0	0	1	0	0	0	0	0	0	1	0	0	0	7	dispensable
pan_gene_19164	pan_gene_31257	Ratio_of_ear_height_to_total_height	Ratio_of_ear_height_to_total_height;Starch	0	0	1	1	1	0	0	1	1	0	0	0	0	1	0	0	0	0	0	1	0	0	0	0	0	0	7	dispensable
pan_gene_19164	pan_gene_4881	Ratio_of_ear_height_to_total_height	Chlorophyll_B;Fumarate;Ratio_of_ear_height_to_total_height	0	0	1	1	1	0	1	1	1	0	1	1	1	1	0	1	0	0	0	0	0	0	1	0	0	0	12	near-core
pan_gene_19164	pan_gene_4883	Ratio_of_ear_height_to_total_height	Chlorophyll_B;Ratio_of_ear_height_to_total_height	0	0	1	0	0	0	0	0	0	0	0	0	0	0	0	0	0	0	0	0	1	0	0	0	0	0	2	dispensable
pan_gene_19164	pan_gene_5384	Ratio_of_ear_height_to_total_height	Nodes_to_ear;Ratio_of_ear_height_to_total_height;Tassel_length	0	0	1	1	0	0	0	1	1	0	0	0	0	1	0	0	0	0	0	0	0	0	1	1	0	0	7	dispensable
pan_gene_19164	pan_gene_5532	Ratio_of_ear_height_to_total_height	100_Kernel_weight;Ear_height;Nodes_per_plant;Ratio_of_ear_height_to_total_height	0	0	1	0	0	0	0	1	0	0	0	0	1	0	0	0	1	0	0	1	0	0	0	0	0	0	5	dispensable
pan_gene_19164	pan_gene_7040	Ratio_of_ear_height_to_total_height	Ratio_of_ear_height_to_total_height	0	0	1	1	0	0	0	1	1	0	1	0	1	0	0	0	0	1	0	0	0	0	0	1	0	0	8	dispensable
pan_gene_19164	pan_gene_8616	Ratio_of_ear_height_to_total_height	Photoperiod_Growing-degree_days_to_silk;Ratio_of_ear_height_to_total_height	0	0	1	1	1	0	1	1	1	0	1	1	1	1	0	0	0	0	0	0	1	0	0	0	0	0	11	near-core
pan_gene_19251	pan_gene_22773	Average_internode_length_(whole_plant);Days_to_silk;Leaf_width;Ratio_of_ear_height_to_total_height;Southern_leaf_blight	Boxcox-transformed_leaf_angle;Ear_row_number;Nodes_to_ear;Ratio_of_ear_height_to_total_height	0	0	1	0	0	0	0	0	0	1	0	1	0	1	0	0	0	1	0	0	0	0	1	0	0	0	6	dispensable
pan_gene_19251	pan_gene_32082	Average_internode_length_(whole_plant);Days_to_silk;Leaf_width;Ratio_of_ear_height_to_total_height;Southern_leaf_blight	Ratio_of_ear_height_to_total_height	0	0	0	1	0	0	0	0	1	0	0	0	0	1	0	0	0	0	0	0	1	0	0	1	0	0	5	dispensable
pan_gene_19251	pan_gene_4244	Average_internode_length_(whole_plant);Days_to_silk;Leaf_width;Ratio_of_ear_height_to_total_height;Southern_leaf_blight	Nodes_to_ear;Ratio_of_ear_height_to_total_height	0	0	1	1	1	0	0	1	1	0	0	0	0	0	0	0	1	1	0	0	1	0	0	0	0	0	8	dispensable
pan_gene_19251	pan_gene_4823	Average_internode_length_(whole_plant);Days_to_silk;Leaf_width;Ratio_of_ear_height_to_total_height;Southern_leaf_blight	Boxcox-transformed_leaf_angle;Ratio_of_ear_height_to_total_height	0	0	1	1	0	0	0	0	0	0	0	0	0	0	0	0	1	0	0	0	0	0	0	0	0	0	3	dispensable
pan_gene_19251	pan_gene_6299	Average_internode_length_(whole_plant);Days_to_silk;Leaf_width;Ratio_of_ear_height_to_total_height;Southern_leaf_blight	Ear_height;Ratio_of_ear_height_to_total_height	0	0	1	0	0	0	0	0	0	0	0	1	0	1	0	0	1	0	0	0	1	0	1	1	0	0	7	dispensable
pan_gene_19251	pan_gene_8450	Average_internode_length_(whole_plant);Days_to_silk;Leaf_width;Ratio_of_ear_height_to_total_height;Southern_leaf_blight	Nodes_to_ear;Photoperiod_growing-degree_days_to_anthesis;Ratio_of_ear_height_to_total_height	0	0	1	1	0	0	0	1	1	0	0	1	0	1	0	0	1	0	0	0	1	0	1	0	0	0	9	dispensable
pan_gene_19251	pan_gene_8829	Average_internode_length_(whole_plant);Days_to_silk;Leaf_width;Ratio_of_ear_height_to_total_height;Southern_leaf_blight	Anthesis-silking_interval;Height_above_ear;Nodes_to_ear;Ratio_of_ear_height_to_total_height;Stalk_strength	0	0	1	0	0	0	0	1	0	0	0	0	0	0	0	0	0	0	0	1	1	0	1	0	0	0	5	dispensable
pan_gene_19251	pan_gene_9243	Average_internode_length_(whole_plant);Days_to_silk;Leaf_width;Ratio_of_ear_height_to_total_height;Southern_leaf_blight	Nodes_to_ear;Ratio_of_ear_height_to_total_height	0	0	1	1	0	0	0	0	0	0	0	0	0	1	0	0	1	0	0	0	1	0	1	0	0	0	6	dispensable
pan_gene_19271	pan_gene_28714	Height_above_ear;Ratio_of_ear_height_to_total_height	Ratio_of_ear_height_to_total_height	0	0	1	0	0	0	0	0	0	0	0	0	1	0	1	1	0	0	0	1	0	0	0	1	0	0	6	dispensable
pan_gene_19296	pan_gene_22150	Chlorophyll_A;Glutamate;Ratio_of_ear_height_to_total_height;Southern_leaf_blight	Ratio_of_ear_height_to_total_height	0	0	1	0	1	0	0	0	0	0	0	0	0	0	0	0	0	0	0	0	0	0	1	1	0	0	4	dispensable
pan_gene_19296	pan_gene_30231	Chlorophyll_A;Glutamate;Ratio_of_ear_height_to_total_height;Southern_leaf_blight	Ratio_of_ear_height_to_total_height;Tassel_length	0	0	1	0	0	0	0	0	0	0	0	0	0	0	0	0	0	0	1	0	0	0	0	0	0	0	2	dispensable
pan_gene_19296	pan_gene_31361	Chlorophyll_A;Glutamate;Ratio_of_ear_height_to_total_height;Southern_leaf_blight	Nodes_to_ear;Northern_Leaf_Blight;Ratio_of_ear_height_to_total_height	0	0	1	0	0	0	0	0	0	0	0	0	0	0	0	0	0	0	0	0	0	1	1	1	0	0	4	dispensable
pan_gene_19296	pan_gene_5220	Chlorophyll_A;Glutamate;Ratio_of_ear_height_to_total_height;Southern_leaf_blight	100_Kernel_weight;Ratio_of_ear_height_to_total_height;Starch	0	0	1	0	0	0	0	0	0	0	0	0	0	0	0	0	0	0	1	0	0	0	0	0	0	0	2	dispensable
pan_gene_19296	pan_gene_7040	Chlorophyll_A;Glutamate;Ratio_of_ear_height_to_total_height;Southern_leaf_blight	Ratio_of_ear_height_to_total_height	0	0	1	0	0	0	0	0	0	0	0	0	0	0	0	1	0	0	0	0	0	0	1	1	0	0	4	dispensable
pan_gene_19442	pan_gene_43044	100_Kernel_weight;Ear_row_number;Nodes_per_plant;Ratio_of_ear_height_to_total_height	Ratio_of_ear_height_to_total_height	0	0	1	0	0	0	1	0	0	0	0	0	0	0	0	0	0	0	1	0	0	0	0	0	0	0	3	dispensable
pan_gene_19555	pan_gene_4823	Ratio_of_ear_height_to_total_height	Boxcox-transformed_leaf_angle;Ratio_of_ear_height_to_total_height	0	0	1	0	0	0	0	0	0	0	0	0	0	0	0	0	0	0	0	0	0	0	1	0	0	0	2	dispensable
pan_gene_19555	pan_gene_4916	Ratio_of_ear_height_to_total_height	Ratio_of_ear_height_to_total_height;Tassel_length	0	0	1	0	1	0	0	1	0	1	0	0	1	0	0	0	0	0	0	1	0	0	0	0	0	0	6	dispensable
pan_gene_19555	pan_gene_6299	Ratio_of_ear_height_to_total_height	Ear_height;Ratio_of_ear_height_to_total_height	0	0	1	0	1	0	0	0	1	0	0	0	0	0	0	0	0	0	0	0	0	0	1	0	1	0	5	dispensable
pan_gene_19555	pan_gene_8708	Ratio_of_ear_height_to_total_height	Ratio_of_ear_height_to_total_height	0	0	1	0	0	0	0	0	0	0	0	1	1	0	0	0	0	0	0	0	0	0	0	0	0	0	3	dispensable
pan_gene_21002	pan_gene_4837	Ear_height;Ratio_of_ear_height_to_total_height	Ear_row_number;Ratio_of_ear_height_to_total_height;Tassel_length	0	0	1	0	0	0	0	0	0	0	0	0	0	0	0	0	0	0	0	0	0	0	0	0	0	0	1	private
pan_gene_21002	pan_gene_8862	Ear_height;Ratio_of_ear_height_to_total_height	Nodes_to_ear;Ratio_of_ear_height_to_total_height	0	0	1	0	0	1	0	0	1	0	1	0	1	0	1	0	0	1	1	1	1	0	1	0	0	0	11	near-core
pan_gene_21142	pan_gene_21346	Nodes_to_ear;Ratio_of_ear_height_to_total_height;Tassel_length	Leaf_width;Ratio_of_ear_height_to_total_height	0	0	1	0	0	0	0	0	0	0	0	0	0	0	0	0	0	0	0	0	0	0	0	0	0	0	1	private
pan_gene_21142	pan_gene_26855	Nodes_to_ear;Ratio_of_ear_height_to_total_height;Tassel_length	Average_internode_length_(above_ear);Days_to_anthesis;Nodes_per_plant;Ratio_of_ear_height_to_total_height	0	0	1	1	0	0	0	0	0	0	0	0	1	0	1	0	0	0	0	0	1	0	0	0	0	0	5	dispensable
pan_gene_21142	pan_gene_31986	Nodes_to_ear;Ratio_of_ear_height_to_total_height;Tassel_length	Ratio_of_ear_height_to_total_height	0	0	1	0	0	0	0	0	0	0	0	0	0	0	0	0	0	0	0	0	0	0	0	0	0	0	1	private
pan_gene_21346	pan_gene_8616	Leaf_width;Ratio_of_ear_height_to_total_height	Photoperiod_Growing-degree_days_to_silk;Ratio_of_ear_height_to_total_height	0	0	1	1	1	0	1	1	1	0	1	0	0	1	0	0	0	0	0	0	0	0	0	0	0	0	8	dispensable
[truncated: 5,234 more rows]
