# Supplementary material for: Co-expression pan-network reveals genes involved in complex traits within maize pan-genome
Source: BMC Plant Biol. 2022 Dec 19;22:595. doi: 10.1186/s12870-022-03985-z (PMC9762053; doi:10.1186/s12870-022-03985-z)
Supplement: Supplementary file 7 — Additional file 7. [file 12870_2022_3985_MOESM7_ESM.zip › SupplementaryData5/Nodes_to_ear.pannetwork.csv]

gene1	gene2	trait1	trait2	B73	B97	CML103	CML228	CML247	CML277	CML322	CML333	CML52	CML69	HP301	IL14H	Ki11	Ki3	Ky21	M162W	M37W	Mo18W	MS71	NC350	NC358	Oh43	Oh7b	P39	Tx303	Tzi8	sum	sub-category
pan_gene_10148	pan_gene_102427	Nodes_to_ear	Nodes_to_ear;Ratio_of_ear_height_to_total_height	0	0	0	0	0	0	0	0	0	0	1	0	0	0	0	0	0	0	0	0	0	0	0	0	0	0	1	private
pan_gene_10148	pan_gene_11237	Nodes_to_ear	Nodes_to_ear	0	0	0	0	0	0	0	0	1	0	0	0	0	0	0	0	0	0	0	0	0	0	0	0	0	0	1	private
pan_gene_10148	pan_gene_22421	Nodes_to_ear	Nodes_to_ear	0	0	0	0	0	0	0	0	0	0	0	0	0	0	0	0	0	0	0	0	0	0	0	0	0	1	1	private
pan_gene_10148	pan_gene_24449	Nodes_to_ear	Anthesis-silking_interval;Average_internode_length_(below_ear);Nodes_to_ear	0	0	0	0	0	1	0	0	1	0	0	0	0	0	0	0	0	0	0	0	0	0	0	0	0	1	3	dispensable
pan_gene_10148	pan_gene_2592	Nodes_to_ear	Leaf_width;Nodes_per_plant;Nodes_to_ear;Plant_height;Tassel_length	0	0	0	0	0	0	0	0	0	0	0	0	0	0	0	0	0	0	0	0	0	0	0	0	0	1	1	private
pan_gene_10148	pan_gene_2611	Nodes_to_ear	Nodes_per_plant;Nodes_to_ear;Northern_Leaf_Blight;Plant_height	0	0	0	0	0	0	0	0	0	0	0	0	0	0	0	0	0	0	0	0	0	0	0	0	1	0	1	private
pan_gene_10148	pan_gene_26310	Nodes_to_ear	Nodes_to_ear	0	0	0	0	0	0	0	0	0	0	1	0	0	0	0	0	0	0	0	0	0	0	0	0	0	0	1	private
pan_gene_10148	pan_gene_32139	Nodes_to_ear	Nodes_to_ear	0	0	0	1	0	0	1	0	0	0	1	0	0	0	0	0	0	0	0	0	0	0	0	0	0	1	4	dispensable
pan_gene_10148	pan_gene_5470	Nodes_to_ear	Boxcox-transformed_leaf_angle;Nodes_to_ear;Photoperiod_growing-degree_days_to_anthesis	0	0	0	0	0	0	1	0	0	0	1	0	0	0	0	0	0	0	0	0	0	0	0	0	0	0	2	dispensable
pan_gene_10148	pan_gene_7178	Nodes_to_ear	Nodes_per_plant;Nodes_to_ear	0	0	0	1	0	1	0	0	0	0	1	0	0	0	0	0	0	0	0	0	0	0	0	0	0	1	4	dispensable
pan_gene_10172	pan_gene_29678	Nodes_to_ear	Nodes_to_ear	1	0	0	0	0	0	0	0	0	0	0	0	0	0	0	0	0	0	0	0	0	0	0	0	0	0	1	private
pan_gene_10240	pan_gene_28243	Nodes_to_ear	Nodes_to_ear;Ratio_of_ear_height_to_total_height	1	0	0	0	0	0	0	0	0	1	0	0	0	0	0	0	0	0	0	0	0	0	0	0	0	0	2	dispensable
pan_gene_102427	pan_gene_26310	Nodes_to_ear;Ratio_of_ear_height_to_total_height	Nodes_to_ear	0	0	0	0	0	0	0	0	0	0	1	0	0	0	0	0	0	0	0	0	0	0	0	0	0	0	1	private
pan_gene_10274	pan_gene_103511	Nodes_to_ear	Average_internode_length_(below_ear);Nodes_to_ear;Total_amino_acids	0	0	0	1	0	0	0	0	0	0	0	0	0	0	0	0	0	0	0	0	0	0	0	0	0	0	1	private
pan_gene_10274	pan_gene_10871	Nodes_to_ear	Leaf_width;Nodes_to_ear	1	0	1	0	0	1	0	0	0	0	1	0	0	1	0	0	0	0	0	0	1	0	0	0	0	0	6	dispensable
pan_gene_10274	pan_gene_10924	Nodes_to_ear	Nodes_to_ear;Tassel_branch_number	0	0	0	0	0	0	0	0	0	0	1	0	0	0	0	0	0	0	0	0	0	0	0	0	0	0	1	private
pan_gene_10274	pan_gene_19161	Nodes_to_ear	Leaf_width;Nodes_to_ear	0	0	0	0	0	0	0	0	0	0	0	0	0	0	0	0	0	0	0	0	0	0	0	1	0	0	1	private
pan_gene_10274	pan_gene_24284	Nodes_to_ear	Anthesis-silking_interval;Nodes_to_ear	1	0	1	0	0	1	0	0	0	0	0	0	0	1	0	0	0	1	0	0	0	0	0	0	0	0	5	dispensable
pan_gene_10274	pan_gene_2803	Nodes_to_ear	Height_above_ear;Height_per_day_(until_flowering);Nodes_to_ear;Plant_height	0	0	0	0	0	1	0	0	0	0	0	1	0	0	0	1	1	0	1	0	0	1	0	1	0	1	8	dispensable
pan_gene_103511	pan_gene_19161	Average_internode_length_(below_ear);Nodes_to_ear;Total_amino_acids	Leaf_width;Nodes_to_ear	0	0	0	0	0	1	0	0	0	0	0	0	0	0	0	0	0	0	0	0	0	0	0	0	0	0	1	private
pan_gene_103511	pan_gene_22216	Average_internode_length_(below_ear);Nodes_to_ear;Total_amino_acids	Anthesis-silking_interval;Nodes_to_ear	0	0	0	0	0	0	0	0	0	0	0	0	0	0	0	0	1	0	0	0	0	0	0	0	0	0	1	private
pan_gene_103511	pan_gene_2803	Average_internode_length_(below_ear);Nodes_to_ear;Total_amino_acids	Height_above_ear;Height_per_day_(until_flowering);Nodes_to_ear;Plant_height	0	0	0	0	0	1	0	0	0	0	0	0	0	0	0	0	1	0	0	0	0	0	0	0	0	0	2	dispensable
pan_gene_1058	pan_gene_5384	Days_to_anthesis;Nodes_to_ear;PCA_of_metabolites:_PC2	Nodes_to_ear;Ratio_of_ear_height_to_total_height;Tassel_length	1	1	0	1	0	0	1	1	0	0	0	0	0	0	0	0	0	0	0	0	0	0	0	0	0	0	5	dispensable
pan_gene_10686	pan_gene_10824	Average_internode_length_(whole_plant);Boxcox-transformed_leaf_angle;Height_per_day_(until_flowering);Nodes_to_ear;Plant_height	Ear_height;Nodes_to_ear;Photoperiod_Growing-degree_days_to_silk;Plant_height	1	0	0	0	0	1	0	0	0	0	0	1	0	0	0	0	0	0	0	1	0	0	0	0	0	0	4	dispensable
pan_gene_10731	pan_gene_10829	Average_internode_length_(above_ear);Nodes_to_ear	100_Kernel_weight;Nodes_to_ear;Photoperiod_Growing-degree_days_to_silk;Plant_height	1	1	1	0	0	1	1	1	0	0	1	1	0	0	0	0	0	0	0	0	1	0	1	0	0	0	10	dispensable
pan_gene_10731	pan_gene_1791	Average_internode_length_(above_ear);Nodes_to_ear	Days_to_anthesis;Nodes_per_plant;Nodes_to_ear;Northern_Leaf_Blight;Starch	0	0	0	0	0	0	0	0	0	0	1	0	1	0	0	0	0	0	0	0	0	0	1	0	0	0	3	dispensable
pan_gene_10731	pan_gene_25373	Average_internode_length_(above_ear);Nodes_to_ear	Fructose;Nodes_to_ear;Photoperiod_growing-degree_days_to_anthesis	0	1	0	0	0	0	0	0	0	0	0	0	0	0	0	0	0	0	0	0	0	0	0	0	0	0	1	private
pan_gene_10731	pan_gene_29473	Average_internode_length_(above_ear);Nodes_to_ear	Average_internode_length_(whole_plant);Nodes_to_ear;Southern_leaf_blight;Stalk_strength	1	0	0	0	0	0	0	0	0	0	0	0	0	0	0	0	0	0	0	0	0	0	0	0	0	0	1	private
pan_gene_10731	pan_gene_31407	Average_internode_length_(above_ear);Nodes_to_ear	Nodes_to_ear	1	0	0	0	0	0	1	0	0	0	0	0	0	0	0	0	0	0	0	0	0	0	0	0	0	0	2	dispensable
pan_gene_10731	pan_gene_49	Average_internode_length_(above_ear);Nodes_to_ear	Nodes_per_plant;Nodes_to_ear	1	1	0	0	0	1	1	0	0	0	0	1	0	0	0	0	0	0	0	0	1	0	1	0	1	0	8	dispensable
pan_gene_10731	pan_gene_59388	Average_internode_length_(above_ear);Nodes_to_ear	Nodes_to_ear	1	0	0	0	0	1	0	0	0	0	0	0	0	0	0	0	0	0	0	0	1	0	1	0	0	0	4	dispensable
pan_gene_10731	pan_gene_598	Average_internode_length_(above_ear);Nodes_to_ear	Nodes_to_ear	1	1	0	0	0	1	0	1	0	0	0	0	0	0	0	0	0	0	0	0	0	0	0	0	0	0	4	dispensable
pan_gene_10731	pan_gene_8511	Average_internode_length_(above_ear);Nodes_to_ear	Nodes_per_plant;Nodes_to_ear	1	0	0	0	0	0	0	0	0	0	0	0	0	0	0	0	0	0	0	0	1	0	1	0	1	0	4	dispensable
pan_gene_10815	pan_gene_11329	Average_internode_length_(whole_plant);Leaf_width;Nodes_to_ear	Nodes_to_ear;Ratio_of_ear_height_to_total_height	1	0	1	1	1	1	0	1	0	1	0	1	0	1	0	0	1	0	1	1	1	1	0	1	0	0	15	near-core
pan_gene_10815	pan_gene_131	Average_internode_length_(whole_plant);Leaf_width;Nodes_to_ear	Nodes_to_ear	1	1	0	1	1	1	0	0	1	1	1	0	1	1	1	0	1	1	1	1	1	1	1	0	0	1	19	near-core
pan_gene_10815	pan_gene_132	Average_internode_length_(whole_plant);Leaf_width;Nodes_to_ear	Nodes_to_ear	1	1	1	1	0	1	0	1	0	1	1	0	0	1	1	0	1	0	0	1	0	1	1	1	0	0	15	near-core
pan_gene_10815	pan_gene_22303	Average_internode_length_(whole_plant);Leaf_width;Nodes_to_ear	Days_to_anthesis;Days_to_silk;Nodes_to_ear;Ratio_of_ear_height_to_total_height	1	1	1	1	1	1	0	1	1	1	1	1	1	1	1	0	1	1	0	1	1	1	1	1	1	1	23	core
pan_gene_10815	pan_gene_22773	Average_internode_length_(whole_plant);Leaf_width;Nodes_to_ear	Boxcox-transformed_leaf_angle;Ear_row_number;Nodes_to_ear;Ratio_of_ear_height_to_total_height	1	0	1	0	0	1	0	1	0	1	0	0	0	1	1	0	0	0	0	0	0	0	1	1	0	0	9	dispensable
pan_gene_10815	pan_gene_2609	Average_internode_length_(whole_plant);Leaf_width;Nodes_to_ear	Days_to_silk;Nodes_to_ear;Northern_Leaf_Blight	1	1	1	1	1	0	0	0	0	0	0	0	0	1	0	1	0	0	0	1	0	0	1	1	1	0	11	near-core
pan_gene_10815	pan_gene_26877	Average_internode_length_(whole_plant);Leaf_width;Nodes_to_ear	Nodes_to_ear	1	1	1	1	1	0	1	1	1	1	1	1	1	1	1	0	1	1	1	1	1	1	1	1	1	1	24	core
pan_gene_10815	pan_gene_29905	Average_internode_length_(whole_plant);Leaf_width;Nodes_to_ear	Days_to_anthesis;Nodes_to_ear	1	1	0	1	1	0	1	0	0	1	1	1	0	1	1	1	1	0	1	0	0	1	0	1	1	0	16	near-core
pan_gene_10815	pan_gene_32738	Average_internode_length_(whole_plant);Leaf_width;Nodes_to_ear	Days_to_anthesis;Days_to_silk;Nodes_per_plant;Nodes_to_ear	1	0	1	0	0	1	0	0	0	1	1	1	0	0	1	0	0	0	0	0	0	0	0	0	0	0	7	dispensable
pan_gene_10815	pan_gene_5447	Average_internode_length_(whole_plant);Leaf_width;Nodes_to_ear	Average_internode_length_(below_ear);Average_internode_length_(whole_plant);Days_to_anthesis;Ear_height;Nodes_to_ear;Tassel_length	1	1	1	1	0	0	0	1	1	1	1	1	1	1	1	1	0	1	0	1	0	0	1	0	0	0	16	near-core
pan_gene_10829	pan_gene_13825	100_Kernel_weight;Nodes_to_ear;Photoperiod_Growing-degree_days_to_silk;Plant_height	Nodes_to_ear	1	0	0	1	0	1	1	0	0	0	1	1	0	0	0	1	0	1	1	0	0	0	1	1	0	0	11	near-core
pan_gene_10829	pan_gene_19185	100_Kernel_weight;Nodes_to_ear;Photoperiod_Growing-degree_days_to_silk;Plant_height	Nodes_to_ear	1	0	0	0	0	0	0	0	1	0	0	0	0	0	0	0	0	1	0	0	0	0	0	0	0	0	3	dispensable
pan_gene_10829	pan_gene_25373	100_Kernel_weight;Nodes_to_ear;Photoperiod_Growing-degree_days_to_silk;Plant_height	Fructose;Nodes_to_ear;Photoperiod_growing-degree_days_to_anthesis	0	1	0	0	0	0	0	0	0	0	1	0	0	0	0	0	0	0	1	0	0	0	0	0	1	0	4	dispensable
pan_gene_10829	pan_gene_29473	100_Kernel_weight;Nodes_to_ear;Photoperiod_Growing-degree_days_to_silk;Plant_height	Average_internode_length_(whole_plant);Nodes_to_ear;Southern_leaf_blight;Stalk_strength	1	0	0	0	0	0	0	0	0	0	0	0	0	0	0	0	0	0	0	0	0	0	0	0	0	0	1	private
pan_gene_10829	pan_gene_31288	100_Kernel_weight;Nodes_to_ear;Photoperiod_Growing-degree_days_to_silk;Plant_height	Nodes_to_ear;Photoperiod_Growing-degree_days_to_silk;Tassel_branch_number	1	0	0	0	0	1	0	0	1	0	0	0	0	0	0	0	0	0	0	0	0	0	0	0	0	0	3	dispensable
pan_gene_10829	pan_gene_31407	100_Kernel_weight;Nodes_to_ear;Photoperiod_Growing-degree_days_to_silk;Plant_height	Nodes_to_ear	1	0	0	0	0	1	1	0	1	0	0	0	0	1	0	0	1	0	1	1	1	0	0	0	0	0	9	dispensable
pan_gene_10829	pan_gene_49	100_Kernel_weight;Nodes_to_ear;Photoperiod_Growing-degree_days_to_silk;Plant_height	Nodes_per_plant;Nodes_to_ear	1	1	1	1	1	1	1	0	1	1	1	1	1	1	1	1	1	1	1	1	1	1	1	1	1	1	25	core
pan_gene_10829	pan_gene_598	100_Kernel_weight;Nodes_to_ear;Photoperiod_Growing-degree_days_to_silk;Plant_height	Nodes_to_ear	1	1	0	0	1	0	0	0	0	1	0	0	0	0	0	1	0	0	0	0	0	0	0	0	1	0	6	dispensable
pan_gene_10829	pan_gene_8399	100_Kernel_weight;Nodes_to_ear;Photoperiod_Growing-degree_days_to_silk;Plant_height	Nodes_to_ear	1	0	0	0	0	0	0	0	1	1	0	0	0	0	0	0	0	1	0	0	0	0	0	1	1	0	6	dispensable
pan_gene_10829	pan_gene_8682	100_Kernel_weight;Nodes_to_ear;Photoperiod_Growing-degree_days_to_silk;Plant_height	Nodes_to_ear	1	0	0	1	1	0	0	0	1	0	1	1	0	1	0	1	0	1	1	0	0	1	1	0	1	0	13	near-core
pan_gene_10829	pan_gene_9446	100_Kernel_weight;Nodes_to_ear;Photoperiod_Growing-degree_days_to_silk;Plant_height	Nodes_to_ear;PCA_of_metabolites:_PC2	1	0	0	0	0	0	0	0	0	0	0	0	0	0	0	1	0	0	1	0	0	0	0	0	0	0	3	dispensable
pan_gene_10847	pan_gene_10869	Average_internode_length_(below_ear);Nodes_to_ear	Average_internode_length_(below_ear);Nodes_above_ear;Nodes_to_ear	1	0	0	0	0	0	0	0	0	0	0	0	0	0	0	0	0	0	0	0	0	0	0	0	0	0	1	private
pan_gene_10847	pan_gene_5478	Average_internode_length_(below_ear);Nodes_to_ear	Nodes_to_ear	1	0	0	0	0	0	0	0	0	0	0	0	0	0	0	0	0	0	0	0	0	0	0	0	0	0	1	private
pan_gene_10855	pan_gene_21	Nodes_to_ear	Nodes_to_ear	1	0	0	0	1	1	0	1	1	1	0	0	0	0	1	1	0	0	0	0	0	0	0	0	0	0	8	dispensable
pan_gene_10855	pan_gene_9196	Nodes_to_ear	Average_internode_length_(whole_plant);Ear_height;Height_above_ear;Nodes_to_ear;PCA_of_metabolites:_PC1;Ratio_of_ear_height_to_total_height;Southern_leaf_blight	1	1	0	0	0	0	0	1	1	0	0	0	0	0	0	0	0	0	0	0	0	0	0	0	0	0	4	dispensable
pan_gene_10855	pan_gene_9348	Nodes_to_ear	Nodes_to_ear	1	0	0	0	0	0	0	0	1	0	0	1	0	0	0	0	0	0	0	0	0	0	0	0	0	0	3	dispensable
pan_gene_10857	pan_gene_2672	Nodes_to_ear	Days_to_anthesis;Ear_height;Nodes_per_plant;Nodes_to_ear	0	0	0	0	0	0	0	0	0	0	0	0	0	0	0	1	0	0	0	0	0	0	0	0	0	0	1	private
pan_gene_10857	pan_gene_9737	Nodes_to_ear	Nodes_to_ear;Ratio_of_ear_height_to_total_height	0	0	0	0	0	0	0	0	0	0	0	0	0	0	0	1	0	0	0	0	0	0	0	0	0	0	1	private
pan_gene_10869	pan_gene_4540	Average_internode_length_(below_ear);Nodes_above_ear;Nodes_to_ear	Nodes_to_ear;Photoperiod_Growing-degree_days_to_silk;Stalk_strength	1	0	0	1	0	0	0	1	1	0	1	0	1	0	0	0	0	0	0	0	0	0	0	0	0	1	7	dispensable
pan_gene_10871	pan_gene_24284	Leaf_width;Nodes_to_ear	Anthesis-silking_interval;Nodes_to_ear	1	0	1	1	1	1	0	1	1	0	1	0	0	1	0	0	0	0	0	0	0	0	0	0	0	0	9	dispensable
pan_gene_10871	pan_gene_2803	Leaf_width;Nodes_to_ear	Height_above_ear;Height_per_day_(until_flowering);Nodes_to_ear;Plant_height	0	0	0	0	0	1	1	1	0	0	0	1	0	0	0	0	0	0	0	0	0	0	0	0	0	1	5	dispensable
pan_gene_10973	pan_gene_24284	Nodes_to_ear;Ratio_of_ear_height_to_total_height	Anthesis-silking_interval;Nodes_to_ear	1	0	1	0	0	0	0	0	1	0	1	0	0	0	0	0	0	0	0	0	1	0	0	0	0	0	5	dispensable
pan_gene_11172	pan_gene_14277	Nodes_to_ear;Ratio_of_ear_height_to_total_height	Nodes_to_ear;Photoperiod_Growing-degree_days_to_silk	1	1	0	1	0	0	1	0	1	0	1	1	1	0	0	0	0	1	0	1	0	0	1	0	0	1	12	near-core
pan_gene_11173	pan_gene_27840	Nodes_to_ear;Ratio_of_ear_height_to_total_height;Tassel_branch_number	Average_internode_length_(below_ear);Nodes_to_ear;Ratio_of_ear_height_to_total_height	0	0	0	0	0	0	0	0	1	0	0	0	0	0	0	0	0	0	0	0	0	0	0	0	0	0	1	private
pan_gene_11174	pan_gene_11921	Average_internode_length_(below_ear);Nodes_to_ear;Southern_leaf_blight	Nodes_per_plant;Nodes_to_ear	0	0	0	0	0	0	0	0	0	1	0	0	0	0	0	0	0	0	0	0	0	0	0	0	0	0	1	private
pan_gene_11174	pan_gene_13056	Average_internode_length_(below_ear);Nodes_to_ear;Southern_leaf_blight	Leaf_width;Nodes_to_ear	1	1	0	1	0	1	0	0	0	1	0	0	0	0	0	0	0	0	0	0	0	0	0	0	0	0	5	dispensable
pan_gene_11174	pan_gene_1790	Average_internode_length_(below_ear);Nodes_to_ear;Southern_leaf_blight	Height_per_day_(until_flowering);Nodes_to_ear;PCA_of_metabolites:_PC2	1	0	0	0	0	0	0	0	0	0	0	0	0	0	0	0	1	0	0	0	0	0	0	0	0	0	2	dispensable
pan_gene_11174	pan_gene_21040	Average_internode_length_(below_ear);Nodes_to_ear;Southern_leaf_blight	Nodes_to_ear	1	1	1	0	1	1	1	1	0	0	1	1	1	0	0	1	1	1	0	0	1	1	0	1	1	1	18	near-core
pan_gene_11174	pan_gene_2575	Average_internode_length_(below_ear);Nodes_to_ear;Southern_leaf_blight	Height_above_ear;Height_per_day_(until_flowering);Nodes_to_ear	1	0	0	0	0	0	1	0	0	0	1	1	0	0	0	0	1	1	0	1	0	1	1	0	0	1	10	dispensable
pan_gene_11174	pan_gene_28436	Average_internode_length_(below_ear);Nodes_to_ear;Southern_leaf_blight	Nodes_to_ear;Stalk_strength	1	1	0	0	0	1	0	0	0	0	1	0	1	1	0	0	1	1	0	0	0	1	1	0	1	0	11	near-core
pan_gene_11174	pan_gene_32522	Average_internode_length_(below_ear);Nodes_to_ear;Southern_leaf_blight	Days_to_anthesis;Nodes_to_ear	1	0	0	0	0	0	0	0	0	0	0	0	0	0	0	0	0	0	0	0	0	0	0	0	0	0	1	private
pan_gene_11174	pan_gene_8845	Average_internode_length_(below_ear);Nodes_to_ear;Southern_leaf_blight	Anthesis-silking_interval;Chlorophyll_A;Nodes_to_ear	1	0	0	0	0	1	1	0	0	1	1	1	0	0	1	1	1	1	0	0	1	0	0	1	1	0	13	near-core
pan_gene_11174	pan_gene_96186	Average_internode_length_(below_ear);Nodes_to_ear;Southern_leaf_blight	Nodes_above_ear;Nodes_to_ear	0	0	0	0	0	0	1	0	0	0	0	0	0	0	1	0	0	0	0	1	0	0	0	0	0	0	3	dispensable
pan_gene_11175	pan_gene_14278	Average_internode_length_(below_ear);Nodes_to_ear;Southern_leaf_blight	Nodes_per_plant;Nodes_to_ear	1	0	0	0	0	1	0	0	1	0	0	0	0	0	0	0	0	1	0	0	0	0	0	0	0	0	4	dispensable
pan_gene_11175	pan_gene_21350	Average_internode_length_(below_ear);Nodes_to_ear;Southern_leaf_blight	Nodes_to_ear	1	0	0	0	0	0	0	0	0	0	0	0	0	0	0	0	0	0	0	0	0	0	0	0	0	0	1	private
pan_gene_11175	pan_gene_30165	Average_internode_length_(below_ear);Nodes_to_ear;Southern_leaf_blight	Days_to_anthesis;Nodes_to_ear;Tassel_length	1	0	0	0	0	0	0	0	0	0	0	0	0	0	0	0	0	0	0	0	0	0	0	0	0	0	1	private
pan_gene_11175	pan_gene_8855	Average_internode_length_(below_ear);Nodes_to_ear;Southern_leaf_blight	Anthesis-silking_interval;Average_internode_length_(whole_plant);Nodes_per_plant;Nodes_to_ear	1	0	0	0	0	0	0	0	1	0	0	0	0	0	0	0	0	0	0	0	0	0	0	0	0	0	2	dispensable
pan_gene_11237	pan_gene_16601	Nodes_to_ear	Nodes_to_ear	1	0	0	0	0	1	1	1	1	1	0	0	0	0	0	0	0	0	0	0	0	0	0	0	0	0	6	dispensable
pan_gene_11237	pan_gene_24449	Nodes_to_ear	Anthesis-silking_interval;Average_internode_length_(below_ear);Nodes_to_ear	1	0	0	0	0	0	0	0	1	0	0	0	0	0	0	0	0	0	0	0	0	0	0	0	0	0	2	dispensable
pan_gene_11237	pan_gene_25374	Nodes_to_ear	Fructose;Nodes_to_ear	1	0	0	0	0	1	1	0	1	0	0	0	0	0	0	0	0	0	0	0	0	0	0	0	0	0	4	dispensable
pan_gene_11237	pan_gene_2611	Nodes_to_ear	Nodes_per_plant;Nodes_to_ear;Northern_Leaf_Blight;Plant_height	1	0	0	0	0	0	0	0	0	0	0	0	0	0	0	0	0	0	0	0	0	0	0	0	0	0	1	private
pan_gene_11237	pan_gene_26310	Nodes_to_ear	Nodes_to_ear	1	0	0	0	0	0	0	0	0	1	0	0	0	0	0	0	0	0	0	0	0	0	0	0	0	0	2	dispensable
pan_gene_11329	pan_gene_131	Nodes_to_ear;Ratio_of_ear_height_to_total_height	Nodes_to_ear	1	1	0	1	1	1	0	0	0	1	0	1	0	1	0	1	1	0	1	1	1	1	0	0	0	0	14	near-core
pan_gene_11329	pan_gene_132	Nodes_to_ear;Ratio_of_ear_height_to_total_height	Nodes_to_ear	1	0	0	0	0	0	0	1	0	0	0	0	0	1	0	0	1	0	0	1	1	1	0	0	0	0	7	dispensable
pan_gene_11329	pan_gene_22303	Nodes_to_ear;Ratio_of_ear_height_to_total_height	Days_to_anthesis;Days_to_silk;Nodes_to_ear;Ratio_of_ear_height_to_total_height	1	1	1	1	1	1	1	0	1	1	1	1	0	1	0	0	1	0	1	1	1	1	0	1	0	0	18	near-core
pan_gene_11329	pan_gene_22773	Nodes_to_ear;Ratio_of_ear_height_to_total_height	Boxcox-transformed_leaf_angle;Ear_row_number;Nodes_to_ear;Ratio_of_ear_height_to_total_height	1	1	1	0	0	1	1	1	1	1	1	1	0	1	0	0	1	0	1	0	1	0	0	1	0	0	15	near-core
pan_gene_11329	pan_gene_2609	Nodes_to_ear;Ratio_of_ear_height_to_total_height	Days_to_silk;Nodes_to_ear;Northern_Leaf_Blight	1	0	0	0	0	0	0	0	0	0	0	0	0	1	0	0	0	0	0	1	0	0	0	0	0	0	3	dispensable
pan_gene_11329	pan_gene_26877	Nodes_to_ear;Ratio_of_ear_height_to_total_height	Nodes_to_ear	1	1	1	1	1	1	1	1	1	1	0	1	0	1	0	1	1	0	1	1	1	0	0	1	0	0	18	near-core
pan_gene_11329	pan_gene_29905	Nodes_to_ear;Ratio_of_ear_height_to_total_height	Days_to_anthesis;Nodes_to_ear	1	0	0	0	0	0	0	0	0	1	0	0	0	1	0	0	0	0	0	0	0	1	0	1	0	0	5	dispensable
pan_gene_11329	pan_gene_32738	Nodes_to_ear;Ratio_of_ear_height_to_total_height	Days_to_anthesis;Days_to_silk;Nodes_per_plant;Nodes_to_ear	1	1	1	1	1	1	1	1	0	1	0	1	0	0	0	1	0	0	1	1	0	0	0	1	1	0	15	near-core
pan_gene_11329	pan_gene_9821	Nodes_to_ear;Ratio_of_ear_height_to_total_height	Nodes_to_ear	1	1	1	0	1	1	1	0	0	1	1	1	0	0	0	1	0	0	1	1	0	1	0	0	0	0	13	near-core
pan_gene_11598	pan_gene_26541	Average_internode_length_(above_ear);Days_to_anthesis;Days_to_silk;Malate;Nodes_to_ear;Stalk_strength	Glucose;Nodes_to_ear	1	0	0	0	0	0	0	0	0	0	1	0	0	0	1	0	0	0	0	1	1	0	1	0	0	0	6	dispensable
pan_gene_11598	pan_gene_7850	Average_internode_length_(above_ear);Days_to_anthesis;Days_to_silk;Malate;Nodes_to_ear;Stalk_strength	Anthesis-silking_interval;Nodes_to_ear	1	0	0	0	0	0	0	0	0	0	0	0	0	0	0	0	0	0	0	0	1	0	0	0	0	0	2	dispensable
pan_gene_11821	pan_gene_138	Days_to_anthesis;Nodes_to_ear	Average_internode_length_(above_ear);Ear_height;Nodes_per_plant;Nodes_to_ear	1	0	0	0	0	0	0	0	0	0	0	0	0	0	0	0	0	0	0	0	0	0	0	0	0	0	1	private
pan_gene_11821	pan_gene_16602	Days_to_anthesis;Nodes_to_ear	Nodes_to_ear	1	0	0	0	0	0	0	0	1	0	0	1	0	0	0	1	0	0	0	0	0	1	1	0	1	0	7	dispensable
pan_gene_11821	pan_gene_30985	Days_to_anthesis;Nodes_to_ear	Nodes_to_ear;PCA_of_metabolites:_PC2	1	0	0	0	0	0	0	0	0	0	0	0	0	0	0	0	0	0	0	0	1	0	0	0	0	0	2	dispensable
pan_gene_11834	pan_gene_26708	Average_internode_length_(whole_plant);Cob_diameter;Nodes_to_ear	Days_to_anthesis;Days_to_silk;Nodes_per_plant;Nodes_to_ear	0	0	0	0	0	1	0	0	0	0	0	0	0	0	0	0	0	0	0	0	0	0	0	0	0	0	1	private
pan_gene_11920	pan_gene_16000	Ear_height;Nodes_per_plant;Nodes_to_ear;Tassel_branch_number;Total_amino_acids	Nodes_to_ear	0	0	0	0	0	0	0	0	0	0	0	0	1	0	0	0	0	0	0	0	0	0	0	0	0	0	1	private
pan_gene_11920	pan_gene_22281	Ear_height;Nodes_per_plant;Nodes_to_ear;Tassel_branch_number;Total_amino_acids	Nodes_to_ear	1	0	0	0	0	0	0	0	0	0	0	0	0	0	0	0	0	0	0	0	0	0	0	0	0	0	1	private
pan_gene_11921	pan_gene_16509	Nodes_per_plant;Nodes_to_ear	Nodes_to_ear	0	0	0	0	1	0	0	0	0	1	0	0	0	0	0	0	0	0	0	0	0	0	0	0	0	0	2	dispensable
pan_gene_11921	pan_gene_18181	Nodes_per_plant;Nodes_to_ear	Nodes_to_ear	0	0	0	0	1	0	0	0	0	1	0	0	0	0	0	0	0	0	0	0	0	0	0	0	0	0	2	dispensable
pan_gene_11921	pan_gene_21040	Nodes_per_plant;Nodes_to_ear	Nodes_to_ear	0	0	0	0	1	0	0	0	0	0	0	0	0	0	0	0	0	0	0	0	0	0	0	0	0	0	1	private
pan_gene_11921	pan_gene_2540	Nodes_per_plant;Nodes_to_ear	Nodes_to_ear	0	0	0	0	1	0	0	0	0	1	0	0	0	0	0	0	0	0	0	0	0	0	0	0	0	0	2	dispensable
pan_gene_11921	pan_gene_2565	Nodes_per_plant;Nodes_to_ear	Nodes_to_ear	0	0	0	0	1	0	0	0	0	0	0	0	0	0	0	0	0	0	0	0	0	0	0	0	0	0	1	private
pan_gene_11921	pan_gene_29521	Nodes_per_plant;Nodes_to_ear	Nodes_to_ear	0	0	0	0	1	0	0	0	0	1	0	0	0	0	0	0	0	0	0	0	0	0	0	0	0	0	2	dispensable
pan_gene_11921	pan_gene_32149	Nodes_per_plant;Nodes_to_ear	Nodes_to_ear	0	0	0	0	1	0	0	0	0	1	0	0	0	0	0	0	0	0	0	0	0	0	0	0	0	0	2	dispensable
pan_gene_11921	pan_gene_5519	Nodes_per_plant;Nodes_to_ear	Average_internode_length_(below_ear);Cob_diameter;Nodes_per_plant;Nodes_to_ear;Protein	0	0	0	0	1	0	0	0	0	0	0	0	0	0	0	0	0	0	0	0	0	0	0	0	0	0	1	private
pan_gene_11921	pan_gene_8682	Nodes_per_plant;Nodes_to_ear	Nodes_to_ear	0	0	0	0	1	0	0	0	0	1	0	0	0	0	0	0	0	0	0	0	0	0	0	0	0	0	2	dispensable
pan_gene_11921	pan_gene_8845	Nodes_per_plant;Nodes_to_ear	Anthesis-silking_interval;Chlorophyll_A;Nodes_to_ear	0	0	0	0	1	0	0	0	0	1	0	0	0	0	0	0	0	0	0	0	0	0	0	0	0	0	2	dispensable
pan_gene_11921	pan_gene_9067	Nodes_per_plant;Nodes_to_ear	Ear_height;Nodes_to_ear;Plant_height	0	0	0	0	1	0	0	0	0	1	0	0	0	0	0	0	0	0	0	0	0	0	0	0	0	0	2	dispensable
pan_gene_11933	pan_gene_8399	Average_internode_length_(above_ear);Nodes_per_plant;Nodes_to_ear	Nodes_to_ear	1	0	0	1	0	1	1	0	1	1	0	0	0	0	0	0	0	1	0	0	1	0	0	0	0	0	8	dispensable
pan_gene_11945	pan_gene_18479	Days_to_anthesis;Days_to_silk;Nodes_to_ear	Nodes_to_ear	1	0	0	0	0	0	0	0	0	0	1	0	0	0	0	0	0	0	0	0	1	0	0	0	0	0	3	dispensable
pan_gene_11945	pan_gene_31407	Days_to_anthesis;Days_to_silk;Nodes_to_ear	Nodes_to_ear	1	1	0	0	1	1	0	1	1	0	1	1	1	0	1	0	1	0	0	0	0	1	1	0	1	1	15	near-core
pan_gene_11945	pan_gene_32779	Days_to_anthesis;Days_to_silk;Nodes_to_ear	Average_internode_length_(above_ear);Glutamate;Height_per_day_(until_flowering);Leaf_length;Nodes_to_ear;Plant_height	1	1	0	0	0	0	0	0	0	0	0	0	0	0	0	0	0	0	0	0	0	1	0	0	0	0	3	dispensable
pan_gene_11951	pan_gene_18180	Nodes_to_ear	Average_internode_length_(below_ear);Nodes_to_ear	1	0	1	0	1	0	0	0	0	1	1	0	0	1	0	0	0	0	0	0	1	1	1	0	0	0	9	dispensable
pan_gene_11951	pan_gene_22878	Nodes_to_ear	Height_above_ear;Nodes_to_ear	1	0	1	1	1	0	0	1	0	1	0	1	0	1	0	1	0	0	0	1	1	0	0	0	0	0	11	near-core
pan_gene_11951	pan_gene_23379	Nodes_to_ear	Nodes_to_ear	1	1	0	0	0	0	0	0	0	1	0	1	0	0	0	0	0	0	0	0	0	0	1	0	0	0	5	dispensable
pan_gene_11951	pan_gene_25134	Nodes_to_ear	Nodes_to_ear;Stalk_strength	1	1	0	0	0	0	0	0	0	0	0	0	0	0	0	0	0	0	0	0	0	0	0	0	0	0	2	dispensable
pan_gene_11951	pan_gene_28328	Nodes_to_ear	Ear_height;Nodes_to_ear;Ratio_of_ear_height_to_total_height	1	0	1	0	1	0	0	0	0	1	0	0	1	0	0	0	0	0	0	0	0	0	0	0	0	0	5	dispensable
pan_gene_11973	pan_gene_14497	Leaf_length;Malate;Nodes_to_ear;PCA_of_metabolites:_PC1	Fructose;Nodes_to_ear	1	0	0	0	0	0	1	0	0	0	0	1	0	0	0	0	0	0	0	0	0	0	0	0	0	0	3	dispensable
pan_gene_11973	pan_gene_22285	Leaf_length;Malate;Nodes_to_ear;PCA_of_metabolites:_PC1	Nodes_to_ear	1	1	1	0	0	0	0	0	0	1	0	0	0	0	0	0	0	0	0	0	0	0	0	0	0	0	4	dispensable
pan_gene_11973	pan_gene_27742	Leaf_length;Malate;Nodes_to_ear;PCA_of_metabolites:_PC1	Height_above_ear;Nodes_to_ear;Ratio_of_ear_height_to_total_height;Tassel_branch_number	0	0	0	0	0	0	0	0	0	0	0	0	1	0	0	0	0	0	0	0	0	0	0	0	0	0	1	private
pan_gene_11973	pan_gene_5616	Leaf_length;Malate;Nodes_to_ear;PCA_of_metabolites:_PC1	Nodes_per_plant;Nodes_to_ear	0	0	0	0	0	0	0	0	0	1	1	0	0	0	1	0	0	0	0	0	0	0	0	0	1	0	4	dispensable
pan_gene_11974	pan_gene_14926	Nodes_to_ear	Nodes_above_ear;Nodes_to_ear;Ratio_of_ear_height_to_total_height	1	0	0	0	0	0	0	0	0	0	0	0	0	0	0	0	0	0	0	0	0	0	0	0	0	0	1	private
pan_gene_11974	pan_gene_22421	Nodes_to_ear	Nodes_to_ear	1	0	0	0	0	0	0	0	0	0	0	0	0	0	0	0	0	0	0	0	0	0	0	0	0	0	1	private
pan_gene_11974	pan_gene_24449	Nodes_to_ear	Anthesis-silking_interval;Average_internode_length_(below_ear);Nodes_to_ear	1	0	0	0	0	1	1	0	0	0	0	0	0	1	0	0	0	0	0	0	1	1	1	1	0	0	8	dispensable
pan_gene_11974	pan_gene_2611	Nodes_to_ear	Nodes_per_plant;Nodes_to_ear;Northern_Leaf_Blight;Plant_height	1	0	0	0	0	0	0	0	0	0	0	0	0	0	0	0	0	0	0	0	0	0	0	0	0	0	1	private
pan_gene_11974	pan_gene_26310	Nodes_to_ear	Nodes_to_ear	1	0	0	0	0	0	0	0	0	0	0	0	0	0	0	0	0	0	0	0	0	0	0	0	0	0	1	private
pan_gene_11974	pan_gene_2675	Nodes_to_ear	Days_to_anthesis;Nodes_per_plant;Nodes_to_ear	1	0	0	0	0	0	0	0	0	0	0	0	0	0	0	0	0	0	0	0	0	0	0	0	0	0	1	private
pan_gene_11974	pan_gene_32139	Nodes_to_ear	Nodes_to_ear	1	1	0	0	0	0	1	1	0	0	0	0	0	0	0	0	0	0	0	0	0	0	0	0	0	0	4	dispensable
pan_gene_11974	pan_gene_32767	Nodes_to_ear	Glutamate;Nitrate;Nodes_to_ear;Plant_height;Southern_leaf_blight;Starch	1	0	0	0	0	0	0	0	0	0	0	0	0	0	0	0	0	0	0	0	0	0	0	0	0	0	1	private
pan_gene_11974	pan_gene_5470	Nodes_to_ear	Boxcox-transformed_leaf_angle;Nodes_to_ear;Photoperiod_growing-degree_days_to_anthesis	1	0	0	0	0	0	0	0	0	0	0	0	0	0	0	0	0	0	0	0	0	0	0	0	0	0	1	private
pan_gene_11974	pan_gene_7178	Nodes_to_ear	Nodes_per_plant;Nodes_to_ear	1	0	0	0	0	0	1	1	0	1	0	0	0	1	0	0	0	0	0	0	0	0	0	1	0	0	6	dispensable
pan_gene_11974	pan_gene_9346	Nodes_to_ear	Ear_height;Nodes_per_plant;Nodes_to_ear	1	0	0	0	0	0	0	0	0	0	0	0	0	0	0	0	0	0	0	0	0	0	0	0	0	0	1	private
pan_gene_11982	pan_gene_2803	Nodes_to_ear;Protein;Total_amino_acids	Height_above_ear;Height_per_day_(until_flowering);Nodes_to_ear;Plant_height	0	0	0	0	0	0	1	1	0	0	0	0	0	0	0	0	0	0	1	0	0	0	0	0	0	0	3	dispensable
pan_gene_11983	pan_gene_14497	Nodes_to_ear;Protein;Total_amino_acids	Fructose;Nodes_to_ear	1	0	0	0	0	0	0	0	0	0	0	0	0	0	0	0	0	0	0	0	0	0	0	0	0	0	1	private
pan_gene_11983	pan_gene_28313	Nodes_to_ear;Protein;Total_amino_acids	Nodes_to_ear	1	0	0	0	0	0	0	0	0	1	0	0	0	0	0	0	0	0	0	0	0	0	0	0	0	0	2	dispensable
pan_gene_12016	pan_gene_21040	Nodes_per_plant;Nodes_to_ear;Photoperiod_Growing-degree_days_to_silk;Photoperiod_growing-degree_days_to_anthesis;Southern_leaf_blight	Nodes_to_ear	1	0	1	0	0	1	0	1	0	0	0	0	1	0	1	1	1	1	0	1	0	0	1	1	0	1	13	near-core
pan_gene_12016	pan_gene_2540	Nodes_per_plant;Nodes_to_ear;Photoperiod_Growing-degree_days_to_silk;Photoperiod_growing-degree_days_to_anthesis;Southern_leaf_blight	Nodes_to_ear	1	0	1	1	1	1	1	1	1	0	1	0	1	0	1	1	0	1	0	0	0	0	1	1	1	1	17	near-core
pan_gene_12016	pan_gene_29932	Nodes_per_plant;Nodes_to_ear;Photoperiod_Growing-degree_days_to_silk;Photoperiod_growing-degree_days_to_anthesis;Southern_leaf_blight	Days_to_silk;Nodes_per_plant;Nodes_to_ear	1	0	0	0	0	0	0	0	0	0	0	0	0	0	0	0	0	0	0	0	0	0	0	1	0	0	2	dispensable
pan_gene_12016	pan_gene_31288	Nodes_per_plant;Nodes_to_ear;Photoperiod_Growing-degree_days_to_silk;Photoperiod_growing-degree_days_to_anthesis;Southern_leaf_blight	Nodes_to_ear;Photoperiod_Growing-degree_days_to_silk;Tassel_branch_number	1	0	0	0	1	1	0	0	1	0	0	0	0	0	0	0	0	0	0	0	0	1	0	0	0	1	6	dispensable
pan_gene_12016	pan_gene_8682	Nodes_per_plant;Nodes_to_ear;Photoperiod_Growing-degree_days_to_silk;Photoperiod_growing-degree_days_to_anthesis;Southern_leaf_blight	Nodes_to_ear	1	0	0	1	1	1	0	0	0	0	0	0	0	0	0	0	0	0	0	0	0	0	0	1	0	1	6	dispensable
pan_gene_12016	pan_gene_9067	Nodes_per_plant;Nodes_to_ear;Photoperiod_Growing-degree_days_to_silk;Photoperiod_growing-degree_days_to_anthesis;Southern_leaf_blight	Ear_height;Nodes_to_ear;Plant_height	1	1	1	0	0	1	0	0	0	0	0	0	0	0	1	1	0	0	1	0	0	0	0	1	0	0	8	dispensable
pan_gene_12354	pan_gene_2549	Boxcox-transformed_leaf_angle;Nodes_to_ear	Nodes_to_ear	1	0	0	0	0	0	0	0	0	1	0	0	0	0	0	0	0	0	0	0	0	0	0	0	0	0	2	dispensable
pan_gene_12354	pan_gene_26711	Boxcox-transformed_leaf_angle;Nodes_to_ear	Days_to_silk;Nodes_to_ear	1	0	0	0	0	0	0	0	0	0	0	0	0	0	0	0	0	0	0	0	0	0	0	0	0	0	1	private
pan_gene_12356	pan_gene_16601	Boxcox-transformed_leaf_angle;Nodes_to_ear	Nodes_to_ear	0	0	0	0	0	0	0	0	0	0	1	0	0	0	0	0	1	1	0	0	0	0	0	0	0	0	3	dispensable
pan_gene_12356	pan_gene_24449	Boxcox-transformed_leaf_angle;Nodes_to_ear	Anthesis-silking_interval;Average_internode_length_(below_ear);Nodes_to_ear	0	0	0	0	0	0	0	0	0	0	0	0	0	1	0	0	0	0	0	0	0	0	0	0	0	0	1	private
pan_gene_12356	pan_gene_25374	Boxcox-transformed_leaf_angle;Nodes_to_ear	Fructose;Nodes_to_ear	0	0	0	0	0	0	0	0	0	0	1	0	0	1	0	0	0	0	0	0	0	0	0	0	0	0	2	dispensable
pan_gene_12356	pan_gene_26641	Boxcox-transformed_leaf_angle;Nodes_to_ear	Days_to_anthesis;Days_to_silk;Nodes_per_plant;Nodes_to_ear	0	0	0	0	0	0	0	0	0	0	0	0	0	1	0	0	0	0	0	0	0	0	0	0	0	0	1	private
pan_gene_12394	pan_gene_16071	Nodes_to_ear	Days_to_anthesis;Nodes_to_ear;Ratio_of_ear_height_to_total_height	1	0	0	0	0	0	0	0	0	0	1	0	0	0	0	0	0	1	0	0	0	0	0	0	0	0	3	dispensable
pan_gene_12394	pan_gene_22285	Nodes_to_ear	Nodes_to_ear	1	1	1	0	0	1	0	0	1	0	0	0	0	0	0	0	0	1	0	1	0	0	0	0	0	1	8	dispensable
pan_gene_12394	pan_gene_26142	Nodes_to_ear	Nodes_to_ear	1	0	0	0	1	0	1	0	0	0	0	0	0	0	0	0	0	0	0	0	0	0	0	0	0	1	4	dispensable
pan_gene_12394	pan_gene_29521	Nodes_to_ear	Nodes_to_ear	1	1	0	1	1	1	0	1	1	1	0	1	0	1	0	1	1	1	1	1	0	0	0	0	0	1	16	near-core
pan_gene_12394	pan_gene_8845	Nodes_to_ear	Anthesis-silking_interval;Chlorophyll_A;Nodes_to_ear	1	0	0	0	0	1	0	0	0	1	0	1	0	0	0	0	0	1	1	1	0	0	0	0	0	0	7	dispensable
pan_gene_13056	pan_gene_21040	Leaf_width;Nodes_to_ear	Nodes_to_ear	1	0	1	1	0	1	1	0	1	0	0	0	0	0	0	0	0	0	1	1	1	1	0	1	0	0	11	near-core
pan_gene_13056	pan_gene_2575	Leaf_width;Nodes_to_ear	Height_above_ear;Height_per_day_(until_flowering);Nodes_to_ear	1	0	0	0	0	0	0	0	0	0	0	0	0	0	0	0	0	0	0	0	0	0	0	0	0	0	1	private
pan_gene_13056	pan_gene_28328	Leaf_width;Nodes_to_ear	Ear_height;Nodes_to_ear;Ratio_of_ear_height_to_total_height	1	1	0	0	0	0	0	0	1	0	0	0	0	0	1	0	0	0	0	0	1	1	0	0	1	1	8	dispensable
pan_gene_13056	pan_gene_28436	Leaf_width;Nodes_to_ear	Nodes_to_ear;Stalk_strength	1	0	1	0	0	1	1	0	0	0	0	0	0	0	0	0	0	0	0	0	1	0	0	0	0	0	5	dispensable
pan_gene_13056	pan_gene_9067	Leaf_width;Nodes_to_ear	Ear_height;Nodes_to_ear;Plant_height	1	0	1	0	0	1	1	0	0	0	0	0	1	0	0	0	0	0	0	1	0	1	1	0	0	0	8	dispensable
pan_gene_13058	pan_gene_14498	Nodes_to_ear	Nodes_to_ear	1	0	0	1	0	1	0	1	1	0	1	0	0	1	0	1	0	0	0	0	0	1	1	1	0	0	11	near-core
pan_gene_13058	pan_gene_21	Nodes_to_ear	Nodes_to_ear	1	0	0	1	1	1	0	1	1	0	0	0	0	1	1	0	0	1	0	0	0	0	0	0	0	0	9	dispensable
pan_gene_13058	pan_gene_22284	Nodes_to_ear	Days_to_silk;Nodes_to_ear	1	0	0	1	0	0	0	0	0	0	0	0	0	1	0	1	0	0	0	0	0	0	0	0	0	0	4	dispensable
pan_gene_131	pan_gene_132	Nodes_to_ear	Nodes_to_ear	1	0	0	1	0	0	0	0	0	1	0	0	0	1	1	0	0	1	0	1	0	0	1	0	0	0	8	dispensable
pan_gene_131	pan_gene_22303	Nodes_to_ear	Days_to_anthesis;Days_to_silk;Nodes_to_ear;Ratio_of_ear_height_to_total_height	1	1	0	1	1	1	0	0	1	1	1	1	1	1	1	0	1	1	1	1	1	0	1	0	1	1	20	core
pan_gene_131	pan_gene_2609	Nodes_to_ear	Days_to_silk;Nodes_to_ear;Northern_Leaf_Blight	1	0	0	0	0	0	0	0	0	0	0	0	0	0	0	0	0	0	0	0	0	0	1	0	0	0	2	dispensable
pan_gene_131	pan_gene_26877	Nodes_to_ear	Nodes_to_ear	1	1	0	1	1	1	0	0	1	1	1	0	1	1	0	1	1	1	1	1	1	0	1	0	0	1	18	near-core
pan_gene_131	pan_gene_29905	Nodes_to_ear	Days_to_anthesis;Nodes_to_ear	1	0	0	0	1	0	0	0	0	1	0	0	0	1	1	0	0	1	0	0	0	0	0	0	0	1	7	dispensable
pan_gene_131	pan_gene_32738	Nodes_to_ear	Days_to_anthesis;Days_to_silk;Nodes_per_plant;Nodes_to_ear	1	0	0	0	0	1	0	0	0	1	0	0	0	0	1	1	0	0	1	0	0	0	0	0	0	0	6	dispensable
pan_gene_131	pan_gene_32778	Nodes_to_ear	Nodes_to_ear	1	0	0	0	0	0	0	0	0	0	0	0	0	1	0	0	0	0	0	0	0	0	0	0	0	0	2	dispensable
pan_gene_131	pan_gene_9821	Nodes_to_ear	Nodes_to_ear	1	1	0	1	1	1	0	0	1	1	0	1	0	1	1	1	1	1	1	1	1	1	1	0	0	1	19	near-core
pan_gene_132	pan_gene_22303	Nodes_to_ear	Days_to_anthesis;Days_to_silk;Nodes_to_ear;Ratio_of_ear_height_to_total_height	1	0	0	1	0	0	0	0	0	0	0	0	0	1	1	0	1	0	0	1	0	1	1	0	0	0	8	dispensable
pan_gene_132	pan_gene_22773	Nodes_to_ear	Boxcox-transformed_leaf_angle;Ear_row_number;Nodes_to_ear;Ratio_of_ear_height_to_total_height	1	0	1	0	0	0	0	0	1	0	0	0	0	0	0	0	0	0	0	0	0	0	1	0	0	0	4	dispensable
pan_gene_132	pan_gene_2609	Nodes_to_ear	Days_to_silk;Nodes_to_ear;Northern_Leaf_Blight	1	1	1	1	0	0	0	0	0	0	1	1	0	1	0	1	0	0	1	1	0	0	1	1	1	1	14	near-core
pan_gene_132	pan_gene_26877	Nodes_to_ear	Nodes_to_ear	1	0	1	0	0	0	1	0	0	0	0	0	0	1	1	0	1	0	0	1	0	1	1	0	0	0	9	dispensable
pan_gene_132	pan_gene_29905	Nodes_to_ear	Days_to_anthesis;Nodes_to_ear	1	1	0	1	0	0	1	0	1	1	1	1	1	1	1	0	1	1	1	1	1	1	1	0	1	1	20	core
pan_gene_132	pan_gene_32738	Nodes_to_ear	Days_to_anthesis;Days_to_silk;Nodes_per_plant;Nodes_to_ear	1	0	0	0	0	0	0	1	0	0	1	1	1	0	0	0	0	0	0	1	1	0	1	0	0	0	8	dispensable
pan_gene_132	pan_gene_32778	Nodes_to_ear	Nodes_to_ear	1	1	1	0	0	1	1	0	1	1	0	1	0	0	0	1	1	1	0	1	1	0	1	1	1	1	17	near-core
pan_gene_132	pan_gene_5447	Nodes_to_ear	Average_internode_length_(below_ear);Average_internode_length_(whole_plant);Days_to_anthesis;Ear_height;Nodes_to_ear;Tassel_length	1	1	1	1	1	1	1	1	1	1	1	1	0	1	1	1	1	1	1	1	0	1	1	1	1	1	24	core
pan_gene_132	pan_gene_8450	Nodes_to_ear	Nodes_to_ear;Photoperiod_growing-degree_days_to_anthesis;Ratio_of_ear_height_to_total_height	1	1	1	0	0	1	1	0	1	1	1	1	1	1	0	1	1	1	0	1	1	0	1	1	1	1	20	core
pan_gene_132	pan_gene_8831	Nodes_to_ear	Anthesis-silking_interval;Nodes_to_ear;Stalk_strength	1	1	1	0	1	1	1	1	1	1	1	1	1	1	0	1	1	1	1	1	1	0	1	1	1	1	23	core
pan_gene_132	pan_gene_9243	Nodes_to_ear	Nodes_to_ear;Ratio_of_ear_height_to_total_height	1	1	1	0	1	1	1	0	0	1	0	1	1	1	1	1	1	1	1	1	1	0	1	1	1	1	21	core
pan_gene_13497	pan_gene_22878	Nodes_to_ear	Height_above_ear;Nodes_to_ear	1	0	1	0	0	0	0	0	0	0	0	1	0	0	0	1	1	0	0	0	1	0	0	0	0	0	6	dispensable
pan_gene_13497	pan_gene_32769	Nodes_to_ear	Chlorophyll_A;Ear_height;Nodes_to_ear;Plant_height	1	1	0	1	1	0	0	1	1	0	0	0	1	0	0	1	0	0	0	1	0	0	0	0	0	1	10	dispensable
pan_gene_13497	pan_gene_8408	Nodes_to_ear	Days_to_anthesis;Nodes_to_ear;Starch	1	1	0	1	1	0	0	1	1	0	0	0	1	1	0	1	1	0	0	1	0	0	0	0	0	1	12	near-core
pan_gene_13497	pan_gene_98006	Nodes_to_ear	Nodes_per_plant;Nodes_to_ear	0	0	1	0	1	0	1	1	1	0	0	0	1	0	1	1	0	0	0	0	1	0	0	0	1	0	10	dispensable
pan_gene_13825	pan_gene_19185	Nodes_to_ear	Nodes_to_ear	1	1	0	0	0	0	0	0	1	0	0	1	0	0	0	0	0	0	0	0	0	0	0	0	0	0	4	dispensable
pan_gene_13825	pan_gene_2540	Nodes_to_ear	Nodes_to_ear	1	1	0	1	1	0	1	0	1	0	0	1	0	0	0	1	1	1	1	0	1	0	1	0	1	0	14	near-core
pan_gene_13825	pan_gene_25481	Nodes_to_ear	Ear_height;Nodes_per_plant;Nodes_to_ear	1	1	0	1	1	0	1	1	1	0	1	1	0	0	0	1	1	1	1	1	1	0	1	1	1	1	19	near-core
pan_gene_13825	pan_gene_2565	Nodes_to_ear	Nodes_to_ear	0	0	0	0	0	0	0	0	0	0	0	1	0	0	0	0	0	1	0	0	0	0	0	1	0	0	3	dispensable
pan_gene_13825	pan_gene_2568	Nodes_to_ear	Ear_height;Ear_row_number;Glutamate;Nodes_per_plant;Nodes_to_ear;Plant_height	1	1	0	1	1	1	1	1	1	0	0	1	0	0	0	1	0	1	0	1	1	0	1	1	1	1	17	near-core
pan_gene_13825	pan_gene_31288	Nodes_to_ear	Nodes_to_ear;Photoperiod_Growing-degree_days_to_silk;Tassel_branch_number	1	0	0	0	0	0	0	0	0	0	0	0	0	0	0	0	0	0	0	0	0	0	0	0	0	0	1	private
pan_gene_13825	pan_gene_5519	Nodes_to_ear	Average_internode_length_(below_ear);Cob_diameter;Nodes_per_plant;Nodes_to_ear;Protein	0	0	0	0	1	0	1	0	0	0	0	1	0	0	0	1	0	0	0	0	0	0	0	0	1	0	5	dispensable
pan_gene_13825	pan_gene_598	Nodes_to_ear	Nodes_to_ear	1	0	0	0	0	0	0	1	1	0	0	0	0	0	0	0	0	0	0	0	0	0	0	0	0	0	3	dispensable
pan_gene_13825	pan_gene_8399	Nodes_to_ear	Nodes_to_ear	1	1	0	1	0	0	1	0	1	0	0	0	0	0	0	0	0	0	0	0	0	0	0	1	0	1	7	dispensable
pan_gene_13825	pan_gene_8682	Nodes_to_ear	Nodes_to_ear	1	1	0	1	1	0	1	0	1	0	0	1	0	0	0	1	1	1	1	1	1	0	1	0	1	0	15	near-core
pan_gene_13825	pan_gene_8862	Nodes_to_ear	Nodes_to_ear;Ratio_of_ear_height_to_total_height	1	1	0	0	0	0	0	0	0	0	0	1	0	0	0	1	0	1	1	0	0	0	1	1	0	0	8	dispensable
pan_gene_13825	pan_gene_9445	Nodes_to_ear	Malate;Nodes_to_ear;PCA_of_metabolites:_PC2	0	0	0	1	0	0	0	0	0	0	0	0	0	0	0	0	0	0	0	0	0	0	0	0	0	0	1	private
pan_gene_139	pan_gene_2571	Average_internode_length_(above_ear);Nodes_per_plant;Nodes_to_ear;Ratio_of_ear_height_to_total_height	Nodes_per_plant;Nodes_to_ear;Tassel_branch_number	1	0	0	0	0	0	0	0	1	0	0	0	0	0	0	0	0	1	0	0	0	0	1	0	0	0	4	dispensable
pan_gene_139	pan_gene_26639	Average_internode_length_(above_ear);Nodes_per_plant;Nodes_to_ear;Ratio_of_ear_height_to_total_height	Average_internode_length_(above_ear);Days_to_anthesis;Nodes_per_plant;Nodes_to_ear	1	0	0	0	0	0	0	0	0	0	0	0	0	0	0	0	0	0	0	0	0	0	0	0	0	0	1	private
pan_gene_139	pan_gene_27834	Average_internode_length_(above_ear);Nodes_per_plant;Nodes_to_ear;Ratio_of_ear_height_to_total_height	Height_above_ear;Nodes_to_ear	1	0	0	0	0	1	0	0	1	0	1	1	0	0	0	0	0	0	0	0	0	1	1	1	0	1	9	dispensable
pan_gene_139	pan_gene_29756	Average_internode_length_(above_ear);Nodes_per_plant;Nodes_to_ear;Ratio_of_ear_height_to_total_height	Leaf_width;Nodes_per_plant;Nodes_to_ear;Photoperiod_Growing-degree_days_to_silk;Photoperiod_growing-degree_days_to_anthesis	1	0	0	0	0	1	0	0	1	0	0	0	1	0	0	1	0	1	0	1	0	0	0	0	1	1	9	dispensable
pan_gene_139	pan_gene_9363	Average_internode_length_(above_ear);Nodes_per_plant;Nodes_to_ear;Ratio_of_ear_height_to_total_height	Nodes_to_ear	0	1	0	0	0	1	1	0	1	0	1	0	0	0	0	1	0	0	0	0	0	0	0	0	0	0	6	dispensable
pan_gene_14277	pan_gene_9737	Nodes_to_ear;Photoperiod_Growing-degree_days_to_silk	Nodes_to_ear;Ratio_of_ear_height_to_total_height	1	0	0	0	0	1	0	0	0	0	0	0	0	0	0	0	0	0	0	0	0	0	0	0	0	0	2	dispensable
pan_gene_14278	pan_gene_21350	Nodes_per_plant;Nodes_to_ear	Nodes_to_ear	1	0	0	0	0	0	0	0	0	0	0	0	0	0	0	0	0	0	0	0	0	0	0	0	0	0	1	private
pan_gene_14278	pan_gene_32156	Nodes_per_plant;Nodes_to_ear	Cob_diameter;Nodes_to_ear	0	0	0	1	0	0	0	0	0	0	0	0	0	0	0	0	0	0	0	0	0	0	0	0	0	0	1	private
pan_gene_14278	pan_gene_8855	Nodes_per_plant;Nodes_to_ear	Anthesis-silking_interval;Average_internode_length_(whole_plant);Nodes_per_plant;Nodes_to_ear	1	0	0	0	0	1	0	0	1	0	0	0	0	0	0	0	0	0	0	0	0	0	0	0	0	0	3	dispensable
pan_gene_14497	pan_gene_28313	Fructose;Nodes_to_ear	Nodes_to_ear	1	0	0	0	0	0	0	0	0	0	0	0	0	0	0	0	0	0	0	0	0	0	0	0	0	0	1	private
pan_gene_14719	pan_gene_19185	Ear_height;Nodes_to_ear;Tassel_branch_number	Nodes_to_ear	1	1	0	1	0	1	1	1	1	0	1	1	1	1	0	0	1	0	0	0	1	1	1	1	0	0	16	near-core
pan_gene_14719	pan_gene_19504	Ear_height;Nodes_to_ear;Tassel_branch_number	100_Kernel_weight;Nodes_to_ear	1	0	0	0	0	1	0	1	1	0	1	1	0	0	0	0	0	0	0	0	0	0	0	0	0	0	6	dispensable
pan_gene_14719	pan_gene_22414	Ear_height;Nodes_to_ear;Tassel_branch_number	Ear_height;Leaf_width;Nodes_to_ear;Ratio_of_ear_height_to_total_height	1	1	1	1	0	0	1	1	1	1	1	0	1	1	0	0	1	1	1	1	1	1	1	1	0	0	19	near-core
pan_gene_14719	pan_gene_2540	Ear_height;Nodes_to_ear;Tassel_branch_number	Nodes_to_ear	1	1	1	1	1	1	0	1	1	1	1	1	1	1	1	0	1	1	1	0	1	0	1	0	0	0	19	near-core
pan_gene_14719	pan_gene_25481	Ear_height;Nodes_to_ear;Tassel_branch_number	Ear_height;Nodes_per_plant;Nodes_to_ear	1	1	1	0	1	1	1	0	1	1	1	1	0	1	0	0	0	1	0	0	1	0	1	0	1	0	15	near-core
pan_gene_14719	pan_gene_26694	Ear_height;Nodes_to_ear;Tassel_branch_number	Days_to_anthesis;Days_to_silk;Ear_height;Nodes_to_ear;Photoperiod_Growing-degree_days_to_silk;Plant_height;Tassel_branch_number	1	1	1	1	1	1	1	1	1	1	1	1	0	1	1	0	0	1	1	0	1	0	1	1	1	0	20	core
pan_gene_14719	pan_gene_28243	Ear_height;Nodes_to_ear;Tassel_branch_number	Nodes_to_ear;Ratio_of_ear_height_to_total_height	1	1	0	0	1	1	0	0	0	1	0	0	0	0	0	0	0	1	1	0	0	0	1	0	0	0	8	dispensable
pan_gene_14719	pan_gene_31288	Ear_height;Nodes_to_ear;Tassel_branch_number	Nodes_to_ear;Photoperiod_Growing-degree_days_to_silk;Tassel_branch_number	1	0	0	0	1	1	0	0	1	1	0	0	0	0	1	0	0	0	0	0	0	1	0	0	0	0	7	dispensable
pan_gene_14719	pan_gene_59388	Ear_height;Nodes_to_ear;Tassel_branch_number	Nodes_to_ear	1	1	0	1	1	1	0	1	1	0	1	0	0	1	0	0	0	0	0	0	1	0	0	0	0	0	10	dispensable
pan_gene_14719	pan_gene_8682	Ear_height;Nodes_to_ear;Tassel_branch_number	Nodes_to_ear	1	1	1	1	1	1	1	1	1	0	1	1	1	1	0	0	0	1	1	0	1	0	1	0	1	0	18	near-core
pan_gene_14719	pan_gene_9446	Ear_height;Nodes_to_ear;Tassel_branch_number	Nodes_to_ear;PCA_of_metabolites:_PC2	1	0	0	0	0	0	0	0	0	0	0	0	0	0	0	0	0	0	0	0	0	0	0	0	0	0	1	private
pan_gene_14751	pan_gene_16544	Nodes_to_ear	Nodes_to_ear	1	0	0	0	0	0	0	0	0	0	0	0	0	0	0	0	0	0	0	0	0	0	0	0	0	0	1	private
pan_gene_15982	pan_gene_29791	Nodes_to_ear	Days_to_anthesis;Days_to_silk;Ear_height;Leaf_length;Leaf_width;Nodes_per_plant;Nodes_to_ear	1	0	0	0	0	0	0	0	1	0	0	0	0	0	0	0	0	1	0	0	1	0	1	0	0	0	5	dispensable
pan_gene_15983	pan_gene_28438	Nodes_to_ear;Northern_Leaf_Blight	Nodes_to_ear	1	0	0	0	0	0	0	0	0	0	0	0	0	0	0	0	0	0	0	0	0	0	0	0	0	0	1	private
pan_gene_16000	pan_gene_16606	Nodes_to_ear	Nodes_to_ear	0	0	0	0	0	0	0	0	0	0	0	0	0	0	0	0	0	0	0	0	0	0	1	0	0	0	1	private
pan_gene_16000	pan_gene_22281	Nodes_to_ear	Nodes_to_ear	0	0	0	0	0	0	0	0	0	0	0	0	0	0	0	0	0	0	0	0	0	0	0	0	0	1	1	private
pan_gene_16054	pan_gene_26646	Cob_diameter;Days_to_anthesis;Glucose;Nodes_to_ear	Days_to_anthesis;Days_to_silk;Nodes_to_ear;Ratio_of_ear_height_to_total_height	1	0	1	0	0	0	0	0	0	0	0	0	0	0	0	0	0	0	0	0	0	1	0	0	0	0	3	dispensable
pan_gene_16054	pan_gene_31361	Cob_diameter;Days_to_anthesis;Glucose;Nodes_to_ear	Nodes_to_ear;Northern_Leaf_Blight;Ratio_of_ear_height_to_total_height	1	0	1	0	0	0	0	0	1	0	1	0	1	1	0	0	1	1	0	0	1	1	1	0	0	0	11	near-core
pan_gene_16054	pan_gene_32766	Cob_diameter;Days_to_anthesis;Glucose;Nodes_to_ear	Glutamate;Nodes_to_ear;Starch	1	0	0	1	0	0	0	0	1	1	1	0	0	0	0	0	0	0	0	0	0	1	0	0	0	0	6	dispensable
pan_gene_16062	pan_gene_2768	Days_to_anthesis;Nodes_to_ear;Southern_leaf_blight	Nodes_to_ear;Ratio_of_ear_height_to_total_height	1	1	1	1	1	1	1	1	1	1	1	1	1	1	1	1	1	0	0	1	1	1	1	1	1	1	24	core
pan_gene_16062	pan_gene_28328	Days_to_anthesis;Nodes_to_ear;Southern_leaf_blight	Ear_height;Nodes_to_ear;Ratio_of_ear_height_to_total_height	1	1	0	1	1	0	0	0	0	0	0	0	0	1	1	1	1	1	0	1	0	0	1	0	1	1	13	near-core
pan_gene_16062	pan_gene_32769	Days_to_anthesis;Nodes_to_ear;Southern_leaf_blight	Chlorophyll_A;Ear_height;Nodes_to_ear;Plant_height	1	1	1	1	1	0	1	0	1	1	0	1	1	1	0	1	0	1	0	0	1	0	1	1	1	1	18	near-core
pan_gene_16062	pan_gene_5384	Days_to_anthesis;Nodes_to_ear;Southern_leaf_blight	Nodes_to_ear;Ratio_of_ear_height_to_total_height;Tassel_length	1	1	1	1	1	1	1	1	1	1	1	1	1	1	1	1	1	1	0	1	1	0	1	1	1	1	24	core
pan_gene_16062	pan_gene_8408	Days_to_anthesis;Nodes_to_ear;Southern_leaf_blight	Days_to_anthesis;Nodes_to_ear;Starch	1	1	1	1	1	0	1	1	0	1	1	0	1	1	0	1	1	1	0	1	1	0	1	1	1	1	20	core
pan_gene_16070	pan_gene_22281	Days_to_anthesis;Days_to_silk;Nodes_to_ear	Nodes_to_ear	1	0	0	0	0	0	0	0	0	0	0	0	0	0	0	0	0	0	0	0	0	0	0	0	0	0	1	private
pan_gene_16071	pan_gene_19029	Days_to_anthesis;Nodes_to_ear;Ratio_of_ear_height_to_total_height	Nodes_to_ear;Ratio_of_ear_height_to_total_height	1	0	0	0	0	0	0	0	0	0	0	0	0	0	0	0	0	0	0	0	0	0	0	0	0	0	1	private
pan_gene_16071	pan_gene_2572	Days_to_anthesis;Nodes_to_ear;Ratio_of_ear_height_to_total_height	Nodes_per_plant;Nodes_to_ear	1	0	0	0	1	0	0	0	0	0	0	0	1	0	0	0	0	0	0	0	0	0	0	0	0	0	3	dispensable
pan_gene_16071	pan_gene_27854	Days_to_anthesis;Nodes_to_ear;Ratio_of_ear_height_to_total_height	100_Kernel_weight;Ear_height;Ear_row_number;Nodes_to_ear;Photoperiod_growing-degree_days_to_anthesis	1	0	0	0	0	0	0	0	0	0	0	0	0	0	0	0	0	0	0	0	0	0	0	0	0	0	1	private
pan_gene_16071	pan_gene_317	Days_to_anthesis;Nodes_to_ear;Ratio_of_ear_height_to_total_height	Days_to_anthesis;Days_to_silk;Ear_height;Nodes_to_ear;Plant_height;Tassel_length	1	0	0	0	1	0	0	0	0	0	1	0	0	0	0	0	1	0	0	0	0	0	0	0	0	0	4	dispensable
pan_gene_16071	pan_gene_32149	Days_to_anthesis;Nodes_to_ear;Ratio_of_ear_height_to_total_height	Nodes_to_ear	1	0	0	0	1	0	0	0	0	0	1	0	0	0	0	0	0	1	0	0	0	0	0	0	0	0	4	dispensable
pan_gene_16071	pan_gene_8845	Days_to_anthesis;Nodes_to_ear;Ratio_of_ear_height_to_total_height	Anthesis-silking_interval;Chlorophyll_A;Nodes_to_ear	1	0	0	0	1	0	0	0	0	0	0	0	0	0	0	0	0	1	0	0	0	0	0	0	0	0	3	dispensable
pan_gene_16509	pan_gene_19029	Nodes_to_ear	Nodes_to_ear;Ratio_of_ear_height_to_total_height	1	0	0	0	0	0	0	0	0	0	0	0	0	0	0	0	0	0	0	0	0	0	0	0	0	0	1	private
pan_gene_16509	pan_gene_21040	Nodes_to_ear	Nodes_to_ear	1	0	0	0	1	0	0	0	0	1	0	0	0	0	0	1	0	0	0	0	0	0	0	0	0	0	4	dispensable
pan_gene_16509	pan_gene_2540	Nodes_to_ear	Nodes_to_ear	1	0	0	0	1	0	0	0	0	1	0	0	0	0	0	1	0	0	0	0	0	0	0	0	0	0	4	dispensable
pan_gene_16509	pan_gene_2565	Nodes_to_ear	Nodes_to_ear	0	0	0	0	1	0	0	0	0	0	0	0	0	0	0	1	0	0	0	0	0	0	0	0	0	0	2	dispensable
pan_gene_16509	pan_gene_2568	Nodes_to_ear	Ear_height;Ear_row_number;Glutamate;Nodes_per_plant;Nodes_to_ear;Plant_height	1	0	0	0	0	0	0	0	0	0	0	0	0	0	0	0	0	0	0	0	0	0	0	0	0	0	1	private
pan_gene_16509	pan_gene_26694	Nodes_to_ear	Days_to_anthesis;Days_to_silk;Ear_height;Nodes_to_ear;Photoperiod_Growing-degree_days_to_silk;Plant_height;Tassel_branch_number	1	0	0	0	1	0	0	0	0	1	0	0	0	0	0	1	0	0	0	0	0	0	0	0	0	0	4	dispensable
pan_gene_16509	pan_gene_29521	Nodes_to_ear	Nodes_to_ear	1	0	0	0	1	0	0	0	0	1	0	0	0	0	0	0	0	0	0	0	0	0	0	0	0	0	3	dispensable
pan_gene_16509	pan_gene_32149	Nodes_to_ear	Nodes_to_ear	1	0	0	0	1	0	0	0	0	0	0	0	0	0	0	1	0	0	0	0	0	0	0	0	0	0	3	dispensable
pan_gene_16509	pan_gene_5519	Nodes_to_ear	Average_internode_length_(below_ear);Cob_diameter;Nodes_per_plant;Nodes_to_ear;Protein	0	0	0	0	1	0	0	0	0	0	0	0	0	0	0	1	0	0	0	0	0	0	0	0	0	0	2	dispensable
pan_gene_16509	pan_gene_8682	Nodes_to_ear	Nodes_to_ear	1	0	0	0	1	0	0	0	0	1	0	0	0	0	0	1	0	0	0	0	0	0	0	0	0	0	4	dispensable
pan_gene_16509	pan_gene_8845	Nodes_to_ear	Anthesis-silking_interval;Chlorophyll_A;Nodes_to_ear	1	0	0	0	0	0	0	0	0	1	0	0	0	0	0	1	0	0	0	0	0	0	0	0	0	0	3	dispensable
pan_gene_16509	pan_gene_9446	Nodes_to_ear	Nodes_to_ear;PCA_of_metabolites:_PC2	1	0	0	0	0	0	0	0	0	0	0	0	0	0	0	1	0	0	0	0	0	0	0	0	0	0	2	dispensable
pan_gene_16509	pan_gene_96186	Nodes_to_ear	Nodes_above_ear;Nodes_to_ear	0	0	0	0	1	0	0	0	0	0	0	0	0	0	0	0	0	0	0	0	0	0	0	0	0	0	1	private
pan_gene_16544	pan_gene_21142	Nodes_to_ear	Nodes_to_ear;Ratio_of_ear_height_to_total_height;Tassel_length	1	0	0	0	0	0	0	0	0	0	0	0	0	0	0	0	1	0	0	0	0	0	0	0	0	0	2	dispensable
pan_gene_16544	pan_gene_2549	Nodes_to_ear	Nodes_to_ear	1	0	0	0	0	0	0	0	0	0	0	0	0	0	0	0	1	0	0	0	0	0	0	0	0	0	2	dispensable
pan_gene_16601	pan_gene_22347	Nodes_to_ear	Leaf_width;Nodes_above_ear;Nodes_to_ear;Ratio_of_ear_height_to_total_height	0	0	0	0	0	0	0	0	0	0	0	0	0	0	1	0	1	0	0	0	0	0	1	0	0	0	3	dispensable
pan_gene_16601	pan_gene_24449	Nodes_to_ear	Anthesis-silking_interval;Average_internode_length_(below_ear);Nodes_to_ear	1	0	0	0	0	0	0	0	0	0	0	0	0	0	0	0	1	0	0	1	0	0	0	0	0	0	3	dispensable
pan_gene_16601	pan_gene_25374	Nodes_to_ear	Fructose;Nodes_to_ear	1	0	0	0	1	1	1	0	0	0	1	1	1	1	0	1	1	0	0	1	1	0	1	1	0	1	15	near-core
pan_gene_16601	pan_gene_26310	Nodes_to_ear	Nodes_to_ear	1	0	0	0	0	0	1	0	0	0	0	1	1	0	0	0	1	0	0	0	0	0	0	0	0	0	5	dispensable
pan_gene_16601	pan_gene_96481	Nodes_to_ear	Nodes_to_ear;PCA_of_metabolites:_PC2	0	0	0	0	0	0	0	0	0	0	0	0	0	1	1	0	0	0	0	0	0	0	0	0	0	0	2	dispensable
pan_gene_16606	pan_gene_22281	Nodes_to_ear	Nodes_to_ear	1	0	0	0	1	0	1	0	0	1	0	0	0	0	1	0	0	0	0	0	0	0	0	0	0	0	5	dispensable
pan_gene_1715	pan_gene_22771	Nodes_to_ear	Height_per_day_(until_flowering);Nodes_to_ear	1	0	0	0	0	0	0	0	0	0	0	0	0	0	0	0	0	0	0	0	0	0	1	0	0	0	2	dispensable
pan_gene_17282	pan_gene_2611	Nodes_to_ear	Nodes_per_plant;Nodes_to_ear;Northern_Leaf_Blight;Plant_height	0	0	0	1	0	0	0	0	0	0	0	0	0	0	0	0	0	0	0	0	0	0	0	0	0	0	1	private
pan_gene_1742	pan_gene_22414	Boxcox-transformed_leaf_angle;Ear_height;Height_per_day_(until_flowering);Leaf_width;Nodes_per_plant;Nodes_to_ear;Plant_height;Ratio_of_ear_height_to_total_height	Ear_height;Leaf_width;Nodes_to_ear;Ratio_of_ear_height_to_total_height	1	0	0	0	0	0	0	0	0	0	0	1	0	0	0	0	0	0	0	0	0	0	0	0	0	0	2	dispensable
pan_gene_1742	pan_gene_31288	Boxcox-transformed_leaf_angle;Ear_height;Height_per_day_(until_flowering);Leaf_width;Nodes_per_plant;Nodes_to_ear;Plant_height;Ratio_of_ear_height_to_total_height	Nodes_to_ear;Photoperiod_Growing-degree_days_to_silk;Tassel_branch_number	1	0	0	0	0	0	0	0	0	0	0	0	0	0	0	1	0	0	0	0	0	0	0	0	0	0	2	dispensable
pan_gene_1790	pan_gene_18180	Height_per_day_(until_flowering);Nodes_to_ear;PCA_of_metabolites:_PC2	Average_internode_length_(below_ear);Nodes_to_ear	1	0	0	0	0	0	0	0	0	0	0	0	0	0	0	0	0	0	0	0	0	0	0	0	0	0	1	private
pan_gene_1790	pan_gene_18181	Height_per_day_(until_flowering);Nodes_to_ear;PCA_of_metabolites:_PC2	Nodes_to_ear	1	0	0	0	0	0	1	0	0	1	0	0	0	0	0	1	1	0	0	0	0	0	0	0	0	0	5	dispensable
pan_gene_1790	pan_gene_19141	Height_per_day_(until_flowering);Nodes_to_ear;PCA_of_metabolites:_PC2	Average_internode_length_(below_ear);Height_per_day_(until_flowering);Nodes_to_ear	1	0	0	0	0	0	0	0	0	0	0	0	0	0	1	1	0	0	0	0	0	0	0	0	0	0	3	dispensable
pan_gene_1790	pan_gene_21040	Height_per_day_(until_flowering);Nodes_to_ear;PCA_of_metabolites:_PC2	Nodes_to_ear	1	0	0	1	0	0	0	1	1	0	0	0	0	0	0	0	1	0	1	0	0	1	0	0	0	0	7	dispensable
pan_gene_1790	pan_gene_28436	Height_per_day_(until_flowering);Nodes_to_ear;PCA_of_metabolites:_PC2	Nodes_to_ear;Stalk_strength	1	1	1	1	0	0	0	0	1	0	1	0	0	0	0	1	1	0	0	1	0	0	0	1	0	1	11	near-core
pan_gene_1790	pan_gene_8408	Height_per_day_(until_flowering);Nodes_to_ear;PCA_of_metabolites:_PC2	Days_to_anthesis;Nodes_to_ear;Starch	1	1	1	0	1	0	0	0	1	0	1	1	0	0	0	1	1	0	0	1	0	0	1	0	0	1	12	near-core
pan_gene_1790	pan_gene_8845	Height_per_day_(until_flowering);Nodes_to_ear;PCA_of_metabolites:_PC2	Anthesis-silking_interval;Chlorophyll_A;Nodes_to_ear	1	0	0	0	0	0	0	0	0	0	0	0	0	0	0	0	1	0	0	1	0	0	0	0	0	0	3	dispensable
pan_gene_18073	pan_gene_28328	Nodes_to_ear;Ratio_of_ear_height_to_total_height	Ear_height;Nodes_to_ear;Ratio_of_ear_height_to_total_height	1	1	0	1	1	1	1	1	1	1	1	1	1	1	0	0	1	0	0	0	1	1	1	0	1	0	18	near-core
pan_gene_181	pan_gene_18683	Cob_diameter;Nodes_per_plant;Nodes_to_ear;Plant_height;Starch	Nodes_to_ear	1	0	0	0	0	0	0	0	0	0	0	0	0	0	0	0	0	0	0	0	0	0	0	0	0	0	1	private
pan_gene_18180	pan_gene_19141	Average_internode_length_(below_ear);Nodes_to_ear	Average_internode_length_(below_ear);Height_per_day_(until_flowering);Nodes_to_ear	1	1	1	1	1	0	1	1	0	1	0	0	0	1	0	0	0	0	0	0	0	1	0	0	0	0	10	dispensable
pan_gene_18180	pan_gene_22878	Average_internode_length_(below_ear);Nodes_to_ear	Height_above_ear;Nodes_to_ear	1	0	1	0	1	1	1	0	0	1	0	0	0	1	0	0	1	1	0	0	1	0	0	0	1	0	11	near-core
pan_gene_18180	pan_gene_26142	Average_internode_length_(below_ear);Nodes_to_ear	Nodes_to_ear	1	0	0	0	0	0	0	0	0	0	0	0	0	0	0	0	0	0	0	0	0	0	0	0	0	0	1	private
pan_gene_18180	pan_gene_8408	Average_internode_length_(below_ear);Nodes_to_ear	Days_to_anthesis;Nodes_to_ear;Starch	1	1	0	1	1	0	1	1	0	1	0	0	0	1	0	0	0	0	0	0	0	0	0	0	0	0	8	dispensable
pan_gene_18181	pan_gene_8845	Nodes_to_ear	Anthesis-silking_interval;Chlorophyll_A;Nodes_to_ear	1	0	0	0	1	0	0	0	0	1	0	0	0	0	1	0	0	0	0	0	1	0	0	0	0	0	5	dispensable
pan_gene_1822	pan_gene_26541	Boxcox-transformed_leaf_angle;Nodes_to_ear	Glucose;Nodes_to_ear	0	0	0	0	0	0	0	0	1	1	0	0	0	0	0	0	0	0	0	0	0	0	0	0	0	0	2	dispensable
pan_gene_18244	pan_gene_6212	Ear_height;Nitrate;Nodes_per_plant;Nodes_to_ear;Ratio_of_ear_height_to_total_height	Nodes_per_plant;Nodes_to_ear;Ratio_of_ear_height_to_total_height	1	0	0	0	0	0	0	0	0	0	0	0	0	0	0	0	0	0	0	0	0	0	0	0	0	1	2	dispensable
pan_gene_18407	pan_gene_2565	Nodes_to_ear	Nodes_to_ear	0	0	0	0	0	0	0	0	0	0	0	0	0	0	1	0	0	0	0	0	0	0	0	0	0	0	1	private
pan_gene_18407	pan_gene_29521	Nodes_to_ear	Nodes_to_ear	0	0	0	0	0	1	0	0	0	0	1	0	0	0	0	0	0	0	0	0	0	0	0	0	0	0	2	dispensable
pan_gene_18407	pan_gene_32138	Nodes_to_ear	Nodes_to_ear	0	0	0	0	1	0	0	0	0	0	0	0	0	0	0	0	0	0	0	0	0	0	0	0	0	0	1	private
pan_gene_18407	pan_gene_9446	Nodes_to_ear	Nodes_to_ear;PCA_of_metabolites:_PC2	0	0	0	0	0	0	0	0	0	0	0	0	0	0	0	0	0	0	1	0	0	0	0	0	0	0	1	private
pan_gene_18479	pan_gene_31407	Nodes_to_ear	Nodes_to_ear	1	0	0	0	0	0	0	0	0	0	1	0	0	0	0	0	0	0	0	0	1	0	0	0	0	0	3	dispensable
pan_gene_18973	pan_gene_32763	Nodes_to_ear	Chlorophyll_A;Height_per_day_(until_flowering);Nodes_per_plant;Nodes_to_ear;Plant_height	1	0	1	1	1	0	0	0	1	0	1	1	0	0	1	1	1	0	0	0	1	0	1	0	1	0	13	near-core
pan_gene_18973	pan_gene_32779	Nodes_to_ear	Average_internode_length_(above_ear);Glutamate;Height_per_day_(until_flowering);Leaf_length;Nodes_to_ear;Plant_height	1	0	0	0	0	0	0	0	0	0	0	0	0	0	0	0	0	0	0	0	0	1	0	0	0	0	2	dispensable
pan_gene_19029	pan_gene_27854	Nodes_to_ear;Ratio_of_ear_height_to_total_height	100_Kernel_weight;Ear_height;Ear_row_number;Nodes_to_ear;Photoperiod_growing-degree_days_to_anthesis	1	0	0	0	0	0	0	0	0	0	0	0	0	0	0	0	0	0	1	0	0	0	0	0	0	0	2	dispensable
pan_gene_19141	pan_gene_21040	Average_internode_length_(below_ear);Height_per_day_(until_flowering);Nodes_to_ear	Nodes_to_ear	1	0	0	0	0	0	0	0	1	0	0	0	1	0	0	0	0	1	0	0	0	0	0	0	0	0	4	dispensable
pan_gene_19141	pan_gene_22878	Average_internode_length_(below_ear);Height_per_day_(until_flowering);Nodes_to_ear	Height_above_ear;Nodes_to_ear	1	0	1	0	1	1	0	0	0	1	0	1	0	1	0	0	0	0	0	0	0	0	0	0	1	0	8	dispensable
pan_gene_19141	pan_gene_27854	Average_internode_length_(below_ear);Height_per_day_(until_flowering);Nodes_to_ear	100_Kernel_weight;Ear_height;Ear_row_number;Nodes_to_ear;Photoperiod_growing-degree_days_to_anthesis	1	0	0	0	0	1	0	0	0	0	0	1	0	0	0	0	0	0	0	0	0	0	0	0	0	1	4	dispensable
pan_gene_19142	pan_gene_32139	Average_internode_length_(below_ear);Boxcox-transformed_leaf_angle;Nodes_to_ear;Ratio_of_ear_height_to_total_height	Nodes_to_ear	1	0	0	0	0	0	0	0	0	0	0	0	0	0	0	0	0	0	0	0	0	0	0	0	0	0	1	private
pan_gene_19142	pan_gene_7178	Average_internode_length_(below_ear);Boxcox-transformed_leaf_angle;Nodes_to_ear;Ratio_of_ear_height_to_total_height	Nodes_per_plant;Nodes_to_ear	1	0	0	0	0	0	0	0	0	0	0	0	0	0	0	0	0	0	0	0	0	0	0	0	0	0	1	private
pan_gene_19161	pan_gene_2803	Leaf_width;Nodes_to_ear	Height_above_ear;Height_per_day_(until_flowering);Nodes_to_ear;Plant_height	0	0	0	0	0	0	0	0	0	0	0	0	0	0	0	0	0	0	0	0	0	0	0	1	0	0	1	private
pan_gene_19185	pan_gene_22414	Nodes_to_ear	Ear_height;Leaf_width;Nodes_to_ear;Ratio_of_ear_height_to_total_height	1	1	1	1	1	1	1	1	1	0	1	0	1	1	1	0	1	1	1	1	1	0	1	1	0	1	21	core
pan_gene_19185	pan_gene_25373	Nodes_to_ear	Fructose;Nodes_to_ear;Photoperiod_growing-degree_days_to_anthesis	0	0	0	0	1	0	0	0	0	0	0	0	0	0	0	0	0	0	0	0	0	0	0	0	0	0	1	private
pan_gene_19185	pan_gene_2540	Nodes_to_ear	Nodes_to_ear	1	0	0	1	1	1	1	0	1	0	1	1	1	1	0	0	1	0	0	0	0	0	1	0	0	1	13	near-core
pan_gene_19185	pan_gene_25481	Nodes_to_ear	Ear_height;Nodes_per_plant;Nodes_to_ear	1	1	0	1	0	1	0	0	1	0	1	0	0	0	0	0	0	0	0	0	0	0	1	0	0	0	7	dispensable
pan_gene_19185	pan_gene_2568	Nodes_to_ear	Ear_height;Ear_row_number;Glutamate;Nodes_per_plant;Nodes_to_ear;Plant_height	1	0	0	0	0	0	0	0	1	1	0	0	0	0	1	0	0	0	0	0	0	0	1	0	0	0	5	dispensable
pan_gene_19185	pan_gene_26653	Nodes_to_ear	Ear_height;Leaf_width;Nodes_above_ear;Nodes_per_plant;Nodes_to_ear;Plant_height	1	1	0	1	1	1	1	1	1	1	1	0	0	1	0	0	1	1	0	0	0	0	0	0	0	1	14	near-core
pan_gene_19185	pan_gene_26694	Nodes_to_ear	Days_to_anthesis;Days_to_silk;Ear_height;Nodes_to_ear;Photoperiod_Growing-degree_days_to_silk;Plant_height;Tassel_branch_number	1	1	1	1	1	1	1	1	1	0	0	0	0	1	0	0	0	1	0	0	0	0	0	0	0	1	12	near-core
pan_gene_19185	pan_gene_29473	Nodes_to_ear	Average_internode_length_(whole_plant);Nodes_to_ear;Southern_leaf_blight;Stalk_strength	1	0	0	0	0	0	0	0	0	0	0	0	0	0	0	0	0	0	0	0	0	0	0	0	0	0	1	private
pan_gene_19185	pan_gene_31288	Nodes_to_ear	Nodes_to_ear;Photoperiod_Growing-degree_days_to_silk;Tassel_branch_number	1	0	0	0	1	1	0	0	1	1	0	0	0	0	1	0	1	0	0	0	0	1	0	0	0	1	9	dispensable
pan_gene_19185	pan_gene_32140	Nodes_to_ear	Nodes_to_ear	1	1	0	1	0	1	0	0	0	0	1	1	0	0	1	0	0	1	1	0	1	0	1	0	0	0	11	near-core
pan_gene_19185	pan_gene_32766	Nodes_to_ear	Glutamate;Nodes_to_ear;Starch	1	0	1	0	1	1	0	0	1	1	1	1	0	0	1	1	0	1	0	0	0	0	1	0	0	0	12	near-core
pan_gene_19185	pan_gene_8399	Nodes_to_ear	Nodes_to_ear	1	1	0	1	1	1	1	1	1	1	0	0	1	1	1	0	0	1	0	0	1	0	0	0	1	0	15	near-core
pan_gene_19185	pan_gene_8446	Nodes_to_ear	Ear_height;Nodes_per_plant;Nodes_to_ear;Stalk_strength;Tassel_branch_number	0	0	0	0	0	1	0	0	0	0	0	0	0	0	0	0	0	0	0	0	0	0	0	0	0	0	1	private
pan_gene_19185	pan_gene_8682	Nodes_to_ear	Nodes_to_ear	1	1	1	1	1	1	1	0	1	1	1	1	1	1	1	0	0	1	1	0	1	0	1	1	1	1	21	core
pan_gene_19185	pan_gene_8862	Nodes_to_ear	Nodes_to_ear;Ratio_of_ear_height_to_total_height	1	0	0	0	0	1	1	0	1	1	1	1	1	1	1	0	1	1	0	1	1	0	1	0	1	1	17	near-core
pan_gene_19185	pan_gene_9348	Nodes_to_ear	Nodes_to_ear	1	0	0	0	1	1	0	0	1	0	0	0	0	0	1	0	0	0	0	0	1	0	0	0	1	0	7	dispensable
pan_gene_19185	pan_gene_9446	Nodes_to_ear	Nodes_to_ear;PCA_of_metabolites:_PC2	1	0	0	0	0	0	0	0	0	0	0	0	0	0	0	0	0	0	0	0	0	0	0	0	0	0	1	private
pan_gene_19504	pan_gene_2540	100_Kernel_weight;Nodes_to_ear	Nodes_to_ear	1	0	0	0	0	1	0	0	1	0	1	1	0	0	1	0	0	0	0	0	0	0	0	0	0	1	7	dispensable
pan_gene_19504	pan_gene_25481	100_Kernel_weight;Nodes_to_ear	Ear_height;Nodes_per_plant;Nodes_to_ear	1	0	0	0	0	0	0	0	0	0	0	1	0	0	0	1	0	0	0	0	0	1	0	0	0	1	5	dispensable
pan_gene_19504	pan_gene_2568	100_Kernel_weight;Nodes_to_ear	Ear_height;Ear_row_number;Glutamate;Nodes_per_plant;Nodes_to_ear;Plant_height	1	0	0	0	0	0	0	0	0	0	0	1	0	0	0	0	0	0	0	0	0	1	0	0	0	1	4	dispensable
pan_gene_19504	pan_gene_26694	100_Kernel_weight;Nodes_to_ear	Days_to_anthesis;Days_to_silk;Ear_height;Nodes_to_ear;Photoperiod_Growing-degree_days_to_silk;Plant_height;Tassel_branch_number	1	0	0	0	0	0	0	0	1	0	0	0	0	0	0	0	0	0	0	0	0	0	0	0	0	1	3	dispensable
pan_gene_19504	pan_gene_32493	100_Kernel_weight;Nodes_to_ear	Ear_row_number;Nodes_to_ear;Tassel_branch_number	1	0	0	0	0	0	0	0	0	0	0	0	0	0	0	0	0	0	1	0	0	0	0	0	0	1	3	dispensable
pan_gene_19504	pan_gene_9446	100_Kernel_weight;Nodes_to_ear	Nodes_to_ear;PCA_of_metabolites:_PC2	1	0	0	0	0	0	0	0	0	0	0	0	0	0	0	1	0	0	0	0	0	0	0	0	0	0	2	dispensable
pan_gene_19504	pan_gene_98177	100_Kernel_weight;Nodes_to_ear	Nodes_to_ear;Stalk_strength	1	0	0	0	0	0	0	0	0	0	0	0	0	0	0	0	0	0	0	0	0	0	0	0	0	0	1	private
pan_gene_20601	pan_gene_22413	Nodes_to_ear	Ear_height;Leaf_width;Nodes_to_ear;Ratio_of_ear_height_to_total_height	1	1	0	0	0	0	0	0	0	0	0	0	0	0	0	0	0	0	0	0	0	0	0	0	0	0	2	dispensable
pan_gene_21	pan_gene_26644	Nodes_to_ear	Anthesis-silking_interval;Ear_height;Nodes_per_plant;Nodes_to_ear	1	0	0	1	0	0	0	0	0	0	0	0	0	0	0	0	1	0	0	0	0	1	0	0	0	0	4	dispensable
pan_gene_21	pan_gene_9348	Nodes_to_ear	Nodes_to_ear	1	0	0	0	0	1	0	0	1	0	0	0	0	0	0	0	0	0	0	0	0	0	0	0	0	0	3	dispensable
pan_gene_21040	pan_gene_2540	Nodes_to_ear	Nodes_to_ear	1	1	1	1	1	1	1	1	1	1	1	1	1	1	1	1	0	1	1	1	1	1	1	1	1	1	25	core
pan_gene_21040	pan_gene_2575	Nodes_to_ear	Height_above_ear;Height_per_day_(until_flowering);Nodes_to_ear	1	1	1	0	0	0	1	0	1	1	0	0	1	0	0	0	1	1	0	1	0	1	1	0	1	1	14	near-core
pan_gene_21040	pan_gene_26694	Nodes_to_ear	Days_to_anthesis;Days_to_silk;Ear_height;Nodes_to_ear;Photoperiod_Growing-degree_days_to_silk;Plant_height;Tassel_branch_number	1	1	1	1	1	1	0	0	1	1	0	1	1	0	1	1	1	1	0	1	1	1	1	1	0	1	20	core
pan_gene_21040	pan_gene_32705	Nodes_to_ear	Boxcox-transformed_leaf_angle;Chlorophyll_A;Days_to_silk;Nodes_per_plant;Nodes_to_ear;Total_amino_acids	1	1	1	1	0	0	1	0	1	1	0	0	0	0	0	0	1	0	0	1	1	0	1	0	1	1	13	near-core
pan_gene_21040	pan_gene_8682	Nodes_to_ear	Nodes_to_ear	1	0	1	1	1	1	1	1	1	0	1	1	1	1	1	1	0	0	0	0	1	1	1	0	1	1	19	near-core
pan_gene_21040	pan_gene_8845	Nodes_to_ear	Anthesis-silking_interval;Chlorophyll_A;Nodes_to_ear	1	0	1	0	0	1	1	0	0	0	1	1	0	0	1	1	1	1	1	1	1	0	1	1	1	0	16	near-core
pan_gene_21040	pan_gene_9067	Nodes_to_ear	Ear_height;Nodes_to_ear;Plant_height	1	1	1	0	0	1	1	0	0	1	1	1	1	0	1	1	1	1	0	1	1	1	1	0	1	1	19	near-core
pan_gene_21142	pan_gene_2549	Nodes_to_ear;Ratio_of_ear_height_to_total_height;Tassel_length	Nodes_to_ear	1	0	0	0	0	1	0	0	0	0	0	0	0	0	0	0	1	0	0	0	0	0	0	0	0	0	3	dispensable
pan_gene_21142	pan_gene_26711	Nodes_to_ear;Ratio_of_ear_height_to_total_height;Tassel_length	Days_to_silk;Nodes_to_ear	1	0	0	0	0	0	0	0	0	0	0	0	1	0	0	0	0	0	0	1	0	0	1	0	0	0	4	dispensable
pan_gene_21142	pan_gene_2690	Nodes_to_ear;Ratio_of_ear_height_to_total_height;Tassel_length	Height_above_ear;Nodes_to_ear;Southern_leaf_blight	1	1	0	0	0	0	0	0	0	0	0	0	0	0	0	0	0	0	0	0	1	0	1	0	0	0	4	dispensable
pan_gene_21142	pan_gene_2769	Nodes_to_ear;Ratio_of_ear_height_to_total_height;Tassel_length	Nodes_to_ear;Ratio_of_ear_height_to_total_height	1	0	0	0	0	0	0	0	0	0	0	0	0	0	0	0	0	0	0	0	0	0	0	0	0	0	1	private
pan_gene_21881	pan_gene_9378	Anthesis-silking_interval;Ear_height;Leaf_width;Nodes_to_ear;Ratio_of_ear_height_to_total_height	Nodes_to_ear	1	0	0	0	0	0	0	0	0	0	0	0	0	0	0	0	0	0	0	1	1	0	1	0	1	0	5	dispensable
pan_gene_22281	pan_gene_28321	Nodes_to_ear	Ear_height;Nodes_to_ear;Ratio_of_ear_height_to_total_height	1	1	0	0	0	0	0	0	0	0	0	0	0	0	0	0	0	0	0	0	0	0	0	0	0	0	2	dispensable
pan_gene_22281	pan_gene_568	Nodes_to_ear	Nodes_per_plant;Nodes_to_ear;Ratio_of_ear_height_to_total_height;Sucrose	1	0	0	0	0	0	0	0	0	1	0	0	0	0	0	0	0	0	0	0	0	0	0	0	0	0	2	dispensable
pan_gene_22281	pan_gene_64547	Nodes_to_ear	Average_internode_length_(above_ear);Days_to_anthesis;Nodes_to_ear	0	0	0	0	0	0	0	0	0	0	0	0	0	0	0	0	0	0	0	0	0	0	0	0	0	1	1	private
pan_gene_22285	pan_gene_27742	Nodes_to_ear	Height_above_ear;Nodes_to_ear;Ratio_of_ear_height_to_total_height;Tassel_branch_number	0	0	0	0	0	0	0	0	0	0	0	0	1	0	0	0	0	0	0	0	0	0	0	0	0	0	1	private
pan_gene_22285	pan_gene_32149	Nodes_to_ear	Nodes_to_ear	1	1	0	1	0	1	0	0	1	0	1	1	0	0	0	0	0	1	0	1	1	0	1	1	1	0	13	near-core
pan_gene_22285	pan_gene_5616	Nodes_to_ear	Nodes_per_plant;Nodes_to_ear	0	0	0	1	0	1	1	1	0	1	0	1	0	1	0	0	0	1	0	1	1	1	1	0	0	1	13	near-core
pan_gene_22285	pan_gene_8845	Nodes_to_ear	Anthesis-silking_interval;Chlorophyll_A;Nodes_to_ear	1	0	0	0	0	1	0	0	0	0	1	1	0	0	0	1	1	1	0	1	1	0	1	0	1	0	11	near-core
pan_gene_22303	pan_gene_26877	Days_to_anthesis;Days_to_silk;Nodes_to_ear;Ratio_of_ear_height_to_total_height	Nodes_to_ear	1	1	1	1	1	1	1	1	1	1	1	1	1	1	1	0	1	1	1	1	1	1	1	1	1	1	25	core
pan_gene_22303	pan_gene_29905	Days_to_anthesis;Days_to_silk;Nodes_to_ear;Ratio_of_ear_height_to_total_height	Days_to_anthesis;Nodes_to_ear	1	0	0	0	1	0	0	0	0	1	0	0	0	1	1	0	0	0	0	0	0	1	1	1	0	1	9	dispensable
pan_gene_22303	pan_gene_5447	Days_to_anthesis;Days_to_silk;Nodes_to_ear;Ratio_of_ear_height_to_total_height	Average_internode_length_(below_ear);Average_internode_length_(whole_plant);Days_to_anthesis;Ear_height;Nodes_to_ear;Tassel_length	1	0	0	1	0	0	0	0	1	0	0	0	1	1	0	0	1	1	0	1	0	0	1	0	0	0	9	dispensable
pan_gene_22303	pan_gene_9821	Days_to_anthesis;Days_to_silk;Nodes_to_ear;Ratio_of_ear_height_to_total_height	Nodes_to_ear	1	1	1	0	0	1	1	0	1	1	1	1	0	1	1	0	0	1	1	1	1	0	0	1	1	0	17	near-core
pan_gene_22347	pan_gene_25374	Leaf_width;Nodes_above_ear;Nodes_to_ear;Ratio_of_ear_height_to_total_height	Fructose;Nodes_to_ear	0	0	0	0	0	0	0	0	0	0	0	0	0	0	0	0	1	0	0	0	0	0	0	0	0	0	1	private
pan_gene_22347	pan_gene_26310	Leaf_width;Nodes_above_ear;Nodes_to_ear;Ratio_of_ear_height_to_total_height	Nodes_to_ear	0	0	0	0	0	0	0	0	0	0	0	1	0	0	0	0	1	0	0	0	0	0	0	0	0	1	3	dispensable
pan_gene_22347	pan_gene_2675	Leaf_width;Nodes_above_ear;Nodes_to_ear;Ratio_of_ear_height_to_total_height	Days_to_anthesis;Nodes_per_plant;Nodes_to_ear	0	0	0	0	0	0	0	0	0	0	0	0	0	0	0	0	1	0	0	0	0	0	0	0	0	0	1	private
pan_gene_22347	pan_gene_27411	Leaf_width;Nodes_above_ear;Nodes_to_ear;Ratio_of_ear_height_to_total_height	Nodes_to_ear	0	1	0	0	0	0	0	1	1	0	0	1	1	0	0	0	0	0	0	0	0	0	0	0	0	1	6	dispensable
pan_gene_22347	pan_gene_4244	Leaf_width;Nodes_above_ear;Nodes_to_ear;Ratio_of_ear_height_to_total_height	Nodes_to_ear;Ratio_of_ear_height_to_total_height	0	0	0	0	0	0	0	0	0	0	0	1	0	0	0	0	0	0	0	0	0	0	0	0	0	0	1	private
pan_gene_22347	pan_gene_96481	Leaf_width;Nodes_above_ear;Nodes_to_ear;Ratio_of_ear_height_to_total_height	Nodes_to_ear;PCA_of_metabolites:_PC2	0	0	0	0	1	0	0	1	1	0	0	1	0	0	1	0	1	0	0	0	0	0	0	1	0	0	7	dispensable
pan_gene_22414	pan_gene_26653	Ear_height;Leaf_width;Nodes_to_ear;Ratio_of_ear_height_to_total_height	Ear_height;Leaf_width;Nodes_above_ear;Nodes_per_plant;Nodes_to_ear;Plant_height	1	1	0	1	1	1	1	1	1	1	0	0	0	1	0	0	1	1	1	1	0	0	0	0	1	1	16	near-core
pan_gene_22414	pan_gene_27410	Ear_height;Leaf_width;Nodes_to_ear;Ratio_of_ear_height_to_total_height	Nodes_to_ear	1	0	0	1	0	0	0	0	0	0	1	0	0	0	0	0	0	0	0	0	0	0	0	0	0	0	3	dispensable
pan_gene_22414	pan_gene_28243	Ear_height;Leaf_width;Nodes_to_ear;Ratio_of_ear_height_to_total_height	Nodes_to_ear;Ratio_of_ear_height_to_total_height	1	1	0	0	1	0	0	0	0	1	0	0	1	0	0	0	0	1	0	0	0	0	1	0	0	0	7	dispensable
pan_gene_22414	pan_gene_31288	Ear_height;Leaf_width;Nodes_to_ear;Ratio_of_ear_height_to_total_height	Nodes_to_ear;Photoperiod_Growing-degree_days_to_silk;Tassel_branch_number	1	0	0	0	1	0	0	0	1	1	0	0	0	0	1	0	0	0	0	0	0	1	0	0	0	1	7	dispensable
pan_gene_22414	pan_gene_32140	Ear_height;Leaf_width;Nodes_to_ear;Ratio_of_ear_height_to_total_height	Nodes_to_ear	1	1	0	1	1	1	1	0	0	0	1	1	0	0	1	1	0	1	1	0	1	0	1	0	1	0	15	near-core
pan_gene_22421	pan_gene_24449	Nodes_to_ear	Anthesis-silking_interval;Average_internode_length_(below_ear);Nodes_to_ear	1	0	0	0	0	0	0	0	0	0	0	1	0	0	0	0	0	0	0	0	0	0	0	0	0	0	2	dispensable
pan_gene_22421	pan_gene_2592	Nodes_to_ear	Leaf_width;Nodes_per_plant;Nodes_to_ear;Plant_height;Tassel_length	0	0	0	0	0	0	0	1	1	1	0	1	1	0	1	1	0	0	0	0	1	1	0	0	1	0	10	dispensable
pan_gene_22421	pan_gene_26310	Nodes_to_ear	Nodes_to_ear	1	1	0	0	0	0	0	1	0	1	0	0	1	0	1	1	0	0	0	0	0	0	0	0	0	0	7	dispensable
pan_gene_22421	pan_gene_26641	Nodes_to_ear	Days_to_anthesis;Days_to_silk;Nodes_per_plant;Nodes_to_ear	1	0	0	0	0	0	0	0	0	0	0	1	0	0	1	0	0	0	0	0	0	0	0	0	0	0	3	dispensable
pan_gene_22421	pan_gene_2675	Nodes_to_ear	Days_to_anthesis;Nodes_per_plant;Nodes_to_ear	1	1	0	0	0	0	0	0	0	1	0	0	1	0	0	0	0	0	0	0	0	0	0	0	0	0	4	dispensable
pan_gene_22421	pan_gene_27411	Nodes_to_ear	Nodes_to_ear	1	0	0	0	0	0	0	0	0	0	0	0	0	0	0	0	0	0	0	0	0	0	0	0	0	0	1	private
pan_gene_22421	pan_gene_32139	Nodes_to_ear	Nodes_to_ear	1	0	0	0	0	0	0	1	0	0	0	0	1	0	1	1	0	0	0	0	0	0	0	0	0	0	5	dispensable
pan_gene_22421	pan_gene_32767	Nodes_to_ear	Glutamate;Nitrate;Nodes_to_ear;Plant_height;Southern_leaf_blight;Starch	1	0	0	0	0	0	0	0	0	0	0	0	0	0	0	0	0	0	0	0	0	0	0	0	0	0	1	private
pan_gene_22421	pan_gene_4244	Nodes_to_ear	Nodes_to_ear;Ratio_of_ear_height_to_total_height	1	1	0	0	0	0	0	0	0	1	0	1	0	0	1	0	0	0	0	0	1	0	0	0	1	1	8	dispensable
pan_gene_22421	pan_gene_5470	Nodes_to_ear	Boxcox-transformed_leaf_angle;Nodes_to_ear;Photoperiod_growing-degree_days_to_anthesis	1	0	0	0	0	0	0	0	0	0	0	0	0	0	1	0	0	0	0	0	0	0	0	0	0	0	2	dispensable
pan_gene_22421	pan_gene_7178	Nodes_to_ear	Nodes_per_plant;Nodes_to_ear	1	0	0	0	0	0	0	1	0	0	0	0	1	0	0	0	0	0	0	0	0	0	0	0	1	0	4	dispensable
pan_gene_22421	pan_gene_8450	Nodes_to_ear	Nodes_to_ear;Photoperiod_growing-degree_days_to_anthesis;Ratio_of_ear_height_to_total_height	1	1	0	0	0	0	0	1	0	1	0	0	1	0	0	1	0	0	0	0	0	0	0	0	1	0	7	dispensable
pan_gene_22421	pan_gene_8528	Nodes_to_ear	Nodes_to_ear	0	0	0	0	0	0	0	1	0	0	0	0	0	0	0	0	0	0	0	0	0	0	0	0	0	0	1	private
pan_gene_22421	pan_gene_9243	Nodes_to_ear	Nodes_to_ear;Ratio_of_ear_height_to_total_height	1	1	0	0	0	0	0	1	0	1	0	1	1	0	1	1	0	0	0	0	0	0	0	0	1	1	10	dispensable
pan_gene_22771	pan_gene_2672	Height_per_day_(until_flowering);Nodes_to_ear	Days_to_anthesis;Ear_height;Nodes_per_plant;Nodes_to_ear	1	0	0	0	0	0	0	0	0	0	0	0	0	0	0	0	0	0	0	0	0	0	0	0	0	0	1	private
pan_gene_22773	pan_gene_2609	Boxcox-transformed_leaf_angle;Ear_row_number;Nodes_to_ear;Ratio_of_ear_height_to_total_height	Days_to_silk;Nodes_to_ear;Northern_Leaf_Blight	1	0	0	0	0	0	0	0	0	0	0	0	0	0	0	0	0	0	0	0	0	0	1	0	0	0	2	dispensable
pan_gene_22773	pan_gene_27411	Boxcox-transformed_leaf_angle;Ear_row_number;Nodes_to_ear;Ratio_of_ear_height_to_total_height	Nodes_to_ear	1	0	0	0	0	0	0	0	0	0	0	0	0	0	0	0	0	0	0	0	0	0	1	1	0	0	3	dispensable
pan_gene_22773	pan_gene_29905	Boxcox-transformed_leaf_angle;Ear_row_number;Nodes_to_ear;Ratio_of_ear_height_to_total_height	Days_to_anthesis;Nodes_to_ear	1	0	0	0	0	0	0	0	0	1	0	0	0	1	1	0	0	0	0	0	0	0	1	1	0	1	7	dispensable
pan_gene_22773	pan_gene_32738	Boxcox-transformed_leaf_angle;Ear_row_number;Nodes_to_ear;Ratio_of_ear_height_to_total_height	Days_to_anthesis;Days_to_silk;Nodes_per_plant;Nodes_to_ear	1	1	1	1	0	1	1	1	0	1	0	1	0	0	1	1	0	1	1	0	0	0	1	1	1	1	17	near-core
pan_gene_22773	pan_gene_8450	Boxcox-transformed_leaf_angle;Ear_row_number;Nodes_to_ear;Ratio_of_ear_height_to_total_height	Nodes_to_ear;Photoperiod_growing-degree_days_to_anthesis;Ratio_of_ear_height_to_total_height	1	0	0	0	0	0	0	0	0	0	0	0	0	0	0	0	1	0	0	0	0	0	0	0	0	0	2	dispensable
pan_gene_22773	pan_gene_8831	Boxcox-transformed_leaf_angle;Ear_row_number;Nodes_to_ear;Ratio_of_ear_height_to_total_height	Anthesis-silking_interval;Nodes_to_ear;Stalk_strength	1	0	1	0	0	0	0	0	0	0	0	0	0	1	0	0	1	0	0	0	0	0	1	0	0	0	5	dispensable
pan_gene_22773	pan_gene_9243	Boxcox-transformed_leaf_angle;Ear_row_number;Nodes_to_ear;Ratio_of_ear_height_to_total_height	Nodes_to_ear;Ratio_of_ear_height_to_total_height	1	0	0	0	0	0	0	0	0	0	0	0	0	1	0	0	0	0	0	0	0	0	0	0	0	0	2	dispensable
pan_gene_22878	pan_gene_32769	Height_above_ear;Nodes_to_ear	Chlorophyll_A;Ear_height;Nodes_to_ear;Plant_height	1	0	0	0	0	0	0	0	0	0	0	0	0	0	0	1	0	1	0	0	0	0	0	0	0	0	3	dispensable
pan_gene_22878	pan_gene_8408	Height_above_ear;Nodes_to_ear	Days_to_anthesis;Nodes_to_ear;Starch	1	0	0	0	0	0	0	0	0	0	0	0	0	1	0	1	0	1	0	0	0	0	0	1	0	0	5	dispensable
pan_gene_22878	pan_gene_98006	Height_above_ear;Nodes_to_ear	Nodes_per_plant;Nodes_to_ear	0	0	1	0	0	0	1	0	0	0	0	0	0	0	0	0	0	0	0	0	0	0	0	0	0	0	2	dispensable
pan_gene_23379	pan_gene_25134	Nodes_to_ear	Nodes_to_ear;Stalk_strength	1	1	0	0	0	0	0	0	0	1	1	1	0	0	1	1	0	0	1	0	1	0	0	1	0	0	10	dispensable
pan_gene_24449	pan_gene_25374	Anthesis-silking_interval;Average_internode_length_(below_ear);Nodes_to_ear	Fructose;Nodes_to_ear	1	0	0	0	0	0	1	1	1	0	0	0	0	1	0	0	0	0	0	1	0	1	0	0	0	0	7	dispensable
pan_gene_24449	pan_gene_2592	Anthesis-silking_interval;Average_internode_length_(below_ear);Nodes_to_ear	Leaf_width;Nodes_per_plant;Nodes_to_ear;Plant_height;Tassel_length	0	0	0	0	0	0	0	0	0	1	0	1	0	1	0	0	0	1	0	0	0	0	0	0	0	0	4	dispensable
pan_gene_24449	pan_gene_2611	Anthesis-silking_interval;Average_internode_length_(below_ear);Nodes_to_ear	Nodes_per_plant;Nodes_to_ear;Northern_Leaf_Blight;Plant_height	1	0	0	0	0	0	0	0	0	0	0	0	0	0	0	0	0	0	0	0	0	0	0	0	0	0	1	private
pan_gene_24449	pan_gene_26310	Anthesis-silking_interval;Average_internode_length_(below_ear);Nodes_to_ear	Nodes_to_ear	1	1	0	0	0	0	0	1	0	0	0	0	0	0	0	0	1	0	0	0	1	0	1	0	1	1	8	dispensable
pan_gene_24449	pan_gene_26641	Anthesis-silking_interval;Average_internode_length_(below_ear);Nodes_to_ear	Days_to_anthesis;Days_to_silk;Nodes_per_plant;Nodes_to_ear	1	0	0	1	0	0	0	0	1	0	0	1	0	1	0	0	0	0	0	0	1	1	0	0	0	0	7	dispensable
pan_gene_24449	pan_gene_2675	Anthesis-silking_interval;Average_internode_length_(below_ear);Nodes_to_ear	Days_to_anthesis;Nodes_per_plant;Nodes_to_ear	1	1	0	0	0	0	0	0	0	1	0	0	0	0	0	0	1	0	0	0	0	0	1	0	0	0	5	dispensable
pan_gene_24449	pan_gene_32139	Anthesis-silking_interval;Average_internode_length_(below_ear);Nodes_to_ear	Nodes_to_ear	1	0	0	0	1	0	1	0	1	0	0	0	0	1	0	0	1	1	0	1	1	0	1	0	1	1	12	near-core
pan_gene_24449	pan_gene_32767	Anthesis-silking_interval;Average_internode_length_(below_ear);Nodes_to_ear	Glutamate;Nitrate;Nodes_to_ear;Plant_height;Southern_leaf_blight;Starch	1	0	0	0	0	0	0	0	0	0	0	0	0	0	0	0	0	0	0	0	0	0	0	0	0	0	1	private
pan_gene_24449	pan_gene_4244	Anthesis-silking_interval;Average_internode_length_(below_ear);Nodes_to_ear	Nodes_to_ear;Ratio_of_ear_height_to_total_height	1	0	0	0	0	0	0	0	0	0	0	1	0	0	0	0	0	0	0	1	0	1	0	0	1	0	5	dispensable
pan_gene_24449	pan_gene_5470	Anthesis-silking_interval;Average_internode_length_(below_ear);Nodes_to_ear	Boxcox-transformed_leaf_angle;Nodes_to_ear;Photoperiod_growing-degree_days_to_anthesis	1	0	0	0	0	0	1	0	0	0	0	0	0	0	0	0	1	0	0	0	0	0	0	0	0	0	3	dispensable
pan_gene_24449	pan_gene_7178	Anthesis-silking_interval;Average_internode_length_(below_ear);Nodes_to_ear	Nodes_per_plant;Nodes_to_ear	1	0	0	1	1	0	1	1	1	0	0	0	0	1	0	0	1	1	0	1	1	0	1	0	1	1	14	near-core
pan_gene_25103	pan_gene_2549	Leaf_length;Leaf_width;Nodes_to_ear	Nodes_to_ear	1	0	0	0	0	0	0	0	0	0	0	0	0	0	0	0	0	0	0	0	0	0	0	0	0	0	1	private
pan_gene_25132	pan_gene_30165	Nodes_to_ear;Stalk_strength	Days_to_anthesis;Nodes_to_ear;Tassel_length	0	0	0	0	0	0	0	1	0	0	0	0	0	0	0	0	0	0	0	0	0	0	0	0	0	0	1	private
pan_gene_25134	pan_gene_317	Nodes_to_ear;Stalk_strength	Days_to_anthesis;Days_to_silk;Ear_height;Nodes_to_ear;Plant_height;Tassel_length	1	1	0	0	0	0	0	0	0	0	0	1	0	1	0	1	1	0	0	0	0	0	0	0	0	0	6	dispensable
pan_gene_25373	pan_gene_26644	Fructose;Nodes_to_ear;Photoperiod_growing-degree_days_to_anthesis	Anthesis-silking_interval;Ear_height;Nodes_per_plant;Nodes_to_ear	0	0	0	0	0	0	0	0	0	0	0	0	0	0	0	1	0	0	0	0	0	0	0	0	0	0	1	private
pan_gene_25373	pan_gene_26694	Fructose;Nodes_to_ear;Photoperiod_growing-degree_days_to_anthesis	Days_to_anthesis;Days_to_silk;Ear_height;Nodes_to_ear;Photoperiod_Growing-degree_days_to_silk;Plant_height;Tassel_branch_number	0	0	0	0	1	0	0	0	0	1	0	0	0	0	0	1	0	0	0	0	0	0	0	0	1	0	4	dispensable
pan_gene_25373	pan_gene_31288	Fructose;Nodes_to_ear;Photoperiod_growing-degree_days_to_anthesis	Nodes_to_ear;Photoperiod_Growing-degree_days_to_silk;Tassel_branch_number	0	0	0	0	1	0	0	0	0	0	0	0	0	0	0	0	0	0	0	0	0	0	0	0	0	0	1	private
pan_gene_25373	pan_gene_9446	Fructose;Nodes_to_ear;Photoperiod_growing-degree_days_to_anthesis	Nodes_to_ear;PCA_of_metabolites:_PC2	0	0	0	0	0	0	0	0	0	0	0	0	0	0	0	1	0	0	1	0	0	0	0	0	0	0	2	dispensable
pan_gene_25374	pan_gene_26310	Fructose;Nodes_to_ear	Nodes_to_ear	1	0	0	0	0	0	1	1	1	0	0	1	1	0	0	0	0	0	0	0	1	0	0	0	0	0	7	dispensable
pan_gene_2540	pan_gene_25481	Nodes_to_ear	Ear_height;Nodes_per_plant;Nodes_to_ear	1	0	1	1	1	1	1	1	1	1	1	1	1	0	1	0	1	1	1	0	1	1	1	0	1	0	20	core
pan_gene_2540	pan_gene_2565	Nodes_to_ear	Nodes_to_ear	0	0	0	0	1	0	0	0	0	0	0	1	0	1	1	1	0	1	0	0	0	1	1	1	0	0	9	dispensable
pan_gene_2540	pan_gene_2568	Nodes_to_ear	Ear_height;Ear_row_number;Glutamate;Nodes_per_plant;Nodes_to_ear;Plant_height	1	1	0	1	1	1	0	0	1	0	1	1	1	0	0	0	0	0	0	0	1	1	1	0	1	0	13	near-core
pan_gene_2540	pan_gene_26694	Nodes_to_ear	Days_to_anthesis;Days_to_silk;Ear_height;Nodes_to_ear;Photoperiod_Growing-degree_days_to_silk;Plant_height;Tassel_branch_number	1	1	1	1	1	1	1	1	1	1	1	0	1	1	1	1	1	1	1	0	0	0	1	1	0	1	21	core
pan_gene_2540	pan_gene_2750	Nodes_to_ear	Anthesis-silking_interval;Nodes_to_ear	1	0	1	1	1	1	0	1	1	1	1	1	1	1	1	1	1	1	1	0	1	0	1	0	1	0	20	core
pan_gene_2540	pan_gene_29521	Nodes_to_ear	Nodes_to_ear	1	0	1	1	1	1	1	1	1	1	1	1	1	1	0	0	0	1	1	1	1	0	1	1	1	1	21	core
pan_gene_2540	pan_gene_31288	Nodes_to_ear	Nodes_to_ear;Photoperiod_Growing-degree_days_to_silk;Tassel_branch_number	1	0	0	0	1	1	0	0	1	1	0	0	0	0	0	0	1	0	0	0	0	0	0	0	0	1	7	dispensable
pan_gene_2540	pan_gene_32138	Nodes_to_ear	Nodes_to_ear	0	0	0	0	1	0	0	0	0	0	0	0	0	0	0	0	0	0	0	0	0	0	0	0	0	0	1	private
pan_gene_2540	pan_gene_32149	Nodes_to_ear	Nodes_to_ear	1	0	0	1	1	1	1	0	1	0	1	1	1	1	1	1	0	1	1	1	1	0	1	1	1	1	20	core
pan_gene_2540	pan_gene_5519	Nodes_to_ear	Average_internode_length_(below_ear);Cob_diameter;Nodes_per_plant;Nodes_to_ear;Protein	0	0	0	0	1	0	1	0	0	0	0	1	0	0	0	1	0	0	0	0	0	0	0	0	1	0	5	dispensable
pan_gene_2540	pan_gene_8682	Nodes_to_ear	Nodes_to_ear	1	1	1	1	1	1	1	1	1	1	1	1	1	1	1	1	1	1	1	1	1	1	1	1	1	1	26	core
pan_gene_2540	pan_gene_8845	Nodes_to_ear	Anthesis-silking_interval;Chlorophyll_A;Nodes_to_ear	1	0	1	0	0	1	1	0	0	1	1	1	0	0	1	1	0	1	1	1	1	0	1	1	1	0	16	near-core
pan_gene_2540	pan_gene_9067	Nodes_to_ear	Ear_height;Nodes_to_ear;Plant_height	1	0	1	0	1	1	1	0	1	1	1	1	0	0	1	1	0	1	1	1	1	1	1	1	1	1	20	core
pan_gene_2540	pan_gene_9446	Nodes_to_ear	Nodes_to_ear;PCA_of_metabolites:_PC2	1	0	0	0	0	0	0	0	0	0	0	0	0	0	0	0	0	0	0	0	0	0	0	0	0	0	1	private
pan_gene_25481	pan_gene_2565	Ear_height;Nodes_per_plant;Nodes_to_ear	Nodes_to_ear	0	0	0	0	0	0	0	0	0	0	0	1	0	0	1	0	0	0	0	0	0	1	1	1	0	1	6	dispensable
pan_gene_25481	pan_gene_2568	Ear_height;Nodes_per_plant;Nodes_to_ear	Ear_height;Ear_row_number;Glutamate;Nodes_per_plant;Nodes_to_ear;Plant_height	1	1	1	1	1	1	1	1	1	1	1	1	1	1	1	1	0	1	0	1	1	1	1	1	1	1	24	core
pan_gene_25481	pan_gene_26653	Ear_height;Nodes_per_plant;Nodes_to_ear	Ear_height;Leaf_width;Nodes_above_ear;Nodes_per_plant;Nodes_to_ear;Plant_height	1	1	0	1	0	1	1	0	1	1	0	0	0	1	0	0	0	1	0	0	0	0	0	0	0	1	10	dispensable
pan_gene_25481	pan_gene_26694	Ear_height;Nodes_per_plant;Nodes_to_ear	Days_to_anthesis;Days_to_silk;Ear_height;Nodes_to_ear;Photoperiod_Growing-degree_days_to_silk;Plant_height;Tassel_branch_number	1	1	0	0	1	1	0	0	1	0	0	0	0	0	1	0	0	1	0	0	0	0	0	0	1	1	9	dispensable
pan_gene_25481	pan_gene_2750	Ear_height;Nodes_per_plant;Nodes_to_ear	Anthesis-silking_interval;Nodes_to_ear	1	0	1	1	1	1	1	1	1	1	1	1	0	1	1	1	1	1	1	0	1	0	1	1	0	1	21	core
pan_gene_25481	pan_gene_28243	Ear_height;Nodes_per_plant;Nodes_to_ear	Nodes_to_ear;Ratio_of_ear_height_to_total_height	1	0	1	1	1	1	0	1	0	1	0	0	0	1	0	1	0	1	0	1	0	0	1	1	1	0	14	near-core
pan_gene_25481	pan_gene_28765	Ear_height;Nodes_per_plant;Nodes_to_ear	Nodes_to_ear	1	0	0	0	0	1	0	0	1	0	1	1	0	1	1	0	0	0	0	0	1	1	1	1	1	0	12	near-core
pan_gene_25481	pan_gene_31288	Ear_height;Nodes_per_plant;Nodes_to_ear	Nodes_to_ear;Photoperiod_Growing-degree_days_to_silk;Tassel_branch_number	1	0	0	0	0	1	0	0	1	0	0	0	0	0	0	0	0	0	0	0	0	0	0	0	0	0	3	dispensable
pan_gene_25481	pan_gene_32149	Ear_height;Nodes_per_plant;Nodes_to_ear	Nodes_to_ear	1	1	0	1	0	1	1	0	1	1	1	1	1	0	0	0	0	1	1	1	1	0	1	0	1	1	17	near-core
pan_gene_25481	pan_gene_5519	Ear_height;Nodes_per_plant;Nodes_to_ear	Average_internode_length_(below_ear);Cob_diameter;Nodes_per_plant;Nodes_to_ear;Protein	0	0	0	0	1	0	1	0	0	0	0	1	0	0	0	0	0	0	0	0	0	0	0	0	0	0	3	dispensable
pan_gene_25481	pan_gene_8446	Ear_height;Nodes_per_plant;Nodes_to_ear	Ear_height;Nodes_per_plant;Nodes_to_ear;Stalk_strength;Tassel_branch_number	0	0	0	0	0	0	0	0	0	0	0	0	0	0	0	0	1	1	0	0	1	0	0	0	0	0	3	dispensable
pan_gene_25481	pan_gene_8682	Ear_height;Nodes_per_plant;Nodes_to_ear	Nodes_to_ear	1	1	0	1	1	1	1	0	1	1	1	1	0	1	1	1	1	1	0	1	1	1	1	1	1	1	22	core
pan_gene_25481	pan_gene_8862	Ear_height;Nodes_per_plant;Nodes_to_ear	Nodes_to_ear;Ratio_of_ear_height_to_total_height	1	0	0	0	0	0	0	0	0	0	0	1	0	0	0	1	0	1	1	0	0	1	1	0	1	0	8	dispensable
pan_gene_25481	pan_gene_9445	Ear_height;Nodes_per_plant;Nodes_to_ear	Malate;Nodes_to_ear;PCA_of_metabolites:_PC2	0	0	0	1	0	0	0	0	0	0	0	0	0	0	0	0	0	0	0	0	0	0	0	0	0	0	1	private
pan_gene_25481	pan_gene_9446	Ear_height;Nodes_per_plant;Nodes_to_ear	Nodes_to_ear;PCA_of_metabolites:_PC2	1	0	0	0	0	0	0	0	0	0	0	0	0	0	1	1	0	0	1	0	0	0	0	0	0	0	4	dispensable
pan_gene_2549	pan_gene_28006	Nodes_to_ear	Nodes_to_ear;Tassel_branch_number;Tassel_length	1	0	0	0	0	0	0	0	0	0	0	0	0	0	0	0	0	0	0	0	0	0	0	0	0	0	1	private
pan_gene_2553	pan_gene_9116	Glutamate;Nodes_to_ear;Northern_Leaf_Blight	Anthesis-silking_interval;Days_to_silk;Height_above_ear;Leaf_width;Nodes_to_ear	1	0	0	0	0	0	0	0	0	0	0	0	0	0	0	0	0	0	0	0	0	0	1	0	0	0	2	dispensable
pan_gene_2565	pan_gene_2568	Nodes_to_ear	Ear_height;Ear_row_number;Glutamate;Nodes_per_plant;Nodes_to_ear;Plant_height	0	0	0	0	0	0	0	0	0	0	0	0	0	0	1	0	0	0	0	0	0	0	1	0	0	0	2	dispensable
pan_gene_2565	pan_gene_29521	Nodes_to_ear	Nodes_to_ear	0	0	0	0	1	0	0	0	0	0	0	1	0	0	0	1	0	1	0	0	0	0	1	1	0	0	6	dispensable
pan_gene_2565	pan_gene_32149	Nodes_to_ear	Nodes_to_ear	0	0	0	0	1	0	0	0	0	0	0	1	0	1	1	1	0	1	0	0	0	0	1	1	0	0	8	dispensable
pan_gene_2565	pan_gene_5519	Nodes_to_ear	Average_internode_length_(below_ear);Cob_diameter;Nodes_per_plant;Nodes_to_ear;Protein	0	0	0	0	1	0	0	0	0	0	0	1	0	0	0	0	0	0	0	0	0	0	0	1	0	0	3	dispensable
pan_gene_2565	pan_gene_8682	Nodes_to_ear	Nodes_to_ear	0	0	0	0	0	0	0	0	0	0	0	1	0	1	1	0	0	1	0	0	0	1	0	1	0	0	6	dispensable
pan_gene_2565	pan_gene_8845	Nodes_to_ear	Anthesis-silking_interval;Chlorophyll_A;Nodes_to_ear	0	0	0	0	1	0	0	0	0	0	0	1	0	0	1	0	0	1	0	0	0	0	1	1	0	0	6	dispensable
pan_gene_2568	pan_gene_2750	Ear_height;Ear_row_number;Glutamate;Nodes_per_plant;Nodes_to_ear;Plant_height	Anthesis-silking_interval;Nodes_to_ear	1	1	0	1	1	1	1	0	1	0	1	1	0	1	1	1	1	1	0	0	1	0	1	1	1	1	19	near-core
pan_gene_2568	pan_gene_32149	Ear_height;Ear_row_number;Glutamate;Nodes_per_plant;Nodes_to_ear;Plant_height	Nodes_to_ear	1	0	0	1	0	1	0	0	1	1	1	0	0	0	0	0	0	0	0	0	0	0	1	0	0	0	7	dispensable
pan_gene_2568	pan_gene_5519	Ear_height;Ear_row_number;Glutamate;Nodes_per_plant;Nodes_to_ear;Plant_height	Average_internode_length_(below_ear);Cob_diameter;Nodes_per_plant;Nodes_to_ear;Protein	0	0	0	0	0	0	0	0	0	1	0	0	0	0	0	0	0	0	0	0	0	0	0	0	0	0	1	private
pan_gene_2568	pan_gene_8682	Ear_height;Ear_row_number;Glutamate;Nodes_per_plant;Nodes_to_ear;Plant_height	Nodes_to_ear	1	0	0	1	1	1	1	0	1	1	0	0	0	1	1	0	0	0	0	1	0	0	1	0	1	0	12	near-core
pan_gene_2568	pan_gene_9445	Ear_height;Ear_row_number;Glutamate;Nodes_per_plant;Nodes_to_ear;Plant_height	Malate;Nodes_to_ear;PCA_of_metabolites:_PC2	0	0	0	1	0	0	0	0	0	0	0	0	0	0	0	0	0	0	0	0	0	0	0	0	0	0	1	private
pan_gene_2571	pan_gene_26639	Nodes_per_plant;Nodes_to_ear;Tassel_branch_number	Average_internode_length_(above_ear);Days_to_anthesis;Nodes_per_plant;Nodes_to_ear	1	0	0	0	0	0	1	0	0	0	0	0	0	0	0	0	0	0	0	0	0	0	0	0	0	0	2	dispensable
pan_gene_2571	pan_gene_29756	Nodes_per_plant;Nodes_to_ear;Tassel_branch_number	Leaf_width;Nodes_per_plant;Nodes_to_ear;Photoperiod_Growing-degree_days_to_silk;Photoperiod_growing-degree_days_to_anthesis	1	0	1	1	0	0	1	0	1	0	0	0	1	0	0	1	1	1	0	0	0	0	0	0	0	0	9	dispensable
pan_gene_25713	pan_gene_26541	Nodes_to_ear	Glucose;Nodes_to_ear	1	0	0	0	0	1	0	0	0	1	1	0	1	0	1	1	0	1	0	1	1	0	1	0	0	0	11	near-core
pan_gene_2575	pan_gene_28436	Height_above_ear;Height_per_day_(until_flowering);Nodes_to_ear	Nodes_to_ear;Stalk_strength	1	1	1	1	1	0	1	1	1	0	0	1	1	1	1	1	1	0	1	0	1	1	1	1	1	1	21	core
pan_gene_2575	pan_gene_32705	Height_above_ear;Height_per_day_(until_flowering);Nodes_to_ear	Boxcox-transformed_leaf_angle;Chlorophyll_A;Days_to_silk;Nodes_per_plant;Nodes_to_ear;Total_amino_acids	1	1	1	0	1	0	1	1	1	1	1	0	0	1	0	0	1	1	0	1	1	1	1	1	1	1	19	near-core
pan_gene_2575	pan_gene_96186	Height_above_ear;Height_per_day_(until_flowering);Nodes_to_ear	Nodes_above_ear;Nodes_to_ear	0	0	0	0	0	0	1	0	0	0	0	0	0	0	0	0	0	0	0	1	0	0	0	0	0	0	2	dispensable
pan_gene_2592	pan_gene_26310	Leaf_width;Nodes_per_plant;Nodes_to_ear;Plant_height;Tassel_length	Nodes_to_ear	0	0	0	0	0	0	1	0	0	1	1	1	0	0	0	1	0	0	0	0	0	0	1	0	0	1	7	dispensable
pan_gene_2592	pan_gene_26641	Leaf_width;Nodes_per_plant;Nodes_to_ear;Plant_height;Tassel_length	Days_to_anthesis;Days_to_silk;Nodes_per_plant;Nodes_to_ear	0	0	0	0	0	1	0	0	0	0	0	1	0	1	0	0	0	1	0	0	0	0	0	0	0	1	5	dispensable
pan_gene_2592	pan_gene_2675	Leaf_width;Nodes_per_plant;Nodes_to_ear;Plant_height;Tassel_length	Days_to_anthesis;Nodes_per_plant;Nodes_to_ear	0	0	0	0	0	1	1	0	0	1	0	0	0	0	0	0	0	0	0	0	0	0	1	0	0	0	4	dispensable
pan_gene_2592	pan_gene_32139	Leaf_width;Nodes_per_plant;Nodes_to_ear;Plant_height;Tassel_length	Nodes_to_ear	0	0	0	0	0	1	0	1	0	0	1	0	0	1	1	1	0	1	1	0	0	0	1	0	0	1	10	dispensable
pan_gene_2592	pan_gene_4244	Leaf_width;Nodes_per_plant;Nodes_to_ear;Plant_height;Tassel_length	Nodes_to_ear;Ratio_of_ear_height_to_total_height	0	1	0	0	0	1	1	0	0	1	0	1	0	0	1	1	0	0	0	0	1	0	0	1	0	1	10	dispensable
pan_gene_2592	pan_gene_7178	Leaf_width;Nodes_per_plant;Nodes_to_ear;Plant_height;Tassel_length	Nodes_per_plant;Nodes_to_ear	0	0	0	0	0	0	0	0	0	0	0	0	0	1	0	0	0	0	0	0	0	0	0	0	0	1	2	dispensable
pan_gene_2609	pan_gene_27411	Days_to_silk;Nodes_to_ear;Northern_Leaf_Blight	Nodes_to_ear	1	0	1	0	0	0	0	0	0	0	0	0	0	0	0	0	0	0	0	0	0	0	1	0	1	1	5	dispensable
pan_gene_2609	pan_gene_29905	Days_to_silk;Nodes_to_ear;Northern_Leaf_Blight	Days_to_anthesis;Nodes_to_ear	1	1	0	1	0	0	0	0	0	0	1	1	0	1	0	1	0	0	0	1	0	0	1	0	1	1	11	near-core
pan_gene_2609	pan_gene_32738	Days_to_silk;Nodes_to_ear;Northern_Leaf_Blight	Days_to_anthesis;Days_to_silk;Nodes_per_plant;Nodes_to_ear	1	0	0	0	0	0	0	0	0	0	0	1	0	0	0	0	0	0	0	1	0	0	1	0	0	0	4	dispensable
pan_gene_2609	pan_gene_32778	Days_to_silk;Nodes_to_ear;Northern_Leaf_Blight	Nodes_to_ear	1	1	1	0	1	0	0	0	0	0	1	1	0	0	0	1	0	0	0	1	0	0	1	1	1	1	12	near-core
pan_gene_2609	pan_gene_8450	Days_to_silk;Nodes_to_ear;Northern_Leaf_Blight	Nodes_to_ear;Photoperiod_growing-degree_days_to_anthesis;Ratio_of_ear_height_to_total_height	1	1	1	1	1	0	0	0	0	0	1	1	0	1	0	1	0	0	1	1	0	0	1	1	0	1	14	near-core
pan_gene_2609	pan_gene_8652	Days_to_silk;Nodes_to_ear;Northern_Leaf_Blight	Ear_height;Ear_row_number;Nodes_to_ear;Ratio_of_ear_height_to_total_height	1	0	0	0	0	0	0	0	0	0	0	0	0	0	0	0	0	0	0	0	0	0	0	0	0	0	1	private
pan_gene_2609	pan_gene_8829	Days_to_silk;Nodes_to_ear;Northern_Leaf_Blight	Anthesis-silking_interval;Height_above_ear;Nodes_to_ear;Ratio_of_ear_height_to_total_height;Stalk_strength	1	0	0	0	1	0	0	0	0	0	1	1	0	0	0	1	0	0	1	1	0	0	0	0	0	0	7	dispensable
pan_gene_2609	pan_gene_8831	Days_to_silk;Nodes_to_ear;Northern_Leaf_Blight	Anthesis-silking_interval;Nodes_to_ear;Stalk_strength	1	1	1	1	1	0	0	0	0	0	1	1	0	1	0	1	0	0	1	1	0	0	1	1	0	1	14	near-core
pan_gene_2609	pan_gene_9243	Days_to_silk;Nodes_to_ear;Northern_Leaf_Blight	Nodes_to_ear;Ratio_of_ear_height_to_total_height	1	0	1	0	1	0	0	0	0	0	1	1	0	1	0	1	0	0	1	1	0	0	1	0	0	1	11	near-core
pan_gene_2611	pan_gene_26310	Nodes_per_plant;Nodes_to_ear;Northern_Leaf_Blight;Plant_height	Nodes_to_ear	1	0	0	0	0	0	0	0	0	0	0	0	0	0	0	0	0	0	0	0	0	0	0	0	0	0	1	private
pan_gene_2611	pan_gene_32139	Nodes_per_plant;Nodes_to_ear;Northern_Leaf_Blight;Plant_height	Nodes_to_ear	1	0	0	0	0	0	0	0	0	0	0	0	0	0	0	0	0	0	0	0	0	0	0	0	0	0	1	private
pan_gene_2611	pan_gene_5470	Nodes_per_plant;Nodes_to_ear;Northern_Leaf_Blight;Plant_height	Boxcox-transformed_leaf_angle;Nodes_to_ear;Photoperiod_growing-degree_days_to_anthesis	1	0	0	0	0	0	0	1	0	0	0	0	0	0	0	0	0	0	0	0	0	0	0	0	0	0	2	dispensable
pan_gene_2611	pan_gene_7178	Nodes_per_plant;Nodes_to_ear;Northern_Leaf_Blight;Plant_height	Nodes_per_plant;Nodes_to_ear	1	0	0	0	0	0	0	0	0	0	0	0	0	0	0	0	0	0	0	0	0	0	0	0	0	0	1	private
pan_gene_26310	pan_gene_26641	Nodes_to_ear	Days_to_anthesis;Days_to_silk;Nodes_per_plant;Nodes_to_ear	1	0	0	0	0	0	0	0	0	0	0	0	1	0	0	0	1	0	0	0	1	0	0	0	0	1	5	dispensable
pan_gene_26310	pan_gene_2675	Nodes_to_ear	Days_to_anthesis;Nodes_per_plant;Nodes_to_ear	1	1	0	1	1	0	1	0	0	1	0	0	1	1	0	0	1	0	1	0	0	0	1	0	0	0	11	near-core
pan_gene_26310	pan_gene_27411	Nodes_to_ear	Nodes_to_ear	1	0	0	0	0	0	0	0	0	0	0	0	1	0	1	0	0	1	0	0	0	1	1	0	0	1	7	dispensable
pan_gene_26310	pan_gene_32139	Nodes_to_ear	Nodes_to_ear	1	0	1	1	0	0	0	0	0	0	1	0	1	0	1	1	1	0	1	0	1	0	1	0	0	1	12	near-core
pan_gene_26310	pan_gene_32767	Nodes_to_ear	Glutamate;Nitrate;Nodes_to_ear;Plant_height;Southern_leaf_blight;Starch	1	0	0	0	0	0	0	0	0	0	0	0	0	0	0	0	0	0	0	0	0	0	0	0	0	0	1	private
pan_gene_26310	pan_gene_4244	Nodes_to_ear	Nodes_to_ear;Ratio_of_ear_height_to_total_height	1	1	1	1	1	0	1	0	1	1	0	1	0	1	1	1	0	1	1	0	1	0	0	1	0	1	17	near-core
pan_gene_26310	pan_gene_5470	Nodes_to_ear	Boxcox-transformed_leaf_angle;Nodes_to_ear;Photoperiod_growing-degree_days_to_anthesis	1	0	0	0	0	0	0	0	0	0	0	0	0	0	1	0	0	0	0	0	0	0	0	0	0	0	2	dispensable
pan_gene_26310	pan_gene_7178	Nodes_to_ear	Nodes_per_plant;Nodes_to_ear	1	0	0	0	0	0	0	1	0	0	0	0	1	0	0	0	0	0	0	0	1	0	0	0	0	0	4	dispensable
pan_gene_26364	pan_gene_96164	Nodes_to_ear	Nodes_per_plant;Nodes_to_ear	1	0	0	0	0	0	1	0	0	0	0	1	0	0	0	0	0	0	0	0	0	0	0	0	0	0	3	dispensable
pan_gene_26392	pan_gene_29032	Nodes_to_ear;Tassel_length	Nodes_to_ear	1	0	1	0	0	1	0	0	1	1	1	1	0	0	1	0	0	1	1	0	1	1	0	1	0	1	14	near-core
pan_gene_26608	pan_gene_81221	Ear_height;Nodes_to_ear;PCA_of_metabolites:_PC1;Plant_height;Ratio_of_ear_height_to_total_height	Ear_row_number;Nodes_to_ear;Northern_Leaf_Blight;Stalk_strength	1	0	0	0	0	0	0	0	0	0	0	0	0	0	0	0	0	0	0	0	0	1	0	0	0	0	2	dispensable
pan_gene_26639	pan_gene_29756	Average_internode_length_(above_ear);Days_to_anthesis;Nodes_per_plant;Nodes_to_ear	Leaf_width;Nodes_per_plant;Nodes_to_ear;Photoperiod_Growing-degree_days_to_silk;Photoperiod_growing-degree_days_to_anthesis	1	0	0	0	0	0	1	0	0	0	0	0	0	0	0	0	0	0	0	0	0	0	0	0	0	0	2	dispensable
pan_gene_26639	pan_gene_30882	Average_internode_length_(above_ear);Days_to_anthesis;Nodes_per_plant;Nodes_to_ear	Ear_height;Nodes_to_ear	0	0	0	0	0	0	0	0	0	0	0	0	1	0	0	0	0	0	0	0	0	0	0	0	0	0	1	private
pan_gene_26641	pan_gene_2675	Days_to_anthesis;Days_to_silk;Nodes_per_plant;Nodes_to_ear	Days_to_anthesis;Nodes_per_plant;Nodes_to_ear	1	0	0	0	0	1	0	0	0	0	0	0	0	0	0	0	0	0	0	0	0	0	0	0	0	0	2	dispensable
pan_gene_26641	pan_gene_32767	Days_to_anthesis;Days_to_silk;Nodes_per_plant;Nodes_to_ear	Glutamate;Nitrate;Nodes_to_ear;Plant_height;Southern_leaf_blight;Starch	1	0	0	0	0	0	0	0	0	0	0	0	0	0	0	0	0	0	0	0	0	0	0	0	0	0	1	private
pan_gene_26641	pan_gene_4244	Days_to_anthesis;Days_to_silk;Nodes_per_plant;Nodes_to_ear	Nodes_to_ear;Ratio_of_ear_height_to_total_height	1	0	0	0	0	1	0	0	0	0	0	1	0	0	1	0	0	0	0	0	0	1	0	0	0	0	5	dispensable
pan_gene_26641	pan_gene_5470	Days_to_anthesis;Days_to_silk;Nodes_per_plant;Nodes_to_ear	Boxcox-transformed_leaf_angle;Nodes_to_ear;Photoperiod_growing-degree_days_to_anthesis	1	0	0	0	0	0	0	0	0	0	0	0	0	0	0	0	0	0	0	0	0	0	0	0	0	0	1	private
pan_gene_26642	pan_gene_26666	Days_to_anthesis;Nodes_to_ear;Ratio_of_ear_height_to_total_height	Nodes_per_plant;Nodes_to_ear	1	0	0	0	1	0	0	0	0	0	0	0	1	0	0	0	0	0	0	0	0	0	0	0	0	0	3	dispensable
pan_gene_26642	pan_gene_30985	Days_to_anthesis;Nodes_to_ear;Ratio_of_ear_height_to_total_height	Nodes_to_ear;PCA_of_metabolites:_PC2	1	0	1	0	0	1	1	0	0	1	1	1	1	0	0	0	0	0	1	1	1	1	0	1	0	1	14	near-core
pan_gene_26644	pan_gene_26694	Anthesis-silking_interval;Ear_height;Nodes_per_plant;Nodes_to_ear	Days_to_anthesis;Days_to_silk;Ear_height;Nodes_to_ear;Photoperiod_Growing-degree_days_to_silk;Plant_height;Tassel_branch_number	1	0	0	1	1	0	0	0	0	0	0	0	0	1	0	1	0	0	0	0	0	0	0	0	0	0	5	dispensable
pan_gene_26644	pan_gene_59388	Anthesis-silking_interval;Ear_height;Nodes_per_plant;Nodes_to_ear	Nodes_to_ear	1	0	0	1	0	0	0	0	0	0	0	0	0	0	0	0	0	0	0	0	0	0	0	0	0	0	2	dispensable
pan_gene_26644	pan_gene_66552	Anthesis-silking_interval;Ear_height;Nodes_per_plant;Nodes_to_ear	Nodes_per_plant;Nodes_to_ear;Sucrose	0	0	0	1	0	0	0	0	0	0	0	0	0	0	0	0	0	0	0	0	0	0	0	0	0	0	1	private
pan_gene_26644	pan_gene_9348	Anthesis-silking_interval;Ear_height;Nodes_per_plant;Nodes_to_ear	Nodes_to_ear	1	0	0	0	0	0	0	0	0	0	0	0	0	0	0	0	0	0	0	0	0	0	0	0	0	0	1	private
pan_gene_26646	pan_gene_2690	Days_to_anthesis;Days_to_silk;Nodes_to_ear;Ratio_of_ear_height_to_total_height	Height_above_ear;Nodes_to_ear;Southern_leaf_blight	1	1	1	0	0	0	0	0	0	0	0	0	0	0	0	0	0	0	0	0	1	1	1	1	0	0	7	dispensable
pan_gene_26646	pan_gene_32140	Days_to_anthesis;Days_to_silk;Nodes_to_ear;Ratio_of_ear_height_to_total_height	Nodes_to_ear	1	0	0	0	0	0	0	0	0	0	0	0	0	0	0	0	0	0	0	0	0	0	0	0	0	0	1	private
pan_gene_26653	pan_gene_28006	Ear_height;Leaf_width;Nodes_above_ear;Nodes_per_plant;Nodes_to_ear;Plant_height	Nodes_to_ear;Tassel_branch_number;Tassel_length	1	0	0	0	0	1	0	0	0	0	0	0	0	0	0	0	0	0	0	0	0	0	0	0	0	0	2	dispensable
pan_gene_26653	pan_gene_31288	Ear_height;Leaf_width;Nodes_above_ear;Nodes_per_plant;Nodes_to_ear;Plant_height	Nodes_to_ear;Photoperiod_Growing-degree_days_to_silk;Tassel_branch_number	1	0	0	0	1	1	0	0	1	1	0	0	0	0	0	0	0	0	0	0	0	0	0	0	0	0	5	dispensable
pan_gene_26653	pan_gene_32140	Ear_height;Leaf_width;Nodes_above_ear;Nodes_per_plant;Nodes_to_ear;Plant_height	Nodes_to_ear	1	1	0	1	1	1	0	0	1	0	1	1	0	0	0	0	0	1	1	0	0	0	1	0	0	0	11	near-core
pan_gene_26694	pan_gene_31288	Days_to_anthesis;Days_to_silk;Ear_height;Nodes_to_ear;Photoperiod_Growing-degree_days_to_silk;Plant_height;Tassel_branch_number	Nodes_to_ear;Photoperiod_Growing-degree_days_to_silk;Tassel_branch_number	1	0	0	0	1	1	0	0	1	1	0	0	0	0	1	0	0	0	0	0	0	1	0	0	0	1	8	dispensable
pan_gene_26694	pan_gene_59388	Days_to_anthesis;Days_to_silk;Ear_height;Nodes_to_ear;Photoperiod_Growing-degree_days_to_silk;Plant_height;Tassel_branch_number	Nodes_to_ear	1	1	0	1	1	1	1	1	1	1	1	0	0	1	0	1	1	0	1	1	0	1	0	1	0	1	18	near-core
pan_gene_26694	pan_gene_8682	Days_to_anthesis;Days_to_silk;Ear_height;Nodes_to_ear;Photoperiod_Growing-degree_days_to_silk;Plant_height;Tassel_branch_number	Nodes_to_ear	1	1	0	1	1	1	1	0	1	0	0	1	0	1	1	1	1	1	1	0	0	0	0	1	1	1	17	near-core
pan_gene_26694	pan_gene_9348	Days_to_anthesis;Days_to_silk;Ear_height;Nodes_to_ear;Photoperiod_Growing-degree_days_to_silk;Plant_height;Tassel_branch_number	Nodes_to_ear	1	0	0	0	0	0	0	0	1	0	0	0	0	0	0	0	0	0	0	0	0	0	0	0	0	0	2	dispensable
pan_gene_26694	pan_gene_9446	Days_to_anthesis;Days_to_silk;Ear_height;Nodes_to_ear;Photoperiod_Growing-degree_days_to_silk;Plant_height;Tassel_branch_number	Nodes_to_ear;PCA_of_metabolites:_PC2	1	0	0	0	0	0	0	0	0	0	0	0	0	0	0	0	0	0	0	0	0	0	0	0	0	0	1	private
pan_gene_26711	pan_gene_2769	Days_to_silk;Nodes_to_ear	Nodes_to_ear;Ratio_of_ear_height_to_total_height	1	0	0	0	0	0	0	0	0	0	0	0	0	0	0	0	0	0	0	0	0	0	0	1	0	0	2	dispensable
pan_gene_26711	pan_gene_28006	Days_to_silk;Nodes_to_ear	Nodes_to_ear;Tassel_branch_number;Tassel_length	1	0	0	0	0	0	0	0	0	0	1	0	0	0	0	0	0	0	0	0	0	0	0	0	0	0	2	dispensable
pan_gene_26711	pan_gene_32140	Days_to_silk;Nodes_to_ear	Nodes_to_ear	1	0	0	0	0	0	0	0	0	0	0	1	0	0	0	0	0	0	0	0	0	0	1	0	0	0	3	dispensable
pan_gene_2672	pan_gene_2751	Days_to_anthesis;Ear_height;Nodes_per_plant;Nodes_to_ear	Anthesis-silking_interval;Nodes_to_ear	1	0	0	1	0	0	0	0	1	1	1	0	1	0	0	0	0	0	0	0	0	0	0	0	0	0	6	dispensable
pan_gene_2672	pan_gene_9116	Days_to_anthesis;Ear_height;Nodes_per_plant;Nodes_to_ear	Anthesis-silking_interval;Days_to_silk;Height_above_ear;Leaf_width;Nodes_to_ear	1	0	0	0	0	0	0	0	0	0	0	0	0	0	0	0	0	0	0	0	0	0	0	0	0	0	1	private
pan_gene_2672	pan_gene_9737	Days_to_anthesis;Ear_height;Nodes_per_plant;Nodes_to_ear	Nodes_to_ear;Ratio_of_ear_height_to_total_height	1	0	1	1	0	0	1	1	0	0	1	1	0	0	0	1	0	1	0	0	0	0	0	1	0	0	10	dispensable
pan_gene_2674	pan_gene_32493	Days_to_anthesis;Nodes_per_plant;Nodes_to_ear	Ear_row_number;Nodes_to_ear;Tassel_branch_number	1	0	0	0	0	0	0	0	1	0	0	1	0	0	0	0	0	0	0	0	0	0	0	0	0	0	3	dispensable
pan_gene_2675	pan_gene_27411	Days_to_anthesis;Nodes_per_plant;Nodes_to_ear	Nodes_to_ear	1	0	0	0	0	0	0	0	0	0	0	0	0	0	0	0	0	0	0	0	0	0	0	0	0	0	1	private
pan_gene_2675	pan_gene_32139	Days_to_anthesis;Nodes_per_plant;Nodes_to_ear	Nodes_to_ear	1	0	0	0	0	0	0	0	0	0	0	0	0	0	0	0	1	0	1	0	0	0	1	0	0	0	4	dispensable
pan_gene_2675	pan_gene_32767	Days_to_anthesis;Nodes_per_plant;Nodes_to_ear	Glutamate;Nitrate;Nodes_to_ear;Plant_height;Southern_leaf_blight;Starch	1	0	0	0	0	0	0	0	0	0	0	0	0	0	0	0	0	0	0	0	0	0	0	0	0	0	1	private
pan_gene_2675	pan_gene_4244	Days_to_anthesis;Nodes_per_plant;Nodes_to_ear	Nodes_to_ear;Ratio_of_ear_height_to_total_height	1	1	0	0	1	1	1	0	0	1	0	0	0	1	0	0	0	0	0	0	0	0	0	0	0	0	7	dispensable
pan_gene_2675	pan_gene_5470	Days_to_anthesis;Nodes_per_plant;Nodes_to_ear	Boxcox-transformed_leaf_angle;Nodes_to_ear;Photoperiod_growing-degree_days_to_anthesis	1	0	0	0	0	0	0	0	0	0	0	0	0	0	0	0	0	0	0	0	0	0	0	0	0	0	1	private
pan_gene_2675	pan_gene_7178	Days_to_anthesis;Nodes_per_plant;Nodes_to_ear	Nodes_per_plant;Nodes_to_ear	1	0	0	0	0	0	0	0	0	0	0	0	0	0	0	0	0	0	0	0	0	0	1	0	0	0	2	dispensable
pan_gene_2675	pan_gene_9243	Days_to_anthesis;Nodes_per_plant;Nodes_to_ear	Nodes_to_ear;Ratio_of_ear_height_to_total_height	1	1	0	0	1	1	1	0	0	1	0	0	1	1	0	0	0	0	0	0	0	0	1	0	0	0	9	dispensable
pan_gene_26877	pan_gene_29905	Nodes_to_ear	Days_to_anthesis;Nodes_to_ear	1	0	0	0	1	0	1	0	0	1	0	0	0	1	1	0	1	0	1	0	0	1	1	1	0	1	12	near-core
pan_gene_26877	pan_gene_5447	Nodes_to_ear	Average_internode_length_(below_ear);Average_internode_length_(whole_plant);Days_to_anthesis;Ear_height;Nodes_to_ear;Tassel_length	1	0	1	1	0	0	1	0	1	0	0	0	0	1	1	0	1	1	0	1	0	0	1	0	0	0	11	near-core
pan_gene_2690	pan_gene_2769	Height_above_ear;Nodes_to_ear;Southern_leaf_blight	Nodes_to_ear;Ratio_of_ear_height_to_total_height	1	0	0	0	0	0	0	0	0	0	0	0	0	0	0	0	0	0	0	0	0	0	0	0	0	0	1	private
pan_gene_2690	pan_gene_8463	Height_above_ear;Nodes_to_ear;Southern_leaf_blight	Nodes_to_ear	1	0	0	1	0	0	0	0	0	0	1	0	0	0	0	0	0	0	0	0	1	0	1	0	0	0	5	dispensable
pan_gene_27410	pan_gene_2769	Nodes_to_ear	Nodes_to_ear;Ratio_of_ear_height_to_total_height	1	0	0	1	0	0	0	0	0	0	0	0	0	0	1	1	0	0	0	0	0	0	0	0	0	1	5	dispensable
pan_gene_27410	pan_gene_28243	Nodes_to_ear	Nodes_to_ear;Ratio_of_ear_height_to_total_height	1	0	1	1	1	0	0	0	0	0	0	0	1	0	0	1	0	1	0	1	1	0	0	0	0	0	9	dispensable
pan_gene_27410	pan_gene_8463	Nodes_to_ear	Nodes_to_ear	1	0	0	0	0	0	0	0	0	0	0	0	0	0	0	0	0	0	0	0	0	0	0	0	0	0	1	private
pan_gene_27411	pan_gene_29905	Nodes_to_ear	Days_to_anthesis;Nodes_to_ear	1	1	0	1	0	1	0	1	0	0	1	1	1	0	1	0	1	1	1	1	1	1	1	1	1	1	19	near-core
pan_gene_27411	pan_gene_32139	Nodes_to_ear	Nodes_to_ear	1	0	0	0	0	0	0	0	0	0	0	0	0	0	1	0	0	0	0	0	0	0	0	0	0	0	2	dispensable
pan_gene_27411	pan_gene_4244	Nodes_to_ear	Nodes_to_ear;Ratio_of_ear_height_to_total_height	1	0	0	0	0	0	0	1	0	0	0	0	0	0	0	0	0	1	0	0	1	0	1	0	0	1	6	dispensable
pan_gene_27411	pan_gene_8450	Nodes_to_ear	Nodes_to_ear;Photoperiod_growing-degree_days_to_anthesis;Ratio_of_ear_height_to_total_height	1	0	0	0	0	0	0	0	0	0	0	0	0	0	1	0	0	0	0	1	0	0	1	0	0	1	5	dispensable
pan_gene_27411	pan_gene_8652	Nodes_to_ear	Ear_height;Ear_row_number;Nodes_to_ear;Ratio_of_ear_height_to_total_height	1	0	0	0	0	0	0	0	0	0	0	0	0	0	0	0	0	0	0	0	0	0	0	0	0	0	1	private
pan_gene_27411	pan_gene_8831	Nodes_to_ear	Anthesis-silking_interval;Nodes_to_ear;Stalk_strength	1	0	0	0	0	1	0	0	0	0	0	0	0	0	1	0	0	1	0	1	0	0	1	0	0	1	7	dispensable
pan_gene_27411	pan_gene_9243	Nodes_to_ear	Nodes_to_ear;Ratio_of_ear_height_to_total_height	1	0	0	0	0	1	0	0	0	0	0	0	0	0	1	0	0	0	0	0	0	0	1	0	0	1	5	dispensable
pan_gene_2750	pan_gene_29521	Anthesis-silking_interval;Nodes_to_ear	Nodes_to_ear	1	0	1	1	1	1	0	1	1	1	1	0	1	0	1	0	0	0	1	0	1	0	1	1	1	0	16	near-core
pan_gene_2751	pan_gene_27834	Anthesis-silking_interval;Nodes_to_ear	Height_above_ear;Nodes_to_ear	1	0	0	0	0	1	0	0	0	0	0	0	0	0	0	0	0	0	0	0	0	0	0	0	0	0	2	dispensable
pan_gene_2751	pan_gene_4540	Anthesis-silking_interval;Nodes_to_ear	Nodes_to_ear;Photoperiod_Growing-degree_days_to_silk;Stalk_strength	1	0	0	1	0	1	1	0	0	0	1	0	1	0	0	0	0	1	0	1	1	0	0	1	0	1	11	near-core
pan_gene_2751	pan_gene_9737	Anthesis-silking_interval;Nodes_to_ear	Nodes_to_ear;Ratio_of_ear_height_to_total_height	1	0	0	1	0	0	1	0	0	1	0	0	0	0	0	0	0	0	0	1	1	0	0	1	0	1	8	dispensable
pan_gene_2768	pan_gene_32769	Nodes_to_ear;Ratio_of_ear_height_to_total_height	Chlorophyll_A;Ear_height;Nodes_to_ear;Plant_height	1	1	0	1	1	0	1	0	1	0	0	0	1	1	0	1	1	0	0	0	0	0	0	0	0	0	10	dispensable
pan_gene_2768	pan_gene_5384	Nodes_to_ear;Ratio_of_ear_height_to_total_height	Nodes_to_ear;Ratio_of_ear_height_to_total_height;Tassel_length	1	1	1	1	1	1	1	1	1	1	1	1	1	1	1	1	0	1	0	1	1	1	1	1	1	1	24	core
pan_gene_2768	pan_gene_5577	Nodes_to_ear;Ratio_of_ear_height_to_total_height	Nodes_to_ear	1	0	1	1	0	0	0	0	0	0	0	0	0	0	0	0	0	0	0	0	1	0	1	1	0	0	6	dispensable
pan_gene_2768	pan_gene_8408	Nodes_to_ear;Ratio_of_ear_height_to_total_height	Days_to_anthesis;Nodes_to_ear;Starch	1	1	1	1	1	0	1	1	0	1	1	0	1	1	0	1	1	1	1	1	1	0	1	1	1	0	20	core
pan_gene_2768	pan_gene_9364	Nodes_to_ear;Ratio_of_ear_height_to_total_height	Nodes_to_ear	1	1	0	1	1	0	0	1	1	0	0	1	0	1	0	1	0	0	0	0	0	1	1	1	0	0	12	near-core
pan_gene_2769	pan_gene_32140	Nodes_to_ear;Ratio_of_ear_height_to_total_height	Nodes_to_ear	1	0	0	0	0	0	0	0	0	0	0	0	0	0	0	0	0	0	0	0	0	0	0	0	0	0	1	private
pan_gene_27834	pan_gene_29756	Height_above_ear;Nodes_to_ear	Leaf_width;Nodes_per_plant;Nodes_to_ear;Photoperiod_Growing-degree_days_to_silk;Photoperiod_growing-degree_days_to_anthesis	1	1	1	1	0	1	0	0	1	0	0	0	0	1	0	0	0	1	0	0	0	0	0	0	0	1	9	dispensable
pan_gene_27834	pan_gene_9737	Height_above_ear;Nodes_to_ear	Nodes_to_ear;Ratio_of_ear_height_to_total_height	1	0	0	0	0	1	0	0	0	0	0	0	0	0	0	0	0	0	0	0	0	0	0	0	0	0	2	dispensable
pan_gene_28006	pan_gene_32140	Nodes_to_ear;Tassel_branch_number;Tassel_length	Nodes_to_ear	1	0	0	0	0	0	0	0	0	0	0	0	0	0	0	0	0	0	0	0	0	0	0	0	0	0	1	private
pan_gene_28244	pan_gene_32494	Nodes_to_ear;Ratio_of_ear_height_to_total_height	Ear_row_number;Nodes_to_ear;Tassel_branch_number	0	0	1	0	0	0	0	0	0	0	0	0	0	0	0	0	0	0	0	0	0	0	0	0	0	0	1	private
pan_gene_28321	pan_gene_568	Ear_height;Nodes_to_ear;Ratio_of_ear_height_to_total_height	Nodes_per_plant;Nodes_to_ear;Ratio_of_ear_height_to_total_height;Sucrose	1	0	0	0	0	0	0	0	0	0	0	0	0	0	0	0	0	0	0	0	0	0	0	0	0	0	1	private
pan_gene_28323	pan_gene_9737	Ear_height;Nodes_above_ear;Nodes_to_ear;Ratio_of_ear_height_to_total_height	Nodes_to_ear;Ratio_of_ear_height_to_total_height	0	0	0	0	0	0	0	0	0	0	0	0	0	0	0	0	0	1	0	0	0	0	0	0	0	0	1	private
pan_gene_28328	pan_gene_32769	Ear_height;Nodes_to_ear;Ratio_of_ear_height_to_total_height	Chlorophyll_A;Ear_height;Nodes_to_ear;Plant_height	1	1	0	1	1	1	1	0	1	1	0	0	0	1	0	1	0	1	1	1	1	0	0	0	1	1	16	near-core
pan_gene_28328	pan_gene_8408	Ear_height;Nodes_to_ear;Ratio_of_ear_height_to_total_height	Days_to_anthesis;Nodes_to_ear;Starch	1	1	0	1	1	0	0	0	1	1	1	0	1	1	0	1	1	1	0	1	0	0	1	0	1	1	16	near-core
pan_gene_28436	pan_gene_32705	Nodes_to_ear;Stalk_strength	Boxcox-transformed_leaf_angle;Chlorophyll_A;Days_to_silk;Nodes_per_plant;Nodes_to_ear;Total_amino_acids	1	1	1	1	1	0	1	1	1	0	0	0	0	1	0	0	1	0	1	0	1	0	1	1	0	0	14	near-core
pan_gene_28436	pan_gene_32769	Nodes_to_ear;Stalk_strength	Chlorophyll_A;Ear_height;Nodes_to_ear;Plant_height	1	1	1	1	1	1	0	1	0	1	0	0	0	1	0	1	0	0	0	0	0	0	0	0	0	0	10	dispensable
pan_gene_28436	pan_gene_8408	Nodes_to_ear;Stalk_strength	Days_to_anthesis;Nodes_to_ear;Starch	1	1	1	1	1	1	0	1	1	1	1	0	1	1	0	1	1	0	0	1	1	0	1	1	0	1	19	near-core
pan_gene_28436	pan_gene_8845	Nodes_to_ear;Stalk_strength	Anthesis-silking_interval;Chlorophyll_A;Nodes_to_ear	1	0	0	0	1	1	1	0	0	1	1	0	0	0	0	0	1	1	1	0	1	0	0	0	1	0	11	near-core
pan_gene_29473	pan_gene_31288	Average_internode_length_(whole_plant);Nodes_to_ear;Southern_leaf_blight;Stalk_strength	Nodes_to_ear;Photoperiod_Growing-degree_days_to_silk;Tassel_branch_number	1	0	0	0	0	0	0	0	0	0	0	0	0	0	0	0	0	0	0	0	0	0	0	0	0	0	1	private
pan_gene_29473	pan_gene_31407	Average_internode_length_(whole_plant);Nodes_to_ear;Southern_leaf_blight;Stalk_strength	Nodes_to_ear	1	0	0	0	0	0	0	0	0	0	0	0	0	0	0	0	0	0	0	0	0	0	0	0	0	0	1	private
pan_gene_29473	pan_gene_49	Average_internode_length_(whole_plant);Nodes_to_ear;Southern_leaf_blight;Stalk_strength	Nodes_per_plant;Nodes_to_ear	1	0	0	0	0	0	0	0	0	0	0	0	0	0	0	0	0	0	0	0	0	0	0	0	0	0	1	private
pan_gene_29473	pan_gene_598	Average_internode_length_(whole_plant);Nodes_to_ear;Southern_leaf_blight;Stalk_strength	Nodes_to_ear	1	0	0	0	0	0	0	0	0	0	0	0	0	0	0	0	0	0	0	0	0	0	0	0	0	0	1	private
pan_gene_29473	pan_gene_8682	Average_internode_length_(whole_plant);Nodes_to_ear;Southern_leaf_blight;Stalk_strength	Nodes_to_ear	1	0	0	0	0	0	0	0	0	0	0	0	0	0	0	0	0	0	0	0	0	0	0	0	0	0	1	private
pan_gene_29473	pan_gene_8862	Average_internode_length_(whole_plant);Nodes_to_ear;Southern_leaf_blight;Stalk_strength	Nodes_to_ear;Ratio_of_ear_height_to_total_height	1	0	0	0	0	0	0	0	0	0	0	0	0	0	0	0	0	0	0	0	0	0	0	0	0	0	1	private
pan_gene_29473	pan_gene_9446	Average_internode_length_(whole_plant);Nodes_to_ear;Southern_leaf_blight;Stalk_strength	Nodes_to_ear;PCA_of_metabolites:_PC2	1	0	0	0	0	0	0	0	0	0	0	0	0	0	0	0	0	0	0	0	0	0	0	0	0	0	1	private
pan_gene_29521	pan_gene_32149	Nodes_to_ear	Nodes_to_ear	1	1	0	1	0	1	1	0	1	1	0	1	1	0	0	1	1	1	0	1	1	0	0	0	0	1	15	near-core
pan_gene_29521	pan_gene_8682	Nodes_to_ear	Nodes_to_ear	1	0	1	0	1	1	1	1	1	1	1	1	1	0	0	0	0	0	1	1	1	1	0	1	0	1	17	near-core
pan_gene_29521	pan_gene_8845	Nodes_to_ear	Anthesis-silking_interval;Chlorophyll_A;Nodes_to_ear	1	0	0	0	0	1	1	0	0	1	1	1	0	0	0	0	1	1	1	1	1	0	0	1	1	0	13	near-core
pan_gene_29521	pan_gene_9446	Nodes_to_ear	Nodes_to_ear;PCA_of_metabolites:_PC2	1	0	0	0	0	0	0	0	0	0	0	0	0	0	0	0	0	0	0	0	0	0	0	0	0	0	1	private
pan_gene_29756	pan_gene_4540	Leaf_width;Nodes_per_plant;Nodes_to_ear;Photoperiod_Growing-degree_days_to_silk;Photoperiod_growing-degree_days_to_anthesis	Nodes_to_ear;Photoperiod_Growing-degree_days_to_silk;Stalk_strength	1	0	0	1	0	1	0	0	0	0	0	0	0	0	0	0	0	0	0	1	0	0	0	0	1	0	5	dispensable
pan_gene_29756	pan_gene_9363	Leaf_width;Nodes_per_plant;Nodes_to_ear;Photoperiod_Growing-degree_days_to_silk;Photoperiod_growing-degree_days_to_anthesis	Nodes_to_ear	0	1	0	0	0	1	0	0	1	0	0	0	0	0	0	0	0	1	0	0	0	0	0	0	0	0	4	dispensable
pan_gene_29756	pan_gene_9737	Leaf_width;Nodes_per_plant;Nodes_to_ear;Photoperiod_Growing-degree_days_to_silk;Photoperiod_growing-degree_days_to_anthesis	Nodes_to_ear;Ratio_of_ear_height_to_total_height	1	0	1	1	0	1	0	0	0	0	0	0	1	1	0	0	1	1	0	1	0	0	0	0	0	1	10	dispensable
pan_gene_29844	pan_gene_5520	100_Kernel_weight;Days_to_anthesis;Nodes_to_ear	Average_internode_length_(below_ear);Boxcox-transformed_leaf_angle;Nodes_per_plant;Nodes_to_ear;Protein	1	0	0	0	0	0	0	0	0	0	0	0	0	0	0	0	0	0	0	0	0	0	0	0	0	0	1	private
pan_gene_29905	pan_gene_32738	Days_to_anthesis;Nodes_to_ear	Days_to_anthesis;Days_to_silk;Nodes_per_plant;Nodes_to_ear	1	0	0	0	0	0	0	0	1	1	1	1	1	0	1	0	1	0	0	1	1	0	1	1	1	1	14	near-core
pan_gene_29905	pan_gene_5447	Days_to_anthesis;Nodes_to_ear	Average_internode_length_(below_ear);Average_internode_length_(whole_plant);Days_to_anthesis;Ear_height;Nodes_to_ear;Tassel_length	1	0	0	0	0	0	1	0	0	1	1	1	0	1	1	0	1	1	0	0	1	0	1	0	1	1	13	near-core
pan_gene_29905	pan_gene_8831	Days_to_anthesis;Nodes_to_ear	Anthesis-silking_interval;Nodes_to_ear;Stalk_strength	1	0	0	1	0	0	0	0	1	1	1	0	1	1	0	1	1	1	0	1	1	0	1	0	0	1	14	near-core
pan_gene_29905	pan_gene_9243	Days_to_anthesis;Nodes_to_ear	Nodes_to_ear;Ratio_of_ear_height_to_total_height	1	0	0	0	0	0	1	0	1	1	0	1	1	1	1	1	1	1	0	1	1	0	1	0	0	1	15	near-core
pan_gene_29932	pan_gene_31288	Days_to_silk;Nodes_per_plant;Nodes_to_ear	Nodes_to_ear;Photoperiod_Growing-degree_days_to_silk;Tassel_branch_number	1	0	0	0	0	0	0	0	1	0	0	0	0	0	0	0	0	0	0	0	0	1	0	0	0	0	3	dispensable
pan_gene_29932	pan_gene_8682	Days_to_silk;Nodes_per_plant;Nodes_to_ear	Nodes_to_ear	1	0	1	1	0	0	1	1	1	0	1	0	0	0	0	0	0	1	0	0	1	0	1	1	0	1	12	near-core
pan_gene_29932	pan_gene_9067	Days_to_silk;Nodes_per_plant;Nodes_to_ear	Ear_height;Nodes_to_ear;Plant_height	1	0	0	0	0	0	1	1	1	0	0	0	0	0	0	0	0	0	0	0	0	0	0	0	0	0	4	dispensable
pan_gene_31288	pan_gene_32140	Nodes_to_ear;Photoperiod_Growing-degree_days_to_silk;Tassel_branch_number	Nodes_to_ear	1	0	0	0	0	1	0	0	0	0	0	0	0	0	1	0	0	0	0	0	0	0	0	0	0	0	3	dispensable
pan_gene_31288	pan_gene_8682	Nodes_to_ear;Photoperiod_Growing-degree_days_to_silk;Tassel_branch_number	Nodes_to_ear	1	0	0	0	1	1	0	0	1	1	0	0	0	0	0	0	0	0	0	0	0	1	0	0	0	1	7	dispensable
pan_gene_31288	pan_gene_9348	Nodes_to_ear;Photoperiod_Growing-degree_days_to_silk;Tassel_branch_number	Nodes_to_ear	1	0	0	0	1	1	0	0	1	0	0	0	0	0	0	1	0	0	0	0	0	0	0	0	0	0	5	dispensable
pan_gene_31288	pan_gene_9446	Nodes_to_ear;Photoperiod_Growing-degree_days_to_silk;Tassel_branch_number	Nodes_to_ear;PCA_of_metabolites:_PC2	1	0	0	0	0	0	0	0	0	0	0	0	0	0	0	0	0	0	0	0	0	0	0	0	0	0	1	private
pan_gene_31361	pan_gene_32766	Nodes_to_ear;Northern_Leaf_Blight;Ratio_of_ear_height_to_total_height	Glutamate;Nodes_to_ear;Starch	1	0	1	0	0	1	0	0	1	0	1	0	0	0	1	0	0	0	0	0	1	1	1	1	0	0	10	dispensable
pan_gene_31407	pan_gene_49	Nodes_to_ear	Nodes_per_plant;Nodes_to_ear	1	0	0	0	1	1	1	0	1	0	0	1	0	0	0	0	1	0	1	0	1	0	1	0	0	0	10	dispensable
pan_gene_32138	pan_gene_5519	Nodes_to_ear	Average_internode_length_(below_ear);Cob_diameter;Nodes_per_plant;Nodes_to_ear;Protein	0	0	0	0	1	0	0	0	0	0	0	0	0	0	0	0	0	0	0	0	0	0	0	0	0	0	1	private
pan_gene_32138	pan_gene_8682	Nodes_to_ear	Nodes_to_ear	0	0	0	0	1	0	0	0	0	0	0	0	0	0	0	0	0	0	0	0	0	0	0	0	0	0	1	private
pan_gene_32139	pan_gene_4244	Nodes_to_ear	Nodes_to_ear;Ratio_of_ear_height_to_total_height	1	0	1	0	0	1	0	0	0	0	0	0	0	1	0	0	0	0	0	1	0	0	0	0	1	1	7	dispensable
pan_gene_32139	pan_gene_5470	Nodes_to_ear	Boxcox-transformed_leaf_angle;Nodes_to_ear;Photoperiod_growing-degree_days_to_anthesis	1	0	0	0	0	0	0	0	1	0	1	0	1	0	0	0	1	0	0	0	0	0	0	0	0	0	5	dispensable
pan_gene_32139	pan_gene_7178	Nodes_to_ear	Nodes_per_plant;Nodes_to_ear	1	1	1	1	1	0	1	1	1	1	1	0	1	1	1	1	1	1	0	1	1	0	1	1	1	1	22	core
pan_gene_32139	pan_gene_8652	Nodes_to_ear	Ear_height;Ear_row_number;Nodes_to_ear;Ratio_of_ear_height_to_total_height	1	0	1	0	0	0	0	0	1	1	0	0	1	1	0	1	0	0	0	0	0	0	0	0	0	0	7	dispensable
pan_gene_32139	pan_gene_9243	Nodes_to_ear	Nodes_to_ear;Ratio_of_ear_height_to_total_height	1	1	0	0	1	0	1	1	0	0	1	0	1	0	1	1	0	1	0	1	1	0	1	0	1	0	14	near-core
pan_gene_32149	pan_gene_5519	Nodes_to_ear	Average_internode_length_(below_ear);Cob_diameter;Nodes_per_plant;Nodes_to_ear;Protein	0	0	0	0	1	0	1	0	0	1	0	1	0	0	0	1	0	0	0	0	0	0	0	1	1	0	7	dispensable
pan_gene_32149	pan_gene_8682	Nodes_to_ear	Nodes_to_ear	1	1	0	1	0	1	1	0	1	1	1	1	1	1	0	0	0	1	0	0	0	0	0	0	1	1	14	near-core
pan_gene_32149	pan_gene_8845	Nodes_to_ear	Anthesis-silking_interval;Chlorophyll_A;Nodes_to_ear	1	0	0	0	1	1	1	0	0	0	1	1	0	0	1	1	1	1	0	1	1	0	1	1	1	0	15	near-core
pan_gene_32493	pan_gene_32724	Ear_row_number;Nodes_to_ear;Tassel_branch_number	Chlorophyll_A;Ear_height;Malate;Nodes_to_ear;Total_amino_acids	1	0	0	0	0	0	0	0	0	0	0	0	0	0	0	0	0	0	0	0	0	0	0	1	0	0	2	dispensable
pan_gene_32705	pan_gene_95588	Boxcox-transformed_leaf_angle;Chlorophyll_A;Days_to_silk;Nodes_per_plant;Nodes_to_ear;Total_amino_acids	Fructose;Nodes_per_plant;Nodes_to_ear	1	0	0	0	0	1	0	0	0	1	0	0	0	0	0	0	0	0	0	0	0	0	0	0	0	0	3	dispensable
pan_gene_32705	pan_gene_96186	Boxcox-transformed_leaf_angle;Chlorophyll_A;Days_to_silk;Nodes_per_plant;Nodes_to_ear;Total_amino_acids	Nodes_above_ear;Nodes_to_ear	0	0	0	0	0	0	1	0	0	1	0	0	0	0	0	0	0	0	0	1	0	0	0	0	0	0	3	dispensable
pan_gene_32724	pan_gene_8862	Chlorophyll_A;Ear_height;Malate;Nodes_to_ear;Total_amino_acids	Nodes_to_ear;Ratio_of_ear_height_to_total_height	1	0	0	1	0	0	1	1	0	0	0	0	0	0	0	0	0	1	1	0	0	0	0	0	1	1	8	dispensable
pan_gene_32738	pan_gene_32778	Days_to_anthesis;Days_to_silk;Nodes_per_plant;Nodes_to_ear	Nodes_to_ear	1	0	0	0	0	0	0	1	1	0	0	0	0	0	0	0	1	0	0	1	1	0	0	0	0	0	6	dispensable
pan_gene_32738	pan_gene_8450	Days_to_anthesis;Days_to_silk;Nodes_per_plant;Nodes_to_ear	Nodes_to_ear;Photoperiod_growing-degree_days_to_anthesis;Ratio_of_ear_height_to_total_height	1	0	0	0	0	0	0	1	1	0	0	0	0	0	0	0	1	0	0	1	1	1	0	0	0	0	7	dispensable
pan_gene_32738	pan_gene_8831	Days_to_anthesis;Days_to_silk;Nodes_per_plant;Nodes_to_ear	Anthesis-silking_interval;Nodes_to_ear;Stalk_strength	1	0	0	0	0	0	0	1	1	0	0	0	0	0	0	0	1	0	0	1	1	1	1	0	0	0	8	dispensable
pan_gene_32738	pan_gene_9243	Days_to_anthesis;Days_to_silk;Nodes_per_plant;Nodes_to_ear	Nodes_to_ear;Ratio_of_ear_height_to_total_height	1	0	0	0	0	0	0	1	1	0	0	1	0	0	0	0	1	0	0	1	1	1	1	0	0	0	9	dispensable
pan_gene_32763	pan_gene_32779	Chlorophyll_A;Height_per_day_(until_flowering);Nodes_per_plant;Nodes_to_ear;Plant_height	Average_internode_length_(above_ear);Glutamate;Height_per_day_(until_flowering);Leaf_length;Nodes_to_ear;Plant_height	1	0	0	0	0	0	0	0	0	1	0	0	0	0	0	0	0	0	0	1	0	0	0	0	0	0	3	dispensable
pan_gene_32766	pan_gene_8399	Glutamate;Nodes_to_ear;Starch	Nodes_to_ear	1	0	0	1	1	1	0	0	1	0	0	0	0	0	0	0	0	1	0	0	1	0	0	0	0	0	7	dispensable
pan_gene_32767	pan_gene_5470	Glutamate;Nitrate;Nodes_to_ear;Plant_height;Southern_leaf_blight;Starch	Boxcox-transformed_leaf_angle;Nodes_to_ear;Photoperiod_growing-degree_days_to_anthesis	1	0	0	0	0	0	0	0	0	0	0	0	0	0	0	0	0	0	0	0	0	0	0	0	0	0	1	private
pan_gene_32767	pan_gene_9346	Glutamate;Nitrate;Nodes_to_ear;Plant_height;Southern_leaf_blight;Starch	Ear_height;Nodes_per_plant;Nodes_to_ear	1	0	0	0	0	0	0	0	0	0	0	0	0	0	0	0	0	0	0	0	0	0	0	0	0	0	1	private
pan_gene_32768	pan_gene_5520	Chlorophyll_A;Ear_height;Leaf_length;Nodes_to_ear;Southern_leaf_blight	Average_internode_length_(below_ear);Boxcox-transformed_leaf_angle;Nodes_per_plant;Nodes_to_ear;Protein	1	0	0	0	0	0	0	0	0	0	0	0	0	0	0	0	0	0	0	0	0	0	0	0	0	0	1	private
pan_gene_32769	pan_gene_8408	Chlorophyll_A;Ear_height;Nodes_to_ear;Plant_height	Days_to_anthesis;Nodes_to_ear;Starch	1	1	1	1	1	1	1	0	1	1	0	1	1	1	0	1	0	1	0	1	0	0	1	0	1	1	18	near-core
pan_gene_32769	pan_gene_98006	Chlorophyll_A;Ear_height;Nodes_to_ear;Plant_height	Nodes_per_plant;Nodes_to_ear	0	0	0	0	1	0	0	1	1	0	0	0	0	0	0	1	0	0	0	0	1	0	0	0	0	0	5	dispensable
pan_gene_32778	pan_gene_8450	Nodes_to_ear	Nodes_to_ear;Photoperiod_growing-degree_days_to_anthesis;Ratio_of_ear_height_to_total_height	1	1	1	1	1	1	1	1	1	1	1	1	1	0	1	1	1	1	1	1	1	0	1	1	1	1	24	core
pan_gene_32778	pan_gene_8831	Nodes_to_ear	Anthesis-silking_interval;Nodes_to_ear;Stalk_strength	1	1	1	1	1	1	1	1	1	1	1	1	1	1	1	1	1	1	1	1	1	0	1	1	1	1	25	core
pan_gene_32778	pan_gene_9243	Nodes_to_ear	Nodes_to_ear;Ratio_of_ear_height_to_total_height	1	1	1	1	1	1	1	1	1	1	1	1	1	1	1	1	1	1	0	1	1	0	1	1	1	1	24	core
pan_gene_4244	pan_gene_8450	Nodes_to_ear;Ratio_of_ear_height_to_total_height	Nodes_to_ear;Photoperiod_growing-degree_days_to_anthesis;Ratio_of_ear_height_to_total_height	1	1	1	1	1	0	1	0	1	1	0	1	0	1	0	0	1	1	0	1	1	0	1	1	1	1	18	near-core
pan_gene_4244	pan_gene_8652	Nodes_to_ear;Ratio_of_ear_height_to_total_height	Ear_height;Ear_row_number;Nodes_to_ear;Ratio_of_ear_height_to_total_height	1	0	1	0	0	0	0	0	0	0	0	0	0	1	0	0	0	0	0	0	0	0	0	0	0	0	3	dispensable
pan_gene_4244	pan_gene_8831	Nodes_to_ear;Ratio_of_ear_height_to_total_height	Anthesis-silking_interval;Nodes_to_ear;Stalk_strength	1	1	1	1	1	0	1	0	1	1	0	1	0	0	0	0	1	1	1	1	1	1	0	1	1	1	18	near-core
pan_gene_4244	pan_gene_9243	Nodes_to_ear;Ratio_of_ear_height_to_total_height	Nodes_to_ear;Ratio_of_ear_height_to_total_height	1	1	1	1	1	1	1	0	1	1	0	1	0	1	1	1	1	1	1	1	1	1	1	1	1	1	23	core
pan_gene_43344	pan_gene_9380	Ear_height;Nodes_per_plant;Nodes_to_ear;Starch	Ear_height;Nodes_per_plant;Nodes_to_ear;Starch	1	0	0	0	0	0	0	0	0	0	0	0	0	0	0	0	0	0	0	0	0	0	1	0	0	0	2	dispensable
pan_gene_4540	pan_gene_9737	Nodes_to_ear;Photoperiod_Growing-degree_days_to_silk;Stalk_strength	Nodes_to_ear;Ratio_of_ear_height_to_total_height	1	0	1	1	0	1	1	1	1	1	1	0	0	0	0	1	0	0	0	1	1	0	1	0	1	1	15	near-core
pan_gene_49	pan_gene_9196	Nodes_per_plant;Nodes_to_ear	Average_internode_length_(whole_plant);Ear_height;Height_above_ear;Nodes_to_ear;PCA_of_metabolites:_PC1;Ratio_of_ear_height_to_total_height;Southern_leaf_blight	1	0	0	0	0	0	0	1	0	0	0	0	0	0	0	0	0	0	0	0	0	0	0	0	0	0	2	dispensable
pan_gene_5384	pan_gene_8408	Nodes_to_ear;Ratio_of_ear_height_to_total_height;Tassel_length	Days_to_anthesis;Nodes_to_ear;Starch	1	0	1	1	1	0	1	1	1	0	0	0	1	1	0	1	0	1	0	1	1	0	0	1	1	0	15	near-core
pan_gene_5470	pan_gene_7178	Boxcox-transformed_leaf_angle;Nodes_to_ear;Photoperiod_growing-degree_days_to_anthesis	Nodes_per_plant;Nodes_to_ear	1	0	1	0	0	0	0	0	1	0	1	0	1	0	0	0	1	0	0	0	1	0	0	0	0	0	7	dispensable
pan_gene_5519	pan_gene_8682	Average_internode_length_(below_ear);Cob_diameter;Nodes_per_plant;Nodes_to_ear;Protein	Nodes_to_ear	0	0	0	0	1	0	1	0	0	1	0	1	0	0	0	1	0	0	0	0	0	1	0	1	1	0	8	dispensable
pan_gene_5519	pan_gene_8845	Average_internode_length_(below_ear);Cob_diameter;Nodes_per_plant;Nodes_to_ear;Protein	Anthesis-silking_interval;Chlorophyll_A;Nodes_to_ear	0	0	0	0	1	0	1	0	0	0	0	1	0	0	0	1	0	0	0	0	0	0	0	1	1	0	6	dispensable
pan_gene_5577	pan_gene_9364	Nodes_to_ear	Nodes_to_ear	1	0	1	1	1	0	1	1	0	0	1	0	1	0	0	1	0	0	0	1	1	0	1	1	1	1	15	near-core
pan_gene_7443	pan_gene_9737	Days_to_anthesis;Ear_height;Nodes_to_ear	Nodes_to_ear;Ratio_of_ear_height_to_total_height	0	0	0	0	0	0	0	0	0	0	0	0	1	0	0	0	0	0	0	0	0	0	0	0	0	0	1	private
pan_gene_8399	pan_gene_8862	Nodes_to_ear	Nodes_to_ear;Ratio_of_ear_height_to_total_height	1	1	0	1	1	0	1	0	1	1	0	0	1	1	0	1	0	1	1	0	1	0	0	1	1	1	16	near-core
pan_gene_8408	pan_gene_98006	Days_to_anthesis;Nodes_to_ear;Starch	Nodes_per_plant;Nodes_to_ear	0	0	0	0	1	0	0	1	1	0	0	0	0	0	0	1	0	0	0	0	0	0	0	0	0	0	4	dispensable
pan_gene_8450	pan_gene_8652	Nodes_to_ear;Photoperiod_growing-degree_days_to_anthesis;Ratio_of_ear_height_to_total_height	Ear_height;Ear_row_number;Nodes_to_ear;Ratio_of_ear_height_to_total_height	1	0	1	0	0	0	0	0	0	0	1	0	0	0	0	0	0	0	0	0	0	0	0	0	0	0	3	dispensable
pan_gene_8450	pan_gene_8829	Nodes_to_ear;Photoperiod_growing-degree_days_to_anthesis;Ratio_of_ear_height_to_total_height	Anthesis-silking_interval;Height_above_ear;Nodes_to_ear;Ratio_of_ear_height_to_total_height;Stalk_strength	1	1	1	0	1	1	1	0	0	0	1	1	0	0	0	1	0	0	0	0	1	0	0	0	0	0	10	dispensable
pan_gene_8450	pan_gene_8831	Nodes_to_ear;Photoperiod_growing-degree_days_to_anthesis;Ratio_of_ear_height_to_total_height	Anthesis-silking_interval;Nodes_to_ear;Stalk_strength	1	1	1	1	1	1	1	1	1	1	1	1	1	1	1	1	1	1	1	1	1	1	1	1	1	1	26	core
pan_gene_8450	pan_gene_9243	Nodes_to_ear;Photoperiod_growing-degree_days_to_anthesis;Ratio_of_ear_height_to_total_height	Nodes_to_ear;Ratio_of_ear_height_to_total_height	1	1	1	1	1	1	1	1	1	1	1	1	1	1	1	1	1	1	0	1	1	0	1	1	1	1	24	core
pan_gene_8652	pan_gene_8829	Ear_height;Ear_row_number;Nodes_to_ear;Ratio_of_ear_height_to_total_height	Anthesis-silking_interval;Height_above_ear;Nodes_to_ear;Ratio_of_ear_height_to_total_height;Stalk_strength	1	0	1	1	0	1	0	1	1	0	1	0	1	1	0	1	0	0	0	1	0	0	0	0	0	0	11	near-core
pan_gene_8652	pan_gene_8831	Ear_height;Ear_row_number;Nodes_to_ear;Ratio_of_ear_height_to_total_height	Anthesis-silking_interval;Nodes_to_ear;Stalk_strength	1	0	1	0	0	0	0	0	1	0	0	0	0	0	0	0	0	0	0	0	0	0	0	0	0	0	3	dispensable
pan_gene_8652	pan_gene_9243	Ear_height;Ear_row_number;Nodes_to_ear;Ratio_of_ear_height_to_total_height	Nodes_to_ear;Ratio_of_ear_height_to_total_height	1	0	1	0	0	0	0	0	1	0	0	0	0	0	0	0	0	0	0	0	0	0	0	0	0	0	3	dispensable
pan_gene_8682	pan_gene_8845	Nodes_to_ear	Anthesis-silking_interval;Chlorophyll_A;Nodes_to_ear	1	0	0	0	0	1	1	0	0	1	1	1	0	0	1	1	1	1	1	0	1	0	1	1	1	0	15	near-core
pan_gene_8682	pan_gene_9067	Nodes_to_ear	Ear_height;Nodes_to_ear;Plant_height	1	1	0	0	0	1	1	0	1	1	1	0	0	0	1	1	1	1	0	0	1	1	1	1	1	1	17	near-core
pan_gene_8682	pan_gene_9446	Nodes_to_ear	Nodes_to_ear;PCA_of_metabolites:_PC2	1	0	0	0	0	0	0	0	0	0	0	0	0	0	1	1	0	0	0	0	0	0	0	0	0	0	3	dispensable
pan_gene_8829	pan_gene_8831	Anthesis-silking_interval;Height_above_ear;Nodes_to_ear;Ratio_of_ear_height_to_total_height;Stalk_strength	Anthesis-silking_interval;Nodes_to_ear;Stalk_strength	1	0	1	0	1	0	1	0	1	0	1	1	0	0	0	1	0	0	1	0	1	0	1	0	0	0	11	near-core
pan_gene_8829	pan_gene_9243	Anthesis-silking_interval;Height_above_ear;Nodes_to_ear;Ratio_of_ear_height_to_total_height;Stalk_strength	Nodes_to_ear;Ratio_of_ear_height_to_total_height	1	0	1	0	1	0	1	0	1	0	1	1	0	0	1	1	0	0	1	0	1	0	1	0	0	0	12	near-core
pan_gene_8831	pan_gene_9243	Anthesis-silking_interval;Nodes_to_ear;Stalk_strength	Nodes_to_ear;Ratio_of_ear_height_to_total_height	1	1	1	1	1	1	1	1	1	1	1	1	1	1	1	1	1	1	1	1	1	1	1	1	1	1	26	core
pan_gene_8862	pan_gene_9446	Nodes_to_ear;Ratio_of_ear_height_to_total_height	Nodes_to_ear;PCA_of_metabolites:_PC2	1	0	0	0	0	0	0	0	0	0	0	0	0	0	0	1	0	0	1	0	0	0	0	0	0	0	3	dispensable
pan_gene_9348	pan_gene_9446	Nodes_to_ear	Nodes_to_ear;PCA_of_metabolites:_PC2	1	0	0	0	0	0	0	0	0	0	0	0	0	0	0	0	0	0	0	0	0	0	0	0	0	0	1	private
pan_gene_9378	pan_gene_9468	Nodes_to_ear	Anthesis-silking_interval;Boxcox-transformed_leaf_angle;Nodes_to_ear;PCA_of_metabolites:_PC2	1	0	0	0	0	1	0	0	0	1	0	0	0	0	1	0	0	0	0	0	1	0	1	0	0	0	6	dispensable
pan_gene_95588	pan_gene_96186	Fructose;Nodes_per_plant;Nodes_to_ear	Nodes_above_ear;Nodes_to_ear	0	0	0	0	0	0	0	0	0	1	0	0	0	0	0	0	0	0	0	0	1	0	0	0	0	0	2	dispensable
pan_gene_101108	pan_gene_1058	Nodes_to_ear	Days_to_anthesis;Nodes_to_ear;PCA_of_metabolites:_PC2	0	1	0	1	0	0	1	1	1	0	1	0	1	0	0	0	0	1	0	0	0	0	0	0	0	0	8	dispensable
pan_gene_101108	pan_gene_22878	Nodes_to_ear	Height_above_ear;Nodes_to_ear	0	1	0	0	0	0	0	0	0	1	0	0	1	0	0	1	0	1	0	0	0	0	0	0	0	0	5	dispensable
pan_gene_101108	pan_gene_23531	Nodes_to_ear	Nodes_to_ear;Starch	0	1	0	0	0	0	0	0	0	0	0	0	0	0	0	0	0	0	0	0	0	0	0	0	0	0	1	private
pan_gene_10148	pan_gene_27504	Nodes_to_ear	Average_internode_length_(below_ear);Ear_height;Nodes_to_ear	0	0	0	1	0	0	0	0	1	0	1	0	0	0	0	0	0	0	0	0	0	0	0	1	0	1	5	dispensable
pan_gene_10172	pan_gene_22216	Nodes_to_ear	Anthesis-silking_interval;Nodes_to_ear	0	1	0	0	0	0	0	0	0	0	0	0	0	0	0	0	0	0	0	0	0	0	1	0	0	0	2	dispensable
pan_gene_102098	pan_gene_10731	Nodes_to_ear	Average_internode_length_(above_ear);Nodes_to_ear	0	1	0	0	1	0	1	0	0	0	0	0	0	0	0	0	0	0	1	0	0	0	0	0	0	0	4	dispensable
pan_gene_102098	pan_gene_10829	Nodes_to_ear	100_Kernel_weight;Nodes_to_ear;Photoperiod_Growing-degree_days_to_silk;Plant_height	0	1	1	1	0	0	1	0	1	0	0	0	0	0	0	0	0	0	0	0	1	0	0	0	0	0	6	dispensable
pan_gene_102098	pan_gene_30985	Nodes_to_ear	Nodes_to_ear;PCA_of_metabolites:_PC2	0	1	0	0	0	0	0	0	0	1	1	0	1	0	1	0	0	0	0	0	0	0	0	0	1	0	6	dispensable
pan_gene_102098	pan_gene_49	Nodes_to_ear	Nodes_per_plant;Nodes_to_ear	0	1	1	0	1	0	0	0	1	0	0	0	0	0	0	0	0	0	0	0	0	0	0	0	0	0	4	dispensable
pan_gene_102098	pan_gene_9196	Nodes_to_ear	Average_internode_length_(whole_plant);Ear_height;Height_above_ear;Nodes_to_ear;PCA_of_metabolites:_PC1;Ratio_of_ear_height_to_total_height;Southern_leaf_blight	0	1	0	0	0	0	0	0	1	0	0	0	0	0	0	0	0	0	0	0	0	0	0	0	0	0	2	dispensable
pan_gene_10274	pan_gene_22216	Nodes_to_ear	Anthesis-silking_interval;Nodes_to_ear	0	1	0	0	0	0	0	0	0	0	0	0	0	0	0	0	0	0	1	0	0	1	1	0	0	0	4	dispensable
pan_gene_10274	pan_gene_29678	Nodes_to_ear	Nodes_to_ear	0	1	0	1	0	0	0	0	0	0	0	0	1	0	0	0	0	0	0	0	0	0	0	0	0	0	3	dispensable
pan_gene_10274	pan_gene_5518	Nodes_to_ear	Boxcox-transformed_leaf_angle;Days_to_anthesis;Ear_height;Nodes_to_ear	0	1	0	1	0	0	0	0	0	0	0	0	0	0	0	0	0	0	0	0	0	0	0	0	0	0	2	dispensable
pan_gene_103096	pan_gene_27892	Nodes_to_ear	Nodes_above_ear;Nodes_per_plant;Nodes_to_ear;Northern_Leaf_Blight	0	0	0	0	0	0	0	0	0	0	0	0	0	0	0	0	1	0	0	0	0	0	0	0	0	0	1	private
pan_gene_103511	pan_gene_29678	Average_internode_length_(below_ear);Nodes_to_ear;Total_amino_acids	Nodes_to_ear	0	0	0	1	0	0	0	0	0	0	0	0	0	0	0	0	0	1	0	0	0	0	0	0	0	0	2	dispensable
pan_gene_1058	pan_gene_10739	Days_to_anthesis;Nodes_to_ear;PCA_of_metabolites:_PC2	Nodes_to_ear	0	1	0	0	0	0	0	0	0	0	0	0	0	1	0	0	0	0	0	0	0	0	0	0	0	0	2	dispensable
pan_gene_1058	pan_gene_11951	Days_to_anthesis;Nodes_to_ear;PCA_of_metabolites:_PC2	Nodes_to_ear	0	1	0	0	0	0	0	0	0	0	0	0	0	0	0	0	0	0	0	0	0	0	0	0	0	0	1	private
pan_gene_1058	pan_gene_13056	Days_to_anthesis;Nodes_to_ear;PCA_of_metabolites:_PC2	Leaf_width;Nodes_to_ear	0	1	0	0	0	0	0	0	0	0	0	0	0	0	0	0	0	0	0	0	0	0	0	0	0	0	1	private
pan_gene_1058	pan_gene_13497	Days_to_anthesis;Nodes_to_ear;PCA_of_metabolites:_PC2	Nodes_to_ear	0	1	0	0	0	0	0	0	0	0	0	0	0	0	0	0	0	0	0	0	0	0	0	0	0	0	1	private
pan_gene_1058	pan_gene_16062	Days_to_anthesis;Nodes_to_ear;PCA_of_metabolites:_PC2	Days_to_anthesis;Nodes_to_ear;Southern_leaf_blight	0	1	0	1	1	0	1	0	1	0	1	0	0	0	0	0	0	0	0	0	0	0	0	1	0	0	7	dispensable
pan_gene_1058	pan_gene_18073	Days_to_anthesis;Nodes_to_ear;PCA_of_metabolites:_PC2	Nodes_to_ear;Ratio_of_ear_height_to_total_height	0	1	0	0	1	0	0	0	1	0	0	0	0	0	0	0	0	0	0	0	0	0	0	0	0	0	3	dispensable
pan_gene_1058	pan_gene_22284	Days_to_anthesis;Nodes_to_ear;PCA_of_metabolites:_PC2	Days_to_silk;Nodes_to_ear	0	1	0	0	0	0	0	0	0	0	0	0	0	0	0	0	0	0	0	0	0	0	0	0	0	0	1	private
pan_gene_1058	pan_gene_22878	Days_to_anthesis;Nodes_to_ear;PCA_of_metabolites:_PC2	Height_above_ear;Nodes_to_ear	0	1	0	0	0	0	0	0	0	0	0	0	0	0	0	0	1	0	0	0	0	0	0	1	0	0	3	dispensable
pan_gene_1058	pan_gene_2615	Days_to_anthesis;Nodes_to_ear;PCA_of_metabolites:_PC2	Days_to_silk;Ear_row_number;Nodes_per_plant;Nodes_to_ear;Plant_height	0	1	0	1	0	0	0	0	0	0	0	0	0	0	0	0	0	0	0	0	0	0	0	0	0	0	2	dispensable
pan_gene_1058	pan_gene_26392	Days_to_anthesis;Nodes_to_ear;PCA_of_metabolites:_PC2	Nodes_to_ear;Tassel_length	0	1	1	1	0	0	0	0	0	0	0	0	0	0	0	0	1	0	0	0	0	0	0	0	0	0	4	dispensable
pan_gene_1058	pan_gene_2768	Days_to_anthesis;Nodes_to_ear;PCA_of_metabolites:_PC2	Nodes_to_ear;Ratio_of_ear_height_to_total_height	0	1	1	1	1	0	1	1	1	0	0	0	0	0	0	0	0	0	0	0	0	0	0	0	0	0	7	dispensable
pan_gene_1058	pan_gene_2776	Days_to_anthesis;Nodes_to_ear;PCA_of_metabolites:_PC2	100_Kernel_weight;Days_to_anthesis;Nodes_to_ear	0	1	0	1	0	0	0	0	1	0	0	0	0	0	0	0	1	0	0	0	0	0	0	0	0	0	4	dispensable
pan_gene_1058	pan_gene_28328	Days_to_anthesis;Nodes_to_ear;PCA_of_metabolites:_PC2	Ear_height;Nodes_to_ear;Ratio_of_ear_height_to_total_height	0	1	0	0	0	0	0	0	0	0	0	0	0	0	0	0	0	0	0	0	0	0	0	1	0	0	2	dispensable
pan_gene_1058	pan_gene_8408	Days_to_anthesis;Nodes_to_ear;PCA_of_metabolites:_PC2	Days_to_anthesis;Nodes_to_ear;Starch	0	1	1	1	0	0	1	0	0	0	0	0	0	0	0	0	0	0	0	0	0	0	0	0	0	0	4	dispensable
pan_gene_1058	pan_gene_9364	Days_to_anthesis;Nodes_to_ear;PCA_of_metabolites:_PC2	Nodes_to_ear	0	1	0	1	0	0	0	0	1	0	0	0	0	1	0	0	0	0	0	0	0	0	0	0	0	0	4	dispensable
pan_gene_10686	pan_gene_11951	Average_internode_length_(whole_plant);Boxcox-transformed_leaf_angle;Height_per_day_(until_flowering);Nodes_to_ear;Plant_height	Nodes_to_ear	0	1	0	0	0	0	0	0	1	0	0	0	0	0	0	0	0	0	0	0	0	0	0	0	0	0	2	dispensable
pan_gene_10686	pan_gene_14498	Average_internode_length_(whole_plant);Boxcox-transformed_leaf_angle;Height_per_day_(until_flowering);Nodes_to_ear;Plant_height	Nodes_to_ear	0	1	0	0	1	0	0	0	1	0	0	0	0	0	1	1	0	0	0	0	0	0	0	0	0	0	5	dispensable
pan_gene_10686	pan_gene_14613	Average_internode_length_(whole_plant);Boxcox-transformed_leaf_angle;Height_per_day_(until_flowering);Nodes_to_ear;Plant_height	Boxcox-transformed_leaf_angle;Fumarate;Nodes_to_ear	0	1	0	0	0	0	0	0	0	0	0	0	0	0	0	0	0	0	0	0	0	0	0	0	0	0	1	private
pan_gene_10686	pan_gene_23379	Average_internode_length_(whole_plant);Boxcox-transformed_leaf_angle;Height_per_day_(until_flowering);Nodes_to_ear;Plant_height	Nodes_to_ear	0	1	0	0	0	0	0	0	0	0	0	0	0	0	0	0	0	0	0	0	0	0	0	0	0	0	1	private
pan_gene_10686	pan_gene_2615	Average_internode_length_(whole_plant);Boxcox-transformed_leaf_angle;Height_per_day_(until_flowering);Nodes_to_ear;Plant_height	Days_to_silk;Ear_row_number;Nodes_per_plant;Nodes_to_ear;Plant_height	0	1	0	0	0	0	0	0	0	0	0	0	0	0	0	0	0	0	0	0	0	0	0	0	0	0	1	private
pan_gene_10686	pan_gene_26392	Average_internode_length_(whole_plant);Boxcox-transformed_leaf_angle;Height_per_day_(until_flowering);Nodes_to_ear;Plant_height	Nodes_to_ear;Tassel_length	0	1	0	0	1	0	0	0	0	1	0	0	0	1	0	0	0	0	0	0	0	0	0	0	0	0	4	dispensable
pan_gene_10686	pan_gene_28328	Average_internode_length_(whole_plant);Boxcox-transformed_leaf_angle;Height_per_day_(until_flowering);Nodes_to_ear;Plant_height	Ear_height;Nodes_to_ear;Ratio_of_ear_height_to_total_height	0	1	0	0	1	0	0	0	0	0	0	0	0	0	0	0	0	0	0	0	0	0	0	0	0	0	2	dispensable
pan_gene_10717	pan_gene_10739	Boxcox-transformed_leaf_angle;Days_to_anthesis;Nodes_per_plant;Nodes_to_ear;Tassel_branch_number	Nodes_to_ear	0	1	0	1	1	0	0	1	0	0	0	0	0	1	0	1	0	0	0	0	0	0	0	0	0	0	6	dispensable
pan_gene_10717	pan_gene_16062	Boxcox-transformed_leaf_angle;Days_to_anthesis;Nodes_per_plant;Nodes_to_ear;Tassel_branch_number	Days_to_anthesis;Nodes_to_ear;Southern_leaf_blight	0	1	0	1	0	0	0	0	1	0	0	0	0	0	0	0	0	0	0	0	0	0	0	0	0	0	3	dispensable
pan_gene_10717	pan_gene_25351	Boxcox-transformed_leaf_angle;Days_to_anthesis;Nodes_per_plant;Nodes_to_ear;Tassel_branch_number	Nodes_to_ear	0	1	0	1	0	0	0	0	0	0	0	1	1	1	0	1	0	0	0	0	0	0	0	0	0	0	6	dispensable
pan_gene_10717	pan_gene_2653	Boxcox-transformed_leaf_angle;Days_to_anthesis;Nodes_per_plant;Nodes_to_ear;Tassel_branch_number	Days_to_anthesis;Ear_height;Nodes_to_ear	0	1	0	0	0	0	0	0	0	0	0	0	0	0	0	0	0	0	0	0	0	0	0	0	0	0	1	private
pan_gene_10717	pan_gene_2776	Boxcox-transformed_leaf_angle;Days_to_anthesis;Nodes_per_plant;Nodes_to_ear;Tassel_branch_number	100_Kernel_weight;Days_to_anthesis;Nodes_to_ear	0	1	0	1	1	0	1	1	1	0	0	1	1	1	0	0	0	0	0	0	1	0	0	1	0	0	11	near-core
pan_gene_10717	pan_gene_32558	Boxcox-transformed_leaf_angle;Days_to_anthesis;Nodes_per_plant;Nodes_to_ear;Tassel_branch_number	Nodes_to_ear	0	1	0	1	0	0	0	0	0	1	0	0	0	0	0	1	0	0	0	0	0	0	0	0	0	0	4	dispensable
pan_gene_10717	pan_gene_5384	Boxcox-transformed_leaf_angle;Days_to_anthesis;Nodes_per_plant;Nodes_to_ear;Tassel_branch_number	Nodes_to_ear;Ratio_of_ear_height_to_total_height;Tassel_length	0	1	0	0	0	0	0	0	0	0	0	0	1	1	0	0	0	0	0	0	0	0	0	0	0	0	3	dispensable
pan_gene_10717	pan_gene_9364	Boxcox-transformed_leaf_angle;Days_to_anthesis;Nodes_per_plant;Nodes_to_ear;Tassel_branch_number	Nodes_to_ear	0	1	0	0	0	0	0	0	1	0	0	0	0	0	0	0	0	0	0	0	0	0	0	0	0	0	2	dispensable
pan_gene_10731	pan_gene_2769	Average_internode_length_(above_ear);Nodes_to_ear	Nodes_to_ear;Ratio_of_ear_height_to_total_height	0	1	0	0	0	0	0	0	0	0	0	0	0	0	0	0	0	0	0	0	0	0	0	0	1	0	2	dispensable
pan_gene_10739	pan_gene_13497	Nodes_to_ear	Nodes_to_ear	0	1	0	1	1	0	0	0	0	0	0	0	0	0	0	0	0	0	0	0	0	0	0	0	0	0	3	dispensable
pan_gene_10739	pan_gene_16062	Nodes_to_ear	Days_to_anthesis;Nodes_to_ear;Southern_leaf_blight	0	1	0	0	0	0	0	0	0	0	0	0	0	0	0	0	0	0	0	0	0	0	0	0	0	0	1	private
pan_gene_10739	pan_gene_18073	Nodes_to_ear	Nodes_to_ear;Ratio_of_ear_height_to_total_height	0	1	0	0	1	0	0	0	0	0	0	0	0	0	0	0	0	0	0	0	0	0	0	0	0	0	2	dispensable
pan_gene_10739	pan_gene_26392	Nodes_to_ear	Nodes_to_ear;Tassel_length	0	1	0	1	1	0	0	1	0	1	0	1	0	1	0	1	0	0	0	0	1	0	0	0	0	0	9	dispensable
pan_gene_10739	pan_gene_2653	Nodes_to_ear	Days_to_anthesis;Ear_height;Nodes_to_ear	0	1	0	0	0	0	0	0	0	0	0	0	0	0	0	1	0	0	0	0	0	0	0	0	0	0	2	dispensable
pan_gene_10739	pan_gene_2776	Nodes_to_ear	100_Kernel_weight;Days_to_anthesis;Nodes_to_ear	0	1	0	1	1	0	1	1	0	0	0	1	0	0	0	0	0	0	0	0	0	0	0	0	1	0	7	dispensable
pan_gene_10739	pan_gene_32558	Nodes_to_ear	Nodes_to_ear	0	1	0	0	0	0	0	0	0	0	0	0	0	0	0	1	0	0	0	0	0	0	0	0	0	0	2	dispensable
pan_gene_10739	pan_gene_5384	Nodes_to_ear	Nodes_to_ear;Ratio_of_ear_height_to_total_height;Tassel_length	0	1	0	0	0	0	0	0	0	0	0	0	0	0	0	0	0	0	0	0	0	0	0	0	0	0	1	private
pan_gene_10739	pan_gene_9364	Nodes_to_ear	Nodes_to_ear	0	1	0	0	1	0	0	0	0	0	0	0	0	1	0	0	0	1	0	0	0	0	0	0	0	0	4	dispensable
pan_gene_10815	pan_gene_96481	Average_internode_length_(whole_plant);Leaf_width;Nodes_to_ear	Nodes_to_ear;PCA_of_metabolites:_PC2	0	1	0	1	1	0	0	1	1	1	1	1	0	0	1	1	0	1	1	1	1	1	0	1	0	0	16	near-core
pan_gene_10824	pan_gene_33312	Ear_height;Nodes_to_ear;Photoperiod_Growing-degree_days_to_silk;Plant_height	Nodes_to_ear	0	1	0	0	0	0	0	0	0	0	0	0	0	0	0	0	0	0	0	0	0	0	0	0	0	0	1	private
pan_gene_10829	pan_gene_8862	100_Kernel_weight;Nodes_to_ear;Photoperiod_Growing-degree_days_to_silk;Plant_height	Nodes_to_ear;Ratio_of_ear_height_to_total_height	0	1	0	0	1	0	0	0	1	0	0	1	0	0	0	1	0	1	1	0	0	0	1	1	1	0	10	dispensable
pan_gene_10871	pan_gene_28414	Leaf_width;Nodes_to_ear	Nodes_above_ear;Nodes_to_ear	0	1	0	0	0	0	0	0	0	0	0	0	0	0	0	0	0	0	0	0	0	0	0	0	0	0	1	private
pan_gene_10924	pan_gene_29678	Nodes_to_ear;Tassel_branch_number	Nodes_to_ear	0	0	0	0	0	0	0	0	0	0	1	0	0	0	0	0	0	0	0	0	0	0	0	0	0	0	1	private
pan_gene_10973	pan_gene_29032	Nodes_to_ear;Ratio_of_ear_height_to_total_height	Nodes_to_ear	0	1	0	0	0	0	0	0	0	0	0	0	0	0	0	0	0	0	0	0	0	0	0	0	0	0	1	private
pan_gene_11172	pan_gene_27834	Nodes_to_ear;Ratio_of_ear_height_to_total_height	Height_above_ear;Nodes_to_ear	0	1	0	1	0	0	1	0	1	0	0	0	0	0	0	0	0	0	0	1	1	0	1	0	0	1	8	dispensable
pan_gene_11172	pan_gene_29756	Nodes_to_ear;Ratio_of_ear_height_to_total_height	Leaf_width;Nodes_per_plant;Nodes_to_ear;Photoperiod_Growing-degree_days_to_silk;Photoperiod_growing-degree_days_to_anthesis	0	1	0	0	0	0	1	0	1	0	0	0	0	0	0	1	0	1	0	0	0	0	0	0	0	1	6	dispensable
pan_gene_11172	pan_gene_9363	Nodes_to_ear;Ratio_of_ear_height_to_total_height	Nodes_to_ear	0	1	0	0	0	0	0	0	1	0	0	0	0	0	0	0	0	0	0	0	0	0	0	0	0	1	3	dispensable
pan_gene_11173	pan_gene_26708	Nodes_to_ear;Ratio_of_ear_height_to_total_height;Tassel_branch_number	Days_to_anthesis;Days_to_silk;Nodes_per_plant;Nodes_to_ear	0	0	0	0	0	1	0	0	0	0	0	0	0	0	0	0	0	0	0	0	0	0	0	0	0	0	1	private
pan_gene_11174	pan_gene_12016	Average_internode_length_(below_ear);Nodes_to_ear;Southern_leaf_blight	Nodes_per_plant;Nodes_to_ear;Photoperiod_Growing-degree_days_to_silk;Photoperiod_growing-degree_days_to_anthesis;Southern_leaf_blight	0	1	0	0	1	0	0	0	0	0	0	0	0	0	0	0	0	0	0	0	0	0	0	0	0	0	2	dispensable
pan_gene_11174	pan_gene_25134	Average_internode_length_(below_ear);Nodes_to_ear;Southern_leaf_blight	Nodes_to_ear;Stalk_strength	0	1	0	0	0	0	0	0	0	0	0	0	0	0	0	0	0	0	0	0	0	0	0	0	0	0	1	private
pan_gene_11174	pan_gene_2540	Average_internode_length_(below_ear);Nodes_to_ear;Southern_leaf_blight	Nodes_to_ear	0	1	1	1	1	1	0	0	0	1	1	1	0	0	0	1	0	1	0	1	1	1	0	1	0	1	15	near-core
pan_gene_11174	pan_gene_2565	Average_internode_length_(below_ear);Nodes_to_ear;Southern_leaf_blight	Nodes_to_ear	0	0	0	0	0	0	0	0	0	0	0	1	0	0	1	1	0	1	0	0	0	1	0	1	0	0	6	dispensable
pan_gene_11174	pan_gene_2572	Average_internode_length_(below_ear);Nodes_to_ear;Southern_leaf_blight	Nodes_per_plant;Nodes_to_ear	0	1	0	0	0	0	0	0	0	0	0	0	0	1	0	0	0	1	0	0	0	0	0	0	0	0	3	dispensable
pan_gene_11174	pan_gene_26142	Average_internode_length_(below_ear);Nodes_to_ear;Southern_leaf_blight	Nodes_to_ear	0	1	0	0	0	0	0	0	0	0	0	0	0	0	0	0	0	0	0	0	0	0	0	0	0	0	1	private
pan_gene_11174	pan_gene_26665	Average_internode_length_(below_ear);Nodes_to_ear;Southern_leaf_blight	Ear_height;Leaf_width;Nodes_per_plant;Nodes_to_ear	0	1	0	0	0	0	0	0	0	0	0	0	0	1	0	0	0	0	0	0	0	0	0	0	0	0	2	dispensable
pan_gene_11174	pan_gene_28243	Average_internode_length_(below_ear);Nodes_to_ear;Southern_leaf_blight	Nodes_to_ear;Ratio_of_ear_height_to_total_height	0	1	0	0	1	0	0	0	0	0	0	0	0	0	0	0	0	0	0	0	0	1	0	0	0	0	3	dispensable
pan_gene_11174	pan_gene_28328	Average_internode_length_(below_ear);Nodes_to_ear;Southern_leaf_blight	Ear_height;Nodes_to_ear;Ratio_of_ear_height_to_total_height	0	1	0	0	0	0	0	0	0	0	1	0	0	1	0	0	0	0	0	0	0	0	0	0	0	0	3	dispensable
pan_gene_11174	pan_gene_29595	Average_internode_length_(below_ear);Nodes_to_ear;Southern_leaf_blight	Nodes_to_ear;PCA_of_metabolites:_PC1;Photoperiod_Growing-degree_days_to_silk;Photoperiod_growing-degree_days_to_anthesis;Tassel_length	0	1	0	1	0	0	0	0	0	0	1	0	0	0	0	0	0	0	0	0	0	1	0	0	0	0	4	dispensable
pan_gene_11174	pan_gene_32149	Average_internode_length_(below_ear);Nodes_to_ear;Southern_leaf_blight	Nodes_to_ear	0	1	0	1	0	1	1	0	0	1	1	1	0	0	1	1	1	1	0	1	0	0	0	1	1	1	15	near-core
pan_gene_11174	pan_gene_5623	Average_internode_length_(below_ear);Nodes_to_ear;Southern_leaf_blight	Nodes_to_ear	0	1	0	0	0	0	0	0	0	0	0	0	0	0	0	0	1	0	1	0	0	0	0	0	0	0	3	dispensable
pan_gene_11174	pan_gene_8408	Average_internode_length_(below_ear);Nodes_to_ear;Southern_leaf_blight	Days_to_anthesis;Nodes_to_ear;Starch	0	1	0	0	0	1	0	0	0	0	0	0	0	1	0	0	0	0	0	0	0	0	0	0	0	0	3	dispensable
pan_gene_11174	pan_gene_9067	Average_internode_length_(below_ear);Nodes_to_ear;Southern_leaf_blight	Ear_height;Nodes_to_ear;Plant_height	0	1	0	0	0	1	1	0	0	1	1	1	1	0	1	1	1	1	0	0	1	1	0	1	1	1	16	near-core
pan_gene_11175	pan_gene_27892	Average_internode_length_(below_ear);Nodes_to_ear;Southern_leaf_blight	Nodes_above_ear;Nodes_per_plant;Nodes_to_ear;Northern_Leaf_Blight	0	0	0	0	0	0	0	0	0	0	0	0	0	1	0	0	0	0	0	0	0	0	0	0	0	0	1	private
pan_gene_11192	pan_gene_25351	Ear_height;Nodes_to_ear;Ratio_of_ear_height_to_total_height	Nodes_to_ear	0	1	0	0	0	0	0	0	0	0	0	0	0	0	0	0	0	0	0	0	0	0	0	0	0	0	1	private
pan_gene_11329	pan_gene_25296	Nodes_to_ear;Ratio_of_ear_height_to_total_height	Ear_row_number;Nodes_to_ear	0	1	0	0	0	0	1	0	0	0	0	1	0	0	0	0	0	0	0	0	0	0	0	0	0	0	3	dispensable
pan_gene_11598	pan_gene_14719	Average_internode_length_(above_ear);Days_to_anthesis;Days_to_silk;Malate;Nodes_to_ear;Stalk_strength	Ear_height;Nodes_to_ear;Tassel_branch_number	0	1	0	0	0	0	0	0	0	0	0	0	0	0	0	0	0	0	1	0	0	0	0	0	0	0	2	dispensable
pan_gene_11598	pan_gene_21881	Average_internode_length_(above_ear);Days_to_anthesis;Days_to_silk;Malate;Nodes_to_ear;Stalk_strength	Anthesis-silking_interval;Ear_height;Leaf_width;Nodes_to_ear;Ratio_of_ear_height_to_total_height	0	1	0	0	0	0	0	0	0	0	0	0	0	0	0	0	0	0	1	0	0	0	0	0	0	0	2	dispensable
pan_gene_11598	pan_gene_22414	Average_internode_length_(above_ear);Days_to_anthesis;Days_to_silk;Malate;Nodes_to_ear;Stalk_strength	Ear_height;Leaf_width;Nodes_to_ear;Ratio_of_ear_height_to_total_height	0	1	0	0	0	0	0	0	0	0	0	0	0	0	0	0	0	0	0	0	0	0	0	0	0	0	1	private
pan_gene_11598	pan_gene_22520	Average_internode_length_(above_ear);Days_to_anthesis;Days_to_silk;Malate;Nodes_to_ear;Stalk_strength	100_Kernel_weight;Anthesis-silking_interval;Nodes_to_ear	0	1	0	0	0	0	0	0	0	0	0	0	0	0	0	0	0	0	0	0	0	0	1	0	0	0	2	dispensable
pan_gene_11598	pan_gene_25481	Average_internode_length_(above_ear);Days_to_anthesis;Days_to_silk;Malate;Nodes_to_ear;Stalk_strength	Ear_height;Nodes_per_plant;Nodes_to_ear	0	1	0	0	0	0	0	0	0	0	0	0	0	0	0	0	0	0	1	0	0	0	0	0	0	0	2	dispensable
pan_gene_11598	pan_gene_25713	Average_internode_length_(above_ear);Days_to_anthesis;Days_to_silk;Malate;Nodes_to_ear;Stalk_strength	Nodes_to_ear	0	1	0	0	0	1	0	0	0	0	0	0	0	0	0	0	0	0	0	0	1	0	0	0	0	0	3	dispensable
pan_gene_11598	pan_gene_26646	Average_internode_length_(above_ear);Days_to_anthesis;Days_to_silk;Malate;Nodes_to_ear;Stalk_strength	Days_to_anthesis;Days_to_silk;Nodes_to_ear;Ratio_of_ear_height_to_total_height	0	1	0	0	0	0	0	0	0	0	0	0	0	0	0	0	0	0	0	0	0	0	1	0	0	0	2	dispensable
pan_gene_11598	pan_gene_26694	Average_internode_length_(above_ear);Days_to_anthesis;Days_to_silk;Malate;Nodes_to_ear;Stalk_strength	Days_to_anthesis;Days_to_silk;Ear_height;Nodes_to_ear;Photoperiod_Growing-degree_days_to_silk;Plant_height;Tassel_branch_number	0	1	0	0	0	0	0	0	0	0	0	0	0	0	0	0	0	0	1	0	0	0	0	0	0	0	2	dispensable
pan_gene_11598	pan_gene_2674	Average_internode_length_(above_ear);Days_to_anthesis;Days_to_silk;Malate;Nodes_to_ear;Stalk_strength	Days_to_anthesis;Nodes_per_plant;Nodes_to_ear	0	1	0	1	0	0	0	0	0	0	0	0	0	0	0	0	1	0	0	0	1	0	0	0	0	0	4	dispensable
pan_gene_11598	pan_gene_27886	Average_internode_length_(above_ear);Days_to_anthesis;Days_to_silk;Malate;Nodes_to_ear;Stalk_strength	Boxcox-transformed_leaf_angle;Nodes_per_plant;Nodes_to_ear	0	1	0	0	0	0	0	0	0	0	0	0	0	0	0	0	1	0	1	0	1	0	0	0	0	0	4	dispensable
pan_gene_11598	pan_gene_31681	Average_internode_length_(above_ear);Days_to_anthesis;Days_to_silk;Malate;Nodes_to_ear;Stalk_strength	Nodes_to_ear	0	1	0	0	0	0	0	0	0	0	0	0	0	0	0	0	0	0	0	0	0	0	0	0	0	0	1	private
pan_gene_11598	pan_gene_32140	Average_internode_length_(above_ear);Days_to_anthesis;Days_to_silk;Malate;Nodes_to_ear;Stalk_strength	Nodes_to_ear	0	1	0	0	0	0	0	0	0	0	0	0	0	0	0	0	0	0	0	0	0	0	0	0	0	0	1	private
pan_gene_11598	pan_gene_32522	Average_internode_length_(above_ear);Days_to_anthesis;Days_to_silk;Malate;Nodes_to_ear;Stalk_strength	Days_to_anthesis;Nodes_to_ear	0	1	1	0	0	0	0	0	0	0	0	0	0	0	0	0	0	0	1	0	0	0	0	0	0	0	3	dispensable
pan_gene_11598	pan_gene_32763	Average_internode_length_(above_ear);Days_to_anthesis;Days_to_silk;Malate;Nodes_to_ear;Stalk_strength	Chlorophyll_A;Height_per_day_(until_flowering);Nodes_per_plant;Nodes_to_ear;Plant_height	0	1	0	0	0	0	0	0	0	1	1	0	0	0	0	0	0	0	0	1	0	0	1	0	0	0	5	dispensable
pan_gene_11598	pan_gene_8463	Average_internode_length_(above_ear);Days_to_anthesis;Days_to_silk;Malate;Nodes_to_ear;Stalk_strength	Nodes_to_ear	0	1	0	0	0	0	0	0	0	0	0	0	0	0	0	0	0	0	1	0	0	0	0	0	0	0	2	dispensable
pan_gene_11598	pan_gene_8682	Average_internode_length_(above_ear);Days_to_anthesis;Days_to_silk;Malate;Nodes_to_ear;Stalk_strength	Nodes_to_ear	0	1	0	0	0	0	0	0	0	0	0	0	0	0	0	0	0	0	1	0	0	0	0	0	0	0	2	dispensable
pan_gene_11902	pan_gene_27947	Nodes_per_plant;Nodes_to_ear	Days_to_silk;Nodes_per_plant;Nodes_to_ear;Starch	0	1	0	0	0	0	0	0	0	0	0	0	0	0	0	0	0	0	0	0	0	0	1	0	1	0	3	dispensable
pan_gene_11920	pan_gene_28321	Ear_height;Nodes_per_plant;Nodes_to_ear;Tassel_branch_number;Total_amino_acids	Ear_height;Nodes_to_ear;Ratio_of_ear_height_to_total_height	0	0	1	0	0	0	0	0	0	0	0	0	0	0	0	0	0	0	0	0	0	0	0	0	0	0	1	private
pan_gene_11933	pan_gene_13825	Average_internode_length_(above_ear);Nodes_per_plant;Nodes_to_ear	Nodes_to_ear	0	1	0	1	0	0	1	0	1	0	0	1	0	0	0	0	0	0	0	0	0	0	1	0	1	1	8	dispensable
pan_gene_11933	pan_gene_25481	Average_internode_length_(above_ear);Nodes_per_plant;Nodes_to_ear	Ear_height;Nodes_per_plant;Nodes_to_ear	0	1	0	1	0	1	1	0	1	1	0	1	1	0	1	0	1	0	1	0	0	0	1	1	1	0	14	near-core
pan_gene_11933	pan_gene_2568	Average_internode_length_(above_ear);Nodes_per_plant;Nodes_to_ear	Ear_height;Ear_row_number;Glutamate;Nodes_per_plant;Nodes_to_ear;Plant_height	0	1	0	1	0	1	1	0	1	0	0	1	1	0	1	0	0	0	0	0	0	0	1	0	1	0	10	dispensable
pan_gene_11933	pan_gene_26694	Average_internode_length_(above_ear);Nodes_per_plant;Nodes_to_ear	Days_to_anthesis;Days_to_silk;Ear_height;Nodes_to_ear;Photoperiod_Growing-degree_days_to_silk;Plant_height;Tassel_branch_number	0	1	0	1	0	1	0	0	1	0	0	0	0	1	0	1	0	0	1	0	0	0	0	1	0	1	9	dispensable
pan_gene_11933	pan_gene_28765	Average_internode_length_(above_ear);Nodes_per_plant;Nodes_to_ear	Nodes_to_ear	0	1	0	0	0	1	0	0	0	0	0	1	0	0	1	0	0	0	0	0	0	0	1	1	0	0	6	dispensable
pan_gene_11933	pan_gene_5616	Average_internode_length_(above_ear);Nodes_per_plant;Nodes_to_ear	Nodes_per_plant;Nodes_to_ear	0	0	0	1	0	1	0	0	0	0	0	1	0	0	0	0	0	0	1	0	0	0	1	0	0	0	5	dispensable
pan_gene_11933	pan_gene_8446	Average_internode_length_(above_ear);Nodes_per_plant;Nodes_to_ear	Ear_height;Nodes_per_plant;Nodes_to_ear;Stalk_strength;Tassel_branch_number	0	0	0	0	0	1	0	0	0	0	0	0	0	0	0	0	0	0	0	0	0	0	0	0	0	0	1	private
pan_gene_11933	pan_gene_8682	Average_internode_length_(above_ear);Nodes_per_plant;Nodes_to_ear	Nodes_to_ear	0	1	1	1	0	1	1	0	1	0	1	1	1	0	1	1	1	1	1	0	1	0	1	0	1	1	18	near-core
pan_gene_11933	pan_gene_8862	Average_internode_length_(above_ear);Nodes_per_plant;Nodes_to_ear	Nodes_to_ear;Ratio_of_ear_height_to_total_height	0	1	1	0	0	0	1	0	1	0	1	1	0	0	0	0	0	0	0	0	1	0	1	0	0	1	9	dispensable
pan_gene_11945	pan_gene_25297	Days_to_anthesis;Days_to_silk;Nodes_to_ear	Average_internode_length_(below_ear);Nodes_to_ear	0	1	0	1	0	0	0	0	0	0	0	0	0	0	1	0	0	0	0	0	0	0	1	0	0	0	4	dispensable
pan_gene_11945	pan_gene_32724	Days_to_anthesis;Days_to_silk;Nodes_to_ear	Chlorophyll_A;Ear_height;Malate;Nodes_to_ear;Total_amino_acids	0	1	0	0	0	0	0	0	0	0	0	0	0	0	0	0	0	0	0	0	0	0	0	0	0	0	1	private
pan_gene_11951	pan_gene_13497	Nodes_to_ear	Nodes_to_ear	0	1	1	0	0	0	0	1	0	0	0	1	1	0	0	1	0	1	0	0	1	0	0	0	0	0	8	dispensable
pan_gene_11951	pan_gene_14498	Nodes_to_ear	Nodes_to_ear	0	1	0	0	1	0	1	1	1	0	0	1	0	0	0	1	0	0	0	0	0	0	0	0	0	0	7	dispensable
pan_gene_11951	pan_gene_22284	Nodes_to_ear	Days_to_silk;Nodes_to_ear	0	1	0	0	1	0	1	1	0	1	0	1	1	0	0	0	0	0	0	0	0	0	0	0	1	1	9	dispensable
pan_gene_11951	pan_gene_26392	Nodes_to_ear	Nodes_to_ear;Tassel_length	0	1	0	0	1	0	0	0	0	1	0	1	1	0	0	1	0	0	0	0	0	0	0	0	0	0	6	dispensable
pan_gene_11951	pan_gene_2653	Nodes_to_ear	Days_to_anthesis;Ear_height;Nodes_to_ear	0	1	1	0	0	0	0	0	0	0	0	0	1	0	0	0	0	0	0	0	0	0	0	0	0	0	3	dispensable
pan_gene_11951	pan_gene_317	Nodes_to_ear	Days_to_anthesis;Days_to_silk;Ear_height;Nodes_to_ear;Plant_height;Tassel_length	0	1	0	0	0	0	0	0	0	0	1	0	0	0	0	0	0	0	1	0	0	0	1	0	0	0	4	dispensable
pan_gene_11951	pan_gene_8653	Nodes_to_ear	Ear_height;Nodes_to_ear	0	1	0	0	0	0	0	0	0	0	1	0	0	0	0	0	0	0	0	0	0	1	0	0	0	0	3	dispensable
pan_gene_11951	pan_gene_9364	Nodes_to_ear	Nodes_to_ear	0	1	0	0	0	0	0	0	0	0	0	0	0	0	0	0	0	0	0	0	0	0	0	0	0	0	1	private
pan_gene_11951	pan_gene_98006	Nodes_to_ear	Nodes_per_plant;Nodes_to_ear	0	0	1	0	0	0	0	0	0	0	0	0	1	0	0	1	0	0	0	0	0	0	0	0	0	0	3	dispensable
pan_gene_11974	pan_gene_14613	Nodes_to_ear	Boxcox-transformed_leaf_angle;Fumarate;Nodes_to_ear	0	1	0	0	1	0	0	0	0	0	0	0	0	0	0	0	0	0	0	0	0	0	0	0	0	0	2	dispensable
pan_gene_12016	pan_gene_12394	Nodes_per_plant;Nodes_to_ear;Photoperiod_Growing-degree_days_to_silk;Photoperiod_growing-degree_days_to_anthesis;Southern_leaf_blight	Nodes_to_ear	0	1	0	0	0	0	0	1	1	0	0	0	1	0	0	0	0	1	0	0	0	0	0	0	0	1	6	dispensable
pan_gene_12016	pan_gene_13056	Nodes_per_plant;Nodes_to_ear;Photoperiod_Growing-degree_days_to_silk;Photoperiod_growing-degree_days_to_anthesis;Southern_leaf_blight	Leaf_width;Nodes_to_ear	0	1	1	0	0	1	0	0	0	0	1	0	1	0	0	0	0	0	0	0	0	1	0	0	0	0	6	dispensable
pan_gene_12016	pan_gene_1790	Nodes_per_plant;Nodes_to_ear;Photoperiod_Growing-degree_days_to_silk;Photoperiod_growing-degree_days_to_anthesis;Southern_leaf_blight	Height_per_day_(until_flowering);Nodes_to_ear;PCA_of_metabolites:_PC2	0	1	1	0	0	0	1	0	0	0	0	0	0	0	1	1	0	0	1	0	0	1	0	0	0	0	7	dispensable
pan_gene_12016	pan_gene_22285	Nodes_per_plant;Nodes_to_ear;Photoperiod_Growing-degree_days_to_silk;Photoperiod_growing-degree_days_to_anthesis;Southern_leaf_blight	Nodes_to_ear	0	1	0	1	1	1	0	0	0	0	1	0	0	0	1	0	1	1	1	0	0	1	1	1	1	1	14	near-core
pan_gene_12016	pan_gene_2565	Nodes_per_plant;Nodes_to_ear;Photoperiod_Growing-degree_days_to_silk;Photoperiod_growing-degree_days_to_anthesis;Southern_leaf_blight	Nodes_to_ear	0	0	0	0	0	0	0	0	0	0	0	0	0	0	0	0	0	1	0	0	0	0	0	1	0	0	2	dispensable
pan_gene_12016	pan_gene_26142	Nodes_per_plant;Nodes_to_ear;Photoperiod_Growing-degree_days_to_silk;Photoperiod_growing-degree_days_to_anthesis;Southern_leaf_blight	Nodes_to_ear	0	1	0	0	0	0	0	0	0	0	0	0	0	0	0	0	0	0	0	0	0	1	0	0	0	1	3	dispensable
pan_gene_12016	pan_gene_26665	Nodes_per_plant;Nodes_to_ear;Photoperiod_Growing-degree_days_to_silk;Photoperiod_growing-degree_days_to_anthesis;Southern_leaf_blight	Ear_height;Leaf_width;Nodes_per_plant;Nodes_to_ear	0	1	0	0	0	0	0	0	0	0	0	0	0	0	0	0	0	0	0	0	0	0	0	0	0	0	1	private
pan_gene_12016	pan_gene_26694	Nodes_per_plant;Nodes_to_ear;Photoperiod_Growing-degree_days_to_silk;Photoperiod_growing-degree_days_to_anthesis;Southern_leaf_blight	Days_to_anthesis;Days_to_silk;Ear_height;Nodes_to_ear;Photoperiod_Growing-degree_days_to_silk;Plant_height;Tassel_branch_number	0	1	1	0	1	1	1	1	1	0	1	1	1	0	1	1	1	1	0	1	0	1	1	1	0	1	19	near-core
pan_gene_12016	pan_gene_28436	Nodes_per_plant;Nodes_to_ear;Photoperiod_Growing-degree_days_to_silk;Photoperiod_growing-degree_days_to_anthesis;Southern_leaf_blight	Nodes_to_ear;Stalk_strength	0	1	1	0	0	0	0	0	0	0	0	0	1	0	0	1	0	1	0	0	0	0	0	0	0	0	5	dispensable
pan_gene_12016	pan_gene_29521	Nodes_per_plant;Nodes_to_ear;Photoperiod_Growing-degree_days_to_silk;Photoperiod_growing-degree_days_to_anthesis;Southern_leaf_blight	Nodes_to_ear	0	1	0	0	0	1	0	0	1	0	0	0	1	0	0	0	0	1	0	0	0	0	0	0	0	1	6	dispensable
pan_gene_12016	pan_gene_32149	Nodes_per_plant;Nodes_to_ear;Photoperiod_Growing-degree_days_to_silk;Photoperiod_growing-degree_days_to_anthesis;Southern_leaf_blight	Nodes_to_ear	0	1	0	0	0	1	0	0	0	0	1	0	0	0	0	0	0	1	0	0	0	0	1	1	0	0	6	dispensable
pan_gene_12016	pan_gene_32494	Nodes_per_plant;Nodes_to_ear;Photoperiod_Growing-degree_days_to_silk;Photoperiod_growing-degree_days_to_anthesis;Southern_leaf_blight	Ear_row_number;Nodes_to_ear;Tassel_branch_number	0	1	0	0	0	0	0	0	0	0	0	0	0	0	0	0	0	0	0	0	0	0	0	0	0	0	1	private
pan_gene_12016	pan_gene_5623	Nodes_per_plant;Nodes_to_ear;Photoperiod_Growing-degree_days_to_silk;Photoperiod_growing-degree_days_to_anthesis;Southern_leaf_blight	Nodes_to_ear	0	1	0	0	0	0	0	0	0	0	0	0	0	0	0	0	0	1	0	0	0	0	0	0	0	0	2	dispensable
pan_gene_12016	pan_gene_8408	Nodes_per_plant;Nodes_to_ear;Photoperiod_Growing-degree_days_to_silk;Photoperiod_growing-degree_days_to_anthesis;Southern_leaf_blight	Days_to_anthesis;Nodes_to_ear;Starch	0	1	0	0	0	0	0	0	0	0	0	0	0	0	0	0	0	0	0	0	0	0	0	0	0	0	1	private
pan_gene_12016	pan_gene_8845	Nodes_per_plant;Nodes_to_ear;Photoperiod_Growing-degree_days_to_silk;Photoperiod_growing-degree_days_to_anthesis;Southern_leaf_blight	Anthesis-silking_interval;Chlorophyll_A;Nodes_to_ear	0	0	1	0	0	1	0	0	0	0	0	0	0	0	0	1	0	1	0	0	0	0	1	1	0	0	6	dispensable
pan_gene_12390	pan_gene_2751	Nodes_to_ear	Anthesis-silking_interval;Nodes_to_ear	0	1	0	0	0	1	1	0	0	1	0	0	0	0	0	0	0	0	0	0	0	0	0	0	0	0	4	dispensable
pan_gene_12390	pan_gene_5622	Nodes_to_ear	Nodes_to_ear	0	1	0	0	0	0	0	0	0	0	0	0	0	0	0	0	0	0	0	0	0	0	0	0	0	0	1	private
pan_gene_12394	pan_gene_21881	Nodes_to_ear	Anthesis-silking_interval;Ear_height;Leaf_width;Nodes_to_ear;Ratio_of_ear_height_to_total_height	0	1	0	1	0	0	0	0	1	0	0	1	0	1	0	0	0	0	1	0	0	0	0	0	0	0	6	dispensable
pan_gene_12394	pan_gene_2565	Nodes_to_ear	Nodes_to_ear	0	0	0	0	0	0	0	0	0	0	0	1	0	1	0	1	0	1	0	0	0	0	0	0	0	0	4	dispensable
pan_gene_12394	pan_gene_26653	Nodes_to_ear	Ear_height;Leaf_width;Nodes_above_ear;Nodes_per_plant;Nodes_to_ear;Plant_height	0	1	1	0	0	0	0	1	1	1	0	0	0	1	0	0	0	0	0	0	0	0	0	0	0	1	7	dispensable
pan_gene_12394	pan_gene_26665	Nodes_to_ear	Ear_height;Leaf_width;Nodes_per_plant;Nodes_to_ear	0	1	0	0	0	0	0	0	0	0	0	0	0	0	0	0	0	0	0	1	0	0	0	0	0	0	2	dispensable
pan_gene_12394	pan_gene_32149	Nodes_to_ear	Nodes_to_ear	0	1	0	0	0	0	0	0	1	1	0	1	0	1	0	0	0	1	1	0	0	0	0	0	0	0	7	dispensable
pan_gene_12394	pan_gene_32494	Nodes_to_ear	Ear_row_number;Nodes_to_ear;Tassel_branch_number	0	1	0	0	0	0	1	0	0	1	0	0	0	0	0	1	1	0	0	0	0	0	0	0	0	0	5	dispensable
pan_gene_12394	pan_gene_96186	Nodes_to_ear	Nodes_above_ear;Nodes_to_ear	0	0	0	0	0	0	0	0	0	1	0	0	0	0	0	0	0	0	0	0	0	0	0	0	0	0	1	private
pan_gene_13056	pan_gene_13497	Leaf_width;Nodes_to_ear	Nodes_to_ear	0	1	0	0	0	0	0	0	1	0	0	0	0	0	0	0	0	0	0	1	0	0	0	0	0	1	4	dispensable
pan_gene_13056	pan_gene_1790	Leaf_width;Nodes_to_ear	Height_per_day_(until_flowering);Nodes_to_ear;PCA_of_metabolites:_PC2	0	1	1	0	0	0	0	0	0	0	0	0	0	0	0	0	0	0	0	0	0	1	0	0	0	0	3	dispensable
pan_gene_13056	pan_gene_18073	Leaf_width;Nodes_to_ear	Nodes_to_ear;Ratio_of_ear_height_to_total_height	0	1	0	0	0	0	0	0	0	0	1	0	0	0	0	0	0	0	0	0	1	0	0	0	0	0	3	dispensable
pan_gene_13056	pan_gene_18180	Leaf_width;Nodes_to_ear	Average_internode_length_(below_ear);Nodes_to_ear	0	1	0	0	0	0	0	0	0	0	0	0	0	0	0	0	0	0	0	0	0	0	0	0	0	0	1	private
pan_gene_13056	pan_gene_19029	Leaf_width;Nodes_to_ear	Nodes_to_ear;Ratio_of_ear_height_to_total_height	0	0	1	0	0	0	0	0	0	0	0	0	0	0	0	0	0	0	0	0	0	0	0	0	0	0	1	private
pan_gene_13056	pan_gene_26142	Leaf_width;Nodes_to_ear	Nodes_to_ear	0	1	0	0	0	0	1	0	0	0	0	0	0	0	0	0	0	0	0	1	0	1	0	1	0	1	6	dispensable
pan_gene_13056	pan_gene_2615	Leaf_width;Nodes_to_ear	Days_to_silk;Ear_row_number;Nodes_per_plant;Nodes_to_ear;Plant_height	0	1	0	0	0	0	0	0	0	0	0	1	0	0	0	0	0	0	0	0	0	0	0	1	0	0	3	dispensable
pan_gene_13056	pan_gene_26392	Leaf_width;Nodes_to_ear	Nodes_to_ear;Tassel_length	0	1	0	0	0	0	0	0	0	0	0	0	0	0	0	0	0	0	0	0	0	0	0	0	0	0	1	private
pan_gene_13056	pan_gene_2768	Leaf_width;Nodes_to_ear	Nodes_to_ear;Ratio_of_ear_height_to_total_height	0	1	0	0	0	0	0	0	0	0	0	0	0	0	0	0	0	0	0	0	0	0	0	0	0	0	1	private
pan_gene_13056	pan_gene_32769	Leaf_width;Nodes_to_ear	Chlorophyll_A;Ear_height;Nodes_to_ear;Plant_height	0	1	0	0	0	0	0	0	0	0	0	1	0	0	0	0	0	0	0	1	1	1	0	1	0	1	7	dispensable
pan_gene_13056	pan_gene_8408	Leaf_width;Nodes_to_ear	Days_to_anthesis;Nodes_to_ear;Starch	0	1	0	0	0	0	0	0	0	0	0	1	0	0	0	0	0	0	0	0	0	0	0	0	0	1	3	dispensable
pan_gene_13056	pan_gene_98006	Leaf_width;Nodes_to_ear	Nodes_per_plant;Nodes_to_ear	0	0	0	0	0	0	0	0	1	0	0	0	0	0	0	0	0	0	0	0	0	0	0	0	0	0	1	private
pan_gene_13058	pan_gene_1742	Nodes_to_ear	Boxcox-transformed_leaf_angle;Ear_height;Height_per_day_(until_flowering);Leaf_width;Nodes_per_plant;Nodes_to_ear;Plant_height;Ratio_of_ear_height_to_total_height	0	1	0	1	0	0	0	1	1	0	0	1	0	0	0	1	0	0	0	0	0	1	0	1	0	1	9	dispensable
pan_gene_131	pan_gene_25296	Nodes_to_ear	Ear_row_number;Nodes_to_ear	0	1	0	0	0	0	0	0	1	0	0	1	1	0	0	0	0	0	0	1	0	0	0	0	0	0	5	dispensable
pan_gene_131	pan_gene_96481	Nodes_to_ear	Nodes_to_ear;PCA_of_metabolites:_PC2	0	1	0	1	1	0	0	0	0	1	1	1	0	0	0	0	0	1	1	1	1	0	0	0	0	0	10	dispensable
pan_gene_132	pan_gene_22421	Nodes_to_ear	Nodes_to_ear	0	1	0	0	0	0	0	0	0	1	0	1	0	0	1	1	0	0	0	0	0	0	0	0	1	0	6	dispensable
pan_gene_132	pan_gene_26310	Nodes_to_ear	Nodes_to_ear	0	1	1	0	0	1	0	0	1	1	0	0	1	1	1	1	0	1	1	0	1	0	1	1	1	1	16	near-core
pan_gene_132	pan_gene_2675	Nodes_to_ear	Days_to_anthesis;Nodes_per_plant;Nodes_to_ear	0	1	0	0	0	1	1	0	0	1	0	0	1	0	0	0	0	0	0	0	0	0	0	0	1	0	6	dispensable
pan_gene_132	pan_gene_4244	Nodes_to_ear	Nodes_to_ear;Ratio_of_ear_height_to_total_height	0	1	1	0	1	0	1	1	1	1	0	1	0	0	1	1	1	1	1	1	1	0	0	1	1	0	17	near-core
pan_gene_132	pan_gene_96481	Nodes_to_ear	Nodes_to_ear;PCA_of_metabolites:_PC2	0	1	0	1	0	0	0	1	1	1	1	1	0	0	1	0	0	1	0	1	1	1	0	1	0	0	13	near-core
pan_gene_13497	pan_gene_16062	Nodes_to_ear	Days_to_anthesis;Nodes_to_ear;Southern_leaf_blight	0	1	0	1	0	0	0	0	1	0	0	1	1	0	0	1	0	0	0	1	0	0	0	0	0	1	8	dispensable
pan_gene_13497	pan_gene_18073	Nodes_to_ear	Nodes_to_ear;Ratio_of_ear_height_to_total_height	0	1	0	1	0	0	0	1	1	0	0	1	1	1	0	0	1	1	0	0	0	0	0	1	1	1	12	near-core
pan_gene_13497	pan_gene_22284	Nodes_to_ear	Days_to_silk;Nodes_to_ear	0	1	0	1	0	0	0	1	0	0	0	0	1	1	0	0	0	0	0	0	0	1	0	1	0	0	7	dispensable
pan_gene_13497	pan_gene_23379	Nodes_to_ear	Nodes_to_ear	0	1	0	0	0	0	0	0	0	0	0	1	0	0	0	0	0	0	0	0	0	0	1	0	0	0	3	dispensable
pan_gene_13497	pan_gene_2615	Nodes_to_ear	Days_to_silk;Ear_row_number;Nodes_per_plant;Nodes_to_ear;Plant_height	0	1	0	0	0	0	0	0	0	0	0	0	0	0	0	0	0	0	0	0	0	0	0	0	0	0	1	private
pan_gene_13497	pan_gene_26392	Nodes_to_ear	Nodes_to_ear;Tassel_length	0	1	0	1	0	0	0	0	0	0	0	0	0	0	0	0	0	0	0	0	0	0	1	0	0	0	3	dispensable
pan_gene_13497	pan_gene_2768	Nodes_to_ear	Nodes_to_ear;Ratio_of_ear_height_to_total_height	0	1	0	1	0	0	0	0	0	0	0	0	0	1	0	1	0	0	0	1	0	0	0	0	0	0	5	dispensable
pan_gene_13497	pan_gene_2776	Nodes_to_ear	100_Kernel_weight;Days_to_anthesis;Nodes_to_ear	0	1	0	1	1	0	0	1	0	0	0	1	1	0	0	1	0	0	0	0	0	0	0	0	0	0	7	dispensable
pan_gene_13497	pan_gene_28328	Nodes_to_ear	Ear_height;Nodes_to_ear;Ratio_of_ear_height_to_total_height	0	1	0	1	0	0	1	1	1	0	0	1	1	1	0	1	0	1	0	1	0	0	0	0	0	1	12	near-core
pan_gene_13497	pan_gene_32558	Nodes_to_ear	Nodes_to_ear	0	1	1	1	1	0	1	1	0	0	1	1	0	0	0	1	0	1	0	0	1	0	1	1	0	0	13	near-core
pan_gene_13497	pan_gene_5384	Nodes_to_ear	Nodes_to_ear;Ratio_of_ear_height_to_total_height;Tassel_length	0	1	0	1	0	0	0	1	1	1	0	0	1	1	0	1	0	0	0	1	0	0	0	0	0	1	10	dispensable
pan_gene_13497	pan_gene_9364	Nodes_to_ear	Nodes_to_ear	0	1	0	1	0	0	0	0	0	0	0	0	1	0	0	0	0	0	0	1	0	0	0	0	0	0	4	dispensable
pan_gene_13825	pan_gene_16509	Nodes_to_ear	Nodes_to_ear	0	0	0	0	0	0	0	0	0	0	0	0	0	0	0	1	0	0	0	0	0	0	0	0	0	0	1	private
pan_gene_13825	pan_gene_18181	Nodes_to_ear	Nodes_to_ear	0	1	0	0	0	0	0	0	0	0	0	0	0	0	0	0	0	0	0	0	0	0	0	0	1	0	2	dispensable
pan_gene_13825	pan_gene_22414	Nodes_to_ear	Ear_height;Leaf_width;Nodes_to_ear;Ratio_of_ear_height_to_total_height	0	1	0	0	0	0	0	0	1	0	0	0	0	0	0	0	0	1	0	0	0	0	1	0	0	0	4	dispensable
pan_gene_13825	pan_gene_26653	Nodes_to_ear	Ear_height;Leaf_width;Nodes_above_ear;Nodes_per_plant;Nodes_to_ear;Plant_height	0	1	0	1	0	0	0	0	1	0	0	0	0	0	0	1	0	1	0	0	0	0	0	0	0	0	5	dispensable
pan_gene_13825	pan_gene_26694	Nodes_to_ear	Days_to_anthesis;Days_to_silk;Ear_height;Nodes_to_ear;Photoperiod_Growing-degree_days_to_silk;Plant_height;Tassel_branch_number	0	1	0	0	0	0	0	0	1	0	0	0	0	0	0	0	1	1	0	0	0	0	0	0	0	1	5	dispensable
pan_gene_13825	pan_gene_27410	Nodes_to_ear	Nodes_to_ear	0	0	0	1	0	0	0	0	1	0	1	0	0	0	0	1	1	0	0	0	1	0	0	0	0	0	6	dispensable
pan_gene_13825	pan_gene_2750	Nodes_to_ear	Anthesis-silking_interval;Nodes_to_ear	0	1	0	1	0	0	1	0	1	0	0	1	0	0	0	1	1	1	1	0	1	0	1	1	1	1	14	near-core
pan_gene_13825	pan_gene_28243	Nodes_to_ear	Nodes_to_ear;Ratio_of_ear_height_to_total_height	0	1	0	0	0	1	1	1	0	0	0	0	0	0	0	1	0	1	0	1	0	0	1	1	0	0	9	dispensable
pan_gene_13825	pan_gene_32149	Nodes_to_ear	Nodes_to_ear	0	1	0	1	0	0	0	0	1	0	0	1	0	0	0	0	0	1	1	1	0	0	0	0	1	1	9	dispensable
pan_gene_13825	pan_gene_5616	Nodes_to_ear	Nodes_per_plant;Nodes_to_ear	0	0	0	1	0	0	0	1	0	0	0	1	0	0	0	0	0	0	1	0	0	0	0	0	0	0	4	dispensable
pan_gene_13825	pan_gene_8446	Nodes_to_ear	Ear_height;Nodes_per_plant;Nodes_to_ear;Stalk_strength;Tassel_branch_number	0	0	0	0	0	0	0	0	0	0	0	0	0	0	0	0	1	1	0	0	0	0	0	0	0	0	2	dispensable
pan_gene_139	pan_gene_21915	Average_internode_length_(above_ear);Nodes_per_plant;Nodes_to_ear;Ratio_of_ear_height_to_total_height	Ear_height;Height_above_ear;Nodes_per_plant;Nodes_to_ear;Plant_height	0	1	0	0	0	0	0	0	0	0	0	0	0	0	0	0	0	0	0	0	0	0	0	0	0	0	1	private
pan_gene_139	pan_gene_2751	Average_internode_length_(above_ear);Nodes_per_plant;Nodes_to_ear;Ratio_of_ear_height_to_total_height	Anthesis-silking_interval;Nodes_to_ear	0	1	0	0	1	1	0	1	0	0	0	0	1	0	0	0	0	0	0	1	0	0	0	1	0	0	7	dispensable
pan_gene_139	pan_gene_4540	Average_internode_length_(above_ear);Nodes_per_plant;Nodes_to_ear;Ratio_of_ear_height_to_total_height	Nodes_to_ear;Photoperiod_Growing-degree_days_to_silk;Stalk_strength	0	1	0	0	0	1	0	1	0	0	0	0	1	1	0	0	0	0	0	1	0	0	1	0	0	0	7	dispensable
pan_gene_139	pan_gene_5622	Average_internode_length_(above_ear);Nodes_per_plant;Nodes_to_ear;Ratio_of_ear_height_to_total_height	Nodes_to_ear	0	1	0	0	0	0	0	0	0	0	0	0	0	0	0	0	0	0	0	0	0	0	0	0	0	0	1	private
pan_gene_14498	pan_gene_23379	Nodes_to_ear	Nodes_to_ear	0	1	0	0	0	0	0	0	0	0	0	0	0	0	0	0	0	0	0	0	0	0	0	0	0	0	1	private
pan_gene_14498	pan_gene_2653	Nodes_to_ear	Days_to_anthesis;Ear_height;Nodes_to_ear	0	1	0	0	0	0	0	0	0	0	0	0	0	0	0	0	0	0	0	0	0	0	0	0	0	0	1	private
pan_gene_14498	pan_gene_32558	Nodes_to_ear	Nodes_to_ear	0	1	0	0	1	0	0	0	0	0	0	0	0	0	0	0	0	0	0	0	0	0	0	0	0	0	2	dispensable
pan_gene_14613	pan_gene_29680	Boxcox-transformed_leaf_angle;Fumarate;Nodes_to_ear	Nodes_to_ear	0	0	1	0	0	0	0	0	0	0	0	0	0	0	0	0	0	0	0	0	0	0	0	0	0	0	1	private
pan_gene_14719	pan_gene_21881	Ear_height;Nodes_to_ear;Tassel_branch_number	Anthesis-silking_interval;Ear_height;Leaf_width;Nodes_to_ear;Ratio_of_ear_height_to_total_height	0	1	1	1	0	0	0	0	0	1	1	0	0	0	0	0	0	0	1	0	1	0	0	0	0	0	7	dispensable
pan_gene_14719	pan_gene_26653	Ear_height;Nodes_to_ear;Tassel_branch_number	Ear_height;Leaf_width;Nodes_above_ear;Nodes_per_plant;Nodes_to_ear;Plant_height	0	1	0	1	0	1	1	0	1	1	0	1	0	1	0	0	1	1	0	0	0	0	1	1	0	0	12	near-core
pan_gene_14719	pan_gene_29595	Ear_height;Nodes_to_ear;Tassel_branch_number	Nodes_to_ear;PCA_of_metabolites:_PC1;Photoperiod_Growing-degree_days_to_silk;Photoperiod_growing-degree_days_to_anthesis;Tassel_length	0	1	0	1	0	0	0	0	0	0	1	0	0	0	0	0	0	1	0	0	0	0	0	0	0	0	4	dispensable
pan_gene_14719	pan_gene_31361	Ear_height;Nodes_to_ear;Tassel_branch_number	Nodes_to_ear;Northern_Leaf_Blight;Ratio_of_ear_height_to_total_height	0	1	0	1	0	1	0	0	0	0	0	0	0	0	0	0	0	0	0	0	0	0	0	0	0	0	3	dispensable
pan_gene_14719	pan_gene_32140	Ear_height;Nodes_to_ear;Tassel_branch_number	Nodes_to_ear	0	1	0	1	0	1	0	0	0	0	1	0	0	0	0	0	0	1	0	0	1	0	1	0	0	0	7	dispensable
pan_gene_14719	pan_gene_32705	Ear_height;Nodes_to_ear;Tassel_branch_number	Boxcox-transformed_leaf_angle;Chlorophyll_A;Days_to_silk;Nodes_per_plant;Nodes_to_ear;Total_amino_acids	0	1	0	1	0	0	0	0	0	0	0	0	0	0	0	0	0	0	0	0	1	0	0	0	0	0	3	dispensable
pan_gene_14719	pan_gene_8399	Ear_height;Nodes_to_ear;Tassel_branch_number	Nodes_to_ear	0	1	0	1	1	1	1	0	1	1	0	0	1	1	0	0	0	0	0	0	1	0	0	0	1	0	11	near-core
pan_gene_14719	pan_gene_8446	Ear_height;Nodes_to_ear;Tassel_branch_number	Ear_height;Nodes_per_plant;Nodes_to_ear;Stalk_strength;Tassel_branch_number	0	0	0	0	0	0	0	0	0	0	0	0	0	0	0	0	0	1	0	0	1	0	0	0	0	0	2	dispensable
pan_gene_14719	pan_gene_9067	Ear_height;Nodes_to_ear;Tassel_branch_number	Ear_height;Nodes_to_ear;Plant_height	0	1	0	0	0	1	0	0	0	1	0	0	0	0	0	0	0	1	0	0	0	0	0	0	0	0	4	dispensable
pan_gene_15982	pan_gene_23014	Nodes_to_ear	Nodes_per_plant;Nodes_to_ear	0	0	0	0	0	0	0	0	0	0	0	0	0	0	0	0	0	0	0	0	0	0	1	0	0	0	1	private
pan_gene_15982	pan_gene_26475	Nodes_to_ear	Average_internode_length_(above_ear);Nodes_per_plant;Nodes_to_ear;Northern_Leaf_Blight	0	0	0	0	0	0	0	0	0	0	0	0	0	0	0	0	0	0	0	0	0	0	1	0	0	0	1	private
pan_gene_15982	pan_gene_29680	Nodes_to_ear	Nodes_to_ear	0	0	0	0	0	0	0	0	0	0	0	0	0	1	1	0	0	0	0	0	0	0	0	1	0	0	3	dispensable
pan_gene_15982	pan_gene_31681	Nodes_to_ear	Nodes_to_ear	0	1	0	0	0	0	0	0	1	0	0	0	0	0	0	0	0	0	1	0	0	1	0	0	0	0	4	dispensable
pan_gene_15982	pan_gene_5869	Nodes_to_ear	Cob_diameter;Days_to_silk;Nodes_to_ear	0	1	0	0	0	0	0	0	0	0	0	0	0	0	0	0	0	0	0	0	0	0	0	0	0	0	1	private
pan_gene_15983	pan_gene_2902	Nodes_to_ear;Northern_Leaf_Blight	Nodes_to_ear	0	1	0	0	0	0	0	0	0	0	0	0	0	0	0	0	0	0	0	0	0	0	0	0	0	0	1	private
pan_gene_15984	pan_gene_60	Nodes_to_ear;Northern_Leaf_Blight;Starch	Nodes_to_ear	0	1	0	0	0	0	0	0	0	0	0	0	0	0	0	0	0	0	0	0	0	0	0	0	0	0	1	private
pan_gene_16053	pan_gene_181	Cob_diameter;Days_to_anthesis;Glucose;Nodes_to_ear	Cob_diameter;Nodes_per_plant;Nodes_to_ear;Plant_height;Starch	0	0	0	0	0	0	0	0	0	0	0	0	0	0	0	0	1	0	0	0	0	0	0	0	0	0	1	private
pan_gene_16054	pan_gene_32522	Cob_diameter;Days_to_anthesis;Glucose;Nodes_to_ear	Days_to_anthesis;Nodes_to_ear	0	0	0	0	0	0	0	0	0	0	1	0	0	0	0	0	0	0	0	0	0	1	0	0	0	0	2	dispensable
pan_gene_16054	pan_gene_8399	Cob_diameter;Days_to_anthesis;Glucose;Nodes_to_ear	Nodes_to_ear	0	0	0	1	0	0	0	0	1	0	0	0	0	1	0	0	0	0	0	0	0	0	0	0	0	0	3	dispensable
pan_gene_16062	pan_gene_18073	Days_to_anthesis;Nodes_to_ear;Southern_leaf_blight	Nodes_to_ear;Ratio_of_ear_height_to_total_height	0	1	1	1	1	0	1	1	1	0	0	1	0	1	0	0	1	0	0	0	0	0	0	0	0	0	10	dispensable
pan_gene_16062	pan_gene_2615	Days_to_anthesis;Nodes_to_ear;Southern_leaf_blight	Days_to_silk;Ear_row_number;Nodes_per_plant;Nodes_to_ear;Plant_height	0	1	0	1	0	0	0	0	0	0	0	0	0	0	0	0	0	0	0	1	0	0	0	0	0	0	3	dispensable
pan_gene_16062	pan_gene_26392	Days_to_anthesis;Nodes_to_ear;Southern_leaf_blight	Nodes_to_ear;Tassel_length	0	1	0	1	1	0	0	0	0	0	0	0	0	0	0	0	0	0	0	0	0	0	0	0	0	0	3	dispensable
pan_gene_16062	pan_gene_2776	Days_to_anthesis;Nodes_to_ear;Southern_leaf_blight	100_Kernel_weight;Days_to_anthesis;Nodes_to_ear	0	1	0	1	0	0	0	1	1	0	0	1	0	1	0	1	1	0	0	0	1	0	0	0	0	0	9	dispensable
pan_gene_16062	pan_gene_32558	Days_to_anthesis;Nodes_to_ear;Southern_leaf_blight	Nodes_to_ear	0	1	0	1	0	0	0	0	0	0	0	0	0	0	0	0	0	0	0	0	0	0	0	0	0	0	2	dispensable
pan_gene_16062	pan_gene_9364	Days_to_anthesis;Nodes_to_ear;Southern_leaf_blight	Nodes_to_ear	0	1	0	1	1	0	1	0	1	1	1	1	1	0	0	1	1	0	0	0	1	0	0	0	1	0	13	near-core
pan_gene_16062	pan_gene_98006	Days_to_anthesis;Nodes_to_ear;Southern_leaf_blight	Nodes_per_plant;Nodes_to_ear	0	0	0	0	0	0	0	0	1	0	0	0	0	0	0	0	0	0	0	0	0	0	0	0	0	0	1	private
pan_gene_16072	pan_gene_23014	Days_to_anthesis;Days_to_silk;Nodes_to_ear	Nodes_per_plant;Nodes_to_ear	0	0	0	0	0	0	0	0	0	0	0	0	0	0	1	0	0	0	0	0	0	0	0	0	0	0	1	private
pan_gene_16072	pan_gene_32779	Days_to_anthesis;Days_to_silk;Nodes_to_ear	Average_internode_length_(above_ear);Glutamate;Height_per_day_(until_flowering);Leaf_length;Nodes_to_ear;Plant_height	0	1	0	0	0	0	0	0	0	0	0	0	0	0	0	0	0	0	0	1	0	0	0	0	0	0	2	dispensable
pan_gene_16087	pan_gene_25501	Boxcox-transformed_leaf_angle;Nodes_per_plant;Nodes_to_ear	Boxcox-transformed_leaf_angle;Nodes_to_ear	0	1	0	0	0	0	0	0	0	0	0	0	0	0	0	0	0	0	0	0	0	0	0	0	0	0	1	private
pan_gene_16087	pan_gene_26493	Boxcox-transformed_leaf_angle;Nodes_per_plant;Nodes_to_ear	Boxcox-transformed_leaf_angle;Nodes_to_ear	0	1	0	0	0	0	0	0	0	0	0	0	0	0	0	0	0	0	0	0	0	0	0	0	0	0	1	private
pan_gene_16137	pan_gene_9116	Average_internode_length_(above_ear);Nodes_to_ear	Anthesis-silking_interval;Days_to_silk;Height_above_ear;Leaf_width;Nodes_to_ear	0	1	1	0	0	0	0	1	0	0	1	0	0	1	0	0	0	1	0	0	0	0	0	0	0	1	7	dispensable
pan_gene_16509	pan_gene_25481	Nodes_to_ear	Ear_height;Nodes_per_plant;Nodes_to_ear	0	0	0	0	1	0	0	0	0	1	0	0	0	0	0	1	0	0	0	0	0	0	0	0	0	0	3	dispensable
pan_gene_16509	pan_gene_27410	Nodes_to_ear	Nodes_to_ear	0	0	0	0	1	0	0	0	0	1	0	0	0	0	0	1	0	0	0	0	0	0	0	0	0	0	3	dispensable
pan_gene_16509	pan_gene_28243	Nodes_to_ear	Nodes_to_ear;Ratio_of_ear_height_to_total_height	0	0	0	0	1	0	0	0	0	1	0	0	0	0	0	1	0	0	0	0	0	0	0	0	0	0	3	dispensable
pan_gene_16509	pan_gene_31288	Nodes_to_ear	Nodes_to_ear;Photoperiod_Growing-degree_days_to_silk;Tassel_branch_number	0	0	0	0	1	0	0	0	0	0	0	0	0	0	0	0	0	0	0	0	0	0	0	0	0	0	1	private
pan_gene_16509	pan_gene_8399	Nodes_to_ear	Nodes_to_ear	0	0	0	0	0	0	0	0	0	1	0	0	0	0	0	0	0	0	0	0	0	0	0	0	0	0	1	private
pan_gene_16601	pan_gene_18683	Nodes_to_ear	Nodes_to_ear	0	1	1	0	0	0	0	0	0	0	0	0	0	0	1	0	0	1	0	0	0	0	0	0	1	0	5	dispensable
pan_gene_16602	pan_gene_8480	Nodes_to_ear	Nodes_to_ear;Tassel_branch_number	0	1	1	1	0	0	0	0	0	0	0	0	0	0	0	1	0	1	0	1	1	1	0	0	0	0	8	dispensable
pan_gene_1714	pan_gene_7566	Nodes_to_ear	Nodes_to_ear;Starch	0	1	0	1	0	0	0	0	1	0	0	0	0	0	0	0	0	0	0	0	1	0	0	0	0	0	4	dispensable
pan_gene_1790	pan_gene_18073	Height_per_day_(until_flowering);Nodes_to_ear;PCA_of_metabolites:_PC2	Nodes_to_ear;Ratio_of_ear_height_to_total_height	0	1	0	1	1	1	0	0	1	0	1	0	0	0	0	0	0	0	0	0	1	0	1	0	0	0	8	dispensable
pan_gene_1790	pan_gene_2768	Height_per_day_(until_flowering);Nodes_to_ear;PCA_of_metabolites:_PC2	Nodes_to_ear;Ratio_of_ear_height_to_total_height	0	1	0	0	1	0	0	0	0	0	0	0	0	0	0	0	0	0	0	0	0	0	0	0	0	0	2	dispensable
pan_gene_1790	pan_gene_29932	Height_per_day_(until_flowering);Nodes_to_ear;PCA_of_metabolites:_PC2	Days_to_silk;Nodes_per_plant;Nodes_to_ear	0	1	0	0	0	0	0	0	1	0	1	0	0	0	0	0	0	0	0	0	0	0	0	0	0	0	3	dispensable
pan_gene_1790	pan_gene_32723	Height_per_day_(until_flowering);Nodes_to_ear;PCA_of_metabolites:_PC2	Average_internode_length_(below_ear);Chlorophyll_A;Glutamate;Malate;Nodes_to_ear;Total_amino_acids	0	1	0	0	1	0	0	0	1	0	0	1	0	0	0	0	0	0	0	0	0	0	0	0	0	0	4	dispensable
pan_gene_1790	pan_gene_32769	Height_per_day_(until_flowering);Nodes_to_ear;PCA_of_metabolites:_PC2	Chlorophyll_A;Ear_height;Nodes_to_ear;Plant_height	0	1	0	0	1	0	0	0	0	0	0	1	0	0	0	1	0	0	1	0	0	0	0	1	0	1	7	dispensable
pan_gene_18073	pan_gene_22878	Nodes_to_ear;Ratio_of_ear_height_to_total_height	Height_above_ear;Nodes_to_ear	0	1	0	1	0	0	0	0	0	1	0	1	0	1	0	0	1	1	0	1	0	0	0	0	0	0	8	dispensable
pan_gene_18073	pan_gene_2615	Nodes_to_ear;Ratio_of_ear_height_to_total_height	Days_to_silk;Ear_row_number;Nodes_per_plant;Nodes_to_ear;Plant_height	0	1	0	0	0	0	0	0	0	0	0	0	0	0	0	0	0	0	0	0	0	0	1	0	0	0	2	dispensable
pan_gene_18073	pan_gene_26392	Nodes_to_ear;Ratio_of_ear_height_to_total_height	Nodes_to_ear;Tassel_length	0	1	0	0	1	0	1	0	1	0	0	0	0	0	0	0	0	0	0	0	0	0	0	0	0	0	4	dispensable
pan_gene_18073	pan_gene_2768	Nodes_to_ear;Ratio_of_ear_height_to_total_height	Nodes_to_ear;Ratio_of_ear_height_to_total_height	0	1	0	1	0	0	1	1	0	0	0	0	0	1	0	0	0	0	0	0	0	0	0	0	0	0	5	dispensable
pan_gene_18073	pan_gene_2776	Nodes_to_ear;Ratio_of_ear_height_to_total_height	100_Kernel_weight;Days_to_anthesis;Nodes_to_ear	0	1	0	1	0	0	1	1	1	0	0	1	1	1	0	0	1	0	0	1	1	0	0	0	0	0	11	near-core
pan_gene_18073	pan_gene_28436	Nodes_to_ear;Ratio_of_ear_height_to_total_height	Nodes_to_ear;Stalk_strength	0	1	1	1	1	0	0	1	0	0	1	0	0	1	0	0	0	0	0	0	0	0	0	0	0	0	7	dispensable
pan_gene_18073	pan_gene_32769	Nodes_to_ear;Ratio_of_ear_height_to_total_height	Chlorophyll_A;Ear_height;Nodes_to_ear;Plant_height	0	1	1	1	1	1	1	1	1	0	0	0	0	1	0	0	0	0	0	0	1	1	0	0	1	1	13	near-core
pan_gene_18073	pan_gene_5384	Nodes_to_ear;Ratio_of_ear_height_to_total_height	Nodes_to_ear;Ratio_of_ear_height_to_total_height;Tassel_length	0	1	0	0	0	0	1	1	0	0	0	0	0	1	0	0	0	0	0	0	0	0	0	0	0	0	4	dispensable
pan_gene_18073	pan_gene_8408	Nodes_to_ear;Ratio_of_ear_height_to_total_height	Days_to_anthesis;Nodes_to_ear;Starch	0	1	0	1	1	0	1	1	1	0	1	0	1	1	0	0	1	1	0	1	0	1	1	0	1	1	16	near-core
pan_gene_18073	pan_gene_9364	Nodes_to_ear;Ratio_of_ear_height_to_total_height	Nodes_to_ear	0	1	0	1	0	0	1	0	1	0	0	0	1	1	0	0	0	0	0	1	1	0	0	0	1	0	9	dispensable
pan_gene_18073	pan_gene_98006	Nodes_to_ear;Ratio_of_ear_height_to_total_height	Nodes_per_plant;Nodes_to_ear	0	0	0	0	1	0	0	1	0	1	0	0	1	0	0	0	0	0	0	0	1	0	0	1	0	0	6	dispensable
pan_gene_18180	pan_gene_22284	Average_internode_length_(below_ear);Nodes_to_ear	Days_to_silk;Nodes_to_ear	0	1	0	0	1	1	0	0	1	1	0	0	0	1	0	0	0	0	0	0	0	0	0	0	0	0	6	dispensable
pan_gene_18180	pan_gene_25134	Average_internode_length_(below_ear);Nodes_to_ear	Nodes_to_ear;Stalk_strength	0	1	0	0	0	0	0	0	0	0	0	0	0	0	0	0	0	0	0	0	0	0	0	0	0	0	1	private
pan_gene_18180	pan_gene_9364	Average_internode_length_(below_ear);Nodes_to_ear	Nodes_to_ear	0	1	0	0	0	0	1	0	0	0	0	0	0	0	0	0	0	0	0	0	0	0	0	0	0	0	2	dispensable
pan_gene_18180	pan_gene_98006	Average_internode_length_(below_ear);Nodes_to_ear	Nodes_per_plant;Nodes_to_ear	0	0	1	0	0	0	0	0	0	0	0	0	0	0	0	0	0	0	0	0	0	0	0	0	0	0	1	private
pan_gene_18181	pan_gene_2540	Nodes_to_ear	Nodes_to_ear	0	1	0	0	0	0	1	0	0	1	0	0	0	0	1	0	0	0	0	0	1	0	0	0	0	1	6	dispensable
pan_gene_18181	pan_gene_2568	Nodes_to_ear	Ear_height;Ear_row_number;Glutamate;Nodes_per_plant;Nodes_to_ear;Plant_height	0	1	0	0	0	0	1	0	0	0	0	0	0	0	0	0	0	0	0	0	0	0	0	0	1	0	3	dispensable
pan_gene_18181	pan_gene_2750	Nodes_to_ear	Anthesis-silking_interval;Nodes_to_ear	0	1	0	0	0	0	1	0	0	0	0	0	0	0	0	0	0	0	0	0	0	0	0	0	0	0	2	dispensable
pan_gene_18181	pan_gene_28243	Nodes_to_ear	Nodes_to_ear;Ratio_of_ear_height_to_total_height	0	1	0	0	0	0	0	0	0	0	0	0	0	0	0	0	0	0	0	0	0	0	0	0	0	0	1	private
pan_gene_18181	pan_gene_31288	Nodes_to_ear	Nodes_to_ear;Photoperiod_Growing-degree_days_to_silk;Tassel_branch_number	0	0	0	0	1	0	0	0	0	0	0	0	0	0	0	0	0	0	0	0	0	0	0	0	0	0	1	private
pan_gene_18181	pan_gene_8862	Nodes_to_ear	Nodes_to_ear;Ratio_of_ear_height_to_total_height	0	1	0	0	0	0	0	0	0	0	0	0	0	0	0	0	0	0	0	0	1	0	0	0	0	0	2	dispensable
pan_gene_18407	pan_gene_21	Nodes_to_ear	Nodes_to_ear	0	1	0	0	0	1	0	0	0	0	0	0	0	0	0	0	0	0	0	0	0	0	0	0	0	0	2	dispensable
pan_gene_18973	pan_gene_25713	Nodes_to_ear	Nodes_to_ear	0	1	1	0	1	0	1	0	0	1	1	0	0	1	0	0	0	1	0	0	0	1	1	0	1	0	11	near-core
pan_gene_18973	pan_gene_27886	Nodes_to_ear	Boxcox-transformed_leaf_angle;Nodes_per_plant;Nodes_to_ear	0	1	0	0	0	0	0	0	1	1	0	1	0	0	0	0	0	1	0	0	0	1	0	1	0	0	7	dispensable
pan_gene_18973	pan_gene_29032	Nodes_to_ear	Nodes_to_ear	0	1	0	0	0	0	0	0	1	0	0	0	0	0	0	0	0	0	0	0	0	0	0	0	0	0	2	dispensable
pan_gene_18973	pan_gene_32526	Nodes_to_ear	Height_per_day_(until_flowering);Nodes_to_ear;Plant_height;Tassel_branch_number	0	1	1	1	1	0	0	1	0	1	0	0	0	0	0	0	0	0	0	0	1	1	0	0	0	0	8	dispensable
pan_gene_18973	pan_gene_8409	Nodes_to_ear	Days_to_silk;Nodes_per_plant;Nodes_to_ear	0	0	1	0	0	0	0	0	0	0	1	0	0	0	0	0	0	0	0	0	0	0	0	0	0	0	2	dispensable
pan_gene_18990	pan_gene_20601	Nodes_to_ear;Photoperiod_Growing-degree_days_to_silk;Plant_height	Nodes_to_ear	0	1	0	0	0	0	0	0	0	0	0	0	0	0	0	0	0	0	0	0	0	0	0	0	0	0	1	private
pan_gene_18990	pan_gene_29756	Nodes_to_ear;Photoperiod_Growing-degree_days_to_silk;Plant_height	Leaf_width;Nodes_per_plant;Nodes_to_ear;Photoperiod_Growing-degree_days_to_silk;Photoperiod_growing-degree_days_to_anthesis	0	1	1	1	0	0	1	1	0	0	1	0	0	1	0	0	0	1	0	0	0	0	0	0	0	1	9	dispensable
pan_gene_18990	pan_gene_4540	Nodes_to_ear;Photoperiod_Growing-degree_days_to_silk;Plant_height	Nodes_to_ear;Photoperiod_Growing-degree_days_to_silk;Stalk_strength	0	1	0	0	0	1	0	0	0	0	0	1	0	1	0	0	0	0	0	0	0	0	1	0	0	1	6	dispensable
pan_gene_18990	pan_gene_9363	Nodes_to_ear;Photoperiod_Growing-degree_days_to_silk;Plant_height	Nodes_to_ear	0	1	0	0	0	0	1	0	0	0	1	0	0	1	0	0	1	0	0	1	1	1	0	0	0	0	8	dispensable
pan_gene_19029	pan_gene_21040	Nodes_to_ear;Ratio_of_ear_height_to_total_height	Nodes_to_ear	0	0	0	0	0	0	0	0	0	0	0	0	0	0	0	0	1	0	0	0	0	0	1	0	0	0	2	dispensable
pan_gene_19029	pan_gene_25134	Nodes_to_ear;Ratio_of_ear_height_to_total_height	Nodes_to_ear;Stalk_strength	0	0	0	0	0	0	0	0	0	0	0	0	0	0	0	0	0	0	0	0	0	0	1	0	0	0	1	private
pan_gene_19029	pan_gene_2540	Nodes_to_ear;Ratio_of_ear_height_to_total_height	Nodes_to_ear	0	0	0	0	0	0	0	0	0	1	0	0	0	0	0	0	0	0	0	0	0	0	1	0	0	0	2	dispensable
pan_gene_19141	pan_gene_22284	Average_internode_length_(below_ear);Height_per_day_(until_flowering);Nodes_to_ear	Days_to_silk;Nodes_to_ear	0	1	1	1	1	1	1	0	1	1	1	1	1	1	1	1	1	0	1	0	1	0	1	0	1	1	20	core
pan_gene_19141	pan_gene_25134	Average_internode_length_(below_ear);Height_per_day_(until_flowering);Nodes_to_ear	Nodes_to_ear;Stalk_strength	0	1	0	0	0	0	0	0	1	1	0	1	0	0	0	0	0	0	0	0	0	0	1	0	0	0	5	dispensable
pan_gene_19141	pan_gene_26142	Average_internode_length_(below_ear);Height_per_day_(until_flowering);Nodes_to_ear	Nodes_to_ear	0	1	0	0	0	0	1	0	0	0	0	0	0	0	0	0	0	0	0	0	0	0	0	0	0	0	2	dispensable
pan_gene_19141	pan_gene_28328	Average_internode_length_(below_ear);Height_per_day_(until_flowering);Nodes_to_ear	Ear_height;Nodes_to_ear;Ratio_of_ear_height_to_total_height	0	1	0	1	0	0	0	0	0	1	1	0	0	0	0	0	0	0	0	0	0	0	0	0	0	0	4	dispensable
pan_gene_19141	pan_gene_98006	Average_internode_length_(below_ear);Height_per_day_(until_flowering);Nodes_to_ear	Nodes_per_plant;Nodes_to_ear	0	0	0	0	1	0	0	1	0	0	0	1	0	0	0	0	0	0	0	0	0	0	0	0	0	0	3	dispensable
pan_gene_19141	pan_gene_996	Average_internode_length_(below_ear);Height_per_day_(until_flowering);Nodes_to_ear	Average_internode_length_(whole_plant);Nodes_to_ear	0	1	0	0	0	0	0	0	0	0	0	0	0	0	0	0	0	0	0	0	0	0	0	0	0	0	1	private
pan_gene_19185	pan_gene_21881	Nodes_to_ear	Anthesis-silking_interval;Ear_height;Leaf_width;Nodes_to_ear;Ratio_of_ear_height_to_total_height	0	1	0	0	0	0	0	0	0	0	0	0	0	0	0	0	0	0	0	0	0	0	0	0	0	0	1	private
pan_gene_19185	pan_gene_2565	Nodes_to_ear	Nodes_to_ear	0	0	0	0	1	0	0	0	0	0	0	0	0	0	0	0	0	0	0	0	0	0	0	0	0	0	1	private
pan_gene_19185	pan_gene_31361	Nodes_to_ear	Nodes_to_ear;Northern_Leaf_Blight;Ratio_of_ear_height_to_total_height	0	1	1	1	1	1	1	0	1	1	0	0	0	0	0	0	0	0	0	0	1	0	1	0	1	0	11	near-core
pan_gene_19185	pan_gene_32149	Nodes_to_ear	Nodes_to_ear	0	1	0	1	1	1	0	0	1	1	0	0	0	0	0	0	0	0	0	0	0	0	0	0	0	0	6	dispensable
pan_gene_19185	pan_gene_5519	Nodes_to_ear	Average_internode_length_(below_ear);Cob_diameter;Nodes_per_plant;Nodes_to_ear;Protein	0	0	0	0	1	0	0	0	0	1	0	0	0	0	0	0	0	0	0	0	0	0	0	0	0	0	2	dispensable
pan_gene_19185	pan_gene_59388	Nodes_to_ear	Nodes_to_ear	0	1	0	0	0	0	0	0	1	0	0	0	0	0	0	0	0	0	0	0	0	0	0	0	0	0	2	dispensable
pan_gene_19185	pan_gene_8845	Nodes_to_ear	Anthesis-silking_interval;Chlorophyll_A;Nodes_to_ear	0	0	0	0	0	1	0	0	0	0	1	0	0	0	0	0	0	0	0	0	0	0	0	0	0	0	2	dispensable
pan_gene_19185	pan_gene_9067	Nodes_to_ear	Ear_height;Nodes_to_ear;Plant_height	0	1	0	0	1	0	0	0	0	1	0	0	0	0	0	0	0	0	0	0	0	0	0	0	0	0	3	dispensable
pan_gene_19504	pan_gene_32766	100_Kernel_weight;Nodes_to_ear	Glutamate;Nodes_to_ear;Starch	0	1	0	0	0	1	0	0	1	0	1	0	0	0	0	0	0	0	0	0	0	0	0	0	0	0	4	dispensable
pan_gene_20411	pan_gene_284	Average_internode_length_(below_ear);Nodes_to_ear	Nodes_to_ear;Plant_height	0	1	0	0	0	0	0	1	0	0	0	0	0	0	0	0	0	0	0	0	0	0	0	0	0	0	2	dispensable
pan_gene_20601	pan_gene_30882	Nodes_to_ear	Ear_height;Nodes_to_ear	0	0	1	0	0	0	0	0	1	0	0	0	0	0	0	0	0	0	0	1	0	0	0	0	0	0	3	dispensable
pan_gene_20601	pan_gene_9737	Nodes_to_ear	Nodes_to_ear;Ratio_of_ear_height_to_total_height	0	1	1	0	0	0	0	0	0	1	0	0	0	0	0	1	1	0	0	0	0	0	1	0	0	0	6	dispensable
pan_gene_21	pan_gene_8511	Nodes_to_ear	Nodes_per_plant;Nodes_to_ear	0	1	0	0	0	1	0	0	1	0	0	0	0	0	0	0	0	0	1	0	0	0	0	0	1	0	5	dispensable
pan_gene_21040	pan_gene_26646	Nodes_to_ear	Days_to_anthesis;Days_to_silk;Nodes_to_ear;Ratio_of_ear_height_to_total_height	0	1	0	0	0	0	0	0	0	1	0	0	0	0	0	0	0	0	0	0	0	1	0	0	0	0	3	dispensable
pan_gene_21040	pan_gene_28243	Nodes_to_ear	Nodes_to_ear;Ratio_of_ear_height_to_total_height	0	1	0	0	1	1	0	0	0	0	0	0	0	0	1	1	0	0	1	0	0	1	1	0	1	0	9	dispensable
pan_gene_21040	pan_gene_28328	Nodes_to_ear	Ear_height;Nodes_to_ear;Ratio_of_ear_height_to_total_height	0	1	0	0	0	0	0	0	1	0	1	0	0	0	0	0	0	1	0	1	0	1	0	0	0	0	6	dispensable
pan_gene_21040	pan_gene_28436	Nodes_to_ear	Nodes_to_ear;Stalk_strength	0	1	1	1	0	1	1	0	1	0	1	0	1	0	0	0	0	1	0	1	1	1	1	0	1	1	15	near-core
pan_gene_21040	pan_gene_29932	Nodes_to_ear	Days_to_silk;Nodes_per_plant;Nodes_to_ear	0	1	1	1	0	0	1	0	0	1	1	0	0	0	0	0	0	0	0	0	1	1	0	0	0	0	8	dispensable
pan_gene_21040	pan_gene_31288	Nodes_to_ear	Nodes_to_ear;Photoperiod_Growing-degree_days_to_silk;Tassel_branch_number	0	0	0	0	1	1	0	0	0	1	0	0	0	0	1	0	0	0	0	0	0	1	0	0	0	1	6	dispensable
pan_gene_21040	pan_gene_79955	Nodes_to_ear	Days_to_anthesis;Days_to_silk;Nodes_per_plant;Nodes_to_ear	0	1	0	0	0	0	0	0	0	0	0	0	0	0	0	0	0	0	0	0	0	0	0	0	0	0	1	private
pan_gene_21040	pan_gene_97998	Nodes_to_ear	Ear_height;Nodes_to_ear;Ratio_of_ear_height_to_total_height;Tassel_length	0	0	0	1	0	0	0	0	0	0	0	0	0	0	0	0	0	1	0	0	0	0	1	0	0	1	4	dispensable
pan_gene_21142	pan_gene_26646	Nodes_to_ear;Ratio_of_ear_height_to_total_height;Tassel_length	Days_to_anthesis;Days_to_silk;Nodes_to_ear;Ratio_of_ear_height_to_total_height	0	1	0	0	0	0	0	1	0	0	0	0	0	0	1	0	0	0	0	0	0	0	0	0	0	0	3	dispensable
pan_gene_21350	pan_gene_27892	Nodes_to_ear	Nodes_above_ear;Nodes_per_plant;Nodes_to_ear;Northern_Leaf_Blight	0	0	0	0	0	0	0	0	0	0	0	0	0	0	0	0	0	0	0	0	0	0	1	0	0	0	1	private
pan_gene_21881	pan_gene_22285	Anthesis-silking_interval;Ear_height;Leaf_width;Nodes_to_ear;Ratio_of_ear_height_to_total_height	Nodes_to_ear	0	1	0	0	0	0	0	0	0	0	0	0	0	0	0	0	0	0	0	0	0	0	0	0	0	0	1	private
pan_gene_21881	pan_gene_22414	Anthesis-silking_interval;Ear_height;Leaf_width;Nodes_to_ear;Ratio_of_ear_height_to_total_height	Ear_height;Leaf_width;Nodes_to_ear;Ratio_of_ear_height_to_total_height	0	1	0	0	0	0	0	0	1	1	0	0	0	0	0	0	0	0	1	0	0	0	0	0	0	0	4	dispensable
pan_gene_21881	pan_gene_25481	Anthesis-silking_interval;Ear_height;Leaf_width;Nodes_to_ear;Ratio_of_ear_height_to_total_height	Ear_height;Nodes_per_plant;Nodes_to_ear	0	1	1	0	0	0	0	0	0	1	0	0	0	0	0	0	0	0	1	0	0	0	0	0	0	0	4	dispensable
pan_gene_21881	pan_gene_26653	Anthesis-silking_interval;Ear_height;Leaf_width;Nodes_to_ear;Ratio_of_ear_height_to_total_height	Ear_height;Leaf_width;Nodes_above_ear;Nodes_per_plant;Nodes_to_ear;Plant_height	0	1	0	1	0	0	0	0	0	0	0	0	0	0	0	0	0	0	0	0	0	0	0	1	0	0	3	dispensable
pan_gene_21881	pan_gene_26694	Anthesis-silking_interval;Ear_height;Leaf_width;Nodes_to_ear;Ratio_of_ear_height_to_total_height	Days_to_anthesis;Days_to_silk;Ear_height;Nodes_to_ear;Photoperiod_Growing-degree_days_to_silk;Plant_height;Tassel_branch_number	0	1	1	0	0	0	0	0	1	1	0	0	0	0	0	0	0	0	1	0	0	0	0	0	0	0	5	dispensable
pan_gene_21881	pan_gene_29521	Anthesis-silking_interval;Ear_height;Leaf_width;Nodes_to_ear;Ratio_of_ear_height_to_total_height	Nodes_to_ear	0	1	1	0	0	0	1	0	1	0	0	1	0	0	0	0	0	0	0	0	0	0	0	0	0	0	5	dispensable
pan_gene_21881	pan_gene_32149	Anthesis-silking_interval;Ear_height;Leaf_width;Nodes_to_ear;Ratio_of_ear_height_to_total_height	Nodes_to_ear	0	1	0	0	0	0	1	0	1	0	0	0	0	0	0	0	0	0	0	0	0	0	0	0	0	0	3	dispensable
pan_gene_21881	pan_gene_59388	Anthesis-silking_interval;Ear_height;Leaf_width;Nodes_to_ear;Ratio_of_ear_height_to_total_height	Nodes_to_ear	0	1	0	0	0	0	1	0	1	1	0	0	0	0	1	0	0	0	1	0	1	0	0	0	0	0	7	dispensable
pan_gene_21881	pan_gene_8845	Anthesis-silking_interval;Ear_height;Leaf_width;Nodes_to_ear;Ratio_of_ear_height_to_total_height	Anthesis-silking_interval;Chlorophyll_A;Nodes_to_ear	0	0	0	0	0	0	1	0	0	0	0	0	0	0	0	0	0	0	0	0	0	0	0	0	0	0	1	private
pan_gene_22278	pan_gene_25132	Average_internode_length_(above_ear);Average_internode_length_(whole_plant);Leaf_width;Nodes_per_plant;Nodes_to_ear	Nodes_to_ear;Stalk_strength	0	1	0	0	0	0	0	1	0	1	0	0	0	0	0	0	0	0	0	0	0	0	0	0	0	0	3	dispensable
pan_gene_22284	pan_gene_23379	Days_to_silk;Nodes_to_ear	Nodes_to_ear	0	1	0	0	0	0	0	0	0	0	0	1	0	0	0	1	1	0	0	0	0	0	0	0	0	0	4	dispensable
pan_gene_22284	pan_gene_23531	Days_to_silk;Nodes_to_ear	Nodes_to_ear;Starch	0	1	0	0	1	0	0	0	0	0	0	0	0	0	0	0	0	0	0	0	0	0	0	0	0	0	2	dispensable
pan_gene_22284	pan_gene_25134	Days_to_silk;Nodes_to_ear	Nodes_to_ear;Stalk_strength	0	1	0	0	0	0	0	0	1	0	0	1	0	0	0	0	0	0	0	0	0	0	1	0	0	1	5	dispensable
pan_gene_22284	pan_gene_26392	Days_to_silk;Nodes_to_ear	Nodes_to_ear;Tassel_length	0	1	0	0	1	1	0	0	0	1	0	0	0	0	0	0	0	0	0	0	0	0	0	0	0	0	4	dispensable
pan_gene_22284	pan_gene_28328	Days_to_silk;Nodes_to_ear	Ear_height;Nodes_to_ear;Ratio_of_ear_height_to_total_height	0	1	0	1	0	0	0	0	0	0	0	0	1	0	0	0	0	0	0	0	0	0	0	0	0	0	3	dispensable
pan_gene_22284	pan_gene_8653	Days_to_silk;Nodes_to_ear	Ear_height;Nodes_to_ear	0	1	0	0	0	0	0	1	0	0	1	0	0	1	0	0	0	0	0	0	0	0	0	0	0	0	4	dispensable
pan_gene_22284	pan_gene_9364	Days_to_silk;Nodes_to_ear	Nodes_to_ear	0	1	0	0	0	0	0	0	0	0	0	0	1	0	0	0	0	0	0	0	0	0	0	0	0	0	2	dispensable
pan_gene_22284	pan_gene_98006	Days_to_silk;Nodes_to_ear	Nodes_per_plant;Nodes_to_ear	0	0	0	0	0	0	0	0	0	0	0	1	1	0	0	0	0	0	0	0	0	0	0	0	0	0	2	dispensable
pan_gene_22285	pan_gene_2565	Nodes_to_ear	Nodes_to_ear	0	0	0	0	0	0	0	0	0	0	0	1	0	0	0	0	0	1	0	0	0	0	0	0	0	0	2	dispensable
pan_gene_22285	pan_gene_26665	Nodes_to_ear	Ear_height;Leaf_width;Nodes_per_plant;Nodes_to_ear	0	1	0	0	0	0	0	0	0	0	0	0	0	0	0	0	0	0	0	0	0	0	0	0	0	0	1	private
pan_gene_22285	pan_gene_29521	Nodes_to_ear	Nodes_to_ear	0	1	0	0	0	1	0	0	1	0	0	1	0	0	0	0	0	1	0	0	0	0	0	0	0	1	6	dispensable
pan_gene_22285	pan_gene_32494	Nodes_to_ear	Ear_row_number;Nodes_to_ear;Tassel_branch_number	0	1	0	0	0	0	0	0	0	0	0	0	0	0	0	0	0	0	0	0	0	0	0	0	0	0	1	private
pan_gene_22303	pan_gene_25296	Days_to_anthesis;Days_to_silk;Nodes_to_ear;Ratio_of_ear_height_to_total_height	Ear_row_number;Nodes_to_ear	0	1	0	0	0	0	0	1	1	0	1	1	1	0	0	0	0	0	0	1	0	1	0	0	0	0	8	dispensable
pan_gene_22303	pan_gene_96481	Days_to_anthesis;Days_to_silk;Nodes_to_ear;Ratio_of_ear_height_to_total_height	Nodes_to_ear;PCA_of_metabolites:_PC2	0	1	0	1	0	0	0	0	0	1	1	1	0	0	1	0	0	1	1	1	1	1	0	1	0	0	12	near-core
pan_gene_22414	pan_gene_2540	Ear_height;Leaf_width;Nodes_to_ear;Ratio_of_ear_height_to_total_height	Nodes_to_ear	0	1	1	1	1	0	1	0	1	1	1	0	1	0	0	0	1	0	1	0	1	0	1	0	0	1	14	near-core
pan_gene_22414	pan_gene_25481	Ear_height;Leaf_width;Nodes_to_ear;Ratio_of_ear_height_to_total_height	Ear_height;Nodes_per_plant;Nodes_to_ear	0	1	0	1	0	0	0	0	1	1	0	0	0	0	0	0	0	1	0	0	0	0	1	0	0	0	6	dispensable
pan_gene_22414	pan_gene_2565	Ear_height;Leaf_width;Nodes_to_ear;Ratio_of_ear_height_to_total_height	Nodes_to_ear	0	0	0	0	1	0	0	0	0	0	0	0	0	0	0	0	0	0	0	0	0	0	0	0	0	0	1	private
pan_gene_22414	pan_gene_26694	Ear_height;Leaf_width;Nodes_to_ear;Ratio_of_ear_height_to_total_height	Days_to_anthesis;Days_to_silk;Ear_height;Nodes_to_ear;Photoperiod_Growing-degree_days_to_silk;Plant_height;Tassel_branch_number	0	1	1	1	1	1	1	1	1	1	0	1	0	1	0	1	0	1	1	1	0	0	1	0	0	1	17	near-core
pan_gene_22414	pan_gene_29595	Ear_height;Leaf_width;Nodes_to_ear;Ratio_of_ear_height_to_total_height	Nodes_to_ear;PCA_of_metabolites:_PC1;Photoperiod_Growing-degree_days_to_silk;Photoperiod_growing-degree_days_to_anthesis;Tassel_length	0	1	0	1	0	0	0	0	1	0	1	0	0	0	0	0	0	0	0	0	0	0	0	0	0	0	4	dispensable
pan_gene_22414	pan_gene_31361	Ear_height;Leaf_width;Nodes_to_ear;Ratio_of_ear_height_to_total_height	Nodes_to_ear;Northern_Leaf_Blight;Ratio_of_ear_height_to_total_height	0	1	0	1	0	0	0	0	1	0	0	0	0	0	0	0	0	0	0	0	0	0	0	0	0	0	3	dispensable
pan_gene_22414	pan_gene_5519	Ear_height;Leaf_width;Nodes_to_ear;Ratio_of_ear_height_to_total_height	Average_internode_length_(below_ear);Cob_diameter;Nodes_per_plant;Nodes_to_ear;Protein	0	0	0	0	1	0	0	0	0	0	0	0	0	0	0	0	0	0	0	0	0	0	0	0	0	0	1	private
pan_gene_22414	pan_gene_59388	Ear_height;Leaf_width;Nodes_to_ear;Ratio_of_ear_height_to_total_height	Nodes_to_ear	0	1	0	1	1	0	1	0	1	1	0	0	0	1	0	0	0	0	0	0	0	0	0	0	0	1	8	dispensable
pan_gene_22414	pan_gene_8399	Ear_height;Leaf_width;Nodes_to_ear;Ratio_of_ear_height_to_total_height	Nodes_to_ear	0	1	0	1	0	0	1	0	1	1	0	0	1	0	0	0	0	1	0	0	1	0	0	0	0	0	8	dispensable
pan_gene_22414	pan_gene_8446	Ear_height;Leaf_width;Nodes_to_ear;Ratio_of_ear_height_to_total_height	Ear_height;Nodes_per_plant;Nodes_to_ear;Stalk_strength;Tassel_branch_number	0	0	0	0	0	1	0	0	0	0	0	0	0	0	0	0	0	1	0	0	0	0	0	0	0	0	2	dispensable
pan_gene_22414	pan_gene_8682	Ear_height;Leaf_width;Nodes_to_ear;Ratio_of_ear_height_to_total_height	Nodes_to_ear	0	1	1	1	0	1	1	0	1	1	1	0	1	0	1	0	0	1	1	1	1	0	1	1	0	1	17	near-core
pan_gene_22414	pan_gene_8845	Ear_height;Leaf_width;Nodes_to_ear;Ratio_of_ear_height_to_total_height	Anthesis-silking_interval;Chlorophyll_A;Nodes_to_ear	0	0	0	0	1	0	0	0	0	0	1	0	0	0	0	0	0	0	0	0	0	0	0	0	0	0	2	dispensable
pan_gene_22414	pan_gene_9067	Ear_height;Leaf_width;Nodes_to_ear;Ratio_of_ear_height_to_total_height	Ear_height;Nodes_to_ear;Plant_height	0	1	0	0	1	0	0	0	1	1	1	0	0	0	0	0	0	0	0	0	0	0	0	0	0	0	5	dispensable
pan_gene_22420	pan_gene_9348	Nodes_to_ear	Nodes_to_ear	0	1	1	0	0	0	0	0	0	0	0	0	0	0	0	0	0	1	0	0	0	0	1	1	0	0	5	dispensable
pan_gene_22421	pan_gene_2609	Nodes_to_ear	Days_to_silk;Nodes_to_ear;Northern_Leaf_Blight	0	1	0	0	0	0	0	0	0	0	0	1	0	0	0	1	0	0	0	0	0	0	0	0	0	0	3	dispensable
pan_gene_22421	pan_gene_32778	Nodes_to_ear	Nodes_to_ear	0	1	0	0	0	0	0	0	0	1	0	0	1	0	0	1	0	0	0	0	0	0	0	0	1	0	5	dispensable
pan_gene_22421	pan_gene_5447	Nodes_to_ear	Average_internode_length_(below_ear);Average_internode_length_(whole_plant);Days_to_anthesis;Ear_height;Nodes_to_ear;Tassel_length	0	1	0	0	0	0	0	0	0	1	0	1	0	0	1	1	0	0	0	0	0	0	0	0	1	0	6	dispensable
pan_gene_22421	pan_gene_8831	Nodes_to_ear	Anthesis-silking_interval;Nodes_to_ear;Stalk_strength	0	1	0	0	0	0	0	0	0	1	0	0	1	0	1	1	0	0	0	0	0	0	0	0	0	0	5	dispensable
pan_gene_22520	pan_gene_32494	100_Kernel_weight;Anthesis-silking_interval;Nodes_to_ear	Ear_row_number;Nodes_to_ear;Tassel_branch_number	0	1	0	0	0	0	0	0	0	0	0	0	0	0	0	0	0	0	0	0	0	0	0	0	0	0	1	private
pan_gene_22730	pan_gene_5518	Chlorophyll_A;Nodes_to_ear	Boxcox-transformed_leaf_angle;Days_to_anthesis;Ear_height;Nodes_to_ear	0	1	0	0	0	0	0	0	0	0	0	0	0	0	0	0	1	0	0	0	0	0	0	0	0	0	2	dispensable
pan_gene_22878	pan_gene_23531	Height_above_ear;Nodes_to_ear	Nodes_to_ear;Starch	0	1	1	1	1	0	0	0	0	0	0	1	0	0	0	1	0	0	0	0	0	0	0	0	1	0	7	dispensable
pan_gene_23014	pan_gene_25297	Nodes_per_plant;Nodes_to_ear	Average_internode_length_(below_ear);Nodes_to_ear	0	0	0	0	0	0	1	1	1	0	0	0	0	0	0	0	0	0	0	0	0	0	0	0	0	0	3	dispensable
pan_gene_23014	pan_gene_32779	Nodes_per_plant;Nodes_to_ear	Average_internode_length_(above_ear);Glutamate;Height_per_day_(until_flowering);Leaf_length;Nodes_to_ear;Plant_height	0	0	0	0	0	0	0	0	1	0	0	0	0	0	0	0	0	0	0	0	0	0	0	0	0	0	1	private
pan_gene_23379	pan_gene_2615	Nodes_to_ear	Days_to_silk;Ear_row_number;Nodes_per_plant;Nodes_to_ear;Plant_height	0	1	0	0	0	0	0	0	0	0	0	0	0	0	0	0	0	0	0	0	0	0	0	0	0	0	1	private
pan_gene_23379	pan_gene_317	Nodes_to_ear	Days_to_anthesis;Days_to_silk;Ear_height;Nodes_to_ear;Plant_height;Tassel_length	0	1	0	0	0	0	0	0	0	0	0	1	0	0	0	0	0	0	0	0	0	0	0	0	0	0	2	dispensable
pan_gene_23379	pan_gene_60	Nodes_to_ear	Nodes_to_ear	0	1	0	0	0	0	0	0	0	1	0	0	0	0	0	0	0	0	0	0	1	0	0	0	0	0	3	dispensable
pan_gene_23379	pan_gene_8653	Nodes_to_ear	Ear_height;Nodes_to_ear	0	1	0	0	0	0	0	0	0	0	0	0	0	0	0	0	0	0	0	0	0	0	0	0	0	0	1	private
pan_gene_23379	pan_gene_98006	Nodes_to_ear	Nodes_per_plant;Nodes_to_ear	0	0	0	0	0	0	0	0	0	1	0	1	0	0	0	0	0	0	0	0	0	0	0	0	0	0	2	dispensable
pan_gene_23531	pan_gene_8653	Nodes_to_ear;Starch	Ear_height;Nodes_to_ear	0	1	0	0	0	0	0	0	0	0	0	1	0	0	0	0	0	0	0	0	0	0	0	0	0	0	2	dispensable
pan_gene_24449	pan_gene_32778	Anthesis-silking_interval;Average_internode_length_(below_ear);Nodes_to_ear	Nodes_to_ear	0	1	0	0	0	0	0	0	1	0	0	0	0	0	0	0	0	0	0	1	0	0	1	0	0	0	4	dispensable
pan_gene_24449	pan_gene_9243	Anthesis-silking_interval;Average_internode_length_(below_ear);Nodes_to_ear	Nodes_to_ear;Ratio_of_ear_height_to_total_height	0	1	0	0	0	0	1	0	1	0	0	1	0	0	0	0	0	1	0	1	1	1	1	1	1	0	11	near-core
pan_gene_2479	pan_gene_8400	Malate;Nodes_per_plant;Nodes_to_ear	Nodes_to_ear	0	1	0	0	0	0	0	0	0	0	0	0	0	0	0	0	0	0	0	0	0	0	0	0	0	0	1	private
pan_gene_25102	pan_gene_26364	Leaf_length;Leaf_width;Nodes_to_ear	Nodes_to_ear	0	1	0	0	0	0	0	0	0	0	0	0	0	0	0	0	0	0	0	0	0	0	0	0	0	0	1	private
pan_gene_25102	pan_gene_26642	Leaf_length;Leaf_width;Nodes_to_ear	Days_to_anthesis;Nodes_to_ear;Ratio_of_ear_height_to_total_height	0	1	0	1	1	1	1	0	1	0	0	0	0	0	0	0	0	0	0	0	0	1	1	1	1	0	10	dispensable
pan_gene_25102	pan_gene_98177	Leaf_length;Leaf_width;Nodes_to_ear	Nodes_to_ear;Stalk_strength	0	1	0	0	0	0	0	0	0	0	0	0	0	0	0	0	0	0	0	0	0	0	0	0	0	0	1	private
pan_gene_25134	pan_gene_26142	Nodes_to_ear;Stalk_strength	Nodes_to_ear	0	1	0	0	0	0	0	0	1	0	0	0	0	0	0	1	0	0	0	0	0	0	0	0	0	0	3	dispensable
pan_gene_25134	pan_gene_28328	Nodes_to_ear;Stalk_strength	Ear_height;Nodes_to_ear;Ratio_of_ear_height_to_total_height	0	1	0	0	0	0	1	0	1	0	0	0	1	0	0	1	1	0	0	0	0	0	0	0	0	0	6	dispensable
pan_gene_25134	pan_gene_98006	Nodes_to_ear;Stalk_strength	Nodes_per_plant;Nodes_to_ear	0	0	0	0	0	0	0	0	0	1	0	0	1	0	0	0	0	0	0	0	0	0	0	0	0	0	2	dispensable
pan_gene_25296	pan_gene_26877	Ear_row_number;Nodes_to_ear	Nodes_to_ear	0	1	0	0	0	0	0	1	1	0	1	1	1	0	0	0	0	0	0	1	0	1	0	0	0	0	8	dispensable
pan_gene_25296	pan_gene_96481	Ear_row_number;Nodes_to_ear	Nodes_to_ear;PCA_of_metabolites:_PC2	0	1	0	0	0	0	0	0	0	0	0	1	0	0	0	0	0	0	0	1	0	0	0	0	0	0	3	dispensable
pan_gene_25296	pan_gene_9821	Ear_row_number;Nodes_to_ear	Nodes_to_ear	0	1	0	0	0	0	1	0	1	0	1	1	0	0	0	0	0	0	0	1	0	0	0	0	0	0	6	dispensable
pan_gene_25297	pan_gene_32779	Average_internode_length_(below_ear);Nodes_to_ear	Average_internode_length_(above_ear);Glutamate;Height_per_day_(until_flowering);Leaf_length;Nodes_to_ear;Plant_height	0	1	0	0	0	0	0	0	0	0	0	0	0	0	0	0	0	0	0	1	0	0	1	0	0	0	3	dispensable
pan_gene_25351	pan_gene_2776	Nodes_to_ear	100_Kernel_weight;Days_to_anthesis;Nodes_to_ear	0	1	0	1	0	0	0	0	0	0	0	0	0	0	0	0	0	0	0	0	0	0	0	0	0	0	2	dispensable
pan_gene_25373	pan_gene_2769	Fructose;Nodes_to_ear;Photoperiod_growing-degree_days_to_anthesis	Nodes_to_ear;Ratio_of_ear_height_to_total_height	0	1	0	0	0	0	0	1	0	0	0	0	0	0	0	0	0	0	0	0	0	0	0	0	1	0	3	dispensable
pan_gene_25373	pan_gene_49	Fructose;Nodes_to_ear;Photoperiod_growing-degree_days_to_anthesis	Nodes_per_plant;Nodes_to_ear	0	1	0	0	0	0	0	0	0	0	0	0	0	0	0	0	0	0	1	0	0	0	0	0	1	0	3	dispensable
pan_gene_25373	pan_gene_8862	Fructose;Nodes_to_ear;Photoperiod_growing-degree_days_to_anthesis	Nodes_to_ear;Ratio_of_ear_height_to_total_height	0	1	0	0	0	0	0	0	0	0	0	0	0	0	0	0	0	0	1	0	0	0	0	0	1	0	3	dispensable
pan_gene_2540	pan_gene_2572	Nodes_to_ear	Nodes_per_plant;Nodes_to_ear	0	1	0	0	0	0	0	0	0	0	0	0	0	0	0	0	0	1	0	0	0	0	1	0	0	0	3	dispensable
pan_gene_2540	pan_gene_27410	Nodes_to_ear	Nodes_to_ear	0	0	1	1	1	0	0	0	0	1	1	1	0	0	0	1	0	0	0	0	1	0	0	0	0	0	8	dispensable
pan_gene_2540	pan_gene_28243	Nodes_to_ear	Nodes_to_ear;Ratio_of_ear_height_to_total_height	0	1	1	0	1	1	0	0	0	0	0	0	1	0	0	1	0	1	1	0	0	1	1	0	1	0	11	near-core
pan_gene_2540	pan_gene_29595	Nodes_to_ear	Nodes_to_ear;PCA_of_metabolites:_PC1;Photoperiod_Growing-degree_days_to_silk;Photoperiod_growing-degree_days_to_anthesis;Tassel_length	0	1	1	1	0	0	0	0	0	0	1	0	0	0	0	0	0	1	0	0	0	1	1	0	0	0	7	dispensable
pan_gene_2540	pan_gene_32140	Nodes_to_ear	Nodes_to_ear	0	1	0	0	0	0	0	0	0	0	1	0	0	0	0	0	0	0	0	0	1	0	1	0	0	0	4	dispensable
pan_gene_2540	pan_gene_5616	Nodes_to_ear	Nodes_per_plant;Nodes_to_ear	0	0	0	1	0	1	0	0	0	0	0	1	0	0	0	0	0	0	1	0	1	0	1	0	0	0	6	dispensable
pan_gene_2540	pan_gene_66552	Nodes_to_ear	Nodes_per_plant;Nodes_to_ear;Sucrose	0	0	1	1	0	0	0	0	0	0	0	0	0	0	0	0	0	0	0	0	0	0	0	0	0	0	2	dispensable
pan_gene_2540	pan_gene_8399	Nodes_to_ear	Nodes_to_ear	0	1	0	1	1	1	0	0	1	0	0	0	1	0	0	0	0	0	0	0	1	0	0	0	0	0	7	dispensable
pan_gene_2540	pan_gene_8446	Nodes_to_ear	Ear_height;Nodes_per_plant;Nodes_to_ear;Stalk_strength;Tassel_branch_number	0	0	0	0	0	1	0	0	0	0	0	0	0	0	0	0	1	1	0	0	1	0	0	0	0	0	4	dispensable
pan_gene_2540	pan_gene_8862	Nodes_to_ear	Nodes_to_ear;Ratio_of_ear_height_to_total_height	0	1	1	1	1	0	0	0	1	0	1	1	0	0	0	0	0	1	1	0	1	1	1	0	0	0	12	near-core
pan_gene_2540	pan_gene_97998	Nodes_to_ear	Ear_height;Nodes_to_ear;Ratio_of_ear_height_to_total_height;Tassel_length	0	0	0	1	0	0	0	0	0	0	0	0	0	0	0	0	0	1	0	0	0	0	0	0	0	0	2	dispensable
pan_gene_2541	pan_gene_26708	Nodes_to_ear	Days_to_anthesis;Days_to_silk;Nodes_per_plant;Nodes_to_ear	0	0	0	0	0	1	0	0	0	0	0	0	0	0	0	0	0	0	0	0	0	0	0	0	0	0	1	private
pan_gene_25481	pan_gene_29521	Ear_height;Nodes_per_plant;Nodes_to_ear	Nodes_to_ear	0	1	1	0	0	1	1	1	1	1	1	1	1	0	1	0	0	0	1	1	1	0	1	0	0	0	15	near-core
pan_gene_25481	pan_gene_5616	Ear_height;Nodes_per_plant;Nodes_to_ear	Nodes_per_plant;Nodes_to_ear	0	0	0	1	0	1	0	0	0	0	0	1	0	0	0	0	0	0	1	0	1	0	1	0	0	1	7	dispensable
pan_gene_25481	pan_gene_8845	Ear_height;Nodes_per_plant;Nodes_to_ear	Anthesis-silking_interval;Chlorophyll_A;Nodes_to_ear	0	0	0	0	0	1	0	0	0	0	1	1	0	0	1	0	0	0	1	0	1	0	1	1	0	0	8	dispensable
pan_gene_2549	pan_gene_2674	Nodes_to_ear	Days_to_anthesis;Nodes_per_plant;Nodes_to_ear	0	1	0	0	0	0	0	0	0	0	0	0	0	0	0	0	0	0	0	0	0	0	0	0	0	0	1	private
pan_gene_2549	pan_gene_31407	Nodes_to_ear	Nodes_to_ear	0	1	0	0	0	0	0	0	0	1	0	0	0	0	0	0	0	0	0	1	0	0	0	0	0	0	3	dispensable
pan_gene_2553	pan_gene_27834	Glutamate;Nodes_to_ear;Northern_Leaf_Blight	Height_above_ear;Nodes_to_ear	0	1	0	0	0	0	0	0	0	0	0	0	0	0	0	0	0	0	0	0	0	0	0	0	0	1	2	dispensable
pan_gene_2553	pan_gene_28323	Glutamate;Nodes_to_ear;Northern_Leaf_Blight	Ear_height;Nodes_above_ear;Nodes_to_ear;Ratio_of_ear_height_to_total_height	0	1	1	0	0	0	0	0	1	0	0	0	0	0	0	0	0	0	0	0	0	0	0	0	0	0	3	dispensable
pan_gene_2553	pan_gene_29756	Glutamate;Nodes_to_ear;Northern_Leaf_Blight	Leaf_width;Nodes_per_plant;Nodes_to_ear;Photoperiod_Growing-degree_days_to_silk;Photoperiod_growing-degree_days_to_anthesis	0	1	1	0	0	0	1	0	0	0	0	0	0	1	0	0	0	0	0	1	0	0	0	0	0	1	6	dispensable
pan_gene_2565	pan_gene_26653	Nodes_to_ear	Ear_height;Leaf_width;Nodes_above_ear;Nodes_per_plant;Nodes_to_ear;Plant_height	0	0	0	0	1	0	0	0	0	0	0	0	0	0	0	0	0	0	0	0	0	0	0	0	0	0	1	private
pan_gene_2565	pan_gene_26694	Nodes_to_ear	Days_to_anthesis;Days_to_silk;Ear_height;Nodes_to_ear;Photoperiod_Growing-degree_days_to_silk;Plant_height;Tassel_branch_number	0	0	0	0	1	0	0	0	0	0	0	0	0	1	0	0	0	1	0	0	0	0	0	0	0	0	3	dispensable
pan_gene_2565	pan_gene_32494	Nodes_to_ear	Ear_row_number;Nodes_to_ear;Tassel_branch_number	0	0	0	0	0	0	0	0	0	0	0	0	0	0	0	1	0	0	0	0	0	0	0	0	0	0	1	private
pan_gene_2565	pan_gene_9067	Nodes_to_ear	Ear_height;Nodes_to_ear;Plant_height	0	0	0	0	1	0	0	0	0	0	0	1	0	0	1	0	0	1	0	0	0	1	1	1	0	0	7	dispensable
pan_gene_2568	pan_gene_26694	Ear_height;Ear_row_number;Glutamate;Nodes_per_plant;Nodes_to_ear;Plant_height	Days_to_anthesis;Days_to_silk;Ear_height;Nodes_to_ear;Photoperiod_Growing-degree_days_to_silk;Plant_height;Tassel_branch_number	0	1	0	0	0	1	0	0	1	0	1	0	0	0	1	0	0	0	0	0	0	0	1	0	0	1	7	dispensable
pan_gene_2568	pan_gene_27410	Ear_height;Ear_row_number;Glutamate;Nodes_per_plant;Nodes_to_ear;Plant_height	Nodes_to_ear	0	0	0	1	0	0	0	0	1	0	0	0	0	0	1	0	0	1	0	0	1	0	0	0	0	1	6	dispensable
pan_gene_2568	pan_gene_2769	Ear_height;Ear_row_number;Glutamate;Nodes_per_plant;Nodes_to_ear;Plant_height	Nodes_to_ear;Ratio_of_ear_height_to_total_height	0	1	1	0	0	0	0	0	0	0	0	0	0	0	1	0	0	1	0	0	0	0	0	0	1	1	6	dispensable
pan_gene_2568	pan_gene_5616	Ear_height;Ear_row_number;Glutamate;Nodes_per_plant;Nodes_to_ear;Plant_height	Nodes_per_plant;Nodes_to_ear	0	0	0	1	0	1	0	1	0	0	1	0	0	0	0	0	0	0	0	0	1	0	1	0	0	0	6	dispensable
pan_gene_2568	pan_gene_66552	Ear_height;Ear_row_number;Glutamate;Nodes_per_plant;Nodes_to_ear;Plant_height	Nodes_per_plant;Nodes_to_ear;Sucrose	0	0	0	0	0	0	0	1	0	0	0	0	0	0	0	0	0	0	0	0	0	0	0	0	0	0	1	private
pan_gene_2568	pan_gene_8862	Ear_height;Ear_row_number;Glutamate;Nodes_per_plant;Nodes_to_ear;Plant_height	Nodes_to_ear;Ratio_of_ear_height_to_total_height	0	1	0	0	0	0	0	0	0	0	0	1	0	0	0	0	0	0	0	0	0	0	1	0	0	0	3	dispensable
pan_gene_25713	pan_gene_26646	Nodes_to_ear	Days_to_anthesis;Days_to_silk;Nodes_to_ear;Ratio_of_ear_height_to_total_height	0	1	0	0	0	0	0	0	0	1	0	0	0	0	0	0	0	0	0	0	0	0	0	0	0	0	2	dispensable
pan_gene_25713	pan_gene_2674	Nodes_to_ear	Days_to_anthesis;Nodes_per_plant;Nodes_to_ear	0	1	0	0	0	0	1	0	0	1	1	0	1	0	0	0	0	1	1	0	1	0	0	0	1	0	9	dispensable
pan_gene_25713	pan_gene_27886	Nodes_to_ear	Boxcox-transformed_leaf_angle;Nodes_per_plant;Nodes_to_ear	0	1	0	0	1	0	0	0	0	1	0	0	1	0	0	0	0	0	0	0	1	0	0	0	0	0	5	dispensable
pan_gene_25713	pan_gene_31681	Nodes_to_ear	Nodes_to_ear	0	1	0	0	0	0	0	0	0	0	0	0	0	0	0	0	0	0	0	0	0	0	0	0	0	0	1	private
pan_gene_25713	pan_gene_32522	Nodes_to_ear	Days_to_anthesis;Nodes_to_ear	0	1	0	0	0	0	0	0	0	1	1	0	0	0	0	0	0	0	0	0	0	0	0	0	0	0	3	dispensable
pan_gene_2572	pan_gene_26694	Nodes_per_plant;Nodes_to_ear	Days_to_anthesis;Days_to_silk;Ear_height;Nodes_to_ear;Photoperiod_Growing-degree_days_to_silk;Plant_height;Tassel_branch_number	0	1	0	0	0	0	0	1	0	0	0	0	0	0	0	0	0	1	0	0	1	0	0	0	0	0	4	dispensable
pan_gene_2572	pan_gene_29595	Nodes_per_plant;Nodes_to_ear	Nodes_to_ear;PCA_of_metabolites:_PC1;Photoperiod_Growing-degree_days_to_silk;Photoperiod_growing-degree_days_to_anthesis;Tassel_length	0	1	0	0	0	0	0	0	0	0	0	0	0	0	0	0	0	0	0	0	0	0	0	0	0	0	1	private
pan_gene_2572	pan_gene_32149	Nodes_per_plant;Nodes_to_ear	Nodes_to_ear	0	1	0	0	0	0	0	0	0	0	0	0	0	0	0	0	0	1	0	0	1	0	1	0	0	0	4	dispensable
pan_gene_2572	pan_gene_8845	Nodes_per_plant;Nodes_to_ear	Anthesis-silking_interval;Chlorophyll_A;Nodes_to_ear	0	0	0	0	0	0	0	0	0	0	1	0	0	0	0	0	0	1	1	1	1	0	1	0	0	0	6	dispensable
pan_gene_2575	pan_gene_26646	Height_above_ear;Height_per_day_(until_flowering);Nodes_to_ear	Days_to_anthesis;Days_to_silk;Nodes_to_ear;Ratio_of_ear_height_to_total_height	0	1	0	0	0	0	0	0	0	0	0	0	0	0	0	0	0	0	0	0	0	0	0	0	0	0	1	private
pan_gene_2575	pan_gene_79955	Height_above_ear;Height_per_day_(until_flowering);Nodes_to_ear	Days_to_anthesis;Days_to_silk;Nodes_per_plant;Nodes_to_ear	0	1	0	1	1	1	1	0	0	0	0	1	0	1	0	0	0	1	1	0	1	0	0	0	0	0	10	dispensable
pan_gene_2575	pan_gene_8682	Height_above_ear;Height_per_day_(until_flowering);Nodes_to_ear	Nodes_to_ear	0	1	1	0	0	0	0	0	1	0	0	0	0	0	1	0	0	0	0	0	1	1	0	0	0	1	7	dispensable
pan_gene_2575	pan_gene_9067	Height_above_ear;Height_per_day_(until_flowering);Nodes_to_ear	Ear_height;Nodes_to_ear;Plant_height	0	1	0	1	0	0	1	0	1	0	0	1	1	0	0	0	1	0	0	0	0	1	0	0	0	1	9	dispensable
pan_gene_2592	pan_gene_32778	Leaf_width;Nodes_per_plant;Nodes_to_ear;Plant_height;Tassel_length	Nodes_to_ear	0	1	0	0	0	0	0	0	0	1	0	0	1	0	0	0	0	0	0	0	0	0	0	0	0	0	3	dispensable
pan_gene_2592	pan_gene_5868	Leaf_width;Nodes_per_plant;Nodes_to_ear;Plant_height;Tassel_length	Days_to_silk;Nodes_to_ear	0	0	0	0	0	0	0	1	0	0	0	0	0	0	0	1	0	0	0	0	0	0	0	0	0	0	2	dispensable
pan_gene_2592	pan_gene_8450	Leaf_width;Nodes_per_plant;Nodes_to_ear;Plant_height;Tassel_length	Nodes_to_ear;Photoperiod_growing-degree_days_to_anthesis;Ratio_of_ear_height_to_total_height	0	1	0	0	0	0	0	0	0	1	0	0	0	0	0	0	0	0	0	0	0	0	0	0	0	1	3	dispensable
pan_gene_25992	pan_gene_2690	Nodes_to_ear	Height_above_ear;Nodes_to_ear;Southern_leaf_blight	0	1	0	0	0	0	0	0	0	0	0	0	0	0	0	0	0	0	0	0	0	0	0	0	0	0	1	private
pan_gene_25992	pan_gene_31681	Nodes_to_ear	Nodes_to_ear	0	1	0	0	0	0	0	0	0	0	0	0	0	0	0	0	1	0	1	0	0	0	0	0	0	0	3	dispensable
pan_gene_25992	pan_gene_32724	Nodes_to_ear	Chlorophyll_A;Ear_height;Malate;Nodes_to_ear;Total_amino_acids	0	1	0	1	0	0	0	0	0	0	0	0	0	0	0	0	0	1	1	0	0	0	0	0	0	0	4	dispensable
pan_gene_25992	pan_gene_9196	Nodes_to_ear	Average_internode_length_(whole_plant);Ear_height;Height_above_ear;Nodes_to_ear;PCA_of_metabolites:_PC1;Ratio_of_ear_height_to_total_height;Southern_leaf_blight	0	1	0	1	0	0	0	0	0	0	0	0	0	0	0	0	0	0	0	0	0	0	0	0	0	0	2	dispensable
pan_gene_2609	pan_gene_26310	Days_to_silk;Nodes_to_ear;Northern_Leaf_Blight	Nodes_to_ear	0	1	1	0	1	0	0	0	0	0	1	1	0	1	0	1	0	0	1	0	0	0	0	1	0	1	10	dispensable
pan_gene_2609	pan_gene_2675	Days_to_silk;Nodes_to_ear;Northern_Leaf_Blight	Days_to_anthesis;Nodes_per_plant;Nodes_to_ear	0	1	0	0	1	0	0	0	0	0	0	0	0	0	0	0	0	0	1	0	0	0	0	0	0	0	3	dispensable
pan_gene_2609	pan_gene_4244	Days_to_silk;Nodes_to_ear;Northern_Leaf_Blight	Nodes_to_ear;Ratio_of_ear_height_to_total_height	0	1	0	1	1	0	0	0	0	0	0	1	0	1	0	0	0	0	1	1	0	0	0	1	0	1	9	dispensable
pan_gene_2609	pan_gene_5447	Days_to_silk;Nodes_to_ear;Northern_Leaf_Blight	Average_internode_length_(below_ear);Average_internode_length_(whole_plant);Days_to_anthesis;Ear_height;Nodes_to_ear;Tassel_length	0	1	1	1	1	0	0	0	0	0	0	1	0	1	0	0	0	0	0	1	0	0	1	1	1	1	11	near-core
pan_gene_2609	pan_gene_96481	Days_to_silk;Nodes_to_ear;Northern_Leaf_Blight	Nodes_to_ear;PCA_of_metabolites:_PC2	0	1	0	1	1	0	0	0	0	0	0	0	0	0	0	0	0	0	0	1	0	0	0	1	0	0	5	dispensable
pan_gene_2611	pan_gene_28328	Nodes_per_plant;Nodes_to_ear;Northern_Leaf_Blight;Plant_height	Ear_height;Nodes_to_ear;Ratio_of_ear_height_to_total_height	0	1	0	0	0	0	0	0	0	0	0	0	1	0	0	0	0	0	0	0	0	0	0	0	0	0	2	dispensable
pan_gene_26142	pan_gene_28328	Nodes_to_ear	Ear_height;Nodes_to_ear;Ratio_of_ear_height_to_total_height	0	1	0	0	0	0	0	0	1	0	0	0	0	0	0	1	1	0	0	1	0	0	0	0	0	0	5	dispensable
pan_gene_26142	pan_gene_29014	Nodes_to_ear	Nodes_to_ear	0	1	0	0	0	0	0	0	0	1	0	0	0	0	0	1	0	0	0	0	0	0	0	0	0	0	3	dispensable
pan_gene_26142	pan_gene_32769	Nodes_to_ear	Chlorophyll_A;Ear_height;Nodes_to_ear;Plant_height	0	1	0	0	0	0	0	0	0	1	0	0	0	0	0	0	0	0	0	1	0	1	0	1	0	0	5	dispensable
pan_gene_26142	pan_gene_5623	Nodes_to_ear	Nodes_to_ear	0	1	0	0	0	0	1	0	0	1	0	0	0	0	0	1	0	0	0	0	0	0	0	0	0	0	4	dispensable
pan_gene_26142	pan_gene_8408	Nodes_to_ear	Days_to_anthesis;Nodes_to_ear;Starch	0	1	0	0	0	0	0	0	1	0	0	0	0	0	0	0	0	0	0	0	0	0	0	0	0	0	2	dispensable
pan_gene_26143	pan_gene_9306	Ear_height;Nodes_to_ear	Height_above_ear;Nodes_to_ear	0	1	1	0	0	0	0	0	0	0	0	0	0	0	0	0	1	0	1	0	0	1	0	0	0	0	5	dispensable
pan_gene_2615	pan_gene_26392	Days_to_silk;Ear_row_number;Nodes_per_plant;Nodes_to_ear;Plant_height	Nodes_to_ear;Tassel_length	0	1	0	0	0	0	0	0	0	0	0	0	0	0	0	0	0	0	0	0	0	0	0	0	0	0	1	private
pan_gene_2615	pan_gene_2768	Days_to_silk;Ear_row_number;Nodes_per_plant;Nodes_to_ear;Plant_height	Nodes_to_ear;Ratio_of_ear_height_to_total_height	0	1	0	0	0	0	0	0	0	0	0	0	0	0	0	0	0	0	0	0	0	0	0	0	0	0	1	private
pan_gene_2615	pan_gene_28328	Days_to_silk;Ear_row_number;Nodes_per_plant;Nodes_to_ear;Plant_height	Ear_height;Nodes_to_ear;Ratio_of_ear_height_to_total_height	0	1	0	0	0	0	0	0	0	0	1	0	0	0	0	0	0	1	0	0	0	0	0	1	0	0	4	dispensable
pan_gene_2615	pan_gene_32769	Days_to_silk;Ear_row_number;Nodes_per_plant;Nodes_to_ear;Plant_height	Chlorophyll_A;Ear_height;Nodes_to_ear;Plant_height	0	1	0	0	0	0	0	0	0	0	0	0	0	0	0	0	0	0	0	0	0	0	0	0	0	0	1	private
pan_gene_2615	pan_gene_5384	Days_to_silk;Ear_row_number;Nodes_per_plant;Nodes_to_ear;Plant_height	Nodes_to_ear;Ratio_of_ear_height_to_total_height;Tassel_length	0	1	0	1	0	0	0	0	0	0	0	0	0	0	0	0	0	0	0	0	0	0	0	0	0	0	2	dispensable
pan_gene_2615	pan_gene_8408	Days_to_silk;Ear_row_number;Nodes_per_plant;Nodes_to_ear;Plant_height	Days_to_anthesis;Nodes_to_ear;Starch	0	1	0	0	0	0	0	0	0	0	0	0	0	0	0	0	0	0	0	0	0	0	0	0	0	0	1	private
pan_gene_2615	pan_gene_9364	Days_to_silk;Ear_row_number;Nodes_per_plant;Nodes_to_ear;Plant_height	Nodes_to_ear	0	1	0	0	0	0	0	0	0	0	0	0	0	0	0	0	0	0	0	0	0	0	0	0	0	0	1	private
pan_gene_26310	pan_gene_32778	Nodes_to_ear	Nodes_to_ear	0	1	1	0	1	1	1	1	1	1	1	0	1	0	0	1	0	1	0	0	1	1	1	1	0	1	17	near-core
pan_gene_26310	pan_gene_8450	Nodes_to_ear	Nodes_to_ear;Photoperiod_growing-degree_days_to_anthesis;Ratio_of_ear_height_to_total_height	0	1	1	1	1	1	1	1	1	1	1	0	1	1	1	1	0	1	1	0	1	0	1	1	0	1	20	core
pan_gene_26310	pan_gene_8831	Nodes_to_ear	Anthesis-silking_interval;Nodes_to_ear;Stalk_strength	0	1	1	1	1	1	0	1	1	1	1	0	1	0	0	1	0	1	1	0	1	1	1	1	0	1	18	near-core
pan_gene_26310	pan_gene_9243	Nodes_to_ear	Nodes_to_ear;Ratio_of_ear_height_to_total_height	0	1	1	1	1	1	1	1	1	1	1	0	1	1	1	1	1	1	1	0	1	0	1	1	1	1	22	core
pan_gene_26392	pan_gene_28328	Nodes_to_ear;Tassel_length	Ear_height;Nodes_to_ear;Ratio_of_ear_height_to_total_height	0	1	0	1	1	0	0	0	0	0	0	0	0	0	0	0	0	0	0	0	0	0	0	0	0	0	3	dispensable
pan_gene_26392	pan_gene_32769	Nodes_to_ear;Tassel_length	Chlorophyll_A;Ear_height;Nodes_to_ear;Plant_height	0	1	0	1	1	0	0	0	0	0	0	0	0	0	0	0	0	0	0	0	0	0	0	0	0	0	3	dispensable
pan_gene_26392	pan_gene_5384	Nodes_to_ear;Tassel_length	Nodes_to_ear;Ratio_of_ear_height_to_total_height;Tassel_length	0	1	0	0	0	0	0	0	0	0	0	0	0	0	0	1	0	0	0	0	0	0	0	0	0	0	2	dispensable
pan_gene_26392	pan_gene_8408	Nodes_to_ear;Tassel_length	Days_to_anthesis;Nodes_to_ear;Starch	0	1	0	1	1	0	0	1	0	0	0	0	0	0	0	1	0	0	0	0	0	1	0	0	0	0	6	dispensable
pan_gene_26392	pan_gene_9364	Nodes_to_ear;Tassel_length	Nodes_to_ear	0	1	0	1	0	0	0	0	0	0	0	0	0	0	0	1	0	0	0	0	0	0	0	0	0	0	3	dispensable
pan_gene_26392	pan_gene_98006	Nodes_to_ear;Tassel_length	Nodes_per_plant;Nodes_to_ear	0	0	0	0	1	0	0	0	0	0	0	0	0	0	0	0	0	0	0	0	0	0	0	0	0	0	1	private
pan_gene_26475	pan_gene_31681	Average_internode_length_(above_ear);Nodes_per_plant;Nodes_to_ear;Northern_Leaf_Blight	Nodes_to_ear	0	0	0	0	0	0	0	0	1	0	0	0	0	0	0	0	1	0	0	0	0	0	0	0	0	0	2	dispensable
pan_gene_26475	pan_gene_5869	Average_internode_length_(above_ear);Nodes_per_plant;Nodes_to_ear;Northern_Leaf_Blight	Cob_diameter;Days_to_silk;Nodes_to_ear	0	0	1	0	0	0	0	0	0	0	0	0	0	0	0	0	0	0	0	0	0	0	0	0	0	0	1	private
pan_gene_26475	pan_gene_8511	Average_internode_length_(above_ear);Nodes_per_plant;Nodes_to_ear;Northern_Leaf_Blight	Nodes_per_plant;Nodes_to_ear	0	0	0	0	1	0	0	0	0	0	0	0	0	0	1	1	1	1	0	0	0	0	0	0	0	0	5	dispensable
pan_gene_2653	pan_gene_32558	Days_to_anthesis;Ear_height;Nodes_to_ear	Nodes_to_ear	0	1	1	0	0	0	0	0	0	0	0	0	0	0	0	0	0	0	0	0	0	0	0	0	0	0	2	dispensable
pan_gene_26541	pan_gene_26646	Glucose;Nodes_to_ear	Days_to_anthesis;Days_to_silk;Nodes_to_ear;Ratio_of_ear_height_to_total_height	0	0	0	0	0	0	0	0	0	1	0	0	0	0	0	0	0	0	0	0	0	0	1	1	0	0	3	dispensable
pan_gene_26541	pan_gene_2674	Glucose;Nodes_to_ear	Days_to_anthesis;Nodes_per_plant;Nodes_to_ear	0	0	0	0	0	1	0	0	0	1	0	0	0	0	0	0	0	0	0	0	0	0	1	1	0	0	4	dispensable
pan_gene_26541	pan_gene_27886	Glucose;Nodes_to_ear	Boxcox-transformed_leaf_angle;Nodes_per_plant;Nodes_to_ear	0	0	0	0	0	0	0	0	1	1	0	0	0	0	0	0	0	0	0	0	1	0	0	0	0	0	3	dispensable
pan_gene_26541	pan_gene_32522	Glucose;Nodes_to_ear	Days_to_anthesis;Nodes_to_ear	0	0	0	0	0	0	0	1	0	0	0	1	0	0	0	0	0	0	0	0	0	0	1	1	0	0	4	dispensable
pan_gene_26541	pan_gene_7850	Glucose;Nodes_to_ear	Anthesis-silking_interval;Nodes_to_ear	0	0	0	0	1	0	0	0	1	1	0	0	0	0	1	0	0	0	0	0	1	0	0	0	0	0	5	dispensable
pan_gene_26641	pan_gene_9243	Days_to_anthesis;Days_to_silk;Nodes_per_plant;Nodes_to_ear	Nodes_to_ear;Ratio_of_ear_height_to_total_height	0	1	0	0	0	0	0	0	0	0	0	1	0	0	0	1	0	0	0	0	0	1	0	1	0	0	5	dispensable
pan_gene_26642	pan_gene_80734	Days_to_anthesis;Nodes_to_ear;Ratio_of_ear_height_to_total_height	Average_internode_length_(below_ear);Boxcox-transformed_leaf_angle;Chlorophyll_A;Ear_height;Glutamate;Nodes_per_plant;Nodes_to_ear	0	1	0	0	0	0	0	0	0	0	0	0	0	0	0	0	0	0	0	0	0	0	1	0	0	0	2	dispensable
pan_gene_26644	pan_gene_29680	Anthesis-silking_interval;Ear_height;Nodes_per_plant;Nodes_to_ear	Nodes_to_ear	0	0	0	0	0	0	0	0	0	0	0	1	0	0	0	0	0	0	0	0	0	0	0	0	1	0	2	dispensable
pan_gene_26646	pan_gene_31288	Days_to_anthesis;Days_to_silk;Nodes_to_ear;Ratio_of_ear_height_to_total_height	Nodes_to_ear;Photoperiod_Growing-degree_days_to_silk;Tassel_branch_number	0	0	0	0	0	0	0	0	1	1	0	0	0	0	0	0	0	0	0	0	0	1	0	0	0	0	3	dispensable
pan_gene_26646	pan_gene_31361	Days_to_anthesis;Days_to_silk;Nodes_to_ear;Ratio_of_ear_height_to_total_height	Nodes_to_ear;Northern_Leaf_Blight;Ratio_of_ear_height_to_total_height	0	1	1	0	0	0	0	0	0	1	0	0	1	0	0	0	0	0	0	0	0	0	1	0	0	0	5	dispensable
pan_gene_26646	pan_gene_32522	Days_to_anthesis;Days_to_silk;Nodes_to_ear;Ratio_of_ear_height_to_total_height	Days_to_anthesis;Nodes_to_ear	0	1	0	0	0	0	0	0	0	1	0	0	0	0	0	0	0	1	0	0	0	1	1	1	0	0	6	dispensable
pan_gene_26646	pan_gene_32705	Days_to_anthesis;Days_to_silk;Nodes_to_ear;Ratio_of_ear_height_to_total_height	Boxcox-transformed_leaf_angle;Chlorophyll_A;Days_to_silk;Nodes_per_plant;Nodes_to_ear;Total_amino_acids	0	1	0	0	0	0	0	0	0	0	0	0	0	0	0	0	0	0	0	0	0	0	0	0	0	0	1	private
pan_gene_26646	pan_gene_8399	Days_to_anthesis;Days_to_silk;Nodes_to_ear;Ratio_of_ear_height_to_total_height	Nodes_to_ear	0	1	0	0	0	0	0	0	0	0	0	0	0	0	0	0	0	0	0	0	0	0	0	0	0	0	1	private
pan_gene_26653	pan_gene_26694	Ear_height;Leaf_width;Nodes_above_ear;Nodes_per_plant;Nodes_to_ear;Plant_height	Days_to_anthesis;Days_to_silk;Ear_height;Nodes_to_ear;Photoperiod_Growing-degree_days_to_silk;Plant_height;Tassel_branch_number	0	1	1	1	1	1	1	1	1	0	1	1	1	1	1	1	1	1	0	1	1	0	1	1	0	1	21	core
pan_gene_26653	pan_gene_29521	Ear_height;Leaf_width;Nodes_above_ear;Nodes_per_plant;Nodes_to_ear;Plant_height	Nodes_to_ear	0	1	0	0	0	1	0	0	0	1	0	0	0	0	0	0	0	0	0	1	0	0	0	0	0	1	5	dispensable
pan_gene_26653	pan_gene_29595	Ear_height;Leaf_width;Nodes_above_ear;Nodes_per_plant;Nodes_to_ear;Plant_height	Nodes_to_ear;PCA_of_metabolites:_PC1;Photoperiod_Growing-degree_days_to_silk;Photoperiod_growing-degree_days_to_anthesis;Tassel_length	0	1	0	1	0	0	0	0	1	0	0	0	0	0	0	0	0	0	0	0	0	0	0	0	0	0	3	dispensable
pan_gene_26653	pan_gene_32149	Ear_height;Leaf_width;Nodes_above_ear;Nodes_per_plant;Nodes_to_ear;Plant_height	Nodes_to_ear	0	1	0	1	1	1	0	0	0	1	1	0	0	0	0	0	0	0	0	0	0	0	0	0	0	0	6	dispensable
pan_gene_26653	pan_gene_5519	Ear_height;Leaf_width;Nodes_above_ear;Nodes_per_plant;Nodes_to_ear;Plant_height	Average_internode_length_(below_ear);Cob_diameter;Nodes_per_plant;Nodes_to_ear;Protein	0	0	0	0	1	0	0	0	0	1	0	0	0	0	0	0	0	0	0	0	0	0	0	0	0	0	2	dispensable
pan_gene_26653	pan_gene_8446	Ear_height;Leaf_width;Nodes_above_ear;Nodes_per_plant;Nodes_to_ear;Plant_height	Ear_height;Nodes_per_plant;Nodes_to_ear;Stalk_strength;Tassel_branch_number	0	0	0	0	0	1	0	0	0	0	0	0	0	0	0	0	0	1	0	0	1	0	0	0	0	0	3	dispensable
pan_gene_26653	pan_gene_8682	Ear_height;Leaf_width;Nodes_above_ear;Nodes_per_plant;Nodes_to_ear;Plant_height	Nodes_to_ear	0	1	0	1	0	1	1	0	1	1	0	0	0	1	0	0	0	1	0	0	0	0	0	0	0	1	9	dispensable
pan_gene_26653	pan_gene_8845	Ear_height;Leaf_width;Nodes_above_ear;Nodes_per_plant;Nodes_to_ear;Plant_height	Anthesis-silking_interval;Chlorophyll_A;Nodes_to_ear	0	0	0	0	1	1	0	0	0	0	0	0	0	0	0	0	0	0	0	0	0	0	1	0	0	0	3	dispensable
pan_gene_26665	pan_gene_32149	Ear_height;Leaf_width;Nodes_per_plant;Nodes_to_ear	Nodes_to_ear	0	1	0	0	0	0	0	0	0	0	0	0	0	0	0	0	0	0	0	0	0	0	0	0	0	0	1	private
pan_gene_26665	pan_gene_8845	Ear_height;Leaf_width;Nodes_per_plant;Nodes_to_ear	Anthesis-silking_interval;Chlorophyll_A;Nodes_to_ear	0	0	0	0	0	0	0	0	0	0	0	0	0	0	0	0	0	0	0	1	0	0	0	0	0	0	1	private
pan_gene_26694	pan_gene_27410	Days_to_anthesis;Days_to_silk;Ear_height;Nodes_to_ear;Photoperiod_Growing-degree_days_to_silk;Plant_height;Tassel_branch_number	Nodes_to_ear	0	0	0	1	1	0	0	0	0	0	0	0	0	0	0	1	1	0	0	0	0	0	0	0	0	0	4	dispensable
pan_gene_26694	pan_gene_28243	Days_to_anthesis;Days_to_silk;Ear_height;Nodes_to_ear;Photoperiod_Growing-degree_days_to_silk;Plant_height;Tassel_branch_number	Nodes_to_ear;Ratio_of_ear_height_to_total_height	0	1	0	0	1	1	0	0	0	0	0	0	0	1	0	1	0	1	0	0	0	1	1	0	0	0	8	dispensable
pan_gene_26694	pan_gene_29595	Days_to_anthesis;Days_to_silk;Ear_height;Nodes_to_ear;Photoperiod_Growing-degree_days_to_silk;Plant_height;Tassel_branch_number	Nodes_to_ear;PCA_of_metabolites:_PC1;Photoperiod_Growing-degree_days_to_silk;Photoperiod_growing-degree_days_to_anthesis;Tassel_length	0	1	0	1	0	0	0	0	0	0	0	0	0	0	0	0	0	1	0	0	0	0	0	0	0	0	3	dispensable
pan_gene_26694	pan_gene_31361	Days_to_anthesis;Days_to_silk;Ear_height;Nodes_to_ear;Photoperiod_Growing-degree_days_to_silk;Plant_height;Tassel_branch_number	Nodes_to_ear;Northern_Leaf_Blight;Ratio_of_ear_height_to_total_height	0	1	0	1	0	1	0	0	0	1	0	0	0	0	0	0	0	0	0	0	0	0	0	0	0	0	4	dispensable
pan_gene_26694	pan_gene_32140	Days_to_anthesis;Days_to_silk;Ear_height;Nodes_to_ear;Photoperiod_Growing-degree_days_to_silk;Plant_height;Tassel_branch_number	Nodes_to_ear	0	1	0	1	0	1	0	0	0	0	0	0	0	0	0	0	0	1	0	0	0	0	1	0	0	0	5	dispensable
pan_gene_26694	pan_gene_32149	Days_to_anthesis;Days_to_silk;Ear_height;Nodes_to_ear;Photoperiod_Growing-degree_days_to_silk;Plant_height;Tassel_branch_number	Nodes_to_ear	0	1	0	1	1	1	0	0	1	0	1	0	0	1	0	0	0	1	0	0	0	0	0	0	0	1	9	dispensable
pan_gene_26694	pan_gene_5519	Days_to_anthesis;Days_to_silk;Ear_height;Nodes_to_ear;Photoperiod_Growing-degree_days_to_silk;Plant_height;Tassel_branch_number	Average_internode_length_(below_ear);Cob_diameter;Nodes_per_plant;Nodes_to_ear;Protein	0	0	0	0	1	0	0	0	0	0	0	0	0	0	0	0	0	0	0	0	0	0	0	0	0	0	1	private
pan_gene_26694	pan_gene_5616	Days_to_anthesis;Days_to_silk;Ear_height;Nodes_to_ear;Photoperiod_Growing-degree_days_to_silk;Plant_height;Tassel_branch_number	Nodes_per_plant;Nodes_to_ear	0	0	0	0	0	1	0	0	0	0	1	0	0	0	0	0	0	0	0	0	0	0	0	0	0	0	2	dispensable
pan_gene_26694	pan_gene_8399	Days_to_anthesis;Days_to_silk;Ear_height;Nodes_to_ear;Photoperiod_Growing-degree_days_to_silk;Plant_height;Tassel_branch_number	Nodes_to_ear	0	1	0	1	1	1	0	0	1	1	0	0	0	1	0	0	0	0	0	0	0	0	0	0	0	0	7	dispensable
pan_gene_26694	pan_gene_8446	Days_to_anthesis;Days_to_silk;Ear_height;Nodes_to_ear;Photoperiod_Growing-degree_days_to_silk;Plant_height;Tassel_branch_number	Ear_height;Nodes_per_plant;Nodes_to_ear;Stalk_strength;Tassel_branch_number	0	0	0	0	0	0	0	0	0	0	0	0	0	0	0	1	1	1	0	0	0	0	0	0	0	0	3	dispensable
pan_gene_26694	pan_gene_8845	Days_to_anthesis;Days_to_silk;Ear_height;Nodes_to_ear;Photoperiod_Growing-degree_days_to_silk;Plant_height;Tassel_branch_number	Anthesis-silking_interval;Chlorophyll_A;Nodes_to_ear	0	0	0	0	1	1	0	0	0	0	1	0	0	0	0	1	0	1	0	0	0	0	1	1	0	0	7	dispensable
pan_gene_26694	pan_gene_9067	Days_to_anthesis;Days_to_silk;Ear_height;Nodes_to_ear;Photoperiod_Growing-degree_days_to_silk;Plant_height;Tassel_branch_number	Ear_height;Nodes_to_ear;Plant_height	0	1	0	0	1	0	0	0	0	1	0	0	0	0	0	1	1	1	0	0	0	0	0	0	0	0	6	dispensable
pan_gene_2674	pan_gene_2690	Days_to_anthesis;Nodes_per_plant;Nodes_to_ear	Height_above_ear;Nodes_to_ear;Southern_leaf_blight	0	1	0	0	0	0	0	0	1	0	0	0	0	0	0	0	0	0	0	0	0	0	1	0	0	1	4	dispensable
pan_gene_2674	pan_gene_31407	Days_to_anthesis;Nodes_per_plant;Nodes_to_ear	Nodes_to_ear	0	1	1	1	1	1	1	0	1	1	0	1	1	1	0	0	0	0	1	1	1	0	1	1	0	1	17	near-core
pan_gene_2674	pan_gene_31681	Days_to_anthesis;Nodes_per_plant;Nodes_to_ear	Nodes_to_ear	0	1	0	0	0	0	0	0	0	1	0	0	0	0	0	0	0	0	0	0	0	0	0	0	0	0	2	dispensable
pan_gene_2674	pan_gene_32522	Days_to_anthesis;Nodes_per_plant;Nodes_to_ear	Days_to_anthesis;Nodes_to_ear	0	1	1	1	0	0	0	1	0	0	1	0	0	0	0	0	0	1	0	0	0	1	1	0	0	0	8	dispensable
pan_gene_2674	pan_gene_32724	Days_to_anthesis;Nodes_per_plant;Nodes_to_ear	Chlorophyll_A;Ear_height;Malate;Nodes_to_ear;Total_amino_acids	0	1	0	1	0	0	0	0	0	0	0	0	0	0	0	0	0	0	0	1	0	0	0	0	0	0	3	dispensable
pan_gene_2674	pan_gene_32763	Days_to_anthesis;Nodes_per_plant;Nodes_to_ear	Chlorophyll_A;Height_per_day_(until_flowering);Nodes_per_plant;Nodes_to_ear;Plant_height	0	1	1	0	0	0	1	1	0	1	0	0	0	0	0	0	0	0	0	0	0	0	1	0	1	0	7	dispensable
pan_gene_2674	pan_gene_7850	Days_to_anthesis;Nodes_per_plant;Nodes_to_ear	Anthesis-silking_interval;Nodes_to_ear	0	1	1	0	0	0	1	0	0	1	1	0	0	0	0	0	0	0	1	0	0	1	0	0	0	0	7	dispensable
pan_gene_2675	pan_gene_29905	Days_to_anthesis;Nodes_per_plant;Nodes_to_ear	Days_to_anthesis;Nodes_to_ear	0	1	0	1	1	0	1	0	0	1	0	0	1	0	0	0	0	0	0	0	0	0	1	0	1	0	8	dispensable
pan_gene_2675	pan_gene_32778	Days_to_anthesis;Nodes_per_plant;Nodes_to_ear	Nodes_to_ear	0	1	0	0	0	0	1	0	0	1	0	0	1	0	0	0	0	0	1	0	0	0	1	0	0	0	6	dispensable
pan_gene_2675	pan_gene_8450	Days_to_anthesis;Nodes_per_plant;Nodes_to_ear	Nodes_to_ear;Photoperiod_growing-degree_days_to_anthesis;Ratio_of_ear_height_to_total_height	0	1	0	0	0	0	1	0	0	1	0	0	1	1	1	0	0	0	1	0	0	0	1	0	0	0	8	dispensable
pan_gene_2675	pan_gene_8831	Days_to_anthesis;Nodes_per_plant;Nodes_to_ear	Anthesis-silking_interval;Nodes_to_ear;Stalk_strength	0	1	0	0	1	1	1	0	0	0	0	0	1	0	0	0	0	0	1	0	0	0	0	0	0	0	6	dispensable
pan_gene_26877	pan_gene_96481	Nodes_to_ear	Nodes_to_ear;PCA_of_metabolites:_PC2	0	1	0	1	0	0	0	0	0	1	1	1	0	0	1	1	0	1	1	1	1	0	0	1	0	0	12	near-core
pan_gene_2690	pan_gene_29032	Height_above_ear;Nodes_to_ear;Southern_leaf_blight	Nodes_to_ear	0	1	0	0	0	0	0	0	0	0	0	0	0	0	0	0	0	0	0	0	0	0	0	0	0	0	1	private
pan_gene_2690	pan_gene_32522	Height_above_ear;Nodes_to_ear;Southern_leaf_blight	Days_to_anthesis;Nodes_to_ear	0	1	0	0	0	0	0	0	0	0	1	0	0	0	0	0	0	1	0	0	0	1	1	0	0	0	5	dispensable
pan_gene_2690	pan_gene_32724	Height_above_ear;Nodes_to_ear;Southern_leaf_blight	Chlorophyll_A;Ear_height;Malate;Nodes_to_ear;Total_amino_acids	0	1	0	0	0	0	0	0	0	0	0	0	0	0	0	0	0	0	0	0	0	0	0	0	0	0	1	private
pan_gene_2690	pan_gene_32763	Height_above_ear;Nodes_to_ear;Southern_leaf_blight	Chlorophyll_A;Height_per_day_(until_flowering);Nodes_per_plant;Nodes_to_ear;Plant_height	0	1	0	0	0	0	0	0	0	0	0	0	0	0	0	0	0	0	0	0	0	0	1	0	1	0	3	dispensable
pan_gene_2690	pan_gene_97998	Height_above_ear;Nodes_to_ear;Southern_leaf_blight	Ear_height;Nodes_to_ear;Ratio_of_ear_height_to_total_height;Tassel_length	0	0	0	0	0	0	0	0	0	0	0	0	0	0	0	0	0	1	0	0	0	0	1	0	0	0	2	dispensable
pan_gene_27410	pan_gene_31361	Nodes_to_ear	Nodes_to_ear;Northern_Leaf_Blight;Ratio_of_ear_height_to_total_height	0	0	0	1	0	0	0	0	1	1	1	0	0	0	0	0	0	0	0	0	0	0	0	0	0	0	4	dispensable
pan_gene_27410	pan_gene_32149	Nodes_to_ear	Nodes_to_ear	0	0	0	1	1	0	0	0	0	0	0	1	0	0	0	0	0	0	0	0	0	0	0	0	0	0	3	dispensable
pan_gene_27410	pan_gene_5616	Nodes_to_ear	Nodes_per_plant;Nodes_to_ear	0	0	0	1	0	0	0	0	0	0	0	1	0	0	0	0	0	0	0	0	0	0	0	0	0	0	2	dispensable
pan_gene_27410	pan_gene_8446	Nodes_to_ear	Ear_height;Nodes_per_plant;Nodes_to_ear;Stalk_strength;Tassel_branch_number	0	0	0	0	0	0	0	0	0	0	0	0	0	0	0	0	1	1	0	0	1	0	0	0	0	0	3	dispensable
pan_gene_27410	pan_gene_96186	Nodes_to_ear	Nodes_above_ear;Nodes_to_ear	0	0	0	0	0	0	0	0	0	1	0	0	0	0	0	0	0	0	0	0	0	0	0	0	0	0	1	private
pan_gene_2750	pan_gene_66552	Anthesis-silking_interval;Nodes_to_ear	Nodes_per_plant;Nodes_to_ear;Sucrose	0	0	0	1	0	0	0	0	0	0	0	0	0	0	0	0	0	0	0	0	0	0	0	0	0	0	1	private
pan_gene_2750	pan_gene_8862	Anthesis-silking_interval;Nodes_to_ear	Nodes_to_ear;Ratio_of_ear_height_to_total_height	0	1	1	1	1	0	1	1	1	0	1	1	0	0	0	1	0	1	1	0	1	0	1	1	0	0	15	near-core
pan_gene_27504	pan_gene_32139	Average_internode_length_(below_ear);Ear_height;Nodes_to_ear	Nodes_to_ear	0	1	1	1	0	1	1	1	1	0	1	1	0	1	1	0	1	1	0	1	0	1	1	1	1	1	19	near-core
pan_gene_27504	pan_gene_7178	Average_internode_length_(below_ear);Ear_height;Nodes_to_ear	Nodes_per_plant;Nodes_to_ear	0	1	1	1	0	0	1	1	1	0	1	0	1	1	1	1	1	1	1	1	1	0	1	1	1	1	20	core
pan_gene_27648	pan_gene_28436	Ear_height;Nodes_to_ear;PCA_of_metabolites:_PC1;Ratio_of_ear_height_to_total_height	Nodes_to_ear;Stalk_strength	0	0	0	0	0	0	0	0	0	1	0	0	0	0	0	0	0	0	0	0	0	0	0	0	0	0	1	private
pan_gene_27648	pan_gene_32769	Ear_height;Nodes_to_ear;PCA_of_metabolites:_PC1;Ratio_of_ear_height_to_total_height	Chlorophyll_A;Ear_height;Nodes_to_ear;Plant_height	0	0	0	0	0	0	0	0	0	1	0	0	0	0	0	0	0	0	0	0	0	0	0	0	0	0	1	private
pan_gene_2768	pan_gene_28328	Nodes_to_ear;Ratio_of_ear_height_to_total_height	Ear_height;Nodes_to_ear;Ratio_of_ear_height_to_total_height	0	1	0	1	0	0	0	0	0	0	0	0	0	1	0	0	0	0	0	1	0	0	0	0	0	0	4	dispensable
pan_gene_2776	pan_gene_32558	100_Kernel_weight;Days_to_anthesis;Nodes_to_ear	Nodes_to_ear	0	1	0	1	0	0	0	0	0	0	0	0	0	0	0	0	0	0	0	0	0	0	0	0	0	0	2	dispensable
pan_gene_2776	pan_gene_5384	100_Kernel_weight;Days_to_anthesis;Nodes_to_ear	Nodes_to_ear;Ratio_of_ear_height_to_total_height;Tassel_length	0	1	0	1	1	0	0	1	0	0	0	0	1	1	0	1	0	0	0	0	1	0	0	0	0	0	8	dispensable
pan_gene_2776	pan_gene_9364	100_Kernel_weight;Days_to_anthesis;Nodes_to_ear	Nodes_to_ear	0	1	1	1	1	0	1	1	1	0	0	1	1	1	0	1	1	0	0	1	0	1	1	0	1	1	17	near-core
pan_gene_27834	pan_gene_27947	Height_above_ear;Nodes_to_ear	Days_to_silk;Nodes_per_plant;Nodes_to_ear;Starch	0	1	0	0	0	0	0	0	0	0	0	1	0	0	0	0	0	0	0	0	0	0	0	0	0	0	2	dispensable
pan_gene_27834	pan_gene_9363	Height_above_ear;Nodes_to_ear	Nodes_to_ear	0	1	0	0	0	1	1	0	1	0	1	0	0	1	0	0	1	0	0	0	0	0	0	0	0	1	8	dispensable
pan_gene_27886	pan_gene_29032	Boxcox-transformed_leaf_angle;Nodes_per_plant;Nodes_to_ear	Nodes_to_ear	0	1	0	0	0	0	0	0	1	0	0	0	0	0	0	0	0	0	0	0	0	0	0	0	0	0	2	dispensable
pan_gene_27886	pan_gene_32763	Boxcox-transformed_leaf_angle;Nodes_per_plant;Nodes_to_ear	Chlorophyll_A;Height_per_day_(until_flowering);Nodes_per_plant;Nodes_to_ear;Plant_height	0	1	1	0	0	0	0	0	1	1	0	0	0	1	0	1	0	0	0	0	1	0	1	0	1	0	9	dispensable
pan_gene_27886	pan_gene_8463	Boxcox-transformed_leaf_angle;Nodes_per_plant;Nodes_to_ear	Nodes_to_ear	0	1	0	1	0	0	0	0	0	0	0	0	0	0	0	0	1	1	0	1	1	0	1	0	0	0	7	dispensable
pan_gene_27892	pan_gene_30165	Nodes_above_ear;Nodes_per_plant;Nodes_to_ear;Northern_Leaf_Blight	Days_to_anthesis;Nodes_to_ear;Tassel_length	0	0	0	0	0	0	0	1	0	0	0	0	0	0	0	0	0	0	0	0	0	0	0	0	0	0	1	private
pan_gene_28243	pan_gene_29595	Nodes_to_ear;Ratio_of_ear_height_to_total_height	Nodes_to_ear;PCA_of_metabolites:_PC1;Photoperiod_Growing-degree_days_to_silk;Photoperiod_growing-degree_days_to_anthesis;Tassel_length	0	1	0	1	0	0	0	0	0	0	0	0	0	0	0	0	0	1	0	0	0	0	0	0	0	0	3	dispensable
pan_gene_28243	pan_gene_31288	Nodes_to_ear;Ratio_of_ear_height_to_total_height	Nodes_to_ear;Photoperiod_Growing-degree_days_to_silk;Tassel_branch_number	0	0	0	0	1	0	0	0	0	0	0	0	0	0	0	0	0	0	0	0	0	0	0	0	0	0	1	private
pan_gene_28243	pan_gene_5616	Nodes_to_ear;Ratio_of_ear_height_to_total_height	Nodes_per_plant;Nodes_to_ear	0	0	0	0	0	1	0	1	0	0	0	0	0	0	0	0	0	0	0	0	0	0	1	0	0	0	3	dispensable
pan_gene_28243	pan_gene_8446	Nodes_to_ear;Ratio_of_ear_height_to_total_height	Ear_height;Nodes_per_plant;Nodes_to_ear;Stalk_strength;Tassel_branch_number	0	0	0	0	0	0	0	0	0	0	0	0	0	0	0	0	0	1	0	0	0	0	0	0	0	0	1	private
pan_gene_28244	pan_gene_29014	Nodes_to_ear;Ratio_of_ear_height_to_total_height	Nodes_to_ear	0	1	0	0	0	0	0	0	0	0	0	0	0	0	0	0	0	0	0	0	0	0	0	0	0	0	1	private
pan_gene_28328	pan_gene_9364	Ear_height;Nodes_to_ear;Ratio_of_ear_height_to_total_height	Nodes_to_ear	0	1	0	0	0	0	0	0	0	0	0	0	0	0	0	0	0	0	0	0	0	0	0	0	0	0	1	private
pan_gene_28328	pan_gene_98006	Ear_height;Nodes_to_ear;Ratio_of_ear_height_to_total_height	Nodes_per_plant;Nodes_to_ear	0	0	1	0	1	0	1	1	1	0	0	0	1	0	0	0	0	0	0	0	1	0	0	0	0	0	7	dispensable
pan_gene_28414	pan_gene_5577	Nodes_above_ear;Nodes_to_ear	Nodes_to_ear	0	1	0	0	0	0	0	1	0	0	0	0	0	0	0	1	0	0	0	0	0	0	1	1	0	0	5	dispensable
pan_gene_28436	pan_gene_29932	Nodes_to_ear;Stalk_strength	Days_to_silk;Nodes_per_plant;Nodes_to_ear	0	1	1	1	1	0	0	1	1	0	1	0	1	0	0	0	0	1	1	1	1	1	1	1	0	0	15	near-core
pan_gene_28436	pan_gene_32723	Nodes_to_ear;Stalk_strength	Average_internode_length_(below_ear);Chlorophyll_A;Glutamate;Malate;Nodes_to_ear;Total_amino_acids	0	1	0	0	0	0	0	1	0	0	0	0	0	0	0	1	1	0	0	1	1	0	0	0	1	0	7	dispensable
pan_gene_28436	pan_gene_5623	Nodes_to_ear;Stalk_strength	Nodes_to_ear	0	1	1	1	0	0	1	0	0	1	0	0	0	0	0	1	1	1	1	0	1	0	0	0	0	0	10	dispensable
pan_gene_29014	pan_gene_29680	Nodes_to_ear	Nodes_to_ear	0	0	1	0	1	0	0	0	0	0	0	1	0	0	0	0	0	0	0	0	0	0	0	0	0	0	3	dispensable
pan_gene_29014	pan_gene_4244	Nodes_to_ear	Nodes_to_ear;Ratio_of_ear_height_to_total_height	0	1	0	0	0	0	0	0	1	0	0	0	0	0	0	0	0	0	0	0	0	0	0	0	0	0	2	dispensable
pan_gene_29014	pan_gene_5623	Nodes_to_ear	Nodes_to_ear	0	1	0	0	0	0	0	0	0	1	0	0	0	0	0	0	0	0	0	0	0	0	0	0	0	0	2	dispensable
pan_gene_29014	pan_gene_8450	Nodes_to_ear	Nodes_to_ear;Photoperiod_growing-degree_days_to_anthesis;Ratio_of_ear_height_to_total_height	0	1	0	0	0	0	0	0	0	0	0	0	0	0	0	0	0	0	0	0	0	0	0	0	0	0	1	private
pan_gene_2902	pan_gene_8480	Nodes_to_ear	Nodes_to_ear;Tassel_branch_number	0	1	1	0	0	0	0	0	0	1	0	0	0	0	0	0	0	0	0	0	0	0	0	0	1	0	4	dispensable
pan_gene_29032	pan_gene_32763	Nodes_to_ear	Chlorophyll_A;Height_per_day_(until_flowering);Nodes_per_plant;Nodes_to_ear;Plant_height	0	1	0	0	0	0	0	0	1	0	0	0	0	0	0	0	0	0	0	0	0	0	0	0	0	0	2	dispensable
pan_gene_29032	pan_gene_8409	Nodes_to_ear	Days_to_silk;Nodes_per_plant;Nodes_to_ear	0	0	0	0	1	0	1	0	1	0	0	0	0	0	0	0	0	0	0	0	0	0	0	0	0	0	3	dispensable
pan_gene_29521	pan_gene_32494	Nodes_to_ear	Ear_row_number;Nodes_to_ear;Tassel_branch_number	0	1	0	0	0	0	0	0	0	0	0	1	0	0	0	1	1	0	0	1	1	0	0	0	0	0	6	dispensable
pan_gene_29521	pan_gene_96186	Nodes_to_ear	Nodes_above_ear;Nodes_to_ear	0	0	0	0	1	0	1	0	0	1	0	0	0	0	0	0	0	0	0	0	0	0	0	0	0	0	3	dispensable
pan_gene_29522	pan_gene_32893	Nodes_to_ear	Nodes_to_ear	0	1	0	0	0	0	0	0	0	0	0	0	0	0	0	0	0	0	0	0	0	0	0	0	0	0	1	private
pan_gene_29522	pan_gene_98174	Nodes_to_ear	Nodes_to_ear	0	1	0	0	0	0	0	0	0	0	0	0	0	0	0	0	0	0	0	0	0	0	0	0	0	0	1	private
pan_gene_29595	pan_gene_31288	Nodes_to_ear;PCA_of_metabolites:_PC1;Photoperiod_Growing-degree_days_to_silk;Photoperiod_growing-degree_days_to_anthesis;Tassel_length	Nodes_to_ear;Photoperiod_Growing-degree_days_to_silk;Tassel_branch_number	0	0	0	0	1	0	0	0	0	0	0	0	0	0	0	0	0	0	0	0	0	0	0	0	0	0	1	private
pan_gene_29595	pan_gene_32140	Nodes_to_ear;PCA_of_metabolites:_PC1;Photoperiod_Growing-degree_days_to_silk;Photoperiod_growing-degree_days_to_anthesis;Tassel_length	Nodes_to_ear	0	1	0	1	0	0	0	0	0	0	0	0	0	0	0	0	0	0	0	0	0	0	0	0	0	0	2	dispensable
pan_gene_29595	pan_gene_8399	Nodes_to_ear;PCA_of_metabolites:_PC1;Photoperiod_Growing-degree_days_to_silk;Photoperiod_growing-degree_days_to_anthesis;Tassel_length	Nodes_to_ear	0	1	0	1	0	0	0	0	0	0	0	0	0	0	1	0	0	0	0	0	0	0	0	0	0	0	3	dispensable
pan_gene_29595	pan_gene_8446	Nodes_to_ear;PCA_of_metabolites:_PC1;Photoperiod_Growing-degree_days_to_silk;Photoperiod_growing-degree_days_to_anthesis;Tassel_length	Ear_height;Nodes_per_plant;Nodes_to_ear;Stalk_strength;Tassel_branch_number	0	0	0	0	0	0	0	0	0	0	0	0	0	0	0	0	0	1	0	0	0	0	0	0	0	0	1	private
pan_gene_29595	pan_gene_8682	Nodes_to_ear;PCA_of_metabolites:_PC1;Photoperiod_Growing-degree_days_to_silk;Photoperiod_growing-degree_days_to_anthesis;Tassel_length	Nodes_to_ear	0	1	0	1	0	0	0	0	1	0	1	0	0	0	0	0	0	1	0	0	0	0	1	0	0	0	6	dispensable
pan_gene_29678	pan_gene_5517	Nodes_to_ear	Cob_diameter;Days_to_anthesis;Leaf_length;Nodes_to_ear	0	1	0	1	0	0	0	0	0	0	0	0	1	0	0	0	0	0	0	0	0	0	0	0	0	0	3	dispensable
pan_gene_29678	pan_gene_91089	Nodes_to_ear	Nodes_to_ear	0	1	0	0	0	0	0	0	0	0	0	0	0	0	0	0	0	0	0	0	0	0	0	0	0	0	1	private
pan_gene_29905	pan_gene_32778	Days_to_anthesis;Nodes_to_ear	Nodes_to_ear	0	1	0	0	0	0	1	0	1	1	0	0	0	1	0	1	0	1	0	1	1	0	1	0	1	1	12	near-core
pan_gene_29905	pan_gene_4244	Days_to_anthesis;Nodes_to_ear	Nodes_to_ear;Ratio_of_ear_height_to_total_height	0	1	0	1	1	0	1	0	1	1	0	1	0	0	1	0	1	1	0	1	1	0	1	0	0	0	13	near-core
pan_gene_29905	pan_gene_96481	Days_to_anthesis;Nodes_to_ear	Nodes_to_ear;PCA_of_metabolites:_PC2	0	1	0	1	1	0	0	1	1	1	1	1	0	0	1	0	0	1	1	0	0	1	0	1	0	0	13	near-core
pan_gene_30882	pan_gene_9363	Ear_height;Nodes_to_ear	Nodes_to_ear	0	0	0	0	0	0	0	1	0	0	0	0	0	0	0	0	0	1	0	1	0	0	0	0	0	0	3	dispensable
pan_gene_30985	pan_gene_9196	Nodes_to_ear;PCA_of_metabolites:_PC2	Average_internode_length_(whole_plant);Ear_height;Height_above_ear;Nodes_to_ear;PCA_of_metabolites:_PC1;Ratio_of_ear_height_to_total_height;Southern_leaf_blight	0	1	0	0	0	0	0	0	0	0	0	0	0	0	0	0	0	0	0	0	0	0	0	0	0	0	1	private
pan_gene_31288	pan_gene_31361	Nodes_to_ear;Photoperiod_Growing-degree_days_to_silk;Tassel_branch_number	Nodes_to_ear;Northern_Leaf_Blight;Ratio_of_ear_height_to_total_height	0	0	0	0	0	1	0	0	1	1	0	0	0	0	0	0	0	0	0	0	0	0	0	0	0	0	3	dispensable
pan_gene_31288	pan_gene_32766	Nodes_to_ear;Photoperiod_Growing-degree_days_to_silk;Tassel_branch_number	Glutamate;Nodes_to_ear;Starch	0	0	0	0	0	1	0	0	1	0	0	0	0	0	0	0	0	0	0	0	0	0	0	0	0	0	2	dispensable
pan_gene_31288	pan_gene_5519	Nodes_to_ear;Photoperiod_Growing-degree_days_to_silk;Tassel_branch_number	Average_internode_length_(below_ear);Cob_diameter;Nodes_per_plant;Nodes_to_ear;Protein	0	0	0	0	1	0	0	0	0	0	0	0	0	0	0	0	0	0	0	0	0	0	0	0	0	0	1	private
pan_gene_31288	pan_gene_8399	Nodes_to_ear;Photoperiod_Growing-degree_days_to_silk;Tassel_branch_number	Nodes_to_ear	0	0	0	0	1	1	0	0	1	1	0	0	0	0	0	0	0	0	0	0	0	0	0	0	0	0	4	dispensable
pan_gene_31288	pan_gene_8446	Nodes_to_ear;Photoperiod_Growing-degree_days_to_silk;Tassel_branch_number	Ear_height;Nodes_per_plant;Nodes_to_ear;Stalk_strength;Tassel_branch_number	0	0	0	0	0	1	0	0	0	0	0	0	0	0	0	1	0	0	0	0	0	0	0	0	0	0	2	dispensable
pan_gene_31288	pan_gene_8862	Nodes_to_ear;Photoperiod_Growing-degree_days_to_silk;Tassel_branch_number	Nodes_to_ear;Ratio_of_ear_height_to_total_height	0	0	0	0	0	1	0	0	1	1	0	0	0	0	1	0	0	0	0	0	0	1	0	0	0	1	6	dispensable
pan_gene_31361	pan_gene_32140	Nodes_to_ear;Northern_Leaf_Blight;Ratio_of_ear_height_to_total_height	Nodes_to_ear	0	1	0	1	0	0	0	0	1	0	0	0	0	0	0	1	0	1	0	0	1	0	0	0	0	0	6	dispensable
pan_gene_31361	pan_gene_32705	Nodes_to_ear;Northern_Leaf_Blight;Ratio_of_ear_height_to_total_height	Boxcox-transformed_leaf_angle;Chlorophyll_A;Days_to_silk;Nodes_per_plant;Nodes_to_ear;Total_amino_acids	0	1	0	1	1	0	1	0	0	0	0	0	0	0	0	0	0	0	0	0	1	0	1	0	0	0	6	dispensable
pan_gene_31361	pan_gene_5519	Nodes_to_ear;Northern_Leaf_Blight;Ratio_of_ear_height_to_total_height	Average_internode_length_(below_ear);Cob_diameter;Nodes_per_plant;Nodes_to_ear;Protein	0	0	0	0	0	0	1	0	0	0	0	0	0	0	0	0	0	0	0	0	0	0	0	0	0	0	1	private
pan_gene_31361	pan_gene_8399	Nodes_to_ear;Northern_Leaf_Blight;Ratio_of_ear_height_to_total_height	Nodes_to_ear	0	1	0	1	0	1	0	0	1	0	1	0	0	0	0	0	0	0	0	0	1	0	0	0	1	0	7	dispensable
pan_gene_31361	pan_gene_8682	Nodes_to_ear;Northern_Leaf_Blight;Ratio_of_ear_height_to_total_height	Nodes_to_ear	0	1	1	1	0	1	1	0	1	1	1	0	0	0	0	0	0	0	0	0	1	0	0	0	0	1	10	dispensable
pan_gene_31361	pan_gene_9067	Nodes_to_ear;Northern_Leaf_Blight;Ratio_of_ear_height_to_total_height	Ear_height;Nodes_to_ear;Plant_height	0	1	0	0	0	0	0	0	0	1	0	0	0	0	0	0	0	0	0	0	0	0	1	0	0	1	4	dispensable
pan_gene_31407	pan_gene_32724	Nodes_to_ear	Chlorophyll_A;Ear_height;Malate;Nodes_to_ear;Total_amino_acids	0	1	0	1	1	0	1	0	1	1	0	0	0	1	0	0	0	0	0	0	0	0	0	0	0	0	7	dispensable
pan_gene_31681	pan_gene_32724	Nodes_to_ear	Chlorophyll_A;Ear_height;Malate;Nodes_to_ear;Total_amino_acids	0	1	0	0	0	0	0	0	0	0	0	0	0	0	0	0	0	0	0	0	0	0	0	0	0	0	1	private
pan_gene_31681	pan_gene_5869	Nodes_to_ear	Cob_diameter;Days_to_silk;Nodes_to_ear	0	1	0	0	0	0	0	0	1	1	0	0	0	0	0	0	0	0	0	0	0	0	0	0	0	0	3	dispensable
pan_gene_31681	pan_gene_59388	Nodes_to_ear	Nodes_to_ear	0	1	0	0	0	0	0	0	0	0	0	0	0	0	0	0	0	0	0	0	0	0	0	0	0	0	1	private
pan_gene_31681	pan_gene_8511	Nodes_to_ear	Nodes_per_plant;Nodes_to_ear	0	1	0	0	0	0	0	0	0	1	0	0	0	0	0	0	0	0	1	0	0	0	0	0	0	0	3	dispensable
pan_gene_32138	pan_gene_8862	Nodes_to_ear	Nodes_to_ear;Ratio_of_ear_height_to_total_height	0	0	0	0	1	0	0	0	0	0	0	0	0	0	0	0	0	0	0	0	0	0	0	0	0	0	1	private
pan_gene_32139	pan_gene_5868	Nodes_to_ear	Days_to_silk;Nodes_to_ear	0	0	0	0	0	0	1	0	1	0	0	0	0	0	1	1	0	0	0	0	1	0	0	0	0	0	5	dispensable
pan_gene_32140	pan_gene_8399	Nodes_to_ear	Nodes_to_ear	0	1	0	1	0	0	1	0	0	0	0	0	0	0	0	0	0	1	1	0	1	0	0	0	0	0	6	dispensable
pan_gene_32140	pan_gene_8446	Nodes_to_ear	Ear_height;Nodes_per_plant;Nodes_to_ear;Stalk_strength;Tassel_branch_number	0	0	0	0	0	1	0	0	0	0	0	0	0	0	0	0	0	1	0	0	0	0	0	0	0	0	2	dispensable
pan_gene_32140	pan_gene_8682	Nodes_to_ear	Nodes_to_ear	0	1	0	1	0	1	0	0	0	0	0	0	0	0	0	0	0	1	0	0	1	0	1	0	0	0	6	dispensable
pan_gene_32149	pan_gene_5616	Nodes_to_ear	Nodes_per_plant;Nodes_to_ear	0	0	0	1	0	1	1	0	0	0	1	1	0	0	1	0	1	1	1	1	1	0	1	1	0	1	14	near-core
pan_gene_32149	pan_gene_8446	Nodes_to_ear	Ear_height;Nodes_per_plant;Nodes_to_ear;Stalk_strength;Tassel_branch_number	0	0	0	0	0	0	0	0	0	0	0	0	0	0	0	0	0	1	0	0	1	0	0	0	0	0	2	dispensable
pan_gene_32149	pan_gene_96186	Nodes_to_ear	Nodes_above_ear;Nodes_to_ear	0	0	0	0	0	0	1	0	0	0	0	0	0	0	0	0	0	0	0	0	0	0	0	0	0	0	1	private
pan_gene_32522	pan_gene_32705	Days_to_anthesis;Nodes_to_ear	Boxcox-transformed_leaf_angle;Chlorophyll_A;Days_to_silk;Nodes_per_plant;Nodes_to_ear;Total_amino_acids	0	1	0	0	0	0	0	0	0	1	0	0	0	0	0	0	0	0	0	0	0	0	0	0	0	0	2	dispensable
pan_gene_32522	pan_gene_32763	Days_to_anthesis;Nodes_to_ear	Chlorophyll_A;Height_per_day_(until_flowering);Nodes_per_plant;Nodes_to_ear;Plant_height	0	1	0	0	0	0	0	0	0	0	0	0	0	0	0	0	0	0	0	0	0	0	1	0	0	0	2	dispensable
pan_gene_32558	pan_gene_5384	Nodes_to_ear	Nodes_to_ear;Ratio_of_ear_height_to_total_height;Tassel_length	0	1	0	1	0	0	0	1	0	1	0	0	0	0	0	1	0	1	0	0	0	0	0	0	0	0	6	dispensable
pan_gene_32558	pan_gene_9364	Nodes_to_ear	Nodes_to_ear	0	1	0	1	0	0	0	0	0	0	0	0	0	0	0	0	0	0	0	0	0	0	0	0	0	0	2	dispensable
pan_gene_32705	pan_gene_79955	Boxcox-transformed_leaf_angle;Chlorophyll_A;Days_to_silk;Nodes_per_plant;Nodes_to_ear;Total_amino_acids	Days_to_anthesis;Days_to_silk;Nodes_per_plant;Nodes_to_ear	0	1	0	0	0	0	1	0	0	0	0	0	0	1	0	0	0	0	0	0	0	0	0	0	0	0	3	dispensable
pan_gene_32705	pan_gene_8399	Boxcox-transformed_leaf_angle;Chlorophyll_A;Days_to_silk;Nodes_per_plant;Nodes_to_ear;Total_amino_acids	Nodes_to_ear	0	1	0	1	0	0	0	0	1	0	0	0	0	0	0	0	0	0	0	0	1	0	0	0	0	0	4	dispensable
pan_gene_32705	pan_gene_8682	Boxcox-transformed_leaf_angle;Chlorophyll_A;Days_to_silk;Nodes_per_plant;Nodes_to_ear;Total_amino_acids	Nodes_to_ear	0	1	1	1	0	0	0	0	1	0	1	0	0	0	0	0	0	1	0	0	1	1	0	0	0	1	9	dispensable
pan_gene_32705	pan_gene_97998	Boxcox-transformed_leaf_angle;Chlorophyll_A;Days_to_silk;Nodes_per_plant;Nodes_to_ear;Total_amino_acids	Ear_height;Nodes_to_ear;Ratio_of_ear_height_to_total_height;Tassel_length	0	0	0	0	0	0	0	0	0	0	0	0	0	0	0	0	0	0	0	0	0	0	0	0	0	1	1	private
pan_gene_32724	pan_gene_32763	Chlorophyll_A;Ear_height;Malate;Nodes_to_ear;Total_amino_acids	Chlorophyll_A;Height_per_day_(until_flowering);Nodes_per_plant;Nodes_to_ear;Plant_height	0	1	0	0	0	0	0	0	0	0	0	0	0	0	0	0	0	0	0	0	0	0	0	0	0	0	1	private
pan_gene_32763	pan_gene_7850	Chlorophyll_A;Height_per_day_(until_flowering);Nodes_per_plant;Nodes_to_ear;Plant_height	Anthesis-silking_interval;Nodes_to_ear	0	1	0	1	1	0	0	1	1	1	0	0	0	0	0	0	0	0	0	0	0	0	0	0	0	0	6	dispensable
pan_gene_32763	pan_gene_8409	Chlorophyll_A;Height_per_day_(until_flowering);Nodes_per_plant;Nodes_to_ear;Plant_height	Days_to_silk;Nodes_per_plant;Nodes_to_ear	0	0	1	0	0	0	1	0	0	0	1	0	0	0	0	0	0	0	0	0	0	0	0	0	0	0	3	dispensable
pan_gene_32769	pan_gene_79955	Chlorophyll_A;Ear_height;Nodes_to_ear;Plant_height	Days_to_anthesis;Days_to_silk;Nodes_per_plant;Nodes_to_ear	0	1	0	1	0	0	0	0	1	0	0	1	0	0	0	0	0	0	0	0	0	0	0	0	0	0	4	dispensable
pan_gene_32769	pan_gene_9364	Chlorophyll_A;Ear_height;Nodes_to_ear;Plant_height	Nodes_to_ear	0	1	0	1	1	0	1	0	1	0	0	1	1	1	0	0	0	0	0	1	1	0	0	0	0	0	10	dispensable
pan_gene_32778	pan_gene_4244	Nodes_to_ear	Nodes_to_ear;Ratio_of_ear_height_to_total_height	0	1	1	1	1	0	1	0	1	1	0	1	0	0	0	0	1	1	0	1	1	0	1	1	1	1	16	near-core
pan_gene_32778	pan_gene_5868	Nodes_to_ear	Days_to_silk;Nodes_to_ear	0	0	0	0	0	0	1	0	1	0	0	0	0	1	1	1	0	0	0	0	0	0	0	0	0	0	5	dispensable
pan_gene_32778	pan_gene_8829	Nodes_to_ear	Anthesis-silking_interval;Height_above_ear;Nodes_to_ear;Ratio_of_ear_height_to_total_height;Stalk_strength	0	1	1	0	1	0	1	1	0	0	1	1	0	0	1	1	0	0	0	0	1	1	1	0	1	0	13	near-core
pan_gene_32779	pan_gene_80734	Average_internode_length_(above_ear);Glutamate;Height_per_day_(until_flowering);Leaf_length;Nodes_to_ear;Plant_height	Average_internode_length_(below_ear);Boxcox-transformed_leaf_angle;Chlorophyll_A;Ear_height;Glutamate;Nodes_per_plant;Nodes_to_ear	0	1	0	0	0	0	0	0	0	0	0	0	0	0	0	0	0	0	0	0	0	0	0	0	0	0	1	private
pan_gene_33312	pan_gene_9126	Nodes_to_ear	Nodes_to_ear	0	1	0	0	0	0	0	0	0	0	0	0	0	0	0	0	0	0	0	0	0	0	0	0	0	0	1	private
pan_gene_4244	pan_gene_5447	Nodes_to_ear;Ratio_of_ear_height_to_total_height	Average_internode_length_(below_ear);Average_internode_length_(whole_plant);Days_to_anthesis;Ear_height;Nodes_to_ear;Tassel_length	0	1	0	0	1	0	1	0	1	1	0	1	0	0	1	1	1	1	1	0	1	1	1	1	1	1	17	near-core
pan_gene_4244	pan_gene_5868	Nodes_to_ear;Ratio_of_ear_height_to_total_height	Days_to_silk;Nodes_to_ear	0	0	0	0	0	0	0	0	0	0	0	0	0	0	0	0	0	0	1	0	0	0	0	0	1	0	2	dispensable
pan_gene_49	pan_gene_8862	Nodes_per_plant;Nodes_to_ear	Nodes_to_ear;Ratio_of_ear_height_to_total_height	0	1	0	1	0	0	0	0	1	0	0	1	0	0	0	0	0	0	0	0	0	1	1	1	0	0	7	dispensable
pan_gene_49455	pan_gene_7850	Nodes_to_ear	Anthesis-silking_interval;Nodes_to_ear	0	1	0	0	0	0	0	0	0	0	0	0	0	0	0	0	0	0	0	0	0	0	0	0	0	0	1	private
pan_gene_49455	pan_gene_98174	Nodes_to_ear	Nodes_to_ear	0	1	0	0	0	1	1	1	1	0	0	0	1	1	0	0	0	0	0	0	0	0	0	0	0	1	8	dispensable
pan_gene_5384	pan_gene_9364	Nodes_to_ear;Ratio_of_ear_height_to_total_height;Tassel_length	Nodes_to_ear	0	1	0	1	1	0	0	0	0	0	0	1	1	1	0	1	1	0	0	0	0	0	1	0	1	0	10	dispensable
pan_gene_5447	pan_gene_8831	Average_internode_length_(below_ear);Average_internode_length_(whole_plant);Days_to_anthesis;Ear_height;Nodes_to_ear;Tassel_length	Anthesis-silking_interval;Nodes_to_ear;Stalk_strength	0	1	1	0	1	1	1	1	0	1	0	1	0	1	0	0	1	1	0	0	1	0	1	1	1	1	16	near-core
pan_gene_5517	pan_gene_7566	Cob_diameter;Days_to_anthesis;Leaf_length;Nodes_to_ear	Nodes_to_ear;Starch	0	1	0	0	0	0	0	0	1	1	1	0	0	0	1	0	0	1	0	1	0	0	1	0	0	0	8	dispensable
pan_gene_5519	pan_gene_8399	Average_internode_length_(below_ear);Cob_diameter;Nodes_per_plant;Nodes_to_ear;Protein	Nodes_to_ear	0	0	0	0	1	0	0	0	0	1	0	0	0	0	0	0	0	0	0	0	0	0	0	0	0	0	2	dispensable
pan_gene_5519	pan_gene_9067	Average_internode_length_(below_ear);Cob_diameter;Nodes_per_plant;Nodes_to_ear;Protein	Ear_height;Nodes_to_ear;Plant_height	0	0	0	0	1	0	1	0	0	1	0	1	0	0	0	1	0	0	0	0	0	1	0	1	1	0	8	dispensable
pan_gene_5868	pan_gene_8450	Days_to_silk;Nodes_to_ear	Nodes_to_ear;Photoperiod_growing-degree_days_to_anthesis;Ratio_of_ear_height_to_total_height	0	0	0	0	0	0	1	0	1	0	0	0	0	1	0	1	0	0	0	0	1	0	0	0	1	0	6	dispensable
pan_gene_5868	pan_gene_8829	Days_to_silk;Nodes_to_ear	Anthesis-silking_interval;Height_above_ear;Nodes_to_ear;Ratio_of_ear_height_to_total_height;Stalk_strength	0	0	0	1	0	1	1	1	1	0	0	0	0	1	1	1	0	0	1	0	1	0	0	1	0	0	11	near-core
pan_gene_5868	pan_gene_8831	Days_to_silk;Nodes_to_ear	Anthesis-silking_interval;Nodes_to_ear;Stalk_strength	0	0	0	0	0	0	1	0	1	0	0	0	0	0	0	1	0	0	0	0	1	0	0	0	0	0	4	dispensable
pan_gene_5868	pan_gene_9243	Days_to_silk;Nodes_to_ear	Nodes_to_ear;Ratio_of_ear_height_to_total_height	0	0	0	0	0	0	1	0	1	0	0	0	0	1	1	1	0	0	1	0	1	0	0	0	0	0	7	dispensable
pan_gene_59388	pan_gene_8446	Nodes_to_ear	Ear_height;Nodes_per_plant;Nodes_to_ear;Stalk_strength;Tassel_branch_number	0	0	0	0	0	0	0	0	0	0	0	0	0	0	0	0	1	0	0	0	0	0	0	0	0	0	1	private
pan_gene_62349	pan_gene_99797	Leaf_length;Nodes_to_ear	Days_to_anthesis;Leaf_length;Nodes_to_ear	0	1	0	0	0	0	0	1	0	0	0	0	0	0	0	0	0	0	0	0	0	0	0	0	0	0	2	dispensable
pan_gene_66552	pan_gene_8862	Nodes_per_plant;Nodes_to_ear;Sucrose	Nodes_to_ear;Ratio_of_ear_height_to_total_height	0	0	1	1	0	0	0	0	0	0	0	0	0	0	0	0	0	0	0	0	0	0	0	0	0	0	2	dispensable
pan_gene_7178	pan_gene_9243	Nodes_per_plant;Nodes_to_ear	Nodes_to_ear;Ratio_of_ear_height_to_total_height	0	1	0	0	0	0	1	1	0	0	0	0	1	0	1	0	0	0	0	0	1	0	0	0	0	0	6	dispensable
pan_gene_8399	pan_gene_8682	Nodes_to_ear	Nodes_to_ear	0	1	1	1	1	1	1	0	1	1	1	0	1	1	1	0	0	1	1	1	1	0	0	0	1	0	17	near-core
pan_gene_8408	pan_gene_9364	Days_to_anthesis;Nodes_to_ear;Starch	Nodes_to_ear	0	1	1	1	1	0	1	1	0	0	1	0	1	1	0	1	0	0	0	1	1	0	0	0	1	0	13	near-core
pan_gene_8446	pan_gene_8682	Ear_height;Nodes_per_plant;Nodes_to_ear;Stalk_strength;Tassel_branch_number	Nodes_to_ear	0	0	0	0	0	1	0	0	0	0	0	0	0	0	0	0	1	1	0	0	0	0	0	0	0	0	3	dispensable
pan_gene_8446	pan_gene_8845	Ear_height;Nodes_per_plant;Nodes_to_ear;Stalk_strength;Tassel_branch_number	Anthesis-silking_interval;Chlorophyll_A;Nodes_to_ear	0	0	0	0	0	0	0	0	0	0	0	0	0	0	0	0	0	1	0	0	1	0	0	0	0	0	2	dispensable
pan_gene_8511	pan_gene_9348	Nodes_per_plant;Nodes_to_ear	Nodes_to_ear	0	1	0	0	0	0	0	0	1	0	0	0	0	0	1	0	0	0	1	0	0	0	0	0	0	0	4	dispensable
pan_gene_8653	pan_gene_98006	Ear_height;Nodes_to_ear	Nodes_per_plant;Nodes_to_ear	0	0	0	0	0	0	1	0	0	0	0	0	0	0	0	0	0	0	0	0	0	0	0	0	0	0	1	private
pan_gene_8682	pan_gene_96186	Nodes_to_ear	Nodes_above_ear;Nodes_to_ear	0	0	0	0	0	0	1	0	0	0	0	0	0	0	0	0	0	0	0	0	0	0	0	0	0	0	1	private
pan_gene_8845	pan_gene_9067	Anthesis-silking_interval;Chlorophyll_A;Nodes_to_ear	Ear_height;Nodes_to_ear;Plant_height	0	0	1	0	1	1	1	0	0	1	1	1	0	0	1	1	1	1	1	1	1	0	1	1	1	0	17	near-core
pan_gene_8845	pan_gene_96186	Anthesis-silking_interval;Chlorophyll_A;Nodes_to_ear	Nodes_above_ear;Nodes_to_ear	0	0	0	0	0	0	1	0	0	0	0	0	0	0	0	0	0	0	0	0	0	0	0	0	0	0	1	private
pan_gene_9067	pan_gene_96186	Ear_height;Nodes_to_ear;Plant_height	Nodes_above_ear;Nodes_to_ear	0	0	0	0	0	0	1	0	0	0	0	0	0	0	0	0	0	0	0	0	0	0	0	0	0	0	1	private
pan_gene_9116	pan_gene_9737	Anthesis-silking_interval;Days_to_silk;Height_above_ear;Leaf_width;Nodes_to_ear	Nodes_to_ear;Ratio_of_ear_height_to_total_height	0	1	0	0	0	0	0	0	0	0	0	1	1	0	0	0	0	0	0	0	0	0	0	0	0	0	3	dispensable
pan_gene_100994	pan_gene_11984	Leaf_width;Nodes_per_plant;Nodes_to_ear	Average_internode_length_(whole_plant);Days_to_silk;Glutamate;Nodes_above_ear;Nodes_to_ear;Protein	0	0	1	0	0	0	0	0	0	0	0	0	0	0	0	0	0	0	0	0	0	0	0	0	0	0	1	private
pan_gene_10107	pan_gene_21965	Nodes_to_ear	Average_internode_length_(whole_plant);Leaf_length;Nodes_to_ear;Southern_leaf_blight	0	0	1	0	0	0	0	0	0	0	0	0	0	0	0	0	0	0	0	0	1	0	0	0	0	0	2	dispensable
pan_gene_10107	pan_gene_2775	Nodes_to_ear	100_Kernel_weight;Days_to_anthesis;Nodes_to_ear	0	0	1	1	0	0	0	1	0	0	0	0	1	1	0	0	0	0	0	0	0	1	0	0	0	1	7	dispensable
pan_gene_10107	pan_gene_9306	Nodes_to_ear	Height_above_ear;Nodes_to_ear	0	0	1	0	0	0	0	0	0	0	0	0	0	0	0	0	0	0	0	0	0	0	0	0	0	0	1	private
pan_gene_101108	pan_gene_16062	Nodes_to_ear	Days_to_anthesis;Nodes_to_ear;Southern_leaf_blight	0	0	1	0	0	0	0	0	0	0	0	0	0	0	0	1	0	0	0	0	0	0	0	0	0	0	2	dispensable
pan_gene_101108	pan_gene_5384	Nodes_to_ear	Nodes_to_ear;Ratio_of_ear_height_to_total_height;Tassel_length	0	0	1	0	0	0	0	0	0	0	0	0	0	0	0	0	0	0	0	0	0	0	0	0	0	0	1	private
pan_gene_101108	pan_gene_8408	Nodes_to_ear	Days_to_anthesis;Nodes_to_ear;Starch	0	0	1	0	0	0	0	0	0	0	0	0	0	0	0	0	0	1	0	0	0	0	0	0	0	0	2	dispensable
pan_gene_101108	pan_gene_9364	Nodes_to_ear	Nodes_to_ear	0	0	1	0	0	0	0	0	0	1	0	0	0	0	0	1	0	0	0	0	0	0	0	0	0	1	4	dispensable
pan_gene_10148	pan_gene_11166	Nodes_to_ear	Average_internode_length_(below_ear);Cob_diameter;Nodes_to_ear;Protein;Starch	0	0	0	0	0	0	1	0	0	0	0	0	0	0	0	0	0	0	0	0	0	0	0	0	0	1	2	dispensable
pan_gene_102098	pan_gene_31407	Nodes_to_ear	Nodes_to_ear	0	0	1	0	0	0	0	0	0	0	0	0	0	0	0	0	0	0	0	0	0	0	0	0	0	0	1	private
pan_gene_102098	pan_gene_8511	Nodes_to_ear	Nodes_per_plant;Nodes_to_ear	0	0	1	0	0	0	1	0	0	0	1	0	0	0	0	0	0	0	0	0	0	0	0	0	0	0	3	dispensable
pan_gene_10240	pan_gene_1742	Nodes_to_ear	Boxcox-transformed_leaf_angle;Ear_height;Height_per_day_(until_flowering);Leaf_width;Nodes_per_plant;Nodes_to_ear;Plant_height;Ratio_of_ear_height_to_total_height	0	0	1	0	0	0	0	0	0	0	0	0	0	0	0	1	0	0	0	0	0	0	0	0	0	0	2	dispensable
pan_gene_10274	pan_gene_10973	Nodes_to_ear	Nodes_to_ear;Ratio_of_ear_height_to_total_height	0	0	1	0	0	0	0	0	0	0	1	0	0	0	0	0	0	0	1	0	0	0	0	0	0	0	3	dispensable
pan_gene_10274	pan_gene_11821	Nodes_to_ear	Days_to_anthesis;Nodes_to_ear	0	0	1	0	0	0	0	0	0	0	0	1	0	1	0	0	0	0	0	0	0	0	0	0	0	0	3	dispensable
pan_gene_10274	pan_gene_22730	Nodes_to_ear	Chlorophyll_A;Nodes_to_ear	0	0	1	1	0	0	0	0	0	0	0	0	0	0	0	0	0	1	0	1	1	0	0	0	0	0	5	dispensable
pan_gene_10274	pan_gene_243	Nodes_to_ear	Nodes_to_ear	0	0	1	0	0	0	0	0	0	0	0	0	0	0	0	0	0	0	0	0	0	0	0	0	0	0	1	private
pan_gene_10274	pan_gene_2588	Nodes_to_ear	Nodes_per_plant;Nodes_to_ear;Tassel_length	0	0	1	0	0	0	0	0	0	0	0	0	0	1	0	0	0	0	0	0	0	0	0	0	0	0	2	dispensable
pan_gene_10274	pan_gene_5517	Nodes_to_ear	Cob_diameter;Days_to_anthesis;Leaf_length;Nodes_to_ear	0	0	1	0	0	0	0	0	0	0	0	0	0	0	0	0	0	0	0	0	1	1	0	0	1	0	4	dispensable
pan_gene_102882	pan_gene_10731	Average_internode_length_(below_ear);Cob_diameter;Ear_height;Nodes_to_ear;Northern_Leaf_Blight;Plant_height	Average_internode_length_(above_ear);Nodes_to_ear	0	0	1	0	0	0	1	0	0	1	0	0	0	0	1	0	0	0	0	0	0	0	0	0	0	0	4	dispensable
pan_gene_102882	pan_gene_10829	Average_internode_length_(below_ear);Cob_diameter;Ear_height;Nodes_to_ear;Northern_Leaf_Blight;Plant_height	100_Kernel_weight;Nodes_to_ear;Photoperiod_Growing-degree_days_to_silk;Plant_height	0	0	1	0	0	0	1	0	0	0	0	0	0	0	0	0	0	0	0	0	0	0	0	0	0	0	2	dispensable
pan_gene_102882	pan_gene_13057	Average_internode_length_(below_ear);Cob_diameter;Ear_height;Nodes_to_ear;Northern_Leaf_Blight;Plant_height	Nodes_to_ear	0	0	1	0	0	0	0	0	0	0	0	0	0	0	0	0	0	0	0	0	0	0	0	0	0	0	1	private
pan_gene_102882	pan_gene_49	Average_internode_length_(below_ear);Cob_diameter;Ear_height;Nodes_to_ear;Northern_Leaf_Blight;Plant_height	Nodes_per_plant;Nodes_to_ear	0	0	1	0	0	0	0	0	0	0	0	0	0	0	0	0	0	0	0	0	0	0	0	0	0	0	1	private
pan_gene_1054	pan_gene_11175	Days_to_silk;Nodes_per_plant;Nodes_to_ear;PCA_of_metabolites:_PC2	Average_internode_length_(below_ear);Nodes_to_ear;Southern_leaf_blight	0	0	0	0	0	0	0	0	1	0	0	0	0	0	0	0	0	0	0	0	0	0	0	0	0	0	1	private
pan_gene_1054	pan_gene_14926	Days_to_silk;Nodes_per_plant;Nodes_to_ear;PCA_of_metabolites:_PC2	Nodes_above_ear;Nodes_to_ear;Ratio_of_ear_height_to_total_height	0	0	1	1	0	0	0	0	0	0	0	0	0	0	0	0	0	0	0	0	0	0	0	0	0	0	2	dispensable
pan_gene_1054	pan_gene_32156	Days_to_silk;Nodes_per_plant;Nodes_to_ear;PCA_of_metabolites:_PC2	Cob_diameter;Nodes_to_ear	0	0	0	1	0	0	0	0	0	0	0	0	0	0	0	0	0	0	0	0	0	0	0	0	0	0	1	private
pan_gene_10686	pan_gene_15982	Average_internode_length_(whole_plant);Boxcox-transformed_leaf_angle;Height_per_day_(until_flowering);Nodes_to_ear;Plant_height	Nodes_to_ear	0	0	1	0	0	1	0	0	1	0	1	0	0	0	0	0	0	0	0	0	0	0	1	0	1	0	6	dispensable
pan_gene_10686	pan_gene_21	Average_internode_length_(whole_plant);Boxcox-transformed_leaf_angle;Height_per_day_(until_flowering);Nodes_to_ear;Plant_height	Nodes_to_ear	0	0	1	0	0	0	0	0	0	0	0	0	1	0	0	0	0	0	0	0	1	0	0	0	0	0	3	dispensable
pan_gene_10686	pan_gene_27854	Average_internode_length_(whole_plant);Boxcox-transformed_leaf_angle;Height_per_day_(until_flowering);Nodes_to_ear;Plant_height	100_Kernel_weight;Ear_height;Ear_row_number;Nodes_to_ear;Photoperiod_growing-degree_days_to_anthesis	0	0	1	0	0	0	0	0	0	0	0	1	0	0	0	0	0	0	0	0	0	0	0	0	0	0	2	dispensable
pan_gene_10717	pan_gene_13497	Boxcox-transformed_leaf_angle;Days_to_anthesis;Nodes_per_plant;Nodes_to_ear;Tassel_branch_number	Nodes_to_ear	0	0	1	1	1	0	0	1	0	0	0	1	1	1	0	0	0	0	0	0	0	0	0	0	1	0	8	dispensable
pan_gene_10717	pan_gene_18180	Boxcox-transformed_leaf_angle;Days_to_anthesis;Nodes_per_plant;Nodes_to_ear;Tassel_branch_number	Average_internode_length_(below_ear);Nodes_to_ear	0	0	1	1	0	0	0	1	0	0	0	0	0	0	0	0	0	0	0	0	0	0	0	0	0	0	3	dispensable
pan_gene_10717	pan_gene_22878	Boxcox-transformed_leaf_angle;Days_to_anthesis;Nodes_per_plant;Nodes_to_ear;Tassel_branch_number	Height_above_ear;Nodes_to_ear	0	0	1	0	0	0	0	0	0	0	0	1	0	0	0	0	0	0	0	0	0	0	0	0	0	0	2	dispensable
pan_gene_10717	pan_gene_23531	Boxcox-transformed_leaf_angle;Days_to_anthesis;Nodes_per_plant;Nodes_to_ear;Tassel_branch_number	Nodes_to_ear;Starch	0	0	1	0	0	0	1	0	0	0	0	0	0	0	0	0	0	0	0	0	0	0	0	0	0	0	2	dispensable
pan_gene_10724	pan_gene_25713	Boxcox-transformed_leaf_angle;Days_to_anthesis;Days_to_silk;Ear_row_number;Nodes_per_plant;Nodes_to_ear	Nodes_to_ear	0	0	1	0	0	0	0	0	0	0	0	0	0	0	0	0	0	0	0	0	0	1	0	0	0	0	2	dispensable
pan_gene_10731	pan_gene_11954	Average_internode_length_(above_ear);Nodes_to_ear	Average_internode_length_(above_ear);Nodes_above_ear;Nodes_per_plant;Nodes_to_ear;Tassel_branch_number;Total_amino_acids	0	0	1	0	0	0	0	0	0	0	0	0	0	0	0	0	0	0	0	0	0	0	0	0	0	0	1	private
pan_gene_10731	pan_gene_13057	Average_internode_length_(above_ear);Nodes_to_ear	Nodes_to_ear	0	0	1	0	0	0	0	0	0	0	0	0	0	0	0	0	0	0	0	0	0	0	0	0	0	0	1	private
pan_gene_10731	pan_gene_9468	Average_internode_length_(above_ear);Nodes_to_ear	Anthesis-silking_interval;Boxcox-transformed_leaf_angle;Nodes_to_ear;PCA_of_metabolites:_PC2	0	0	1	0	0	0	0	0	0	0	0	0	0	0	0	0	0	0	0	0	0	0	0	0	0	0	1	private
pan_gene_10739	pan_gene_5517	Nodes_to_ear	Cob_diameter;Days_to_anthesis;Leaf_length;Nodes_to_ear	0	0	1	0	0	0	0	0	0	0	0	0	0	0	0	0	0	0	0	0	0	0	0	0	0	0	1	private
pan_gene_10815	pan_gene_26705	Average_internode_length_(whole_plant);Leaf_width;Nodes_to_ear	Nodes_above_ear;Nodes_per_plant;Nodes_to_ear;Photoperiod_Growing-degree_days_to_silk;Tassel_branch_number	0	0	0	0	0	0	0	0	0	0	0	0	0	0	0	0	0	0	1	0	0	0	0	1	0	0	2	dispensable
pan_gene_10815	pan_gene_2675	Average_internode_length_(whole_plant);Leaf_width;Nodes_to_ear	Days_to_anthesis;Nodes_per_plant;Nodes_to_ear	0	0	0	0	1	0	0	0	0	1	0	0	0	0	0	0	0	0	0	0	0	0	0	0	0	0	2	dispensable
pan_gene_10815	pan_gene_27411	Average_internode_length_(whole_plant);Leaf_width;Nodes_to_ear	Nodes_to_ear	0	0	1	1	0	1	1	1	1	0	1	1	0	0	1	0	1	0	1	0	1	1	1	0	0	0	14	near-core
pan_gene_10815	pan_gene_8794	Average_internode_length_(whole_plant);Leaf_width;Nodes_to_ear	Nodes_to_ear;Tassel_length	0	0	1	0	0	0	0	0	0	0	0	1	0	0	0	0	0	0	0	1	0	0	0	0	0	0	3	dispensable
pan_gene_10815	pan_gene_9821	Average_internode_length_(whole_plant);Leaf_width;Nodes_to_ear	Nodes_to_ear	0	0	1	0	0	0	1	0	1	1	0	0	0	1	1	0	1	1	0	1	1	0	1	0	0	0	11	near-core
pan_gene_10824	pan_gene_16006	Ear_height;Nodes_to_ear;Photoperiod_Growing-degree_days_to_silk;Plant_height	Nodes_to_ear;Northern_Leaf_Blight	0	0	1	0	0	0	0	0	0	0	0	0	0	0	0	0	0	0	0	0	0	0	0	0	0	0	1	private
pan_gene_10824	pan_gene_16602	Ear_height;Nodes_to_ear;Photoperiod_Growing-degree_days_to_silk;Plant_height	Nodes_to_ear	0	0	1	0	0	0	0	0	0	0	0	0	0	0	0	0	0	0	0	0	0	0	0	0	0	0	1	private
pan_gene_10824	pan_gene_26475	Ear_height;Nodes_to_ear;Photoperiod_Growing-degree_days_to_silk;Plant_height	Average_internode_length_(above_ear);Nodes_per_plant;Nodes_to_ear;Northern_Leaf_Blight	0	0	1	0	0	0	0	0	1	0	0	0	0	0	0	0	0	0	0	0	0	0	0	0	0	0	2	dispensable
pan_gene_10824	pan_gene_29791	Ear_height;Nodes_to_ear;Photoperiod_Growing-degree_days_to_silk;Plant_height	Days_to_anthesis;Days_to_silk;Ear_height;Leaf_length;Leaf_width;Nodes_per_plant;Nodes_to_ear	0	0	1	0	0	0	0	0	0	0	0	0	0	0	0	0	0	0	0	0	0	0	0	0	0	0	1	private
pan_gene_10829	pan_gene_13057	100_Kernel_weight;Nodes_to_ear;Photoperiod_Growing-degree_days_to_silk;Plant_height	Nodes_to_ear	0	0	1	0	0	0	0	0	0	0	0	0	0	0	0	0	0	0	0	0	0	0	0	0	0	0	1	private
pan_gene_10829	pan_gene_2769	100_Kernel_weight;Nodes_to_ear;Photoperiod_Growing-degree_days_to_silk;Plant_height	Nodes_to_ear;Ratio_of_ear_height_to_total_height	0	0	1	0	0	0	0	0	0	0	0	0	0	0	0	0	0	0	0	0	0	0	0	0	1	1	3	dispensable
pan_gene_10829	pan_gene_8511	100_Kernel_weight;Nodes_to_ear;Photoperiod_Growing-degree_days_to_silk;Plant_height	Nodes_per_plant;Nodes_to_ear	0	0	1	0	0	1	1	0	1	1	1	0	0	0	0	0	0	0	0	0	1	0	1	0	1	1	10	dispensable
pan_gene_10847	pan_gene_7566	Average_internode_length_(below_ear);Nodes_to_ear	Nodes_to_ear;Starch	0	0	0	0	0	0	0	0	0	0	0	0	0	0	0	0	1	0	0	0	0	0	0	0	0	0	1	private
pan_gene_10855	pan_gene_22414	Nodes_to_ear	Ear_height;Leaf_width;Nodes_to_ear;Ratio_of_ear_height_to_total_height	0	0	1	1	0	0	1	0	0	1	0	1	0	0	0	0	0	0	0	0	1	0	1	0	0	0	7	dispensable
pan_gene_10855	pan_gene_22420	Nodes_to_ear	Nodes_to_ear	0	0	1	0	0	0	0	0	0	0	0	0	0	0	0	0	0	0	0	0	0	0	0	0	0	0	1	private
pan_gene_10855	pan_gene_26711	Nodes_to_ear	Days_to_silk;Nodes_to_ear	0	0	1	0	0	0	0	0	0	0	0	1	0	0	0	0	0	0	0	0	0	0	1	0	0	0	3	dispensable
pan_gene_10869	pan_gene_2751	Average_internode_length_(below_ear);Nodes_above_ear;Nodes_to_ear	Anthesis-silking_interval;Nodes_to_ear	0	0	0	1	1	0	0	0	0	0	1	0	1	0	0	1	0	0	0	0	1	0	0	0	0	0	6	dispensable
pan_gene_10869	pan_gene_284	Average_internode_length_(below_ear);Nodes_above_ear;Nodes_to_ear	Nodes_to_ear;Plant_height	0	0	1	0	0	0	0	0	0	0	0	0	0	0	0	0	0	0	0	0	0	0	0	0	0	0	1	private
pan_gene_10871	pan_gene_10973	Leaf_width;Nodes_to_ear	Nodes_to_ear;Ratio_of_ear_height_to_total_height	0	0	1	0	0	0	1	0	1	0	1	0	0	0	0	0	0	0	0	0	0	0	0	0	0	0	4	dispensable
pan_gene_10871	pan_gene_11821	Leaf_width;Nodes_to_ear	Days_to_anthesis;Nodes_to_ear	0	0	1	0	0	0	0	0	0	0	0	0	0	0	0	0	0	0	0	0	0	0	0	0	0	0	1	private
pan_gene_10871	pan_gene_16069	Leaf_width;Nodes_to_ear	Leaf_length;Nodes_to_ear	0	0	1	0	0	0	0	0	0	0	0	0	0	0	0	0	0	0	0	0	0	0	0	0	0	0	1	private
pan_gene_10871	pan_gene_22730	Leaf_width;Nodes_to_ear	Chlorophyll_A;Nodes_to_ear	0	0	1	0	0	1	0	0	0	0	0	0	0	0	0	0	0	0	0	0	1	0	0	0	0	0	3	dispensable
pan_gene_10871	pan_gene_243	Leaf_width;Nodes_to_ear	Nodes_to_ear	0	0	1	0	0	0	0	0	0	0	0	0	0	0	0	0	0	0	0	0	0	0	0	0	0	0	1	private
pan_gene_10871	pan_gene_2588	Leaf_width;Nodes_to_ear	Nodes_per_plant;Nodes_to_ear;Tassel_length	0	0	1	0	0	0	0	0	1	0	0	0	0	0	0	0	0	0	0	0	0	0	0	0	0	0	2	dispensable
pan_gene_10871	pan_gene_5517	Leaf_width;Nodes_to_ear	Cob_diameter;Days_to_anthesis;Leaf_length;Nodes_to_ear	0	0	1	0	0	0	0	0	0	0	0	0	0	0	0	0	0	0	0	0	0	0	0	0	0	0	1	private
pan_gene_10924	pan_gene_5517	Nodes_to_ear;Tassel_branch_number	Cob_diameter;Days_to_anthesis;Leaf_length;Nodes_to_ear	0	0	0	0	0	0	0	0	0	0	1	0	0	0	0	0	0	0	0	0	0	0	0	0	0	0	1	private
pan_gene_10973	pan_gene_11821	Nodes_to_ear;Ratio_of_ear_height_to_total_height	Days_to_anthesis;Nodes_to_ear	0	0	1	0	0	1	1	0	1	1	0	0	0	0	1	0	0	0	1	0	0	0	1	1	1	0	10	dispensable
pan_gene_10973	pan_gene_2803	Nodes_to_ear;Ratio_of_ear_height_to_total_height	Height_above_ear;Height_per_day_(until_flowering);Nodes_to_ear;Plant_height	0	0	0	0	0	0	1	0	0	0	0	0	0	0	0	0	0	0	1	0	0	0	0	0	0	0	2	dispensable
pan_gene_10973	pan_gene_5517	Nodes_to_ear;Ratio_of_ear_height_to_total_height	Cob_diameter;Days_to_anthesis;Leaf_length;Nodes_to_ear	0	0	1	0	0	0	0	0	0	0	0	0	0	0	0	0	0	0	0	0	0	0	0	0	0	0	1	private
pan_gene_11166	pan_gene_26590	Average_internode_length_(below_ear);Cob_diameter;Nodes_to_ear;Protein;Starch	Days_to_anthesis;Days_to_silk;Nodes_per_plant;Nodes_to_ear	0	0	0	0	0	0	0	1	0	0	0	0	0	0	0	0	0	0	0	0	0	0	0	0	0	0	1	private
pan_gene_11166	pan_gene_27504	Average_internode_length_(below_ear);Cob_diameter;Nodes_to_ear;Protein;Starch	Average_internode_length_(below_ear);Ear_height;Nodes_to_ear	0	0	1	0	0	0	0	0	0	0	0	0	0	0	0	0	0	0	0	0	0	0	0	0	0	1	2	dispensable
pan_gene_11166	pan_gene_32139	Average_internode_length_(below_ear);Cob_diameter;Nodes_to_ear;Protein;Starch	Nodes_to_ear	0	0	1	0	0	0	0	0	0	0	0	0	1	0	0	0	0	0	0	0	0	0	0	0	0	1	3	dispensable
pan_gene_11166	pan_gene_7178	Average_internode_length_(below_ear);Cob_diameter;Nodes_to_ear;Protein;Starch	Nodes_per_plant;Nodes_to_ear	0	0	1	0	0	0	0	0	0	0	0	0	1	0	0	0	0	0	0	0	0	0	0	0	0	1	3	dispensable
pan_gene_11172	pan_gene_20601	Nodes_to_ear;Ratio_of_ear_height_to_total_height	Nodes_to_ear	0	0	1	0	0	0	0	0	0	0	1	0	0	0	0	0	0	0	0	0	0	0	0	0	0	0	2	dispensable
pan_gene_11172	pan_gene_2571	Nodes_to_ear;Ratio_of_ear_height_to_total_height	Nodes_per_plant;Nodes_to_ear;Tassel_branch_number	0	0	1	0	0	1	1	0	1	0	0	0	0	0	0	1	0	1	0	0	1	0	1	0	0	0	8	dispensable
pan_gene_11172	pan_gene_30882	Nodes_to_ear;Ratio_of_ear_height_to_total_height	Ear_height;Nodes_to_ear	0	0	1	0	0	0	1	0	1	0	0	0	1	0	0	0	0	0	0	1	1	0	0	0	0	0	6	dispensable
pan_gene_11174	pan_gene_18407	Average_internode_length_(below_ear);Nodes_to_ear;Southern_leaf_blight	Nodes_to_ear	0	0	0	0	0	0	0	0	0	0	1	0	0	0	1	0	0	0	0	0	1	0	0	0	0	0	3	dispensable
pan_gene_11174	pan_gene_29521	Average_internode_length_(below_ear);Nodes_to_ear;Southern_leaf_blight	Nodes_to_ear	0	0	1	0	0	0	1	1	0	1	1	1	0	0	0	1	1	0	0	0	1	1	0	1	0	1	12	near-core
pan_gene_11174	pan_gene_32138	Average_internode_length_(below_ear);Nodes_to_ear;Southern_leaf_blight	Nodes_to_ear	0	0	0	0	1	0	0	0	0	0	0	0	0	0	0	0	0	0	0	0	0	0	0	0	0	0	1	private
pan_gene_11174	pan_gene_5519	Average_internode_length_(below_ear);Nodes_to_ear;Southern_leaf_blight	Average_internode_length_(below_ear);Cob_diameter;Nodes_per_plant;Nodes_to_ear;Protein	0	0	0	0	1	0	1	0	0	1	0	1	0	0	0	1	0	0	0	0	0	1	0	0	1	0	7	dispensable
pan_gene_11174	pan_gene_8682	Average_internode_length_(below_ear);Nodes_to_ear;Southern_leaf_blight	Nodes_to_ear	0	0	1	0	1	1	1	0	0	1	1	1	1	0	0	0	1	1	0	0	1	1	0	0	1	1	14	near-core
pan_gene_11329	pan_gene_8794	Nodes_to_ear;Ratio_of_ear_height_to_total_height	Nodes_to_ear;Tassel_length	0	0	1	0	0	0	0	0	0	0	0	0	0	0	0	0	0	0	0	1	0	0	0	0	0	0	2	dispensable
pan_gene_11329	pan_gene_96481	Nodes_to_ear;Ratio_of_ear_height_to_total_height	Nodes_to_ear;PCA_of_metabolites:_PC2	0	0	0	1	1	0	0	1	0	1	0	1	0	0	0	1	0	0	1	1	1	1	0	1	0	0	11	near-core
pan_gene_11598	pan_gene_18073	Average_internode_length_(above_ear);Days_to_anthesis;Days_to_silk;Malate;Nodes_to_ear;Stalk_strength	Nodes_to_ear;Ratio_of_ear_height_to_total_height	0	0	1	0	0	0	0	0	0	0	0	0	0	0	0	0	0	0	0	0	0	0	0	0	0	0	1	private
pan_gene_11598	pan_gene_19504	Average_internode_length_(above_ear);Days_to_anthesis;Days_to_silk;Malate;Nodes_to_ear;Stalk_strength	100_Kernel_weight;Nodes_to_ear	0	0	1	0	1	0	0	0	0	0	0	0	0	0	0	0	0	0	0	0	0	0	0	0	0	0	2	dispensable
pan_gene_11598	pan_gene_26666	Average_internode_length_(above_ear);Days_to_anthesis;Days_to_silk;Malate;Nodes_to_ear;Stalk_strength	Nodes_per_plant;Nodes_to_ear	0	0	1	0	0	0	0	0	0	0	0	0	0	0	0	0	0	0	0	0	0	0	0	0	0	0	1	private
pan_gene_11598	pan_gene_32766	Average_internode_length_(above_ear);Days_to_anthesis;Days_to_silk;Malate;Nodes_to_ear;Stalk_strength	Glutamate;Nodes_to_ear;Starch	0	0	1	0	0	0	0	0	0	0	0	0	0	0	0	0	0	0	0	0	1	0	0	0	0	1	3	dispensable
pan_gene_11821	pan_gene_11982	Days_to_anthesis;Nodes_to_ear	Nodes_to_ear;Protein;Total_amino_acids	0	0	1	0	0	0	1	0	1	0	0	0	0	1	0	0	0	1	1	1	0	0	0	0	0	0	7	dispensable
pan_gene_11821	pan_gene_24284	Days_to_anthesis;Nodes_to_ear	Anthesis-silking_interval;Nodes_to_ear	0	0	1	0	0	0	0	1	1	0	0	0	0	1	0	0	0	0	0	0	0	0	0	0	0	0	4	dispensable
pan_gene_11821	pan_gene_243	Days_to_anthesis;Nodes_to_ear	Nodes_to_ear	0	0	1	0	0	0	0	0	0	0	0	0	0	0	0	0	0	0	0	0	0	0	0	0	0	0	1	private
pan_gene_11821	pan_gene_2562	Days_to_anthesis;Nodes_to_ear	Nodes_to_ear	0	0	1	0	0	0	0	0	0	0	0	0	0	0	0	0	0	0	0	0	0	0	0	0	0	0	1	private
pan_gene_11821	pan_gene_32767	Days_to_anthesis;Nodes_to_ear	Glutamate;Nitrate;Nodes_to_ear;Plant_height;Southern_leaf_blight;Starch	0	0	1	0	0	0	0	0	0	0	0	0	0	0	0	0	0	0	0	0	0	0	0	0	0	0	1	private
pan_gene_11821	pan_gene_5517	Days_to_anthesis;Nodes_to_ear	Cob_diameter;Days_to_anthesis;Leaf_length;Nodes_to_ear	0	0	1	0	0	0	0	0	0	0	0	0	0	0	0	0	0	0	0	0	0	0	0	0	0	0	1	private
pan_gene_11821	pan_gene_7566	Days_to_anthesis;Nodes_to_ear	Nodes_to_ear;Starch	0	0	1	0	0	0	0	0	0	0	0	0	0	0	0	0	0	0	0	0	0	0	0	0	0	0	1	private
pan_gene_11920	pan_gene_16692	Ear_height;Nodes_per_plant;Nodes_to_ear;Tassel_branch_number;Total_amino_acids	Nodes_to_ear;Stalk_strength	0	0	1	0	0	0	0	0	0	0	0	0	0	0	0	0	0	0	0	0	0	0	0	0	1	0	2	dispensable
pan_gene_11920	pan_gene_32558	Ear_height;Nodes_per_plant;Nodes_to_ear;Tassel_branch_number;Total_amino_acids	Nodes_to_ear	0	0	1	0	0	0	1	0	0	0	0	0	0	0	0	0	0	0	0	0	0	0	0	0	0	0	2	dispensable
pan_gene_11921	pan_gene_12394	Nodes_per_plant;Nodes_to_ear	Nodes_to_ear	0	0	0	0	0	0	0	0	0	1	0	0	0	0	0	0	0	0	0	0	0	0	0	0	0	0	1	private
pan_gene_11921	pan_gene_19029	Nodes_per_plant;Nodes_to_ear	Nodes_to_ear;Ratio_of_ear_height_to_total_height	0	0	0	0	0	0	0	0	0	1	0	0	0	0	0	0	0	0	0	0	0	0	0	0	0	0	1	private
pan_gene_11921	pan_gene_5616	Nodes_per_plant;Nodes_to_ear	Nodes_per_plant;Nodes_to_ear	0	0	0	0	0	0	0	0	0	1	0	0	0	0	0	0	0	0	0	0	0	0	0	0	0	0	1	private
pan_gene_11933	pan_gene_13058	Average_internode_length_(above_ear);Nodes_per_plant;Nodes_to_ear	Nodes_to_ear	0	0	1	0	0	0	1	0	0	0	0	0	0	0	0	0	0	0	0	0	0	0	1	0	0	0	3	dispensable
pan_gene_11933	pan_gene_14719	Average_internode_length_(above_ear);Nodes_per_plant;Nodes_to_ear	Ear_height;Nodes_to_ear;Tassel_branch_number	0	0	1	1	0	1	0	0	0	1	0	1	1	0	0	0	0	0	0	0	0	0	1	0	0	0	7	dispensable
pan_gene_11933	pan_gene_16054	Average_internode_length_(above_ear);Nodes_per_plant;Nodes_to_ear	Cob_diameter;Days_to_anthesis;Glucose;Nodes_to_ear	0	0	1	0	0	0	0	0	0	0	0	0	0	1	0	0	0	0	0	0	0	0	0	0	0	0	2	dispensable
pan_gene_11933	pan_gene_18407	Average_internode_length_(above_ear);Nodes_per_plant;Nodes_to_ear	Nodes_to_ear	0	0	0	0	0	0	0	0	0	1	0	0	0	0	0	0	0	0	0	0	0	0	1	0	0	0	2	dispensable
pan_gene_11933	pan_gene_19185	Average_internode_length_(above_ear);Nodes_per_plant;Nodes_to_ear	Nodes_to_ear	0	0	1	0	0	1	1	0	1	0	1	0	0	0	0	0	0	1	0	0	1	0	1	0	0	0	8	dispensable
pan_gene_11933	pan_gene_21040	Average_internode_length_(above_ear);Nodes_per_plant;Nodes_to_ear	Nodes_to_ear	0	0	1	0	0	0	0	0	1	0	1	1	0	0	0	0	0	0	0	0	0	0	1	0	1	0	6	dispensable
pan_gene_11933	pan_gene_22414	Average_internode_length_(above_ear);Nodes_per_plant;Nodes_to_ear	Ear_height;Leaf_width;Nodes_to_ear;Ratio_of_ear_height_to_total_height	0	0	1	1	1	1	1	0	1	1	1	0	1	1	0	0	0	1	1	0	1	0	1	0	0	0	14	near-core
pan_gene_11933	pan_gene_29521	Average_internode_length_(above_ear);Nodes_per_plant;Nodes_to_ear	Nodes_to_ear	0	0	1	0	0	0	0	0	1	0	1	1	1	0	0	0	0	0	1	0	0	0	0	0	1	0	7	dispensable
pan_gene_11933	pan_gene_29932	Average_internode_length_(above_ear);Nodes_per_plant;Nodes_to_ear	Days_to_silk;Nodes_per_plant;Nodes_to_ear	0	0	1	0	1	0	0	0	0	0	0	0	0	0	0	0	0	0	0	0	1	0	0	0	0	0	3	dispensable
pan_gene_11933	pan_gene_31361	Average_internode_length_(above_ear);Nodes_per_plant;Nodes_to_ear	Nodes_to_ear;Northern_Leaf_Blight;Ratio_of_ear_height_to_total_height	0	0	1	0	0	0	0	0	1	0	0	0	0	0	0	0	0	1	0	0	0	0	0	0	0	0	3	dispensable
pan_gene_11933	pan_gene_32766	Average_internode_length_(above_ear);Nodes_per_plant;Nodes_to_ear	Glutamate;Nodes_to_ear;Starch	0	0	1	0	0	0	1	0	0	0	1	0	0	0	0	0	0	1	0	0	0	0	0	0	0	0	4	dispensable
pan_gene_11933	pan_gene_5519	Average_internode_length_(above_ear);Nodes_per_plant;Nodes_to_ear	Average_internode_length_(below_ear);Cob_diameter;Nodes_per_plant;Nodes_to_ear;Protein	0	0	0	0	0	0	1	0	0	0	0	1	0	0	0	0	0	0	0	0	0	0	0	1	1	0	4	dispensable
pan_gene_11933	pan_gene_68519	Average_internode_length_(above_ear);Nodes_per_plant;Nodes_to_ear	Nodes_to_ear;Starch	0	0	0	0	0	0	0	0	1	0	0	0	0	0	0	0	0	0	0	0	0	0	0	0	0	0	1	private
pan_gene_11933	pan_gene_8511	Average_internode_length_(above_ear);Nodes_per_plant;Nodes_to_ear	Nodes_per_plant;Nodes_to_ear	0	0	1	0	0	0	0	0	0	1	0	0	0	0	0	0	0	0	0	0	0	0	0	0	0	0	2	dispensable
pan_gene_11945	pan_gene_16006	Days_to_anthesis;Days_to_silk;Nodes_to_ear	Nodes_to_ear;Northern_Leaf_Blight	0	0	1	0	0	0	0	0	0	0	0	0	0	0	0	0	0	0	0	0	0	0	0	0	0	0	1	private
pan_gene_11945	pan_gene_16602	Days_to_anthesis;Days_to_silk;Nodes_to_ear	Nodes_to_ear	0	0	1	0	0	0	0	0	0	0	0	0	0	0	0	0	0	0	0	0	0	0	0	0	0	0	1	private
pan_gene_11945	pan_gene_18973	Days_to_anthesis;Days_to_silk;Nodes_to_ear	Nodes_to_ear	0	0	1	0	0	0	0	1	1	0	1	1	0	1	0	1	0	1	0	0	0	1	0	0	0	1	10	dispensable
pan_gene_11945	pan_gene_25713	Days_to_anthesis;Days_to_silk;Nodes_to_ear	Nodes_to_ear	0	0	1	0	0	0	0	0	1	0	1	0	1	0	0	0	1	1	1	0	1	0	0	0	0	0	8	dispensable
pan_gene_11945	pan_gene_26475	Days_to_anthesis;Days_to_silk;Nodes_to_ear	Average_internode_length_(above_ear);Nodes_per_plant;Nodes_to_ear;Northern_Leaf_Blight	0	0	1	0	1	1	0	1	1	0	0	0	0	0	0	0	1	0	0	0	0	0	0	0	0	0	6	dispensable
pan_gene_11945	pan_gene_32526	Days_to_anthesis;Days_to_silk;Nodes_to_ear	Height_per_day_(until_flowering);Nodes_to_ear;Plant_height;Tassel_branch_number	0	0	1	0	0	0	0	1	0	0	0	0	0	0	0	0	0	0	1	0	0	1	0	0	1	0	5	dispensable
pan_gene_11945	pan_gene_32763	Days_to_anthesis;Days_to_silk;Nodes_to_ear	Chlorophyll_A;Height_per_day_(until_flowering);Nodes_per_plant;Nodes_to_ear;Plant_height	0	0	1	1	0	0	0	0	0	0	1	1	0	0	0	1	0	0	1	0	1	1	1	0	1	0	10	dispensable
pan_gene_11945	pan_gene_8480	Days_to_anthesis;Days_to_silk;Nodes_to_ear	Nodes_to_ear;Tassel_branch_number	0	0	1	0	0	0	0	0	0	0	0	0	0	0	0	0	0	0	0	0	1	0	0	0	0	0	2	dispensable
pan_gene_11951	pan_gene_19141	Nodes_to_ear	Average_internode_length_(below_ear);Height_per_day_(until_flowering);Nodes_to_ear	0	0	1	0	1	1	1	0	0	1	0	1	1	0	0	1	0	0	0	1	0	0	0	0	1	1	11	near-core
pan_gene_11951	pan_gene_32558	Nodes_to_ear	Nodes_to_ear	0	0	1	0	0	0	0	0	0	0	0	0	0	0	0	1	0	0	0	0	0	0	0	0	0	0	2	dispensable
pan_gene_11973	pan_gene_12394	Leaf_length;Malate;Nodes_to_ear;PCA_of_metabolites:_PC1	Nodes_to_ear	0	0	1	0	0	0	0	0	0	0	1	0	0	0	0	0	0	0	0	1	1	0	0	0	0	0	4	dispensable
pan_gene_11973	pan_gene_16071	Leaf_length;Malate;Nodes_to_ear;PCA_of_metabolites:_PC1	Days_to_anthesis;Nodes_to_ear;Ratio_of_ear_height_to_total_height	0	0	0	0	1	0	0	0	0	0	0	0	0	0	0	0	0	0	0	0	0	0	0	0	0	0	1	private
pan_gene_11973	pan_gene_19029	Leaf_length;Malate;Nodes_to_ear;PCA_of_metabolites:_PC1	Nodes_to_ear;Ratio_of_ear_height_to_total_height	0	0	1	0	0	0	0	0	0	0	0	0	0	0	0	0	0	0	0	0	0	0	0	0	0	0	1	private
pan_gene_11973	pan_gene_32149	Leaf_length;Malate;Nodes_to_ear;PCA_of_metabolites:_PC1	Nodes_to_ear	0	0	0	0	1	0	0	0	0	0	0	0	0	0	0	0	0	0	0	0	0	0	0	0	0	0	1	private
pan_gene_11974	pan_gene_27737	Nodes_to_ear	Nodes_to_ear;Ratio_of_ear_height_to_total_height	0	0	1	0	0	0	0	0	0	0	0	0	0	0	0	0	0	0	0	0	0	0	0	0	0	0	1	private
pan_gene_11982	pan_gene_32767	Nodes_to_ear;Protein;Total_amino_acids	Glutamate;Nitrate;Nodes_to_ear;Plant_height;Southern_leaf_blight;Starch	0	0	1	0	0	0	0	0	0	0	0	0	0	0	0	0	0	0	0	0	0	0	0	0	0	0	1	private
pan_gene_12016	pan_gene_14498	Nodes_per_plant;Nodes_to_ear;Photoperiod_Growing-degree_days_to_silk;Photoperiod_growing-degree_days_to_anthesis;Southern_leaf_blight	Nodes_to_ear	0	0	1	0	0	0	0	0	1	0	0	0	0	0	0	0	0	0	0	0	0	0	1	0	0	0	3	dispensable
pan_gene_12016	pan_gene_14613	Nodes_per_plant;Nodes_to_ear;Photoperiod_Growing-degree_days_to_silk;Photoperiod_growing-degree_days_to_anthesis;Southern_leaf_blight	Boxcox-transformed_leaf_angle;Fumarate;Nodes_to_ear	0	0	1	0	0	0	0	1	0	0	0	0	0	0	0	0	0	0	0	0	0	0	0	0	0	0	2	dispensable
pan_gene_12016	pan_gene_1742	Nodes_per_plant;Nodes_to_ear;Photoperiod_Growing-degree_days_to_silk;Photoperiod_growing-degree_days_to_anthesis;Southern_leaf_blight	Boxcox-transformed_leaf_angle;Ear_height;Height_per_day_(until_flowering);Leaf_width;Nodes_per_plant;Nodes_to_ear;Plant_height;Ratio_of_ear_height_to_total_height	0	0	1	0	0	0	0	0	0	0	0	0	0	0	0	1	0	0	0	0	0	0	0	0	0	0	2	dispensable
pan_gene_12016	pan_gene_18181	Nodes_per_plant;Nodes_to_ear;Photoperiod_Growing-degree_days_to_silk;Photoperiod_growing-degree_days_to_anthesis;Southern_leaf_blight	Nodes_to_ear	0	0	0	0	0	0	0	0	0	0	0	0	0	0	0	1	0	0	0	0	0	0	0	0	0	0	1	private
pan_gene_12016	pan_gene_19029	Nodes_per_plant;Nodes_to_ear;Photoperiod_Growing-degree_days_to_silk;Photoperiod_growing-degree_days_to_anthesis;Southern_leaf_blight	Nodes_to_ear;Ratio_of_ear_height_to_total_height	0	0	1	0	0	0	0	0	0	0	0	0	0	0	0	0	0	0	0	0	0	1	1	0	0	0	3	dispensable
pan_gene_12016	pan_gene_19141	Nodes_per_plant;Nodes_to_ear;Photoperiod_Growing-degree_days_to_silk;Photoperiod_growing-degree_days_to_anthesis;Southern_leaf_blight	Average_internode_length_(below_ear);Height_per_day_(until_flowering);Nodes_to_ear	0	0	1	0	0	0	0	0	1	0	0	0	1	0	1	0	0	1	0	0	0	0	1	0	1	0	7	dispensable
pan_gene_12016	pan_gene_23379	Nodes_per_plant;Nodes_to_ear;Photoperiod_Growing-degree_days_to_silk;Photoperiod_growing-degree_days_to_anthesis;Southern_leaf_blight	Nodes_to_ear	0	0	0	0	0	0	0	0	0	0	0	0	0	0	0	1	1	0	0	1	0	0	0	0	0	0	3	dispensable
pan_gene_12016	pan_gene_2572	Nodes_per_plant;Nodes_to_ear;Photoperiod_Growing-degree_days_to_silk;Photoperiod_growing-degree_days_to_anthesis;Southern_leaf_blight	Nodes_per_plant;Nodes_to_ear	0	0	0	0	0	0	0	0	0	0	0	0	0	0	0	1	0	1	1	0	0	0	0	0	0	0	3	dispensable
pan_gene_12016	pan_gene_26646	Nodes_per_plant;Nodes_to_ear;Photoperiod_Growing-degree_days_to_silk;Photoperiod_growing-degree_days_to_anthesis;Southern_leaf_blight	Days_to_anthesis;Days_to_silk;Nodes_to_ear;Ratio_of_ear_height_to_total_height	0	0	1	0	0	0	0	1	1	0	0	0	1	0	0	0	0	0	0	0	0	0	0	0	0	0	4	dispensable
pan_gene_12016	pan_gene_26653	Nodes_per_plant;Nodes_to_ear;Photoperiod_Growing-degree_days_to_silk;Photoperiod_growing-degree_days_to_anthesis;Southern_leaf_blight	Ear_height;Leaf_width;Nodes_above_ear;Nodes_per_plant;Nodes_to_ear;Plant_height	0	0	1	0	0	1	1	1	1	0	1	1	0	1	1	0	1	0	0	0	0	0	1	1	0	1	13	near-core
pan_gene_12016	pan_gene_2690	Nodes_per_plant;Nodes_to_ear;Photoperiod_Growing-degree_days_to_silk;Photoperiod_growing-degree_days_to_anthesis;Southern_leaf_blight	Height_above_ear;Nodes_to_ear;Southern_leaf_blight	0	0	1	0	0	0	1	0	1	0	0	0	1	0	0	0	0	0	1	0	0	0	0	0	0	0	5	dispensable
pan_gene_12016	pan_gene_29595	Nodes_per_plant;Nodes_to_ear;Photoperiod_Growing-degree_days_to_silk;Photoperiod_growing-degree_days_to_anthesis;Southern_leaf_blight	Nodes_to_ear;PCA_of_metabolites:_PC1;Photoperiod_Growing-degree_days_to_silk;Photoperiod_growing-degree_days_to_anthesis;Tassel_length	0	0	1	0	0	0	0	0	0	0	0	0	0	0	0	0	0	0	0	0	0	0	0	0	0	0	1	private
pan_gene_12016	pan_gene_317	Nodes_per_plant;Nodes_to_ear;Photoperiod_Growing-degree_days_to_silk;Photoperiod_growing-degree_days_to_anthesis;Southern_leaf_blight	Days_to_anthesis;Days_to_silk;Ear_height;Nodes_to_ear;Plant_height;Tassel_length	0	0	1	0	0	0	0	0	1	0	0	0	0	0	0	0	0	0	0	0	0	1	0	0	0	0	3	dispensable
pan_gene_12016	pan_gene_32705	Nodes_per_plant;Nodes_to_ear;Photoperiod_Growing-degree_days_to_silk;Photoperiod_growing-degree_days_to_anthesis;Southern_leaf_blight	Boxcox-transformed_leaf_angle;Chlorophyll_A;Days_to_silk;Nodes_per_plant;Nodes_to_ear;Total_amino_acids	0	0	1	0	0	0	0	0	0	0	0	0	0	0	0	0	1	0	0	0	0	0	0	0	0	0	2	dispensable
pan_gene_12016	pan_gene_8446	Nodes_per_plant;Nodes_to_ear;Photoperiod_Growing-degree_days_to_silk;Photoperiod_growing-degree_days_to_anthesis;Southern_leaf_blight	Ear_height;Nodes_per_plant;Nodes_to_ear;Stalk_strength;Tassel_branch_number	0	0	0	0	0	0	0	0	0	0	0	0	0	0	0	1	0	0	0	0	0	0	0	0	0	0	1	private
pan_gene_12394	pan_gene_19029	Nodes_to_ear	Nodes_to_ear;Ratio_of_ear_height_to_total_height	0	0	1	0	0	0	0	0	0	0	0	0	1	0	0	0	0	0	0	0	0	0	0	0	0	0	2	dispensable
pan_gene_12394	pan_gene_25501	Nodes_to_ear	Boxcox-transformed_leaf_angle;Nodes_to_ear	0	0	1	0	0	0	0	0	0	0	0	0	0	0	0	0	0	0	0	0	0	0	0	0	0	0	1	private
pan_gene_12394	pan_gene_2572	Nodes_to_ear	Nodes_per_plant;Nodes_to_ear	0	0	0	0	0	0	0	0	0	0	0	0	0	0	0	0	0	0	1	1	0	0	0	0	0	0	2	dispensable
pan_gene_13056	pan_gene_14613	Leaf_width;Nodes_to_ear	Boxcox-transformed_leaf_angle;Fumarate;Nodes_to_ear	0	0	1	0	0	0	0	0	0	0	0	0	0	0	0	0	0	0	0	0	0	0	0	0	0	0	1	private
pan_gene_13056	pan_gene_16062	Leaf_width;Nodes_to_ear	Days_to_anthesis;Nodes_to_ear;Southern_leaf_blight	0	0	1	0	0	0	0	0	0	0	0	0	0	0	0	0	0	0	0	0	0	0	0	0	0	0	1	private
pan_gene_13056	pan_gene_18181	Leaf_width;Nodes_to_ear	Nodes_to_ear	0	0	0	0	0	0	0	0	0	0	0	0	0	0	0	0	0	0	0	0	1	0	0	0	0	0	1	private
pan_gene_13056	pan_gene_18407	Leaf_width;Nodes_to_ear	Nodes_to_ear	0	0	0	0	0	0	0	0	0	0	1	0	0	0	0	0	0	0	0	0	0	0	0	0	0	0	1	private
pan_gene_13056	pan_gene_2540	Leaf_width;Nodes_to_ear	Nodes_to_ear	0	0	1	1	0	1	0	0	0	0	1	0	0	0	0	0	0	0	0	1	1	1	0	1	0	0	8	dispensable
pan_gene_13056	pan_gene_2572	Leaf_width;Nodes_to_ear	Nodes_per_plant;Nodes_to_ear	0	0	0	0	0	0	1	0	0	0	0	0	0	0	0	0	0	0	0	0	1	0	1	0	0	0	3	dispensable
pan_gene_13056	pan_gene_29595	Leaf_width;Nodes_to_ear	Nodes_to_ear;PCA_of_metabolites:_PC1;Photoperiod_Growing-degree_days_to_silk;Photoperiod_growing-degree_days_to_anthesis;Tassel_length	0	0	1	1	0	0	0	0	0	0	1	0	0	0	0	0	0	0	0	0	0	1	0	0	0	0	4	dispensable
pan_gene_13056	pan_gene_32705	Leaf_width;Nodes_to_ear	Boxcox-transformed_leaf_angle;Chlorophyll_A;Days_to_silk;Nodes_per_plant;Nodes_to_ear;Total_amino_acids	0	0	1	1	0	0	0	0	0	0	0	0	0	0	0	0	0	0	0	0	1	0	1	0	0	0	4	dispensable
pan_gene_13056	pan_gene_8845	Leaf_width;Nodes_to_ear	Anthesis-silking_interval;Chlorophyll_A;Nodes_to_ear	0	0	1	0	0	1	1	0	0	1	1	0	0	0	0	0	0	0	0	1	1	0	1	0	0	0	8	dispensable
pan_gene_13057	pan_gene_25607	Nodes_to_ear	Nodes_to_ear	0	0	1	0	0	0	0	0	0	0	0	0	0	0	0	0	0	0	0	0	0	0	0	0	0	0	1	private
pan_gene_13057	pan_gene_2769	Nodes_to_ear	Nodes_to_ear;Ratio_of_ear_height_to_total_height	0	0	1	0	0	0	0	0	0	0	0	0	0	0	0	0	0	0	0	0	0	0	0	0	0	0	1	private
pan_gene_13057	pan_gene_49	Nodes_to_ear	Nodes_per_plant;Nodes_to_ear	0	0	1	0	0	0	0	0	0	0	0	0	0	0	0	0	0	0	0	0	0	0	0	0	0	0	1	private
pan_gene_13057	pan_gene_9402	Nodes_to_ear	Ear_height;Nodes_above_ear;Nodes_to_ear;PCA_of_metabolites:_PC2	0	0	1	0	0	0	0	0	0	0	0	0	0	0	0	0	0	0	0	0	0	0	0	0	0	0	1	private
pan_gene_13057	pan_gene_98177	Nodes_to_ear	Nodes_to_ear;Stalk_strength	0	0	1	0	0	0	0	0	0	0	0	0	0	0	0	0	0	0	0	0	0	0	0	0	0	0	1	private
pan_gene_13058	pan_gene_14719	Nodes_to_ear	Ear_height;Nodes_to_ear;Tassel_branch_number	0	0	1	1	0	0	1	0	0	0	1	0	0	0	0	0	0	1	1	0	1	0	1	0	0	0	8	dispensable
pan_gene_13058	pan_gene_18407	Nodes_to_ear	Nodes_to_ear	0	0	0	0	0	1	0	0	0	0	0	0	0	0	0	0	0	0	0	0	0	0	0	0	0	0	1	private
pan_gene_13058	pan_gene_19185	Nodes_to_ear	Nodes_to_ear	0	0	1	0	0	0	1	0	0	0	1	0	1	0	0	0	0	1	0	0	1	0	1	0	0	0	7	dispensable
pan_gene_13058	pan_gene_19504	Nodes_to_ear	100_Kernel_weight;Nodes_to_ear	0	0	1	0	0	0	0	0	0	0	1	0	0	0	0	0	0	0	0	0	0	0	0	0	0	0	2	dispensable
pan_gene_13058	pan_gene_21040	Nodes_to_ear	Nodes_to_ear	0	0	1	1	1	1	1	0	0	0	1	0	0	0	0	0	0	0	0	0	1	1	1	0	0	0	9	dispensable
pan_gene_13058	pan_gene_21881	Nodes_to_ear	Anthesis-silking_interval;Ear_height;Leaf_width;Nodes_to_ear;Ratio_of_ear_height_to_total_height	0	0	1	0	0	0	0	0	1	0	0	0	0	0	0	0	0	0	0	0	0	0	0	0	0	0	2	dispensable
pan_gene_13058	pan_gene_22414	Nodes_to_ear	Ear_height;Leaf_width;Nodes_to_ear;Ratio_of_ear_height_to_total_height	0	0	1	1	0	0	1	1	0	0	1	1	0	1	0	0	0	1	0	0	1	0	1	0	0	0	10	dispensable
pan_gene_13058	pan_gene_23379	Nodes_to_ear	Nodes_to_ear	0	0	0	0	0	0	0	0	0	0	0	0	0	0	0	1	0	0	0	0	0	0	0	0	0	0	1	private
pan_gene_13058	pan_gene_2540	Nodes_to_ear	Nodes_to_ear	0	0	1	1	0	1	1	1	0	0	1	0	1	0	0	0	0	1	0	0	1	1	1	1	0	0	12	near-core
pan_gene_13058	pan_gene_25481	Nodes_to_ear	Ear_height;Nodes_per_plant;Nodes_to_ear	0	0	1	0	0	1	1	0	0	0	0	0	0	0	0	0	0	1	0	0	1	0	0	0	0	0	5	dispensable
pan_gene_13058	pan_gene_2568	Nodes_to_ear	Ear_height;Ear_row_number;Glutamate;Nodes_per_plant;Nodes_to_ear;Plant_height	0	0	1	0	0	0	1	0	0	0	0	0	0	0	0	0	0	0	0	0	0	0	1	0	0	0	3	dispensable
pan_gene_13058	pan_gene_26694	Nodes_to_ear	Days_to_anthesis;Days_to_silk;Ear_height;Nodes_to_ear;Photoperiod_Growing-degree_days_to_silk;Plant_height;Tassel_branch_number	0	0	1	1	1	0	1	1	1	0	0	0	0	1	0	1	0	1	0	0	0	1	1	0	0	0	11	near-core
pan_gene_13058	pan_gene_27410	Nodes_to_ear	Nodes_to_ear	0	0	1	1	0	0	0	0	1	0	1	0	0	0	0	0	0	0	0	0	1	0	0	0	0	1	6	dispensable
pan_gene_13058	pan_gene_2750	Nodes_to_ear	Anthesis-silking_interval;Nodes_to_ear	0	0	1	0	0	0	1	0	0	0	1	0	0	0	0	0	0	1	0	0	1	0	1	0	0	0	6	dispensable
pan_gene_13058	pan_gene_28436	Nodes_to_ear	Nodes_to_ear;Stalk_strength	0	0	1	1	0	0	0	0	0	0	1	0	0	0	0	0	0	1	0	0	1	1	0	0	0	0	6	dispensable
pan_gene_13058	pan_gene_29521	Nodes_to_ear	Nodes_to_ear	0	0	1	1	0	0	1	0	0	0	1	0	0	0	0	0	0	0	0	0	1	1	0	0	0	0	6	dispensable
pan_gene_13058	pan_gene_29932	Nodes_to_ear	Days_to_silk;Nodes_per_plant;Nodes_to_ear	0	0	1	1	0	0	1	0	0	0	1	1	0	1	0	1	0	1	0	0	1	0	0	1	0	0	10	dispensable
pan_gene_13058	pan_gene_31288	Nodes_to_ear	Nodes_to_ear;Photoperiod_Growing-degree_days_to_silk;Tassel_branch_number	0	0	0	0	1	0	0	0	1	0	0	0	0	0	1	1	0	0	0	0	0	1	0	0	0	0	5	dispensable
pan_gene_13058	pan_gene_32493	Nodes_to_ear	Ear_row_number;Nodes_to_ear;Tassel_branch_number	0	0	0	0	0	0	1	0	1	0	0	0	0	0	0	0	0	0	0	0	0	0	0	0	0	0	2	dispensable
pan_gene_13058	pan_gene_66552	Nodes_to_ear	Nodes_per_plant;Nodes_to_ear;Sucrose	0	0	1	0	0	0	0	0	0	0	0	0	0	0	0	0	0	0	0	0	0	0	0	0	0	0	1	private
pan_gene_13058	pan_gene_8511	Nodes_to_ear	Nodes_per_plant;Nodes_to_ear	0	0	1	0	1	0	0	0	0	0	0	0	0	0	0	0	0	0	0	0	0	0	0	0	0	0	2	dispensable
pan_gene_13058	pan_gene_8682	Nodes_to_ear	Nodes_to_ear	0	0	1	0	0	0	1	0	0	0	1	0	0	0	0	0	0	1	0	0	1	0	1	0	0	0	6	dispensable
pan_gene_13058	pan_gene_8862	Nodes_to_ear	Nodes_to_ear;Ratio_of_ear_height_to_total_height	0	0	1	0	0	0	0	0	0	0	1	0	0	0	0	0	0	0	0	0	1	1	1	0	0	0	5	dispensable
pan_gene_131	pan_gene_22773	Nodes_to_ear	Boxcox-transformed_leaf_angle;Ear_row_number;Nodes_to_ear;Ratio_of_ear_height_to_total_height	0	0	0	0	0	0	0	0	0	1	0	0	0	1	0	0	0	0	1	0	0	0	1	0	0	0	4	dispensable
pan_gene_131	pan_gene_27411	Nodes_to_ear	Nodes_to_ear	0	0	0	0	0	0	0	0	1	0	0	1	0	0	1	0	0	0	1	0	0	1	1	1	0	0	7	dispensable
pan_gene_131	pan_gene_8794	Nodes_to_ear	Nodes_to_ear;Tassel_length	0	0	0	0	0	0	0	0	0	0	0	0	0	0	0	0	0	0	0	1	0	0	0	0	0	0	1	private
pan_gene_132	pan_gene_2592	Nodes_to_ear	Leaf_width;Nodes_per_plant;Nodes_to_ear;Plant_height;Tassel_length	0	0	0	0	0	0	0	0	0	1	0	1	0	0	1	0	0	0	1	0	0	1	0	1	0	0	6	dispensable
pan_gene_132	pan_gene_27411	Nodes_to_ear	Nodes_to_ear	0	0	1	0	0	1	0	1	1	0	1	0	1	0	1	0	1	1	0	1	1	1	1	0	0	1	14	near-core
pan_gene_13497	pan_gene_18180	Nodes_to_ear	Average_internode_length_(below_ear);Nodes_to_ear	0	0	1	0	1	0	0	0	0	0	0	0	0	1	0	0	1	0	0	0	0	0	0	0	0	0	4	dispensable
pan_gene_13497	pan_gene_2653	Nodes_to_ear	Days_to_anthesis;Ear_height;Nodes_to_ear	0	0	1	0	0	0	0	0	0	0	0	0	0	0	0	0	0	0	0	0	0	0	0	0	0	0	1	private
pan_gene_13825	pan_gene_29521	Nodes_to_ear	Nodes_to_ear	0	0	0	0	0	0	0	0	1	0	0	1	0	0	0	0	0	0	0	0	1	0	0	0	0	0	3	dispensable
pan_gene_139	pan_gene_18990	Average_internode_length_(above_ear);Nodes_per_plant;Nodes_to_ear;Ratio_of_ear_height_to_total_height	Nodes_to_ear;Photoperiod_Growing-degree_days_to_silk;Plant_height	0	0	0	0	0	0	1	1	0	0	1	1	0	1	0	1	0	1	0	0	0	0	1	0	0	1	9	dispensable
pan_gene_139	pan_gene_20601	Average_internode_length_(above_ear);Nodes_per_plant;Nodes_to_ear;Ratio_of_ear_height_to_total_height	Nodes_to_ear	0	0	0	0	0	0	0	0	0	0	0	0	0	0	0	1	0	0	0	0	0	0	0	0	0	0	1	private
pan_gene_14277	pan_gene_26639	Nodes_to_ear;Photoperiod_Growing-degree_days_to_silk	Average_internode_length_(above_ear);Days_to_anthesis;Nodes_per_plant;Nodes_to_ear	0	0	1	0	0	0	1	0	0	0	0	0	0	0	0	0	0	0	0	0	0	0	0	0	0	0	2	dispensable
pan_gene_14277	pan_gene_26642	Nodes_to_ear;Photoperiod_Growing-degree_days_to_silk	Days_to_anthesis;Nodes_to_ear;Ratio_of_ear_height_to_total_height	0	0	1	0	0	0	0	0	0	0	0	0	0	0	0	0	0	0	0	0	0	0	0	0	0	0	1	private
pan_gene_14277	pan_gene_27834	Nodes_to_ear;Photoperiod_Growing-degree_days_to_silk	Height_above_ear;Nodes_to_ear	0	0	1	0	0	0	1	0	0	0	0	1	0	0	0	0	0	1	0	1	1	0	1	1	0	0	8	dispensable
pan_gene_14277	pan_gene_8856	Nodes_to_ear;Photoperiod_Growing-degree_days_to_silk	Nodes_per_plant;Nodes_to_ear	0	0	1	0	0	0	0	0	1	0	0	0	0	0	0	0	0	0	0	0	0	0	0	0	0	0	2	dispensable
pan_gene_14277	pan_gene_9363	Nodes_to_ear;Photoperiod_Growing-degree_days_to_silk	Nodes_to_ear	0	0	0	0	0	0	0	0	0	0	0	0	0	0	0	0	0	0	0	0	0	1	0	0	0	0	1	private
pan_gene_14278	pan_gene_14926	Nodes_per_plant;Nodes_to_ear	Nodes_above_ear;Nodes_to_ear;Ratio_of_ear_height_to_total_height	0	0	1	0	0	0	1	1	0	1	0	0	0	0	0	0	0	0	0	0	1	0	0	0	0	0	5	dispensable
pan_gene_14278	pan_gene_30165	Nodes_per_plant;Nodes_to_ear	Days_to_anthesis;Nodes_to_ear;Tassel_length	0	0	0	0	0	0	0	1	0	0	0	0	0	0	0	0	0	0	0	0	0	0	0	0	0	0	1	private
pan_gene_14498	pan_gene_14613	Nodes_to_ear	Boxcox-transformed_leaf_angle;Fumarate;Nodes_to_ear	0	0	1	0	0	0	0	1	0	0	0	0	0	0	0	1	0	0	0	0	1	0	0	1	0	0	5	dispensable
pan_gene_14498	pan_gene_1742	Nodes_to_ear	Boxcox-transformed_leaf_angle;Ear_height;Height_per_day_(until_flowering);Leaf_width;Nodes_per_plant;Nodes_to_ear;Plant_height;Ratio_of_ear_height_to_total_height	0	0	1	0	0	0	0	0	0	0	0	0	0	0	0	1	0	1	0	0	0	1	0	0	0	0	4	dispensable
pan_gene_14498	pan_gene_1790	Nodes_to_ear	Height_per_day_(until_flowering);Nodes_to_ear;PCA_of_metabolites:_PC2	0	0	1	0	1	0	0	0	0	0	0	0	0	0	1	1	0	0	0	0	0	1	0	0	0	0	5	dispensable
pan_gene_14498	pan_gene_19141	Nodes_to_ear	Average_internode_length_(below_ear);Height_per_day_(until_flowering);Nodes_to_ear	0	0	1	1	1	1	0	0	1	0	1	1	1	1	0	1	0	0	0	0	0	0	1	0	0	0	11	near-core
pan_gene_14498	pan_gene_21	Nodes_to_ear	Nodes_to_ear	0	0	1	0	0	1	1	1	1	0	0	0	0	0	1	0	0	0	0	1	0	0	1	0	0	0	8	dispensable
pan_gene_14498	pan_gene_22284	Nodes_to_ear	Days_to_silk;Nodes_to_ear	0	0	1	1	0	0	1	1	0	0	1	0	0	1	1	1	0	0	0	0	0	0	1	0	0	0	9	dispensable
pan_gene_14498	pan_gene_26694	Nodes_to_ear	Days_to_anthesis;Days_to_silk;Ear_height;Nodes_to_ear;Photoperiod_Growing-degree_days_to_silk;Plant_height;Tassel_branch_number	0	0	1	0	0	1	1	1	1	0	0	0	0	0	0	0	0	0	0	0	0	1	1	0	0	1	8	dispensable
pan_gene_14498	pan_gene_2690	Nodes_to_ear	Height_above_ear;Nodes_to_ear;Southern_leaf_blight	0	0	1	1	1	0	1	1	1	0	0	1	0	1	0	0	0	0	0	0	0	0	0	0	0	0	8	dispensable
pan_gene_14498	pan_gene_31288	Nodes_to_ear	Nodes_to_ear;Photoperiod_Growing-degree_days_to_silk;Tassel_branch_number	0	0	0	0	0	1	0	0	1	0	0	0	0	0	0	1	0	0	0	0	0	1	0	0	0	1	5	dispensable
pan_gene_14613	pan_gene_1742	Boxcox-transformed_leaf_angle;Fumarate;Nodes_to_ear	Boxcox-transformed_leaf_angle;Ear_height;Height_per_day_(until_flowering);Leaf_width;Nodes_per_plant;Nodes_to_ear;Plant_height;Ratio_of_ear_height_to_total_height	0	0	1	1	0	0	0	0	0	0	0	0	0	0	0	0	0	0	0	0	0	0	0	0	0	0	2	dispensable
pan_gene_14613	pan_gene_1790	Boxcox-transformed_leaf_angle;Fumarate;Nodes_to_ear	Height_per_day_(until_flowering);Nodes_to_ear;PCA_of_metabolites:_PC2	0	0	1	0	0	0	0	0	0	0	0	0	0	0	0	0	0	0	0	0	0	0	0	0	0	0	1	private
pan_gene_14613	pan_gene_19141	Boxcox-transformed_leaf_angle;Fumarate;Nodes_to_ear	Average_internode_length_(below_ear);Height_per_day_(until_flowering);Nodes_to_ear	0	0	1	0	0	0	0	0	0	0	0	0	0	0	0	0	0	0	0	0	1	0	0	0	0	0	2	dispensable
pan_gene_14613	pan_gene_21142	Boxcox-transformed_leaf_angle;Fumarate;Nodes_to_ear	Nodes_to_ear;Ratio_of_ear_height_to_total_height;Tassel_length	0	0	1	1	0	0	0	1	0	0	0	0	0	0	0	0	0	0	0	0	0	0	0	0	0	0	3	dispensable
pan_gene_14613	pan_gene_22284	Boxcox-transformed_leaf_angle;Fumarate;Nodes_to_ear	Days_to_silk;Nodes_to_ear	0	0	1	0	0	0	0	0	0	0	0	0	0	0	0	0	0	0	0	0	0	0	0	0	0	0	1	private
pan_gene_14613	pan_gene_26694	Boxcox-transformed_leaf_angle;Fumarate;Nodes_to_ear	Days_to_anthesis;Days_to_silk;Ear_height;Nodes_to_ear;Photoperiod_Growing-degree_days_to_silk;Plant_height;Tassel_branch_number	0	0	1	1	0	0	0	1	0	0	0	0	0	0	0	0	0	0	0	0	0	0	0	0	0	0	3	dispensable
pan_gene_14613	pan_gene_2690	Boxcox-transformed_leaf_angle;Fumarate;Nodes_to_ear	Height_above_ear;Nodes_to_ear;Southern_leaf_blight	0	0	1	1	0	0	0	0	0	0	0	0	0	0	0	0	0	0	0	0	0	0	1	0	0	0	3	dispensable
pan_gene_14613	pan_gene_28436	Boxcox-transformed_leaf_angle;Fumarate;Nodes_to_ear	Nodes_to_ear;Stalk_strength	0	0	1	0	0	0	0	0	0	0	0	0	0	0	0	0	0	0	0	0	0	0	1	0	0	0	2	dispensable
pan_gene_14613	pan_gene_29014	Boxcox-transformed_leaf_angle;Fumarate;Nodes_to_ear	Nodes_to_ear	0	0	1	0	0	0	0	0	0	0	0	0	0	0	0	0	0	0	0	0	1	0	0	1	0	0	3	dispensable
pan_gene_14613	pan_gene_29595	Boxcox-transformed_leaf_angle;Fumarate;Nodes_to_ear	Nodes_to_ear;PCA_of_metabolites:_PC1;Photoperiod_Growing-degree_days_to_silk;Photoperiod_growing-degree_days_to_anthesis;Tassel_length	0	0	1	0	0	0	0	0	0	0	0	0	0	0	0	0	0	0	0	0	0	0	0	0	0	0	1	private
pan_gene_14613	pan_gene_31288	Boxcox-transformed_leaf_angle;Fumarate;Nodes_to_ear	Nodes_to_ear;Photoperiod_Growing-degree_days_to_silk;Tassel_branch_number	0	0	0	0	0	0	0	0	0	0	0	0	0	0	0	0	0	0	0	0	0	0	0	0	0	1	1	private
pan_gene_14719	pan_gene_21040	Ear_height;Nodes_to_ear;Tassel_branch_number	Nodes_to_ear	0	0	1	1	1	1	0	0	0	0	1	1	1	0	1	0	0	1	0	0	1	0	1	0	0	0	11	near-core
pan_gene_14719	pan_gene_2568	Ear_height;Nodes_to_ear;Tassel_branch_number	Ear_height;Ear_row_number;Glutamate;Nodes_per_plant;Nodes_to_ear;Plant_height	0	0	1	0	0	1	0	0	1	0	1	1	1	1	0	0	0	0	0	0	1	0	1	0	1	1	11	near-core
pan_gene_14719	pan_gene_25992	Ear_height;Nodes_to_ear;Tassel_branch_number	Nodes_to_ear	0	0	1	1	0	0	0	0	0	0	0	0	0	0	0	0	0	0	0	0	0	0	0	0	0	0	2	dispensable
pan_gene_14719	pan_gene_2750	Ear_height;Nodes_to_ear;Tassel_branch_number	Anthesis-silking_interval;Nodes_to_ear	0	0	1	1	1	1	0	1	1	0	1	1	0	1	0	0	0	1	0	0	1	0	0	0	0	0	11	near-core
pan_gene_14719	pan_gene_29521	Ear_height;Nodes_to_ear;Tassel_branch_number	Nodes_to_ear	0	0	1	1	1	1	1	1	1	0	1	0	0	0	1	0	0	0	1	0	1	0	1	0	0	0	12	near-core
pan_gene_14719	pan_gene_31407	Ear_height;Nodes_to_ear;Tassel_branch_number	Nodes_to_ear	0	0	1	0	1	1	1	0	1	1	0	0	0	1	0	1	0	0	1	0	1	0	0	0	0	0	10	dispensable
pan_gene_14719	pan_gene_66552	Ear_height;Nodes_to_ear;Tassel_branch_number	Nodes_per_plant;Nodes_to_ear;Sucrose	0	0	1	0	0	0	0	0	0	0	0	0	0	0	0	0	0	0	0	0	0	0	0	0	0	0	1	private
pan_gene_14719	pan_gene_8511	Ear_height;Nodes_to_ear;Tassel_branch_number	Nodes_per_plant;Nodes_to_ear	0	0	1	0	0	0	1	0	1	1	0	1	1	0	0	0	0	0	0	0	0	0	0	0	1	0	7	dispensable
pan_gene_14719	pan_gene_8862	Ear_height;Nodes_to_ear;Tassel_branch_number	Nodes_to_ear;Ratio_of_ear_height_to_total_height	0	0	1	1	1	0	0	0	1	0	1	1	0	1	0	0	0	0	0	0	1	0	1	0	0	0	9	dispensable
pan_gene_14926	pan_gene_21350	Nodes_above_ear;Nodes_to_ear;Ratio_of_ear_height_to_total_height	Nodes_to_ear	0	0	0	0	0	0	0	0	0	0	0	0	0	0	0	0	0	0	0	0	0	0	1	0	0	0	1	private
pan_gene_14926	pan_gene_30165	Nodes_above_ear;Nodes_to_ear;Ratio_of_ear_height_to_total_height	Days_to_anthesis;Nodes_to_ear;Tassel_length	0	0	0	0	0	0	0	1	0	0	0	0	0	0	0	0	0	0	0	0	0	0	0	0	0	0	1	private
pan_gene_14926	pan_gene_32156	Nodes_above_ear;Nodes_to_ear;Ratio_of_ear_height_to_total_height	Cob_diameter;Nodes_to_ear	0	0	0	1	0	0	0	0	0	0	0	0	0	0	0	0	0	0	0	0	0	0	0	0	0	0	1	private
pan_gene_16002	pan_gene_31361	Nodes_to_ear	Nodes_to_ear;Northern_Leaf_Blight;Ratio_of_ear_height_to_total_height	0	0	0	0	0	0	0	0	0	0	0	0	0	1	0	0	0	0	0	0	0	0	0	0	0	0	1	private
pan_gene_16006	pan_gene_16602	Nodes_to_ear;Northern_Leaf_Blight	Nodes_to_ear	0	0	1	0	1	1	0	0	0	0	0	0	0	0	0	0	0	0	0	0	0	1	0	0	0	0	4	dispensable
pan_gene_16006	pan_gene_1822	Nodes_to_ear;Northern_Leaf_Blight	Boxcox-transformed_leaf_angle;Nodes_to_ear	0	0	1	0	0	0	0	0	0	0	0	0	0	0	0	0	0	0	0	0	0	0	0	0	0	0	1	private
pan_gene_16006	pan_gene_18973	Nodes_to_ear;Northern_Leaf_Blight	Nodes_to_ear	0	0	1	0	0	0	0	0	0	0	0	0	0	0	0	0	0	0	0	0	0	0	0	0	0	0	1	private
pan_gene_16006	pan_gene_26642	Nodes_to_ear;Northern_Leaf_Blight	Days_to_anthesis;Nodes_to_ear;Ratio_of_ear_height_to_total_height	0	0	1	0	0	1	1	0	0	0	0	0	1	0	0	0	1	1	0	0	0	0	0	0	0	0	6	dispensable
pan_gene_16006	pan_gene_29791	Nodes_to_ear;Northern_Leaf_Blight	Days_to_anthesis;Days_to_silk;Ear_height;Leaf_length;Leaf_width;Nodes_per_plant;Nodes_to_ear	0	0	1	0	0	0	0	0	0	0	0	0	0	0	0	0	0	0	0	0	0	0	0	0	1	0	2	dispensable
pan_gene_16006	pan_gene_30985	Nodes_to_ear;Northern_Leaf_Blight	Nodes_to_ear;PCA_of_metabolites:_PC2	0	0	1	0	0	0	0	0	0	0	0	0	0	0	0	0	0	0	0	0	0	0	0	0	0	0	1	private
pan_gene_16006	pan_gene_32526	Nodes_to_ear;Northern_Leaf_Blight	Height_per_day_(until_flowering);Nodes_to_ear;Plant_height;Tassel_branch_number	0	0	1	0	0	0	1	0	0	0	0	0	0	0	0	0	0	0	0	0	0	1	1	0	0	0	4	dispensable
pan_gene_16006	pan_gene_8480	Nodes_to_ear;Northern_Leaf_Blight	Nodes_to_ear;Tassel_branch_number	0	0	1	0	0	0	1	0	0	0	0	0	0	0	0	1	0	0	0	0	0	0	0	0	0	0	3	dispensable
pan_gene_16054	pan_gene_19185	Cob_diameter;Days_to_anthesis;Glucose;Nodes_to_ear	Nodes_to_ear	0	0	1	0	1	0	0	0	1	0	1	0	0	1	0	0	0	1	1	0	1	0	1	0	0	0	9	dispensable
pan_gene_16054	pan_gene_22414	Cob_diameter;Days_to_anthesis;Glucose;Nodes_to_ear	Ear_height;Leaf_width;Nodes_to_ear;Ratio_of_ear_height_to_total_height	0	0	1	0	0	0	0	1	1	0	1	0	0	1	0	0	0	0	0	0	0	0	0	0	0	0	5	dispensable
pan_gene_16054	pan_gene_29932	Cob_diameter;Days_to_anthesis;Glucose;Nodes_to_ear	Days_to_silk;Nodes_per_plant;Nodes_to_ear	0	0	1	0	0	0	0	1	1	0	1	0	0	0	0	0	0	1	1	0	1	0	1	0	0	0	8	dispensable
pan_gene_16054	pan_gene_31288	Cob_diameter;Days_to_anthesis;Glucose;Nodes_to_ear	Nodes_to_ear;Photoperiod_Growing-degree_days_to_silk;Tassel_branch_number	0	0	0	0	0	0	0	0	1	0	0	0	0	0	0	0	0	0	0	0	0	0	0	0	0	0	1	private
pan_gene_16054	pan_gene_8682	Cob_diameter;Days_to_anthesis;Glucose;Nodes_to_ear	Nodes_to_ear	0	0	1	1	0	0	0	0	1	0	1	0	0	0	0	0	0	1	1	0	0	1	0	0	0	0	7	dispensable
pan_gene_16061	pan_gene_9438	Days_to_anthesis;Nodes_to_ear	Nodes_to_ear;Ratio_of_ear_height_to_total_height	0	0	0	0	0	0	0	1	0	0	1	0	0	0	0	0	0	0	0	0	0	0	0	0	0	0	2	dispensable
pan_gene_16062	pan_gene_1790	Days_to_anthesis;Nodes_to_ear;Southern_leaf_blight	Height_per_day_(until_flowering);Nodes_to_ear;PCA_of_metabolites:_PC2	0	0	1	0	1	0	0	0	0	0	0	1	0	0	0	0	0	0	0	0	0	0	0	0	0	0	3	dispensable
pan_gene_16062	pan_gene_2575	Days_to_anthesis;Nodes_to_ear;Southern_leaf_blight	Height_above_ear;Height_per_day_(until_flowering);Nodes_to_ear	0	0	1	0	0	0	0	0	0	0	0	0	0	0	0	0	0	0	0	0	1	0	1	1	0	0	4	dispensable
pan_gene_16062	pan_gene_28436	Days_to_anthesis;Nodes_to_ear;Southern_leaf_blight	Nodes_to_ear;Stalk_strength	0	0	1	0	0	0	0	0	0	0	0	0	0	1	0	0	0	0	0	0	0	0	1	1	0	0	4	dispensable
pan_gene_16062	pan_gene_32705	Days_to_anthesis;Nodes_to_ear;Southern_leaf_blight	Boxcox-transformed_leaf_angle;Chlorophyll_A;Days_to_silk;Nodes_per_plant;Nodes_to_ear;Total_amino_acids	0	0	1	0	0	0	0	0	0	0	0	0	0	0	0	0	0	0	0	0	0	0	0	0	0	0	1	private
pan_gene_16062	pan_gene_5577	Days_to_anthesis;Nodes_to_ear;Southern_leaf_blight	Nodes_to_ear	0	0	1	1	0	0	0	0	0	0	1	0	1	1	0	1	0	0	0	0	1	0	1	1	0	0	9	dispensable
pan_gene_16062	pan_gene_5623	Days_to_anthesis;Nodes_to_ear;Southern_leaf_blight	Nodes_to_ear	0	0	1	0	0	0	0	0	0	0	0	1	0	0	0	1	0	0	0	0	0	0	0	0	0	0	3	dispensable
pan_gene_16072	pan_gene_8862	Days_to_anthesis;Days_to_silk;Nodes_to_ear	Nodes_to_ear;Ratio_of_ear_height_to_total_height	0	0	1	0	0	0	0	0	0	0	0	0	0	0	0	0	0	0	0	0	0	0	0	0	0	0	1	private
pan_gene_16137	pan_gene_4526	Average_internode_length_(above_ear);Nodes_to_ear	Nodes_above_ear;Nodes_per_plant;Nodes_to_ear	0	0	1	1	0	1	1	1	1	0	1	0	1	1	1	0	1	1	0	0	0	0	0	0	0	1	13	near-core
pan_gene_16509	pan_gene_2750	Nodes_to_ear	Anthesis-silking_interval;Nodes_to_ear	0	0	0	0	1	0	0	0	0	1	0	0	0	0	0	1	0	0	0	0	0	0	0	0	0	0	3	dispensable
pan_gene_16509	pan_gene_32705	Nodes_to_ear	Boxcox-transformed_leaf_angle;Chlorophyll_A;Days_to_silk;Nodes_per_plant;Nodes_to_ear;Total_amino_acids	0	0	0	0	0	0	0	0	0	1	0	0	0	0	0	0	0	0	0	0	0	0	0	0	0	0	1	private
pan_gene_16509	pan_gene_9067	Nodes_to_ear	Ear_height;Nodes_to_ear;Plant_height	0	0	0	0	1	0	0	0	0	1	0	0	0	0	0	1	0	0	0	0	0	0	0	0	0	0	3	dispensable
pan_gene_16544	pan_gene_22183	Nodes_to_ear	Average_internode_length_(whole_plant);Nodes_to_ear	0	0	1	0	0	0	0	0	1	0	0	0	0	1	0	0	0	0	0	0	1	0	0	0	0	0	4	dispensable
pan_gene_16602	pan_gene_1822	Nodes_to_ear	Boxcox-transformed_leaf_angle;Nodes_to_ear	0	0	1	0	0	0	0	0	0	0	0	0	0	0	0	0	0	0	0	0	0	0	0	0	0	0	1	private
pan_gene_16602	pan_gene_18973	Nodes_to_ear	Nodes_to_ear	0	0	1	0	0	1	0	0	0	0	0	0	0	0	0	0	0	0	0	0	1	0	1	0	0	0	4	dispensable
pan_gene_16602	pan_gene_26642	Nodes_to_ear	Days_to_anthesis;Nodes_to_ear;Ratio_of_ear_height_to_total_height	0	0	1	0	0	0	0	0	0	1	0	0	1	0	0	0	0	0	1	0	0	0	0	1	0	0	5	dispensable
pan_gene_16602	pan_gene_2902	Nodes_to_ear	Nodes_to_ear	0	0	1	0	0	0	1	0	0	0	0	0	0	0	0	0	0	0	0	1	1	0	0	0	0	0	4	dispensable
pan_gene_16602	pan_gene_29791	Nodes_to_ear	Days_to_anthesis;Days_to_silk;Ear_height;Leaf_length;Leaf_width;Nodes_per_plant;Nodes_to_ear	0	0	1	0	0	0	0	0	0	0	0	0	0	0	0	0	0	0	0	0	0	0	0	0	0	0	1	private
pan_gene_16602	pan_gene_30985	Nodes_to_ear	Nodes_to_ear;PCA_of_metabolites:_PC2	0	0	1	0	0	0	0	0	0	1	0	0	0	0	0	0	0	0	0	0	0	0	0	0	0	0	2	dispensable
pan_gene_16602	pan_gene_32526	Nodes_to_ear	Height_per_day_(until_flowering);Nodes_to_ear;Plant_height;Tassel_branch_number	0	0	1	0	0	0	0	1	0	1	0	0	0	0	0	0	0	0	0	0	1	0	1	0	0	0	5	dispensable
pan_gene_16606	pan_gene_16692	Nodes_to_ear	Nodes_to_ear;Stalk_strength	0	0	1	0	0	0	0	0	0	0	0	0	0	0	0	0	0	0	0	1	0	0	0	0	0	0	2	dispensable
pan_gene_16606	pan_gene_568	Nodes_to_ear	Nodes_per_plant;Nodes_to_ear;Ratio_of_ear_height_to_total_height;Sucrose	0	0	1	0	0	0	0	0	0	0	0	0	0	0	1	0	0	0	0	0	0	0	1	0	0	0	3	dispensable
pan_gene_1714	pan_gene_2902	Nodes_to_ear	Nodes_to_ear	0	0	1	0	1	0	0	0	0	0	0	0	0	0	0	0	0	0	0	0	0	0	0	0	0	0	2	dispensable
pan_gene_1715	pan_gene_1735	Nodes_to_ear	Ear_height;Nodes_to_ear;Ratio_of_ear_height_to_total_height	0	0	1	0	0	0	0	0	0	0	0	0	0	0	0	0	0	0	0	0	0	0	0	0	0	0	1	private
pan_gene_1715	pan_gene_18244	Nodes_to_ear	Ear_height;Nitrate;Nodes_per_plant;Nodes_to_ear;Ratio_of_ear_height_to_total_height	0	0	1	0	0	0	0	0	0	0	0	0	0	0	0	0	0	0	0	0	0	0	0	0	0	0	1	private
pan_gene_1735	pan_gene_6212	Ear_height;Nodes_to_ear;Ratio_of_ear_height_to_total_height	Nodes_per_plant;Nodes_to_ear;Ratio_of_ear_height_to_total_height	0	0	1	0	0	0	0	0	0	0	0	0	0	0	0	0	0	0	0	0	0	0	0	0	0	0	1	private
pan_gene_1742	pan_gene_22284	Boxcox-transformed_leaf_angle;Ear_height;Height_per_day_(until_flowering);Leaf_width;Nodes_per_plant;Nodes_to_ear;Plant_height;Ratio_of_ear_height_to_total_height	Days_to_silk;Nodes_to_ear	0	0	1	0	0	0	0	0	0	0	0	0	0	0	0	1	0	0	0	0	0	0	0	0	0	0	2	dispensable
pan_gene_1742	pan_gene_2540	Boxcox-transformed_leaf_angle;Ear_height;Height_per_day_(until_flowering);Leaf_width;Nodes_per_plant;Nodes_to_ear;Plant_height;Ratio_of_ear_height_to_total_height	Nodes_to_ear	0	0	1	0	0	0	0	1	0	0	0	0	0	0	0	0	0	0	0	0	0	1	0	0	0	0	3	dispensable
pan_gene_1742	pan_gene_27410	Boxcox-transformed_leaf_angle;Ear_height;Height_per_day_(until_flowering);Leaf_width;Nodes_per_plant;Nodes_to_ear;Plant_height;Ratio_of_ear_height_to_total_height	Nodes_to_ear	0	0	1	0	0	0	0	0	0	0	0	0	0	0	0	0	0	0	0	0	0	0	0	0	0	0	1	private
pan_gene_1742	pan_gene_29595	Boxcox-transformed_leaf_angle;Ear_height;Height_per_day_(until_flowering);Leaf_width;Nodes_per_plant;Nodes_to_ear;Plant_height;Ratio_of_ear_height_to_total_height	Nodes_to_ear;PCA_of_metabolites:_PC1;Photoperiod_Growing-degree_days_to_silk;Photoperiod_growing-degree_days_to_anthesis;Tassel_length	0	0	1	0	0	0	0	0	0	0	0	0	0	0	0	0	0	0	0	0	0	0	0	0	0	0	1	private
pan_gene_1742	pan_gene_9067	Boxcox-transformed_leaf_angle;Ear_height;Height_per_day_(until_flowering);Leaf_width;Nodes_per_plant;Nodes_to_ear;Plant_height;Ratio_of_ear_height_to_total_height	Ear_height;Nodes_to_ear;Plant_height	0	0	1	0	0	0	0	0	0	0	0	0	0	0	0	0	0	0	0	0	0	0	0	0	0	0	1	private
pan_gene_1790	pan_gene_22284	Height_per_day_(until_flowering);Nodes_to_ear;PCA_of_metabolites:_PC2	Days_to_silk;Nodes_to_ear	0	0	1	0	0	0	1	0	1	0	0	0	0	0	0	1	0	1	0	0	1	0	1	0	0	0	7	dispensable
pan_gene_1790	pan_gene_2575	Height_per_day_(until_flowering);Nodes_to_ear;PCA_of_metabolites:_PC2	Height_above_ear;Height_per_day_(until_flowering);Nodes_to_ear	0	0	1	0	0	0	0	0	1	1	0	0	0	0	0	1	1	0	0	0	0	0	0	0	0	1	6	dispensable
pan_gene_1790	pan_gene_32705	Height_per_day_(until_flowering);Nodes_to_ear;PCA_of_metabolites:_PC2	Boxcox-transformed_leaf_angle;Chlorophyll_A;Days_to_silk;Nodes_per_plant;Nodes_to_ear;Total_amino_acids	0	0	1	1	1	0	0	0	1	0	0	0	0	0	0	0	1	0	0	0	0	0	0	0	0	0	5	dispensable
pan_gene_1790	pan_gene_32725	Height_per_day_(until_flowering);Nodes_to_ear;PCA_of_metabolites:_PC2	Nodes_per_plant;Nodes_to_ear;Plant_height	0	0	0	0	0	0	0	0	0	0	0	0	0	0	0	1	0	0	0	0	0	0	0	0	0	0	1	private
pan_gene_18073	pan_gene_18407	Nodes_to_ear;Ratio_of_ear_height_to_total_height	Nodes_to_ear	0	0	0	0	0	0	0	0	0	0	1	0	0	0	0	0	0	0	0	0	0	0	0	0	0	0	1	private
pan_gene_18073	pan_gene_21040	Nodes_to_ear;Ratio_of_ear_height_to_total_height	Nodes_to_ear	0	0	1	0	0	0	0	0	0	0	1	0	0	0	0	0	0	0	0	0	0	1	0	0	0	0	3	dispensable
pan_gene_18073	pan_gene_23379	Nodes_to_ear;Ratio_of_ear_height_to_total_height	Nodes_to_ear	0	0	0	0	0	0	0	0	0	1	0	1	0	0	0	0	0	0	0	0	0	0	0	0	0	0	2	dispensable
pan_gene_18073	pan_gene_2575	Nodes_to_ear;Ratio_of_ear_height_to_total_height	Height_above_ear;Height_per_day_(until_flowering);Nodes_to_ear	0	0	1	1	0	0	0	1	0	0	0	0	0	1	0	0	0	0	0	0	0	0	0	0	0	0	4	dispensable
pan_gene_18073	pan_gene_28244	Nodes_to_ear;Ratio_of_ear_height_to_total_height	Nodes_to_ear;Ratio_of_ear_height_to_total_height	0	0	1	0	1	0	0	0	0	0	0	0	0	0	0	0	0	0	0	0	0	0	0	0	0	0	2	dispensable
pan_gene_18073	pan_gene_29932	Nodes_to_ear;Ratio_of_ear_height_to_total_height	Days_to_silk;Nodes_per_plant;Nodes_to_ear	0	0	1	0	0	0	0	1	0	0	0	0	0	0	0	0	0	0	0	0	0	0	0	0	0	0	2	dispensable
pan_gene_18073	pan_gene_32522	Nodes_to_ear;Ratio_of_ear_height_to_total_height	Days_to_anthesis;Nodes_to_ear	0	0	1	0	0	0	0	0	0	0	0	0	0	0	0	0	0	0	0	0	0	1	0	0	0	0	2	dispensable
pan_gene_18073	pan_gene_32705	Nodes_to_ear;Ratio_of_ear_height_to_total_height	Boxcox-transformed_leaf_angle;Chlorophyll_A;Days_to_silk;Nodes_per_plant;Nodes_to_ear;Total_amino_acids	0	0	1	0	1	0	0	1	0	0	0	0	0	0	0	0	0	0	0	0	0	0	0	0	0	0	3	dispensable
pan_gene_18073	pan_gene_32723	Nodes_to_ear;Ratio_of_ear_height_to_total_height	Average_internode_length_(below_ear);Chlorophyll_A;Glutamate;Malate;Nodes_to_ear;Total_amino_acids	0	0	1	1	1	0	0	1	1	0	0	0	0	0	0	0	0	0	0	0	0	1	0	0	0	0	6	dispensable
pan_gene_18073	pan_gene_5623	Nodes_to_ear;Ratio_of_ear_height_to_total_height	Nodes_to_ear	0	0	1	1	0	0	0	1	0	0	0	0	0	0	1	0	0	0	0	0	0	0	0	0	0	0	4	dispensable
pan_gene_18073	pan_gene_8653	Nodes_to_ear;Ratio_of_ear_height_to_total_height	Ear_height;Nodes_to_ear	0	0	1	0	0	0	0	0	0	0	0	0	0	0	0	1	0	0	0	0	0	0	0	1	0	0	3	dispensable
pan_gene_18073	pan_gene_8682	Nodes_to_ear;Ratio_of_ear_height_to_total_height	Nodes_to_ear	0	0	1	0	0	0	0	0	0	0	0	0	0	0	0	0	0	0	0	0	0	0	0	0	0	0	1	private
pan_gene_18180	pan_gene_25351	Average_internode_length_(below_ear);Nodes_to_ear	Nodes_to_ear	0	0	1	0	0	0	0	1	0	0	0	0	0	0	0	0	0	1	0	0	0	0	1	0	0	0	4	dispensable
pan_gene_18181	pan_gene_21040	Nodes_to_ear	Nodes_to_ear	0	0	0	0	0	0	0	0	0	1	0	0	0	0	0	0	1	0	1	0	1	0	0	0	0	1	5	dispensable
pan_gene_18181	pan_gene_23379	Nodes_to_ear	Nodes_to_ear	0	0	0	0	1	0	0	0	0	0	0	0	0	0	0	1	0	0	0	0	0	0	0	0	0	0	2	dispensable
pan_gene_18181	pan_gene_2575	Nodes_to_ear	Height_above_ear;Height_per_day_(until_flowering);Nodes_to_ear	0	0	0	0	0	0	0	0	0	1	0	0	0	0	0	1	1	0	0	0	1	0	0	0	0	1	5	dispensable
pan_gene_18181	pan_gene_27648	Nodes_to_ear	Ear_height;Nodes_to_ear;PCA_of_metabolites:_PC1;Ratio_of_ear_height_to_total_height	0	0	0	0	0	0	0	0	0	1	0	0	0	0	0	0	0	0	0	0	0	0	0	0	0	0	1	private
pan_gene_18181	pan_gene_28436	Nodes_to_ear	Nodes_to_ear;Stalk_strength	0	0	0	0	1	0	0	0	0	0	0	0	0	0	1	1	1	0	0	0	1	0	0	0	0	1	6	dispensable
pan_gene_18181	pan_gene_32705	Nodes_to_ear	Boxcox-transformed_leaf_angle;Chlorophyll_A;Days_to_silk;Nodes_per_plant;Nodes_to_ear;Total_amino_acids	0	0	0	0	1	0	0	0	0	1	0	0	0	0	0	0	1	0	0	0	1	0	0	0	0	1	5	dispensable
pan_gene_18181	pan_gene_32769	Nodes_to_ear	Chlorophyll_A;Ear_height;Nodes_to_ear;Plant_height	0	0	0	0	0	0	0	0	0	0	0	0	0	0	0	1	0	0	0	0	0	0	0	0	0	0	1	private
pan_gene_18181	pan_gene_5623	Nodes_to_ear	Nodes_to_ear	0	0	0	0	0	0	0	0	0	1	0	0	0	0	0	0	0	0	0	0	0	0	0	0	0	0	1	private
pan_gene_18181	pan_gene_8408	Nodes_to_ear	Days_to_anthesis;Nodes_to_ear;Starch	0	0	0	0	0	0	0	0	0	0	0	0	0	0	0	1	1	0	0	0	0	0	0	0	0	0	2	dispensable
pan_gene_1822	pan_gene_26642	Boxcox-transformed_leaf_angle;Nodes_to_ear	Days_to_anthesis;Nodes_to_ear;Ratio_of_ear_height_to_total_height	0	0	1	0	0	0	0	0	0	0	0	0	0	0	1	0	0	0	1	0	0	0	0	0	0	1	4	dispensable
pan_gene_1822	pan_gene_30985	Boxcox-transformed_leaf_angle;Nodes_to_ear	Nodes_to_ear;PCA_of_metabolites:_PC2	0	0	1	0	0	0	0	0	0	0	0	0	0	0	0	0	0	0	1	0	0	0	0	0	0	0	2	dispensable
pan_gene_1822	pan_gene_8480	Boxcox-transformed_leaf_angle;Nodes_to_ear	Nodes_to_ear;Tassel_branch_number	0	0	1	0	0	0	0	0	0	0	0	0	0	0	0	0	0	0	0	0	0	0	0	0	0	0	1	private
pan_gene_18407	pan_gene_19504	Nodes_to_ear	100_Kernel_weight;Nodes_to_ear	0	0	0	0	0	1	0	0	0	0	1	0	0	0	0	0	0	0	0	0	0	0	0	0	0	0	2	dispensable
pan_gene_18407	pan_gene_21040	Nodes_to_ear	Nodes_to_ear	0	0	0	0	0	1	0	0	0	0	1	0	0	0	0	0	0	0	0	0	1	0	0	0	0	0	3	dispensable
pan_gene_18407	pan_gene_2540	Nodes_to_ear	Nodes_to_ear	0	0	0	0	0	1	0	0	0	0	1	0	0	0	1	0	1	0	1	0	1	0	0	0	0	0	6	dispensable
pan_gene_18407	pan_gene_25481	Nodes_to_ear	Ear_height;Nodes_per_plant;Nodes_to_ear	0	0	0	1	0	1	0	0	0	0	0	0	0	0	1	0	0	0	1	0	0	0	0	0	0	0	4	dispensable
pan_gene_18407	pan_gene_2750	Nodes_to_ear	Anthesis-silking_interval;Nodes_to_ear	0	0	0	1	1	0	0	0	0	0	1	0	0	0	1	0	0	0	1	0	0	0	1	0	0	0	6	dispensable
pan_gene_18407	pan_gene_28436	Nodes_to_ear	Nodes_to_ear;Stalk_strength	0	0	0	0	0	0	0	0	0	0	1	0	0	0	0	0	0	0	0	0	0	0	0	0	0	0	1	private
pan_gene_18407	pan_gene_32705	Nodes_to_ear	Boxcox-transformed_leaf_angle;Chlorophyll_A;Days_to_silk;Nodes_per_plant;Nodes_to_ear;Total_amino_acids	0	0	0	0	0	0	0	0	0	0	0	0	0	0	1	0	0	0	0	0	0	0	0	0	0	0	1	private
pan_gene_18407	pan_gene_5519	Nodes_to_ear	Average_internode_length_(below_ear);Cob_diameter;Nodes_per_plant;Nodes_to_ear;Protein	0	0	0	0	0	0	0	0	0	1	0	0	0	0	0	0	0	0	0	0	0	0	0	0	0	0	1	private
pan_gene_18407	pan_gene_5616	Nodes_to_ear	Nodes_per_plant;Nodes_to_ear	0	0	0	1	0	0	0	0	0	0	0	0	0	0	0	0	0	0	1	0	0	0	0	0	0	0	2	dispensable
pan_gene_18407	pan_gene_8682	Nodes_to_ear	Nodes_to_ear	0	0	0	1	1	0	0	0	0	0	1	0	0	0	0	0	1	0	0	0	0	0	1	0	0	0	5	dispensable
pan_gene_18407	pan_gene_8845	Nodes_to_ear	Anthesis-silking_interval;Chlorophyll_A;Nodes_to_ear	0	0	0	0	0	0	0	0	0	0	1	0	0	0	1	0	0	0	0	0	0	0	0	0	0	0	2	dispensable
pan_gene_18407	pan_gene_8862	Nodes_to_ear	Nodes_to_ear;Ratio_of_ear_height_to_total_height	0	0	0	1	0	0	0	0	0	0	1	0	0	0	0	0	0	0	1	0	0	0	1	0	0	0	4	dispensable
pan_gene_18479	pan_gene_19185	Nodes_to_ear	Nodes_to_ear	0	0	1	0	0	0	0	1	0	0	0	0	0	0	0	0	0	0	0	0	1	0	0	0	0	0	3	dispensable
pan_gene_18479	pan_gene_22414	Nodes_to_ear	Ear_height;Leaf_width;Nodes_to_ear;Ratio_of_ear_height_to_total_height	0	0	1	0	0	0	0	1	0	0	0	0	0	0	0	0	0	0	0	0	1	0	0	0	0	0	3	dispensable
pan_gene_18479	pan_gene_22420	Nodes_to_ear	Nodes_to_ear	0	0	1	0	0	0	0	0	0	0	0	0	0	0	0	0	0	0	0	0	0	0	0	0	0	0	1	private
pan_gene_18479	pan_gene_25992	Nodes_to_ear	Nodes_to_ear	0	0	1	0	0	0	0	0	0	0	0	0	0	0	0	0	0	0	0	0	0	0	0	0	0	0	1	private
pan_gene_18479	pan_gene_26666	Nodes_to_ear	Nodes_per_plant;Nodes_to_ear	0	0	1	0	0	0	0	0	0	0	0	0	0	0	0	0	0	0	1	0	0	0	0	0	0	0	2	dispensable
pan_gene_18479	pan_gene_29680	Nodes_to_ear	Nodes_to_ear	0	0	1	0	0	0	0	0	0	0	0	0	0	0	0	0	0	0	0	0	0	0	0	0	0	0	1	private
pan_gene_18479	pan_gene_32763	Nodes_to_ear	Chlorophyll_A;Height_per_day_(until_flowering);Nodes_per_plant;Nodes_to_ear;Plant_height	0	0	1	0	0	0	0	0	0	0	0	0	0	0	0	0	0	0	0	0	0	1	0	0	0	0	2	dispensable
pan_gene_18479	pan_gene_8463	Nodes_to_ear	Nodes_to_ear	0	0	1	0	0	0	0	0	0	0	0	0	0	0	0	0	0	0	0	0	0	0	0	0	0	0	1	private
pan_gene_18479	pan_gene_9348	Nodes_to_ear	Nodes_to_ear	0	0	1	0	0	0	1	0	1	0	0	0	0	1	0	1	0	0	1	0	0	0	0	0	0	0	6	dispensable
pan_gene_18954	pan_gene_9116	Boxcox-transformed_leaf_angle;Leaf_width;Nodes_to_ear	Anthesis-silking_interval;Days_to_silk;Height_above_ear;Leaf_width;Nodes_to_ear	0	0	1	0	0	0	1	0	0	0	0	0	0	0	0	0	0	0	0	0	0	0	0	0	0	0	2	dispensable
pan_gene_18973	pan_gene_26642	Nodes_to_ear	Days_to_anthesis;Nodes_to_ear;Ratio_of_ear_height_to_total_height	0	0	1	1	1	0	0	1	0	0	0	0	0	0	1	0	0	0	0	0	0	0	0	0	0	0	5	dispensable
pan_gene_18973	pan_gene_2902	Nodes_to_ear	Nodes_to_ear	0	0	1	0	0	0	0	0	0	0	0	0	0	0	1	0	0	0	1	0	1	0	1	0	1	0	6	dispensable
pan_gene_18973	pan_gene_7850	Nodes_to_ear	Anthesis-silking_interval;Nodes_to_ear	0	0	1	1	1	0	1	0	1	0	1	0	0	0	0	0	0	0	0	0	0	1	0	0	1	0	8	dispensable
pan_gene_18973	pan_gene_8480	Nodes_to_ear	Nodes_to_ear;Tassel_branch_number	0	0	1	0	0	0	0	0	0	0	0	0	0	0	0	0	0	0	1	1	1	1	0	0	0	0	5	dispensable
pan_gene_18990	pan_gene_21965	Nodes_to_ear;Photoperiod_Growing-degree_days_to_silk;Plant_height	Average_internode_length_(whole_plant);Leaf_length;Nodes_to_ear;Southern_leaf_blight	0	0	1	0	0	0	0	0	0	0	0	0	0	0	0	0	0	0	0	0	0	0	0	0	0	0	1	private
pan_gene_18990	pan_gene_25102	Nodes_to_ear;Photoperiod_Growing-degree_days_to_silk;Plant_height	Leaf_length;Leaf_width;Nodes_to_ear	0	0	1	0	0	1	0	0	0	0	1	0	0	0	0	0	0	0	0	0	0	0	1	0	0	0	4	dispensable
pan_gene_18990	pan_gene_27834	Nodes_to_ear;Photoperiod_Growing-degree_days_to_silk;Plant_height	Height_above_ear;Nodes_to_ear	0	0	1	1	0	0	1	1	1	0	1	1	0	1	0	0	1	1	0	1	1	0	1	0	0	1	14	near-core
pan_gene_18990	pan_gene_28323	Nodes_to_ear;Photoperiod_Growing-degree_days_to_silk;Plant_height	Ear_height;Nodes_above_ear;Nodes_to_ear;Ratio_of_ear_height_to_total_height	0	0	1	1	0	0	0	0	0	0	1	0	0	0	0	0	0	0	0	0	0	0	0	0	0	0	3	dispensable
pan_gene_19029	pan_gene_22285	Nodes_to_ear;Ratio_of_ear_height_to_total_height	Nodes_to_ear	0	0	1	0	0	0	0	0	0	0	0	0	0	0	0	0	0	0	0	0	0	1	0	0	0	0	2	dispensable
pan_gene_19029	pan_gene_2690	Nodes_to_ear;Ratio_of_ear_height_to_total_height	Height_above_ear;Nodes_to_ear;Southern_leaf_blight	0	0	1	0	0	0	0	0	0	0	0	0	0	0	0	0	0	0	1	0	0	0	1	0	0	0	3	dispensable
pan_gene_19029	pan_gene_28244	Nodes_to_ear;Ratio_of_ear_height_to_total_height	Nodes_to_ear;Ratio_of_ear_height_to_total_height	0	0	1	0	0	0	0	0	0	0	0	0	0	0	0	0	0	0	0	0	0	0	0	0	0	0	1	private
pan_gene_19029	pan_gene_317	Nodes_to_ear;Ratio_of_ear_height_to_total_height	Days_to_anthesis;Days_to_silk;Ear_height;Nodes_to_ear;Plant_height;Tassel_length	0	0	1	0	0	0	0	0	0	0	0	0	0	0	0	0	0	0	0	0	0	0	0	0	0	0	1	private
pan_gene_19029	pan_gene_32724	Nodes_to_ear;Ratio_of_ear_height_to_total_height	Chlorophyll_A;Ear_height;Malate;Nodes_to_ear;Total_amino_acids	0	0	1	0	0	0	0	0	0	0	0	0	0	0	0	0	0	0	0	0	0	0	0	0	0	0	1	private
pan_gene_19123	pan_gene_28320	Anthesis-silking_interval;Chlorophyll_A;Ear_height;Nodes_to_ear;Tassel_branch_number	Nodes_to_ear	0	0	1	0	0	0	0	0	0	0	0	0	0	0	0	0	0	0	0	0	0	0	0	0	0	0	1	private
pan_gene_19123	pan_gene_5869	Anthesis-silking_interval;Chlorophyll_A;Ear_height;Nodes_to_ear;Tassel_branch_number	Cob_diameter;Days_to_silk;Nodes_to_ear	0	0	1	1	0	0	0	0	0	0	0	0	0	0	0	0	0	0	1	0	0	0	0	0	0	0	3	dispensable
pan_gene_19123	pan_gene_59388	Anthesis-silking_interval;Chlorophyll_A;Ear_height;Nodes_to_ear;Tassel_branch_number	Nodes_to_ear	0	0	1	0	0	0	0	0	0	0	0	0	0	0	0	0	0	0	0	0	0	0	0	0	0	0	1	private
pan_gene_19123	pan_gene_9402	Anthesis-silking_interval;Chlorophyll_A;Ear_height;Nodes_to_ear;Tassel_branch_number	Ear_height;Nodes_above_ear;Nodes_to_ear;PCA_of_metabolites:_PC2	0	0	1	0	0	0	0	0	0	0	0	0	0	0	0	0	0	0	0	0	0	0	0	0	0	0	1	private
pan_gene_19123	pan_gene_9468	Anthesis-silking_interval;Chlorophyll_A;Ear_height;Nodes_to_ear;Tassel_branch_number	Anthesis-silking_interval;Boxcox-transformed_leaf_angle;Nodes_to_ear;PCA_of_metabolites:_PC2	0	0	1	0	0	0	0	0	0	0	0	0	0	0	1	0	0	0	0	0	0	0	0	0	0	0	2	dispensable
pan_gene_19123	pan_gene_98177	Anthesis-silking_interval;Chlorophyll_A;Ear_height;Nodes_to_ear;Tassel_branch_number	Nodes_to_ear;Stalk_strength	0	0	1	0	0	0	1	0	0	0	0	0	0	0	1	0	0	0	0	0	0	0	0	0	1	0	4	dispensable
pan_gene_19141	pan_gene_21142	Average_internode_length_(below_ear);Height_per_day_(until_flowering);Nodes_to_ear	Nodes_to_ear;Ratio_of_ear_height_to_total_height;Tassel_length	0	0	1	0	0	0	0	0	0	0	0	0	0	0	0	0	0	0	0	0	0	0	0	0	0	0	1	private
pan_gene_19141	pan_gene_2690	Average_internode_length_(below_ear);Height_per_day_(until_flowering);Nodes_to_ear	Height_above_ear;Nodes_to_ear;Southern_leaf_blight	0	0	1	1	1	0	0	0	1	0	1	1	0	1	0	0	0	1	1	0	1	0	1	0	0	0	11	near-core
pan_gene_19141	pan_gene_31288	Average_internode_length_(below_ear);Height_per_day_(until_flowering);Nodes_to_ear	Nodes_to_ear;Photoperiod_Growing-degree_days_to_silk;Tassel_branch_number	0	0	0	0	0	1	0	0	1	0	0	0	0	0	1	0	0	0	0	0	0	0	0	0	0	0	3	dispensable
pan_gene_19185	pan_gene_26541	Nodes_to_ear	Glucose;Nodes_to_ear	0	0	0	0	0	0	0	0	0	0	0	0	0	0	0	0	0	0	0	0	0	0	1	0	0	0	1	private
pan_gene_19185	pan_gene_26646	Nodes_to_ear	Days_to_anthesis;Days_to_silk;Nodes_to_ear;Ratio_of_ear_height_to_total_height	0	0	1	0	0	0	1	1	1	0	0	0	0	1	1	0	0	0	1	0	0	0	1	0	0	0	8	dispensable
pan_gene_19185	pan_gene_2674	Nodes_to_ear	Days_to_anthesis;Nodes_per_plant;Nodes_to_ear	0	0	1	1	0	1	0	1	1	0	0	0	0	1	0	0	1	0	0	0	0	1	0	0	0	0	8	dispensable
pan_gene_19185	pan_gene_29932	Nodes_to_ear	Days_to_silk;Nodes_per_plant;Nodes_to_ear	0	0	1	1	0	0	0	0	1	0	1	0	0	0	0	0	0	1	0	0	1	0	1	0	0	1	8	dispensable
pan_gene_19185	pan_gene_31407	Nodes_to_ear	Nodes_to_ear	0	0	1	0	0	1	0	0	1	0	1	0	0	1	0	0	0	1	0	0	0	1	1	0	0	0	8	dispensable
pan_gene_19185	pan_gene_32522	Nodes_to_ear	Days_to_anthesis;Nodes_to_ear	0	0	1	0	0	0	0	0	0	0	1	0	0	0	0	0	0	0	0	0	0	0	0	0	0	0	2	dispensable
pan_gene_19185	pan_gene_32763	Nodes_to_ear	Chlorophyll_A;Height_per_day_(until_flowering);Nodes_per_plant;Nodes_to_ear;Plant_height	0	0	1	0	0	0	0	1	0	0	0	0	0	0	0	0	0	0	0	0	0	0	0	0	0	0	2	dispensable
pan_gene_19185	pan_gene_68519	Nodes_to_ear	Nodes_to_ear;Starch	0	0	0	0	0	0	0	0	1	0	0	0	0	0	0	0	0	0	0	0	0	0	0	0	0	0	1	private
pan_gene_19185	pan_gene_8463	Nodes_to_ear	Nodes_to_ear	0	0	1	0	0	0	1	0	0	0	1	0	0	1	1	0	0	0	1	0	1	1	1	0	0	0	9	dispensable
pan_gene_19185	pan_gene_8511	Nodes_to_ear	Nodes_per_plant;Nodes_to_ear	0	0	1	0	0	0	0	0	1	0	0	1	0	0	0	0	0	0	0	0	0	0	0	0	0	0	3	dispensable
pan_gene_19504	pan_gene_8682	100_Kernel_weight;Nodes_to_ear	Nodes_to_ear	0	0	1	0	0	1	0	0	1	0	1	1	1	0	0	1	0	0	0	1	0	1	0	0	0	1	10	dispensable
pan_gene_19504	pan_gene_8862	100_Kernel_weight;Nodes_to_ear	Nodes_to_ear;Ratio_of_ear_height_to_total_height	0	0	1	0	0	1	0	0	1	1	1	1	1	0	0	1	0	0	0	1	0	0	0	0	0	0	9	dispensable
pan_gene_20601	pan_gene_2553	Nodes_to_ear	Glutamate;Nodes_to_ear;Northern_Leaf_Blight	0	0	1	0	0	0	0	0	0	0	0	0	0	0	0	0	0	0	0	0	0	0	0	0	0	0	1	private
pan_gene_20601	pan_gene_2571	Nodes_to_ear	Nodes_per_plant;Nodes_to_ear;Tassel_branch_number	0	0	1	0	0	0	0	0	0	0	0	0	0	0	0	0	0	0	0	0	0	0	0	0	0	0	1	private
pan_gene_20601	pan_gene_29756	Nodes_to_ear	Leaf_width;Nodes_per_plant;Nodes_to_ear;Photoperiod_Growing-degree_days_to_silk;Photoperiod_growing-degree_days_to_anthesis	0	0	1	0	0	0	0	0	0	0	0	0	0	0	0	1	0	0	0	0	0	0	0	0	0	0	2	dispensable
pan_gene_21	pan_gene_22284	Nodes_to_ear	Days_to_silk;Nodes_to_ear	0	0	1	1	0	0	0	1	1	0	0	1	1	0	1	1	0	0	0	0	0	1	1	0	0	0	10	dispensable
pan_gene_21040	pan_gene_21881	Nodes_to_ear	Anthesis-silking_interval;Ear_height;Leaf_width;Nodes_to_ear;Ratio_of_ear_height_to_total_height	0	0	1	0	0	0	1	0	1	0	0	0	0	0	0	0	0	0	0	0	0	0	0	0	0	0	3	dispensable
pan_gene_21040	pan_gene_23379	Nodes_to_ear	Nodes_to_ear	0	0	0	0	0	0	0	0	0	0	0	0	0	0	0	1	0	0	0	1	0	0	0	0	0	0	2	dispensable
pan_gene_21040	pan_gene_27410	Nodes_to_ear	Nodes_to_ear	0	0	1	0	1	0	0	0	0	1	1	1	0	0	1	1	1	0	0	0	1	0	0	0	0	0	9	dispensable
pan_gene_21040	pan_gene_2750	Nodes_to_ear	Anthesis-silking_interval;Nodes_to_ear	0	0	1	0	0	1	0	1	1	0	1	0	1	1	0	1	0	0	0	0	1	0	1	0	0	0	10	dispensable
pan_gene_21040	pan_gene_29521	Nodes_to_ear	Nodes_to_ear	0	0	1	1	1	1	1	1	1	0	1	1	1	1	0	0	0	1	0	1	1	1	1	0	0	1	17	near-core
pan_gene_21040	pan_gene_5519	Nodes_to_ear	Average_internode_length_(below_ear);Cob_diameter;Nodes_per_plant;Nodes_to_ear;Protein	0	0	0	0	1	0	1	0	0	0	0	1	0	0	0	1	0	0	0	0	0	0	0	0	1	0	5	dispensable
pan_gene_21040	pan_gene_8862	Nodes_to_ear	Nodes_to_ear;Ratio_of_ear_height_to_total_height	0	0	1	0	0	0	0	0	0	0	1	1	0	0	0	0	0	0	0	0	1	1	1	0	0	0	6	dispensable
pan_gene_21142	pan_gene_22284	Nodes_to_ear;Ratio_of_ear_height_to_total_height;Tassel_length	Days_to_silk;Nodes_to_ear	0	0	1	0	0	0	0	0	0	0	0	0	0	0	0	0	0	0	0	0	0	0	0	0	0	0	1	private
pan_gene_21142	pan_gene_26392	Nodes_to_ear;Ratio_of_ear_height_to_total_height;Tassel_length	Nodes_to_ear;Tassel_length	0	0	1	0	0	0	0	0	0	0	0	0	0	0	0	0	0	0	0	0	0	0	0	0	0	0	1	private
pan_gene_21142	pan_gene_29032	Nodes_to_ear;Ratio_of_ear_height_to_total_height;Tassel_length	Nodes_to_ear	0	0	1	0	0	0	0	0	0	0	0	0	0	0	0	0	0	0	0	0	0	0	0	0	0	0	1	private
pan_gene_21142	pan_gene_29844	Nodes_to_ear;Ratio_of_ear_height_to_total_height;Tassel_length	100_Kernel_weight;Days_to_anthesis;Nodes_to_ear	0	0	1	1	0	1	1	0	0	0	0	0	0	0	0	0	0	0	0	0	0	0	0	0	0	0	4	dispensable
pan_gene_21142	pan_gene_9348	Nodes_to_ear;Ratio_of_ear_height_to_total_height;Tassel_length	Nodes_to_ear	0	0	1	0	0	0	0	0	0	0	0	0	0	0	0	0	0	0	0	0	0	0	0	0	0	0	1	private
pan_gene_21881	pan_gene_2540	Anthesis-silking_interval;Ear_height;Leaf_width;Nodes_to_ear;Ratio_of_ear_height_to_total_height	Nodes_to_ear	0	0	1	0	0	0	1	0	1	0	0	0	0	0	0	0	0	0	1	0	0	0	0	0	0	0	4	dispensable
pan_gene_21881	pan_gene_2568	Anthesis-silking_interval;Ear_height;Leaf_width;Nodes_to_ear;Ratio_of_ear_height_to_total_height	Ear_height;Ear_row_number;Glutamate;Nodes_per_plant;Nodes_to_ear;Plant_height	0	0	1	0	0	0	0	0	0	0	0	0	0	0	0	0	0	0	0	0	0	0	0	0	0	0	1	private
pan_gene_21881	pan_gene_31407	Anthesis-silking_interval;Ear_height;Leaf_width;Nodes_to_ear;Ratio_of_ear_height_to_total_height	Nodes_to_ear	0	0	1	1	0	0	0	0	0	1	0	0	1	0	0	0	0	0	1	0	0	0	0	0	0	0	5	dispensable
pan_gene_21881	pan_gene_66552	Anthesis-silking_interval;Ear_height;Leaf_width;Nodes_to_ear;Ratio_of_ear_height_to_total_height	Nodes_per_plant;Nodes_to_ear;Sucrose	0	0	1	0	0	0	0	0	0	0	0	0	0	0	0	0	0	0	0	0	0	0	0	0	0	0	1	private
pan_gene_21965	pan_gene_2571	Average_internode_length_(whole_plant);Leaf_length;Nodes_to_ear;Southern_leaf_blight	Nodes_per_plant;Nodes_to_ear;Tassel_branch_number	0	0	1	0	0	0	0	0	0	0	0	0	0	0	0	0	0	0	0	0	0	0	0	0	0	0	1	private
pan_gene_21965	pan_gene_28323	Average_internode_length_(whole_plant);Leaf_length;Nodes_to_ear;Southern_leaf_blight	Ear_height;Nodes_above_ear;Nodes_to_ear;Ratio_of_ear_height_to_total_height	0	0	1	0	0	0	0	0	0	0	0	0	0	0	0	0	0	0	0	0	0	0	0	0	0	0	1	private
pan_gene_21965	pan_gene_29756	Average_internode_length_(whole_plant);Leaf_length;Nodes_to_ear;Southern_leaf_blight	Leaf_width;Nodes_per_plant;Nodes_to_ear;Photoperiod_Growing-degree_days_to_silk;Photoperiod_growing-degree_days_to_anthesis	0	0	1	0	0	0	0	0	0	0	0	0	0	0	0	0	0	0	0	0	0	0	0	0	0	0	1	private
pan_gene_21965	pan_gene_9737	Average_internode_length_(whole_plant);Leaf_length;Nodes_to_ear;Southern_leaf_blight	Nodes_to_ear;Ratio_of_ear_height_to_total_height	0	0	1	0	0	0	0	0	0	0	0	0	0	0	0	0	0	0	1	0	0	0	0	0	0	0	2	dispensable
pan_gene_22284	pan_gene_31288	Days_to_silk;Nodes_to_ear	Nodes_to_ear;Photoperiod_Growing-degree_days_to_silk;Tassel_branch_number	0	0	0	0	1	0	0	0	1	0	0	0	0	0	1	1	1	0	0	0	0	0	0	0	0	0	5	dispensable
pan_gene_22285	pan_gene_2572	Nodes_to_ear	Nodes_per_plant;Nodes_to_ear	0	0	0	0	0	0	1	0	0	0	1	0	0	0	0	0	1	1	0	1	1	0	0	0	0	1	7	dispensable
pan_gene_22303	pan_gene_22773	Days_to_anthesis;Days_to_silk;Nodes_to_ear;Ratio_of_ear_height_to_total_height	Boxcox-transformed_leaf_angle;Ear_row_number;Nodes_to_ear;Ratio_of_ear_height_to_total_height	0	0	1	0	0	0	1	1	0	1	1	0	0	1	1	0	1	1	0	0	1	0	1	1	0	1	13	near-core
pan_gene_22303	pan_gene_26705	Days_to_anthesis;Days_to_silk;Nodes_to_ear;Ratio_of_ear_height_to_total_height	Nodes_above_ear;Nodes_per_plant;Nodes_to_ear;Photoperiod_Growing-degree_days_to_silk;Tassel_branch_number	0	0	0	0	0	0	0	0	0	0	0	0	0	0	0	0	0	0	0	0	0	0	1	1	0	0	2	dispensable
pan_gene_22303	pan_gene_32738	Days_to_anthesis;Days_to_silk;Nodes_to_ear;Ratio_of_ear_height_to_total_height	Days_to_anthesis;Days_to_silk;Nodes_per_plant;Nodes_to_ear	0	0	1	1	0	1	1	0	0	1	0	0	0	0	1	0	0	0	1	0	0	0	1	0	0	1	9	dispensable
pan_gene_22303	pan_gene_8794	Days_to_anthesis;Days_to_silk;Nodes_to_ear;Ratio_of_ear_height_to_total_height	Nodes_to_ear;Tassel_length	0	0	1	0	0	0	0	0	1	0	0	0	0	1	0	0	0	0	0	1	0	0	0	0	0	0	4	dispensable
pan_gene_22414	pan_gene_23379	Ear_height;Leaf_width;Nodes_to_ear;Ratio_of_ear_height_to_total_height	Nodes_to_ear	0	0	0	0	0	0	0	0	0	0	0	0	0	0	0	0	0	0	0	1	0	0	0	0	0	0	1	private
pan_gene_22414	pan_gene_25992	Ear_height;Leaf_width;Nodes_to_ear;Ratio_of_ear_height_to_total_height	Nodes_to_ear	0	0	1	1	0	0	0	0	0	0	1	0	0	0	0	0	0	0	0	0	0	0	0	0	0	0	3	dispensable
pan_gene_22414	pan_gene_29932	Ear_height;Leaf_width;Nodes_to_ear;Ratio_of_ear_height_to_total_height	Days_to_silk;Nodes_per_plant;Nodes_to_ear	0	0	1	1	0	0	1	1	1	0	1	0	0	1	0	0	0	1	0	0	1	0	0	0	0	0	9	dispensable
pan_gene_22414	pan_gene_66552	Ear_height;Leaf_width;Nodes_to_ear;Ratio_of_ear_height_to_total_height	Nodes_per_plant;Nodes_to_ear;Sucrose	0	0	1	0	0	0	0	0	0	0	0	0	0	0	0	0	0	0	0	0	0	0	0	0	0	0	1	private
pan_gene_22414	pan_gene_68519	Ear_height;Leaf_width;Nodes_to_ear;Ratio_of_ear_height_to_total_height	Nodes_to_ear;Starch	0	0	0	0	0	0	0	0	1	0	0	0	0	0	0	0	0	0	0	0	0	0	0	0	0	0	1	private
pan_gene_22414	pan_gene_8511	Ear_height;Leaf_width;Nodes_to_ear;Ratio_of_ear_height_to_total_height	Nodes_per_plant;Nodes_to_ear	0	0	1	0	0	0	0	0	0	1	0	0	0	0	0	0	0	0	0	0	0	0	0	0	0	0	2	dispensable
pan_gene_22414	pan_gene_8862	Ear_height;Leaf_width;Nodes_to_ear;Ratio_of_ear_height_to_total_height	Nodes_to_ear;Ratio_of_ear_height_to_total_height	0	0	1	0	0	0	0	0	1	0	1	0	0	0	0	0	0	1	0	0	1	0	1	0	0	0	6	dispensable
pan_gene_22420	pan_gene_26711	Nodes_to_ear	Days_to_silk;Nodes_to_ear	0	0	1	0	0	0	0	0	0	0	0	0	0	0	0	0	0	0	0	0	0	0	0	0	0	0	1	private
pan_gene_22421	pan_gene_29905	Nodes_to_ear	Days_to_anthesis;Nodes_to_ear	0	0	0	0	0	0	0	0	0	0	0	1	0	0	1	1	0	0	0	0	0	0	0	0	0	0	3	dispensable
pan_gene_22730	pan_gene_2588	Chlorophyll_A;Nodes_to_ear	Nodes_per_plant;Nodes_to_ear;Tassel_length	0	0	1	0	0	0	0	0	0	0	0	0	0	0	0	0	0	0	0	0	0	0	0	0	0	0	1	private
pan_gene_22771	pan_gene_9116	Height_per_day_(until_flowering);Nodes_to_ear	Anthesis-silking_interval;Days_to_silk;Height_above_ear;Leaf_width;Nodes_to_ear	0	0	1	0	0	0	1	1	1	0	0	0	1	0	0	0	0	0	0	1	1	0	0	0	0	1	8	dispensable
pan_gene_22773	pan_gene_26877	Boxcox-transformed_leaf_angle;Ear_row_number;Nodes_to_ear;Ratio_of_ear_height_to_total_height	Nodes_to_ear	0	0	1	0	0	0	0	1	0	1	0	0	0	1	0	1	1	0	0	0	0	0	1	1	0	1	9	dispensable
pan_gene_22773	pan_gene_8794	Boxcox-transformed_leaf_angle;Ear_row_number;Nodes_to_ear;Ratio_of_ear_height_to_total_height	Nodes_to_ear;Tassel_length	0	0	1	0	0	0	0	0	0	0	0	0	0	0	0	0	0	0	0	0	0	0	0	0	0	0	1	private
pan_gene_22773	pan_gene_96481	Boxcox-transformed_leaf_angle;Ear_row_number;Nodes_to_ear;Ratio_of_ear_height_to_total_height	Nodes_to_ear;PCA_of_metabolites:_PC2	0	0	0	0	0	0	0	0	0	1	1	1	0	0	0	1	0	0	0	0	0	0	0	0	0	0	4	dispensable
pan_gene_22878	pan_gene_25351	Height_above_ear;Nodes_to_ear	Nodes_to_ear	0	0	1	0	0	0	0	0	0	0	0	0	0	0	0	0	0	0	0	0	0	0	0	0	0	0	1	private
pan_gene_22878	pan_gene_2653	Height_above_ear;Nodes_to_ear	Days_to_anthesis;Ear_height;Nodes_to_ear	0	0	1	0	0	0	0	0	0	0	0	0	0	0	0	0	0	0	0	0	0	0	0	0	0	0	1	private
pan_gene_23379	pan_gene_2540	Nodes_to_ear	Nodes_to_ear	0	0	0	0	0	0	0	0	0	0	0	0	0	0	0	1	0	0	0	1	0	0	0	0	0	0	2	dispensable
pan_gene_23379	pan_gene_26694	Nodes_to_ear	Days_to_anthesis;Days_to_silk;Ear_height;Nodes_to_ear;Photoperiod_Growing-degree_days_to_silk;Plant_height;Tassel_branch_number	0	0	0	0	0	0	0	0	0	0	0	0	0	0	0	1	1	0	0	0	0	0	0	0	0	0	2	dispensable
pan_gene_23379	pan_gene_28436	Nodes_to_ear	Nodes_to_ear;Stalk_strength	0	0	0	0	0	0	0	0	0	0	0	0	0	0	0	0	0	0	0	1	0	0	0	0	0	0	1	private
pan_gene_23379	pan_gene_29595	Nodes_to_ear	Nodes_to_ear;PCA_of_metabolites:_PC1;Photoperiod_Growing-degree_days_to_silk;Photoperiod_growing-degree_days_to_anthesis;Tassel_length	0	0	0	0	1	0	0	0	0	0	0	0	0	0	0	0	0	0	0	0	0	0	0	0	0	0	1	private
pan_gene_23379	pan_gene_29932	Nodes_to_ear	Days_to_silk;Nodes_per_plant;Nodes_to_ear	0	0	0	0	0	0	0	0	0	0	0	0	0	0	0	0	0	0	0	1	0	0	0	0	0	0	1	private
pan_gene_23379	pan_gene_8446	Nodes_to_ear	Ear_height;Nodes_per_plant;Nodes_to_ear;Stalk_strength;Tassel_branch_number	0	0	0	0	0	0	0	0	0	0	0	0	0	0	0	1	0	0	0	0	0	0	0	0	0	0	1	private
pan_gene_23379	pan_gene_8845	Nodes_to_ear	Anthesis-silking_interval;Chlorophyll_A;Nodes_to_ear	0	0	0	0	0	0	0	0	0	0	0	0	0	0	0	1	0	0	0	0	0	0	0	0	0	0	1	private
pan_gene_23379	pan_gene_8862	Nodes_to_ear	Nodes_to_ear;Ratio_of_ear_height_to_total_height	0	0	0	0	0	0	0	0	0	0	0	0	0	0	0	0	0	0	0	1	0	0	0	0	0	0	1	private
pan_gene_23531	pan_gene_25351	Nodes_to_ear;Starch	Nodes_to_ear	0	0	1	0	0	0	0	0	0	0	0	0	0	0	0	0	0	0	0	0	0	0	0	0	0	0	1	private
pan_gene_23531	pan_gene_9364	Nodes_to_ear;Starch	Nodes_to_ear	0	0	1	0	0	0	0	0	0	0	0	1	0	0	0	1	0	0	0	0	0	1	0	0	0	0	4	dispensable
pan_gene_24284	pan_gene_243	Anthesis-silking_interval;Nodes_to_ear	Nodes_to_ear	0	0	1	0	0	0	0	0	0	0	0	0	0	0	0	0	0	0	0	0	0	0	0	0	0	0	1	private
pan_gene_24284	pan_gene_2803	Anthesis-silking_interval;Nodes_to_ear	Height_above_ear;Height_per_day_(until_flowering);Nodes_to_ear;Plant_height	0	0	0	0	0	1	0	0	0	0	0	1	0	0	0	0	0	0	0	0	0	0	0	0	0	0	2	dispensable
pan_gene_24284	pan_gene_5517	Anthesis-silking_interval;Nodes_to_ear	Cob_diameter;Days_to_anthesis;Leaf_length;Nodes_to_ear	0	0	1	0	0	0	0	0	0	0	0	0	0	0	0	0	0	0	0	0	0	0	0	0	0	0	1	private
pan_gene_243	pan_gene_5517	Nodes_to_ear	Cob_diameter;Days_to_anthesis;Leaf_length;Nodes_to_ear	0	0	1	0	0	0	0	0	0	0	0	0	0	0	0	0	0	0	0	0	0	0	0	0	0	0	1	private
pan_gene_2540	pan_gene_28436	Nodes_to_ear	Nodes_to_ear;Stalk_strength	0	0	1	0	0	1	1	0	1	0	1	0	1	0	0	0	0	1	1	1	1	1	0	1	1	0	13	near-core
pan_gene_2540	pan_gene_29932	Nodes_to_ear	Days_to_silk;Nodes_per_plant;Nodes_to_ear	0	0	1	1	0	0	1	1	1	1	1	0	0	0	0	0	0	1	0	0	1	0	1	1	0	0	11	near-core
pan_gene_25481	pan_gene_27410	Ear_height;Nodes_per_plant;Nodes_to_ear	Nodes_to_ear	0	0	1	1	1	0	0	0	0	0	1	0	0	0	1	1	0	1	0	0	1	0	0	0	0	0	8	dispensable
pan_gene_25481	pan_gene_62341	Ear_height;Nodes_per_plant;Nodes_to_ear	Nodes_to_ear;Northern_Leaf_Blight	0	0	1	0	1	0	0	0	0	0	0	0	0	0	0	1	0	0	0	0	0	1	1	0	1	0	6	dispensable
pan_gene_2549	pan_gene_2769	Nodes_to_ear	Nodes_to_ear;Ratio_of_ear_height_to_total_height	0	0	1	0	0	0	0	0	0	0	0	0	0	0	0	0	0	0	0	0	0	0	0	0	0	0	1	private
pan_gene_25501	pan_gene_26646	Boxcox-transformed_leaf_angle;Nodes_to_ear	Days_to_anthesis;Days_to_silk;Nodes_to_ear;Ratio_of_ear_height_to_total_height	0	0	1	0	0	0	1	0	0	1	0	0	0	0	0	0	0	0	0	0	0	0	0	0	0	0	3	dispensable
pan_gene_25501	pan_gene_26653	Boxcox-transformed_leaf_angle;Nodes_to_ear	Ear_height;Leaf_width;Nodes_above_ear;Nodes_per_plant;Nodes_to_ear;Plant_height	0	0	1	0	0	0	0	0	0	0	0	0	0	0	0	0	0	0	0	0	0	0	0	0	0	0	1	private
pan_gene_25501	pan_gene_26694	Boxcox-transformed_leaf_angle;Nodes_to_ear	Days_to_anthesis;Days_to_silk;Ear_height;Nodes_to_ear;Photoperiod_Growing-degree_days_to_silk;Plant_height;Tassel_branch_number	0	0	1	0	0	0	0	0	0	1	1	0	0	0	0	0	0	0	0	0	0	0	0	0	0	0	3	dispensable
pan_gene_25501	pan_gene_2674	Boxcox-transformed_leaf_angle;Nodes_to_ear	Days_to_anthesis;Nodes_per_plant;Nodes_to_ear	0	0	1	0	0	0	1	0	0	0	0	0	0	0	0	0	0	0	1	0	0	0	0	0	0	0	3	dispensable
pan_gene_25501	pan_gene_2690	Boxcox-transformed_leaf_angle;Nodes_to_ear	Height_above_ear;Nodes_to_ear;Southern_leaf_blight	0	0	1	0	0	0	0	0	0	0	0	0	0	0	0	0	0	0	0	0	0	0	0	0	0	0	1	private
pan_gene_25501	pan_gene_28244	Boxcox-transformed_leaf_angle;Nodes_to_ear	Nodes_to_ear;Ratio_of_ear_height_to_total_height	0	0	1	0	0	0	0	0	0	0	0	0	0	0	0	0	0	0	0	0	0	0	0	0	0	0	1	private
pan_gene_25501	pan_gene_32724	Boxcox-transformed_leaf_angle;Nodes_to_ear	Chlorophyll_A;Ear_height;Malate;Nodes_to_ear;Total_amino_acids	0	0	1	0	0	0	0	0	0	0	1	0	0	0	0	0	0	0	0	0	0	0	0	0	0	0	2	dispensable
pan_gene_25501	pan_gene_62341	Boxcox-transformed_leaf_angle;Nodes_to_ear	Nodes_to_ear;Northern_Leaf_Blight	0	0	1	0	0	0	0	0	0	0	0	0	0	0	0	0	0	0	0	0	0	0	0	0	0	0	1	private
pan_gene_25607	pan_gene_9402	Nodes_to_ear	Ear_height;Nodes_above_ear;Nodes_to_ear;PCA_of_metabolites:_PC2	0	0	1	0	0	0	0	0	0	0	0	0	0	0	0	0	0	0	0	0	0	0	0	0	0	0	1	private
pan_gene_2565	pan_gene_2572	Nodes_to_ear	Nodes_per_plant;Nodes_to_ear	0	0	0	0	0	0	0	0	0	0	0	0	0	0	0	0	0	1	0	0	0	0	1	0	0	0	2	dispensable
pan_gene_2565	pan_gene_2750	Nodes_to_ear	Anthesis-silking_interval;Nodes_to_ear	0	0	0	0	0	0	0	0	0	0	0	0	0	1	1	1	0	1	0	0	0	0	0	0	0	0	4	dispensable
pan_gene_2565	pan_gene_5616	Nodes_to_ear	Nodes_per_plant;Nodes_to_ear	0	0	0	0	0	0	0	0	0	0	0	1	0	0	0	0	0	0	0	0	0	0	1	0	0	0	2	dispensable
pan_gene_2565	pan_gene_614	Nodes_to_ear	100_Kernel_weight;Nodes_to_ear;Northern_Leaf_Blight	0	0	0	0	0	0	0	0	0	0	0	0	0	0	0	0	0	0	0	0	0	0	0	0	0	1	1	private
pan_gene_2568	pan_gene_29521	Ear_height;Ear_row_number;Glutamate;Nodes_per_plant;Nodes_to_ear;Plant_height	Nodes_to_ear	0	0	1	0	0	0	0	0	1	0	1	0	0	0	0	0	0	0	0	1	1	0	0	0	0	0	5	dispensable
pan_gene_2571	pan_gene_2672	Nodes_per_plant;Nodes_to_ear;Tassel_branch_number	Days_to_anthesis;Ear_height;Nodes_per_plant;Nodes_to_ear	0	0	1	1	0	0	0	0	0	0	0	0	1	0	0	1	0	1	0	0	0	0	0	0	0	0	5	dispensable
pan_gene_2571	pan_gene_30882	Nodes_per_plant;Nodes_to_ear;Tassel_branch_number	Ear_height;Nodes_to_ear	0	0	1	0	0	0	0	0	1	0	0	0	0	0	0	0	0	0	0	0	0	0	0	0	0	0	2	dispensable
pan_gene_2571	pan_gene_9737	Nodes_per_plant;Nodes_to_ear;Tassel_branch_number	Nodes_to_ear;Ratio_of_ear_height_to_total_height	0	0	1	0	0	0	0	0	0	0	0	0	0	0	0	1	0	1	0	0	0	0	0	0	0	0	3	dispensable
pan_gene_25713	pan_gene_2902	Nodes_to_ear	Nodes_to_ear	0	0	1	0	0	0	0	0	0	0	0	0	0	0	0	0	0	0	0	0	0	0	0	0	0	0	1	private
pan_gene_25713	pan_gene_32526	Nodes_to_ear	Height_per_day_(until_flowering);Nodes_to_ear;Plant_height;Tassel_branch_number	0	0	1	0	1	0	0	0	0	0	0	0	0	0	0	0	0	0	0	0	0	0	0	0	0	0	2	dispensable
pan_gene_25713	pan_gene_7850	Nodes_to_ear	Anthesis-silking_interval;Nodes_to_ear	0	0	1	1	0	0	1	0	0	1	0	0	0	0	0	0	0	0	1	1	1	1	0	0	1	0	9	dispensable
pan_gene_25713	pan_gene_8409	Nodes_to_ear	Days_to_silk;Nodes_per_plant;Nodes_to_ear	0	0	1	1	1	0	0	0	0	0	1	0	0	0	0	0	0	0	0	0	1	0	0	0	0	0	5	dispensable
pan_gene_25713	pan_gene_8480	Nodes_to_ear	Nodes_to_ear;Tassel_branch_number	0	0	1	0	0	0	0	0	0	0	0	0	0	0	0	0	0	0	0	0	0	1	1	0	1	1	5	dispensable
pan_gene_2575	pan_gene_32723	Height_above_ear;Height_per_day_(until_flowering);Nodes_to_ear	Average_internode_length_(below_ear);Chlorophyll_A;Glutamate;Malate;Nodes_to_ear;Total_amino_acids	0	0	1	0	0	0	0	1	1	0	0	1	0	0	0	0	0	0	0	0	1	0	0	1	0	0	6	dispensable
pan_gene_2575	pan_gene_5384	Height_above_ear;Height_per_day_(until_flowering);Nodes_to_ear	Nodes_to_ear;Ratio_of_ear_height_to_total_height;Tassel_length	0	0	1	0	0	0	0	1	0	0	1	0	0	0	0	0	0	0	0	0	0	0	0	1	0	0	4	dispensable
pan_gene_2575	pan_gene_5577	Height_above_ear;Height_per_day_(until_flowering);Nodes_to_ear	Nodes_to_ear	0	0	1	1	0	0	1	1	1	0	1	1	1	1	0	0	0	1	1	0	1	0	0	1	0	0	13	near-core
pan_gene_2575	pan_gene_8408	Height_above_ear;Height_per_day_(until_flowering);Nodes_to_ear	Days_to_anthesis;Nodes_to_ear;Starch	0	0	1	1	1	0	0	1	1	0	1	1	0	1	0	0	0	0	1	0	1	0	1	1	0	0	12	near-core
pan_gene_2577	pan_gene_29032	Nodes_per_plant;Nodes_to_ear	Nodes_to_ear	0	0	1	0	0	0	0	0	0	0	0	0	0	0	0	0	0	0	0	0	1	0	0	0	0	0	2	dispensable
pan_gene_2577	pan_gene_32526	Nodes_per_plant;Nodes_to_ear	Height_per_day_(until_flowering);Nodes_to_ear;Plant_height;Tassel_branch_number	0	0	1	0	0	0	0	0	0	0	0	0	0	0	0	0	0	0	0	0	0	0	0	0	0	0	1	private
pan_gene_2577	pan_gene_44	Nodes_per_plant;Nodes_to_ear	Nodes_per_plant;Nodes_to_ear	0	0	1	0	0	0	0	0	0	0	0	0	0	0	0	0	0	0	0	0	0	0	0	0	0	0	1	private
pan_gene_2577	pan_gene_8463	Nodes_per_plant;Nodes_to_ear	Nodes_to_ear	0	0	1	1	0	0	1	0	0	0	0	0	1	0	0	0	0	0	0	0	1	0	0	0	0	0	5	dispensable
pan_gene_2588	pan_gene_5517	Nodes_per_plant;Nodes_to_ear;Tassel_length	Cob_diameter;Days_to_anthesis;Leaf_length;Nodes_to_ear	0	0	1	0	0	0	0	0	0	0	0	0	0	0	0	0	0	0	0	0	0	0	0	0	0	0	1	private
pan_gene_2592	pan_gene_2609	Leaf_width;Nodes_per_plant;Nodes_to_ear;Plant_height;Tassel_length	Days_to_silk;Nodes_to_ear;Northern_Leaf_Blight	0	0	0	0	0	0	0	0	0	0	1	1	0	0	0	0	0	0	0	0	0	0	0	1	0	1	4	dispensable
pan_gene_2592	pan_gene_5447	Leaf_width;Nodes_per_plant;Nodes_to_ear;Plant_height;Tassel_length	Average_internode_length_(below_ear);Average_internode_length_(whole_plant);Days_to_anthesis;Ear_height;Nodes_to_ear;Tassel_length	0	0	0	0	0	0	0	0	0	1	0	1	0	0	1	1	0	0	0	0	1	0	0	1	0	0	6	dispensable
pan_gene_2592	pan_gene_8831	Leaf_width;Nodes_per_plant;Nodes_to_ear;Plant_height;Tassel_length	Anthesis-silking_interval;Nodes_to_ear;Stalk_strength	0	0	0	0	0	0	0	0	0	0	1	0	0	0	0	0	0	0	0	0	0	0	0	1	0	0	2	dispensable
pan_gene_2592	pan_gene_9243	Leaf_width;Nodes_per_plant;Nodes_to_ear;Plant_height;Tassel_length	Nodes_to_ear;Ratio_of_ear_height_to_total_height	0	0	0	0	0	1	0	0	0	1	1	1	0	0	1	1	0	0	0	0	0	0	0	0	0	1	7	dispensable
pan_gene_25992	pan_gene_28320	Nodes_to_ear	Nodes_to_ear	0	0	1	0	0	0	0	0	0	0	0	0	0	0	0	0	0	0	0	0	0	0	0	0	0	0	1	private
pan_gene_25992	pan_gene_31407	Nodes_to_ear	Nodes_to_ear	0	0	1	1	0	0	0	0	0	0	1	0	0	0	0	0	1	1	1	0	0	0	0	0	0	0	6	dispensable
pan_gene_25992	pan_gene_66552	Nodes_to_ear	Nodes_per_plant;Nodes_to_ear;Sucrose	0	0	1	1	0	0	0	0	0	0	0	0	0	0	0	0	0	0	0	0	0	0	0	0	0	0	2	dispensable
pan_gene_25992	pan_gene_8511	Nodes_to_ear	Nodes_per_plant;Nodes_to_ear	0	0	1	0	0	0	0	0	0	0	0	0	0	0	0	0	1	0	1	0	0	0	0	0	0	0	3	dispensable
pan_gene_2609	pan_gene_26877	Days_to_silk;Nodes_to_ear;Northern_Leaf_Blight	Nodes_to_ear	0	0	1	0	0	0	0	0	0	0	0	0	0	1	0	0	0	0	0	0	0	0	1	0	0	0	3	dispensable
pan_gene_26142	pan_gene_614	Nodes_to_ear	100_Kernel_weight;Nodes_to_ear;Northern_Leaf_Blight	0	0	1	0	0	0	0	0	0	0	0	0	0	0	0	0	0	0	0	0	0	0	0	0	0	0	1	private
pan_gene_26310	pan_gene_27504	Nodes_to_ear	Average_internode_length_(below_ear);Ear_height;Nodes_to_ear	0	0	1	0	0	0	0	0	0	0	1	0	0	0	0	0	0	0	0	0	0	0	1	0	1	0	4	dispensable
pan_gene_26310	pan_gene_5447	Nodes_to_ear	Average_internode_length_(below_ear);Average_internode_length_(whole_plant);Days_to_anthesis;Ear_height;Nodes_to_ear;Tassel_length	0	0	1	0	1	0	0	0	0	1	0	1	0	1	0	1	0	0	0	0	0	0	0	1	0	1	8	dispensable
pan_gene_26310	pan_gene_8829	Nodes_to_ear	Anthesis-silking_interval;Height_above_ear;Nodes_to_ear;Ratio_of_ear_height_to_total_height;Stalk_strength	0	0	1	0	1	1	0	0	0	0	1	0	0	0	0	1	1	0	1	0	0	0	1	0	0	0	8	dispensable
pan_gene_26364	pan_gene_29589	Nodes_to_ear	Days_to_anthesis;Nodes_to_ear;Photoperiod_Growing-degree_days_to_silk	0	0	1	0	0	0	0	0	0	0	0	0	0	0	0	0	0	0	0	0	0	0	0	0	0	0	1	private
pan_gene_26392	pan_gene_29844	Nodes_to_ear;Tassel_length	100_Kernel_weight;Days_to_anthesis;Nodes_to_ear	0	0	1	0	0	0	0	1	0	0	0	0	0	0	0	0	0	0	0	0	0	0	0	0	0	0	2	dispensable
pan_gene_26475	pan_gene_9402	Average_internode_length_(above_ear);Nodes_per_plant;Nodes_to_ear;Northern_Leaf_Blight	Ear_height;Nodes_above_ear;Nodes_to_ear;PCA_of_metabolites:_PC2	0	0	1	0	0	0	0	0	0	0	0	0	0	0	0	0	0	0	0	0	0	0	0	0	0	0	1	private
pan_gene_26541	pan_gene_26666	Glucose;Nodes_to_ear	Nodes_per_plant;Nodes_to_ear	0	0	0	0	0	0	0	1	0	0	0	0	0	0	0	0	0	0	0	1	0	0	1	0	0	0	3	dispensable
pan_gene_26541	pan_gene_2902	Glucose;Nodes_to_ear	Nodes_to_ear	0	0	0	0	0	0	0	0	0	1	0	0	0	0	0	0	0	0	0	0	0	0	0	0	0	0	1	private
pan_gene_26541	pan_gene_32766	Glucose;Nodes_to_ear	Glutamate;Nodes_to_ear;Starch	0	0	0	0	0	0	0	0	0	0	1	0	0	0	0	1	0	1	0	0	0	0	1	1	0	1	6	dispensable
pan_gene_26541	pan_gene_8409	Glucose;Nodes_to_ear	Days_to_silk;Nodes_per_plant;Nodes_to_ear	0	0	0	0	0	0	0	0	0	0	0	0	0	0	0	0	0	1	0	0	0	0	0	0	0	0	1	private
pan_gene_26590	pan_gene_27504	Days_to_anthesis;Days_to_silk;Nodes_per_plant;Nodes_to_ear	Average_internode_length_(below_ear);Ear_height;Nodes_to_ear	0	0	0	0	0	0	0	1	0	0	0	0	0	0	0	0	0	0	0	0	0	0	0	0	0	0	1	private
pan_gene_26590	pan_gene_32139	Days_to_anthesis;Days_to_silk;Nodes_per_plant;Nodes_to_ear	Nodes_to_ear	0	0	0	0	1	0	0	1	0	0	0	0	0	0	0	0	0	0	0	0	0	0	0	0	0	0	2	dispensable
pan_gene_26642	pan_gene_29791	Days_to_anthesis;Nodes_to_ear;Ratio_of_ear_height_to_total_height	Days_to_anthesis;Days_to_silk;Ear_height;Leaf_length;Leaf_width;Nodes_per_plant;Nodes_to_ear	0	0	1	0	0	0	0	0	0	0	0	0	0	0	0	0	0	0	0	0	1	0	0	0	1	0	3	dispensable
pan_gene_26642	pan_gene_8480	Days_to_anthesis;Nodes_to_ear;Ratio_of_ear_height_to_total_height	Nodes_to_ear;Tassel_branch_number	0	0	1	0	0	0	1	0	0	0	0	0	0	0	0	0	0	0	0	1	0	0	0	0	1	0	4	dispensable
pan_gene_26642	pan_gene_8856	Days_to_anthesis;Nodes_to_ear;Ratio_of_ear_height_to_total_height	Nodes_per_plant;Nodes_to_ear	0	0	1	0	0	0	0	0	0	0	0	0	0	0	0	0	0	0	0	0	0	0	0	0	0	0	1	private
pan_gene_26646	pan_gene_26653	Days_to_anthesis;Days_to_silk;Nodes_to_ear;Ratio_of_ear_height_to_total_height	Ear_height;Leaf_width;Nodes_above_ear;Nodes_per_plant;Nodes_to_ear;Plant_height	0	0	1	0	0	0	0	0	1	0	0	0	0	0	0	0	0	0	0	0	0	0	0	0	0	0	2	dispensable
pan_gene_26646	pan_gene_26694	Days_to_anthesis;Days_to_silk;Nodes_to_ear;Ratio_of_ear_height_to_total_height	Days_to_anthesis;Days_to_silk;Ear_height;Nodes_to_ear;Photoperiod_Growing-degree_days_to_silk;Plant_height;Tassel_branch_number	0	0	1	0	0	0	0	0	1	1	0	0	0	0	0	0	0	0	0	0	0	1	0	0	0	0	4	dispensable
pan_gene_26653	pan_gene_2690	Ear_height;Leaf_width;Nodes_above_ear;Nodes_per_plant;Nodes_to_ear;Plant_height	Height_above_ear;Nodes_to_ear;Southern_leaf_blight	0	0	1	0	0	0	0	1	0	0	0	0	0	0	0	0	0	0	0	0	0	0	1	0	0	0	3	dispensable
pan_gene_26666	pan_gene_29032	Nodes_per_plant;Nodes_to_ear	Nodes_to_ear	0	0	1	0	0	0	1	0	0	0	0	0	0	0	0	0	0	0	0	0	1	0	0	0	0	0	3	dispensable
pan_gene_26666	pan_gene_32522	Nodes_per_plant;Nodes_to_ear	Days_to_anthesis;Nodes_to_ear	0	0	1	0	0	0	0	1	0	0	0	0	0	0	0	0	0	0	0	0	0	0	0	0	0	0	2	dispensable
pan_gene_26666	pan_gene_32763	Nodes_per_plant;Nodes_to_ear	Chlorophyll_A;Height_per_day_(until_flowering);Nodes_per_plant;Nodes_to_ear;Plant_height	0	0	1	0	1	0	1	1	1	0	0	0	0	0	0	1	0	0	1	0	0	0	1	0	0	0	8	dispensable
pan_gene_26666	pan_gene_8409	Nodes_per_plant;Nodes_to_ear	Days_to_silk;Nodes_per_plant;Nodes_to_ear	0	0	1	0	1	0	1	0	0	0	0	0	0	0	0	0	0	0	0	0	0	0	0	0	0	0	3	dispensable
pan_gene_26694	pan_gene_2690	Days_to_anthesis;Days_to_silk;Ear_height;Nodes_to_ear;Photoperiod_Growing-degree_days_to_silk;Plant_height;Tassel_branch_number	Height_above_ear;Nodes_to_ear;Southern_leaf_blight	0	0	1	0	0	0	1	1	1	0	1	0	0	0	0	0	0	1	0	0	0	0	1	0	0	0	7	dispensable
pan_gene_2672	pan_gene_4540	Days_to_anthesis;Ear_height;Nodes_per_plant;Nodes_to_ear	Nodes_to_ear;Photoperiod_Growing-degree_days_to_silk;Stalk_strength	0	0	1	1	0	0	0	1	0	0	1	0	1	0	1	1	0	1	0	0	0	0	0	0	0	0	8	dispensable
pan_gene_2672	pan_gene_5478	Days_to_anthesis;Ear_height;Nodes_per_plant;Nodes_to_ear	Nodes_to_ear	0	0	1	0	0	0	0	0	0	0	0	0	0	0	0	0	0	0	0	0	0	0	0	0	0	0	1	private
pan_gene_2674	pan_gene_27886	Days_to_anthesis;Nodes_per_plant;Nodes_to_ear	Boxcox-transformed_leaf_angle;Nodes_per_plant;Nodes_to_ear	0	0	1	1	0	0	0	0	0	1	0	0	1	0	0	0	1	0	0	0	0	0	1	0	0	0	6	dispensable
pan_gene_2675	pan_gene_5447	Days_to_anthesis;Nodes_per_plant;Nodes_to_ear	Average_internode_length_(below_ear);Average_internode_length_(whole_plant);Days_to_anthesis;Ear_height;Nodes_to_ear;Tassel_length	0	0	0	0	1	0	0	0	0	1	0	0	0	0	0	0	0	0	0	0	0	0	0	0	0	0	2	dispensable
pan_gene_2675	pan_gene_96481	Days_to_anthesis;Nodes_per_plant;Nodes_to_ear	Nodes_to_ear;PCA_of_metabolites:_PC2	0	0	0	0	1	0	0	0	0	1	0	0	0	0	0	0	0	0	0	0	0	0	0	0	0	0	2	dispensable
pan_gene_26877	pan_gene_27411	Nodes_to_ear	Nodes_to_ear	0	0	1	0	0	0	0	1	1	0	0	1	0	0	1	0	1	0	1	0	0	0	1	1	0	0	9	dispensable
pan_gene_26877	pan_gene_32738	Nodes_to_ear	Days_to_anthesis;Days_to_silk;Nodes_per_plant;Nodes_to_ear	0	0	1	1	0	1	0	0	0	1	0	0	0	0	0	1	0	0	0	0	0	0	1	0	0	0	6	dispensable
pan_gene_26877	pan_gene_8794	Nodes_to_ear	Nodes_to_ear;Tassel_length	0	0	1	0	0	0	0	0	0	0	0	0	0	0	0	0	0	0	0	1	0	0	0	0	0	0	2	dispensable
pan_gene_26877	pan_gene_8831	Nodes_to_ear	Anthesis-silking_interval;Nodes_to_ear;Stalk_strength	0	0	1	0	0	0	0	0	0	0	0	0	0	1	0	0	1	0	0	0	0	0	1	0	0	1	5	dispensable
pan_gene_2690	pan_gene_29014	Height_above_ear;Nodes_to_ear;Southern_leaf_blight	Nodes_to_ear	0	0	1	0	0	0	0	0	0	0	0	0	0	0	0	0	0	0	0	0	0	1	0	0	0	0	2	dispensable
pan_gene_2690	pan_gene_29680	Height_above_ear;Nodes_to_ear;Southern_leaf_blight	Nodes_to_ear	0	0	1	0	0	0	0	0	0	1	0	0	0	0	0	0	0	0	0	0	0	0	0	0	0	0	2	dispensable
pan_gene_2690	pan_gene_31288	Height_above_ear;Nodes_to_ear;Southern_leaf_blight	Nodes_to_ear;Photoperiod_Growing-degree_days_to_silk;Tassel_branch_number	0	0	0	0	0	0	0	0	1	0	0	0	0	0	0	1	0	0	0	0	0	0	0	0	0	0	2	dispensable
pan_gene_27410	pan_gene_2750	Nodes_to_ear	Anthesis-silking_interval;Nodes_to_ear	0	0	1	0	0	0	0	0	0	0	0	0	0	0	0	0	0	0	0	0	1	0	0	0	0	0	2	dispensable
pan_gene_27410	pan_gene_29521	Nodes_to_ear	Nodes_to_ear	0	0	1	0	0	0	0	0	0	1	0	0	0	0	0	0	0	0	0	0	1	0	0	0	0	0	3	dispensable
pan_gene_27410	pan_gene_29595	Nodes_to_ear	Nodes_to_ear;PCA_of_metabolites:_PC1;Photoperiod_Growing-degree_days_to_silk;Photoperiod_growing-degree_days_to_anthesis;Tassel_length	0	0	1	1	0	0	0	0	1	0	0	0	0	0	0	0	0	0	0	0	0	0	0	0	0	0	3	dispensable
pan_gene_27410	pan_gene_5519	Nodes_to_ear	Average_internode_length_(below_ear);Cob_diameter;Nodes_per_plant;Nodes_to_ear;Protein	0	0	0	0	1	0	0	0	0	0	0	0	0	0	0	0	0	0	0	0	0	0	0	0	0	0	1	private
pan_gene_27410	pan_gene_9067	Nodes_to_ear	Ear_height;Nodes_to_ear;Plant_height	0	0	1	0	0	0	0	0	0	1	0	1	0	0	0	1	0	0	0	0	1	0	0	0	0	0	5	dispensable
pan_gene_27411	pan_gene_5447	Nodes_to_ear	Average_internode_length_(below_ear);Average_internode_length_(whole_plant);Days_to_anthesis;Ear_height;Nodes_to_ear;Tassel_length	0	0	1	0	0	0	0	1	1	0	1	0	0	0	0	0	0	1	0	0	1	0	1	0	0	1	8	dispensable
pan_gene_27411	pan_gene_96481	Nodes_to_ear	Nodes_to_ear;PCA_of_metabolites:_PC2	0	0	0	1	0	0	0	1	1	0	0	1	0	0	0	0	1	1	1	1	1	1	0	1	0	0	11	near-core
pan_gene_2750	pan_gene_29932	Anthesis-silking_interval;Nodes_to_ear	Days_to_silk;Nodes_per_plant;Nodes_to_ear	0	0	1	1	0	0	0	0	1	0	1	0	0	0	0	0	0	0	0	0	1	0	1	0	0	0	6	dispensable
pan_gene_2750	pan_gene_32493	Anthesis-silking_interval;Nodes_to_ear	Ear_row_number;Nodes_to_ear;Tassel_branch_number	0	0	0	0	0	0	0	0	1	0	0	0	0	0	0	0	0	0	0	0	0	0	0	1	0	0	2	dispensable
pan_gene_2750	pan_gene_5519	Anthesis-silking_interval;Nodes_to_ear	Average_internode_length_(below_ear);Cob_diameter;Nodes_per_plant;Nodes_to_ear;Protein	0	0	0	0	1	0	0	0	0	0	0	0	0	0	0	0	0	0	0	0	0	0	0	0	0	0	1	private
pan_gene_2750	pan_gene_8682	Anthesis-silking_interval;Nodes_to_ear	Nodes_to_ear	0	0	1	1	1	1	1	0	1	1	1	1	1	1	1	1	1	1	0	0	1	0	1	0	1	1	19	near-core
pan_gene_27504	pan_gene_4244	Average_internode_length_(below_ear);Ear_height;Nodes_to_ear	Nodes_to_ear;Ratio_of_ear_height_to_total_height	0	0	1	0	0	1	0	0	0	0	0	0	0	0	0	0	0	0	0	0	0	0	0	0	0	0	2	dispensable
pan_gene_27504	pan_gene_8450	Average_internode_length_(below_ear);Ear_height;Nodes_to_ear	Nodes_to_ear;Photoperiod_growing-degree_days_to_anthesis;Ratio_of_ear_height_to_total_height	0	0	1	0	0	0	0	0	0	0	0	0	0	0	0	0	0	0	0	0	0	0	0	0	0	0	1	private
pan_gene_2751	pan_gene_5478	Anthesis-silking_interval;Nodes_to_ear	Nodes_to_ear	0	0	0	0	0	0	0	0	0	0	0	0	1	0	0	0	0	0	0	0	0	0	0	0	0	0	1	private
pan_gene_2751	pan_gene_9116	Anthesis-silking_interval;Nodes_to_ear	Anthesis-silking_interval;Days_to_silk;Height_above_ear;Leaf_width;Nodes_to_ear	0	0	0	0	0	0	0	0	0	0	0	0	0	0	1	0	0	0	0	1	1	0	0	0	0	0	3	dispensable
pan_gene_27648	pan_gene_8845	Ear_height;Nodes_to_ear;PCA_of_metabolites:_PC1;Ratio_of_ear_height_to_total_height	Anthesis-silking_interval;Chlorophyll_A;Nodes_to_ear	0	0	0	0	0	0	0	0	0	1	0	0	0	0	0	0	0	0	0	0	0	0	0	0	0	0	1	private
pan_gene_2768	pan_gene_2776	Nodes_to_ear;Ratio_of_ear_height_to_total_height	100_Kernel_weight;Days_to_anthesis;Nodes_to_ear	0	0	1	1	1	0	0	1	1	0	0	0	0	1	0	1	0	1	0	0	0	0	1	0	0	0	9	dispensable
pan_gene_2768	pan_gene_32723	Nodes_to_ear;Ratio_of_ear_height_to_total_height	Average_internode_length_(below_ear);Chlorophyll_A;Glutamate;Malate;Nodes_to_ear;Total_amino_acids	0	0	1	0	1	0	0	0	0	0	0	0	0	0	0	0	0	0	0	0	1	0	0	1	0	0	4	dispensable
pan_gene_2769	pan_gene_49	Nodes_to_ear;Ratio_of_ear_height_to_total_height	Nodes_per_plant;Nodes_to_ear	0	0	1	0	0	0	0	1	0	0	0	0	0	0	1	0	0	0	0	0	0	0	0	0	1	1	5	dispensable
pan_gene_2776	pan_gene_8408	100_Kernel_weight;Days_to_anthesis;Nodes_to_ear	Days_to_anthesis;Nodes_to_ear;Starch	0	0	1	1	1	0	1	1	0	0	0	0	1	1	0	1	0	1	0	0	0	1	0	0	0	0	10	dispensable
pan_gene_27831	pan_gene_30882	100_Kernel_weight;Ear_row_number;Nodes_per_plant;Nodes_to_ear;Ratio_of_ear_height_to_total_height	Ear_height;Nodes_to_ear	0	0	1	0	0	0	0	0	0	0	0	0	0	0	0	0	0	0	0	0	0	0	0	0	0	0	1	private
pan_gene_27834	pan_gene_28005	Height_above_ear;Nodes_to_ear	Cob_diameter;Nodes_to_ear;Tassel_length	0	0	1	0	0	0	0	0	0	0	0	0	0	0	0	0	0	0	0	0	0	0	0	0	0	0	1	private
pan_gene_27854	pan_gene_28328	100_Kernel_weight;Ear_height;Ear_row_number;Nodes_to_ear;Photoperiod_growing-degree_days_to_anthesis	Ear_height;Nodes_to_ear;Ratio_of_ear_height_to_total_height	0	0	1	0	0	0	0	0	0	0	0	0	0	0	0	0	0	0	0	0	0	0	0	0	0	0	1	private
pan_gene_27886	pan_gene_7850	Boxcox-transformed_leaf_angle;Nodes_per_plant;Nodes_to_ear	Anthesis-silking_interval;Nodes_to_ear	0	0	1	0	0	0	0	0	1	1	1	0	0	0	0	0	0	1	0	0	0	0	0	0	0	0	5	dispensable
pan_gene_27947	pan_gene_28005	Days_to_silk;Nodes_per_plant;Nodes_to_ear;Starch	Cob_diameter;Nodes_to_ear;Tassel_length	0	0	1	0	0	0	0	0	0	0	0	0	0	0	1	0	1	0	0	1	0	0	0	0	0	0	4	dispensable
pan_gene_27947	pan_gene_29589	Days_to_silk;Nodes_per_plant;Nodes_to_ear;Starch	Days_to_anthesis;Nodes_to_ear;Photoperiod_Growing-degree_days_to_silk	0	0	1	0	0	0	0	1	1	0	1	0	1	0	0	0	0	0	1	0	0	1	0	1	0	0	8	dispensable
pan_gene_27947	pan_gene_96472	Days_to_silk;Nodes_per_plant;Nodes_to_ear;Starch	Nodes_to_ear	0	0	0	0	0	0	0	0	0	0	0	0	0	0	0	0	0	1	0	0	0	0	0	0	0	0	1	private
pan_gene_2803	pan_gene_5517	Height_above_ear;Height_per_day_(until_flowering);Nodes_to_ear;Plant_height	Cob_diameter;Days_to_anthesis;Leaf_length;Nodes_to_ear	0	0	0	0	0	0	0	0	0	0	0	0	0	0	0	0	1	0	1	0	0	0	0	0	0	0	2	dispensable
pan_gene_28243	pan_gene_317	Nodes_to_ear;Ratio_of_ear_height_to_total_height	Days_to_anthesis;Days_to_silk;Ear_height;Nodes_to_ear;Plant_height;Tassel_length	0	0	1	0	1	0	0	0	0	0	0	0	0	0	0	0	0	0	0	0	0	0	0	0	0	0	2	dispensable
pan_gene_28243	pan_gene_66552	Nodes_to_ear;Ratio_of_ear_height_to_total_height	Nodes_per_plant;Nodes_to_ear;Sucrose	0	0	1	0	0	0	0	1	0	0	0	0	0	0	0	0	0	0	0	0	0	0	0	0	0	0	2	dispensable
pan_gene_28244	pan_gene_32724	Nodes_to_ear;Ratio_of_ear_height_to_total_height	Chlorophyll_A;Ear_height;Malate;Nodes_to_ear;Total_amino_acids	0	0	1	0	0	0	0	0	0	0	0	0	0	0	0	0	0	1	0	0	0	0	0	0	0	0	2	dispensable
pan_gene_28244	pan_gene_62341	Nodes_to_ear;Ratio_of_ear_height_to_total_height	Nodes_to_ear;Northern_Leaf_Blight	0	0	1	0	0	0	0	0	0	0	0	0	0	0	0	0	0	0	0	0	0	0	1	0	0	0	2	dispensable
pan_gene_28323	pan_gene_29756	Ear_height;Nodes_above_ear;Nodes_to_ear;Ratio_of_ear_height_to_total_height	Leaf_width;Nodes_per_plant;Nodes_to_ear;Photoperiod_Growing-degree_days_to_silk;Photoperiod_growing-degree_days_to_anthesis	0	0	1	1	0	0	0	0	0	0	0	0	0	0	0	0	0	0	0	0	0	0	0	0	0	0	2	dispensable
pan_gene_28323	pan_gene_4526	Ear_height;Nodes_above_ear;Nodes_to_ear;Ratio_of_ear_height_to_total_height	Nodes_above_ear;Nodes_per_plant;Nodes_to_ear	0	0	1	0	0	0	0	0	1	0	0	0	0	0	0	0	0	0	0	1	0	0	0	0	0	0	3	dispensable
pan_gene_28436	pan_gene_31288	Nodes_to_ear;Stalk_strength	Nodes_to_ear;Photoperiod_Growing-degree_days_to_silk;Tassel_branch_number	0	0	0	0	0	0	0	0	0	0	0	0	0	0	0	0	0	0	0	0	0	1	0	0	0	0	1	private
pan_gene_28436	pan_gene_8682	Nodes_to_ear;Stalk_strength	Nodes_to_ear	0	0	1	0	0	1	0	0	1	0	1	0	1	0	0	0	0	1	1	1	1	1	0	0	0	1	11	near-core
pan_gene_28436	pan_gene_9067	Nodes_to_ear;Stalk_strength	Ear_height;Nodes_to_ear;Plant_height	0	0	1	1	0	0	1	1	1	0	0	0	1	0	0	0	0	0	0	0	0	1	0	0	0	1	8	dispensable
pan_gene_28438	pan_gene_5518	Nodes_to_ear	Boxcox-transformed_leaf_angle;Days_to_anthesis;Ear_height;Nodes_to_ear	0	0	1	0	0	0	0	0	0	0	0	0	0	0	0	0	0	0	0	0	0	0	0	0	0	0	1	private
pan_gene_2902	pan_gene_32526	Nodes_to_ear	Height_per_day_(until_flowering);Nodes_to_ear;Plant_height;Tassel_branch_number	0	0	1	0	1	0	0	0	0	1	0	0	0	0	0	0	0	0	0	0	0	0	0	0	0	0	3	dispensable
pan_gene_2902	pan_gene_7850	Nodes_to_ear	Anthesis-silking_interval;Nodes_to_ear	0	0	1	0	0	0	0	0	0	1	0	0	0	0	0	0	0	0	0	0	0	0	0	0	0	0	2	dispensable
pan_gene_2902	pan_gene_8409	Nodes_to_ear	Days_to_silk;Nodes_per_plant;Nodes_to_ear	0	0	1	0	0	0	0	0	0	0	0	0	0	0	0	0	0	0	0	0	0	0	0	0	0	0	1	private
pan_gene_29032	pan_gene_29844	Nodes_to_ear	100_Kernel_weight;Days_to_anthesis;Nodes_to_ear	0	0	1	0	0	0	0	0	0	0	0	0	0	0	0	0	0	0	0	0	0	0	0	0	0	0	1	private
pan_gene_29032	pan_gene_32526	Nodes_to_ear	Height_per_day_(until_flowering);Nodes_to_ear;Plant_height;Tassel_branch_number	0	0	1	0	1	0	0	0	0	0	0	0	0	0	0	0	0	0	0	0	0	0	0	0	0	0	2	dispensable
pan_gene_29032	pan_gene_9348	Nodes_to_ear	Nodes_to_ear	0	0	1	0	1	1	0	1	0	0	0	0	1	0	1	0	0	0	1	0	1	1	1	1	0	0	11	near-core
pan_gene_29521	pan_gene_29932	Nodes_to_ear	Days_to_silk;Nodes_per_plant;Nodes_to_ear	0	0	1	1	0	0	1	0	1	0	1	0	0	0	0	0	0	0	0	0	1	0	1	1	0	0	8	dispensable
pan_gene_29521	pan_gene_32493	Nodes_to_ear	Ear_row_number;Nodes_to_ear;Tassel_branch_number	0	0	0	0	0	0	0	0	0	0	0	1	0	1	0	0	0	0	0	0	0	0	0	0	0	0	2	dispensable
pan_gene_29521	pan_gene_5519	Nodes_to_ear	Average_internode_length_(below_ear);Cob_diameter;Nodes_per_plant;Nodes_to_ear;Protein	0	0	0	0	0	0	1	0	0	0	0	1	0	0	0	0	0	0	0	0	0	1	0	1	1	0	5	dispensable
pan_gene_29521	pan_gene_8862	Nodes_to_ear	Nodes_to_ear;Ratio_of_ear_height_to_total_height	0	0	1	0	0	0	0	0	1	0	1	0	0	0	0	0	0	0	1	0	1	1	1	1	0	0	8	dispensable
pan_gene_29595	pan_gene_317	Nodes_to_ear;PCA_of_metabolites:_PC1;Photoperiod_Growing-degree_days_to_silk;Photoperiod_growing-degree_days_to_anthesis;Tassel_length	Days_to_anthesis;Days_to_silk;Ear_height;Nodes_to_ear;Plant_height;Tassel_length	0	0	1	1	0	0	0	0	1	0	0	0	0	0	0	0	0	0	0	0	0	0	0	0	0	0	3	dispensable
pan_gene_29595	pan_gene_9067	Nodes_to_ear;PCA_of_metabolites:_PC1;Photoperiod_Growing-degree_days_to_silk;Photoperiod_growing-degree_days_to_anthesis;Tassel_length	Ear_height;Nodes_to_ear;Plant_height	0	0	1	0	0	0	0	0	0	0	1	0	0	0	0	0	0	1	0	0	0	1	1	0	1	0	6	dispensable
pan_gene_29756	pan_gene_4526	Leaf_width;Nodes_per_plant;Nodes_to_ear;Photoperiod_Growing-degree_days_to_silk;Photoperiod_growing-degree_days_to_anthesis	Nodes_above_ear;Nodes_per_plant;Nodes_to_ear	0	0	1	0	0	0	0	0	0	0	0	0	0	0	0	0	0	0	0	0	0	0	0	0	0	0	1	private
pan_gene_29791	pan_gene_30985	Days_to_anthesis;Days_to_silk;Ear_height;Leaf_length;Leaf_width;Nodes_per_plant;Nodes_to_ear	Nodes_to_ear;PCA_of_metabolites:_PC2	0	0	1	0	0	0	0	0	0	0	0	0	0	0	0	0	0	0	0	0	0	0	0	0	0	0	1	private
pan_gene_29844	pan_gene_9348	100_Kernel_weight;Days_to_anthesis;Nodes_to_ear	Nodes_to_ear	0	0	1	0	0	0	1	0	1	0	0	0	0	0	0	0	0	0	0	0	0	0	0	0	0	0	3	dispensable
pan_gene_29905	pan_gene_8450	Days_to_anthesis;Nodes_to_ear	Nodes_to_ear;Photoperiod_growing-degree_days_to_anthesis;Ratio_of_ear_height_to_total_height	0	0	0	0	0	0	1	0	1	1	1	0	1	1	0	1	1	1	0	1	1	0	1	0	0	0	12	near-core
pan_gene_29932	pan_gene_31361	Days_to_silk;Nodes_per_plant;Nodes_to_ear	Nodes_to_ear;Northern_Leaf_Blight;Ratio_of_ear_height_to_total_height	0	0	1	1	0	0	1	0	1	0	1	0	0	0	0	0	0	1	0	0	1	1	1	1	0	1	11	near-core
pan_gene_29932	pan_gene_8399	Days_to_silk;Nodes_per_plant;Nodes_to_ear	Nodes_to_ear	0	0	1	1	0	0	0	0	1	0	1	0	0	0	0	0	0	1	0	0	1	0	0	0	0	1	7	dispensable
pan_gene_29932	pan_gene_8862	Days_to_silk;Nodes_per_plant;Nodes_to_ear	Nodes_to_ear;Ratio_of_ear_height_to_total_height	0	0	1	0	0	0	0	0	1	0	1	0	0	0	0	0	0	1	0	1	1	0	1	1	0	1	9	dispensable
pan_gene_31361	pan_gene_32768	Nodes_to_ear;Northern_Leaf_Blight;Ratio_of_ear_height_to_total_height	Chlorophyll_A;Ear_height;Leaf_length;Nodes_to_ear;Southern_leaf_blight	0	0	1	0	0	1	0	0	1	0	1	1	0	1	1	0	0	0	0	0	1	0	0	0	0	0	8	dispensable
pan_gene_31407	pan_gene_32763	Nodes_to_ear	Chlorophyll_A;Height_per_day_(until_flowering);Nodes_per_plant;Nodes_to_ear;Plant_height	0	0	1	0	0	0	0	0	0	1	1	0	0	0	0	0	0	1	0	1	1	1	1	0	1	1	10	dispensable
pan_gene_31407	pan_gene_7850	Nodes_to_ear	Anthesis-silking_interval;Nodes_to_ear	0	0	1	0	0	0	0	0	0	0	0	0	0	0	0	0	0	0	0	0	0	0	0	0	0	0	1	private
pan_gene_31407	pan_gene_8511	Nodes_to_ear	Nodes_per_plant;Nodes_to_ear	0	0	1	0	1	1	1	0	1	1	1	0	0	0	0	0	0	1	0	0	1	1	1	1	1	1	14	near-core
pan_gene_317	pan_gene_32724	Days_to_anthesis;Days_to_silk;Ear_height;Nodes_to_ear;Plant_height;Tassel_length	Chlorophyll_A;Ear_height;Malate;Nodes_to_ear;Total_amino_acids	0	0	1	0	0	0	0	0	0	0	0	0	0	0	0	0	0	0	0	0	0	0	0	0	0	0	1	private
pan_gene_317	pan_gene_9126	Days_to_anthesis;Days_to_silk;Ear_height;Nodes_to_ear;Plant_height;Tassel_length	Nodes_to_ear	0	0	0	0	0	0	0	0	1	0	0	0	0	1	0	1	0	0	0	0	0	0	0	0	0	0	3	dispensable
pan_gene_32139	pan_gene_8450	Nodes_to_ear	Nodes_to_ear;Photoperiod_growing-degree_days_to_anthesis;Ratio_of_ear_height_to_total_height	0	0	1	0	0	0	0	0	0	0	1	0	1	0	1	1	0	0	0	1	1	0	1	0	1	0	9	dispensable
pan_gene_32139	pan_gene_8829	Nodes_to_ear	Anthesis-silking_interval;Height_above_ear;Nodes_to_ear;Ratio_of_ear_height_to_total_height;Stalk_strength	0	0	1	0	0	0	1	0	0	0	0	0	1	0	0	1	1	1	1	0	0	0	1	0	0	0	8	dispensable
pan_gene_32149	pan_gene_62341	Nodes_to_ear	Nodes_to_ear;Northern_Leaf_Blight	0	0	0	0	0	0	0	0	0	0	0	0	0	0	1	0	0	0	0	0	0	0	1	0	0	0	2	dispensable
pan_gene_32149	pan_gene_9445	Nodes_to_ear	Malate;Nodes_to_ear;PCA_of_metabolites:_PC2	0	0	0	1	0	0	0	0	0	0	0	0	0	0	0	0	0	0	0	0	0	0	0	0	0	0	1	private
pan_gene_32493	pan_gene_8862	Ear_row_number;Nodes_to_ear;Tassel_branch_number	Nodes_to_ear;Ratio_of_ear_height_to_total_height	0	0	0	0	0	0	0	0	0	0	0	0	0	0	0	0	0	0	0	0	0	0	0	0	0	1	1	private
pan_gene_32494	pan_gene_32769	Ear_row_number;Nodes_to_ear;Tassel_branch_number	Chlorophyll_A;Ear_height;Nodes_to_ear;Plant_height	0	0	1	0	0	0	0	0	0	0	0	0	0	0	0	0	0	0	0	0	0	0	0	0	0	0	1	private
pan_gene_32494	pan_gene_5623	Ear_row_number;Nodes_to_ear;Tassel_branch_number	Nodes_to_ear	0	0	1	0	0	0	0	0	0	1	0	0	0	0	0	0	0	0	0	0	0	0	0	0	0	0	2	dispensable
pan_gene_32494	pan_gene_996	Ear_row_number;Nodes_to_ear;Tassel_branch_number	Average_internode_length_(whole_plant);Nodes_to_ear	0	0	1	0	0	0	0	0	0	0	0	0	0	0	0	0	0	0	0	0	0	0	0	0	0	0	1	private
pan_gene_32522	pan_gene_32723	Days_to_anthesis;Nodes_to_ear	Average_internode_length_(below_ear);Chlorophyll_A;Glutamate;Malate;Nodes_to_ear;Total_amino_acids	0	0	1	0	0	1	0	0	0	0	0	0	0	0	1	0	0	0	0	0	0	1	0	0	0	0	4	dispensable
pan_gene_32522	pan_gene_32766	Days_to_anthesis;Nodes_to_ear	Glutamate;Nodes_to_ear;Starch	0	0	1	1	0	1	0	0	0	0	1	0	0	0	0	0	0	0	0	0	0	0	0	0	0	0	4	dispensable
pan_gene_32522	pan_gene_7850	Days_to_anthesis;Nodes_to_ear	Anthesis-silking_interval;Nodes_to_ear	0	0	1	0	0	0	0	0	0	0	0	0	0	0	0	0	0	0	0	0	0	0	0	0	0	0	1	private
pan_gene_32522	pan_gene_8409	Days_to_anthesis;Nodes_to_ear	Days_to_silk;Nodes_per_plant;Nodes_to_ear	0	0	1	0	1	0	0	0	0	1	0	0	0	0	0	0	1	0	0	1	0	1	0	0	1	0	7	dispensable
pan_gene_32522	pan_gene_8653	Days_to_anthesis;Nodes_to_ear	Ear_height;Nodes_to_ear	0	0	1	0	0	0	0	0	0	0	0	0	0	0	0	0	0	0	1	0	0	0	0	0	0	0	2	dispensable
pan_gene_32526	pan_gene_8480	Height_per_day_(until_flowering);Nodes_to_ear;Plant_height;Tassel_branch_number	Nodes_to_ear;Tassel_branch_number	0	0	1	0	0	0	1	0	0	0	0	0	0	0	0	0	0	0	0	0	1	0	0	0	0	0	3	dispensable
pan_gene_32558	pan_gene_98006	Nodes_to_ear	Nodes_per_plant;Nodes_to_ear	0	0	1	0	1	0	1	1	0	1	0	0	0	0	0	1	0	0	0	0	0	0	0	0	1	0	7	dispensable
pan_gene_32705	pan_gene_5623	Boxcox-transformed_leaf_angle;Chlorophyll_A;Days_to_silk;Nodes_per_plant;Nodes_to_ear;Total_amino_acids	Nodes_to_ear	0	0	1	0	0	0	0	0	0	0	0	0	0	0	0	0	0	0	0	0	1	0	0	0	0	1	3	dispensable
pan_gene_32705	pan_gene_8408	Boxcox-transformed_leaf_angle;Chlorophyll_A;Days_to_silk;Nodes_per_plant;Nodes_to_ear;Total_amino_acids	Days_to_anthesis;Nodes_to_ear;Starch	0	0	1	0	1	0	0	1	1	0	0	0	0	1	0	0	0	0	0	0	0	0	1	0	0	0	6	dispensable
pan_gene_32705	pan_gene_8845	Boxcox-transformed_leaf_angle;Chlorophyll_A;Days_to_silk;Nodes_per_plant;Nodes_to_ear;Total_amino_acids	Anthesis-silking_interval;Chlorophyll_A;Nodes_to_ear	0	0	1	0	1	0	1	0	0	1	0	0	0	0	1	0	1	1	0	1	1	0	1	0	0	0	10	dispensable
pan_gene_32705	pan_gene_9067	Boxcox-transformed_leaf_angle;Chlorophyll_A;Days_to_silk;Nodes_per_plant;Nodes_to_ear;Total_amino_acids	Ear_height;Nodes_to_ear;Plant_height	0	0	1	0	0	0	1	1	1	0	0	0	0	0	0	0	1	1	0	1	0	1	1	0	0	1	10	dispensable
pan_gene_32723	pan_gene_5384	Average_internode_length_(below_ear);Chlorophyll_A;Glutamate;Malate;Nodes_to_ear;Total_amino_acids	Nodes_to_ear;Ratio_of_ear_height_to_total_height;Tassel_length	0	0	1	0	0	0	0	1	0	0	0	0	0	0	0	1	0	0	0	0	0	0	0	1	0	0	4	dispensable
pan_gene_32723	pan_gene_5577	Average_internode_length_(below_ear);Chlorophyll_A;Glutamate;Malate;Nodes_to_ear;Total_amino_acids	Nodes_to_ear	0	0	1	1	1	1	0	1	1	0	1	1	1	0	0	1	1	1	1	1	1	0	0	1	0	1	17	near-core
pan_gene_32723	pan_gene_8408	Average_internode_length_(below_ear);Chlorophyll_A;Glutamate;Malate;Nodes_to_ear;Total_amino_acids	Days_to_anthesis;Nodes_to_ear;Starch	0	0	1	0	1	1	0	1	1	0	0	1	0	0	0	1	1	0	1	1	1	1	0	1	0	0	13	near-core
pan_gene_32723	pan_gene_8653	Average_internode_length_(below_ear);Chlorophyll_A;Glutamate;Malate;Nodes_to_ear;Total_amino_acids	Ear_height;Nodes_to_ear	0	0	1	0	0	0	0	1	0	0	0	0	0	0	0	1	0	0	0	0	0	0	0	0	0	0	3	dispensable
pan_gene_32723	pan_gene_95588	Average_internode_length_(below_ear);Chlorophyll_A;Glutamate;Malate;Nodes_to_ear;Total_amino_acids	Fructose;Nodes_per_plant;Nodes_to_ear	0	0	1	0	0	0	0	0	1	0	0	0	0	0	1	0	0	0	0	0	0	0	0	0	0	0	3	dispensable
pan_gene_32724	pan_gene_614	Chlorophyll_A;Ear_height;Malate;Nodes_to_ear;Total_amino_acids	100_Kernel_weight;Nodes_to_ear;Northern_Leaf_Blight	0	0	1	0	0	0	0	0	0	0	0	0	0	0	0	0	0	0	0	0	0	0	0	0	0	0	1	private
pan_gene_32724	pan_gene_62341	Chlorophyll_A;Ear_height;Malate;Nodes_to_ear;Total_amino_acids	Nodes_to_ear;Northern_Leaf_Blight	0	0	1	0	0	0	0	0	0	0	0	0	0	0	1	0	0	0	0	0	0	0	0	0	0	0	2	dispensable
pan_gene_32738	pan_gene_8794	Days_to_anthesis;Days_to_silk;Nodes_per_plant;Nodes_to_ear	Nodes_to_ear;Tassel_length	0	0	1	0	0	0	0	0	0	0	0	1	0	0	0	0	0	0	0	0	0	0	0	0	0	0	2	dispensable
pan_gene_32738	pan_gene_96481	Days_to_anthesis;Days_to_silk;Nodes_per_plant;Nodes_to_ear	Nodes_to_ear;PCA_of_metabolites:_PC2	0	0	0	1	0	0	0	1	0	1	1	1	0	0	0	1	0	0	1	0	0	0	0	0	0	0	7	dispensable
pan_gene_32766	pan_gene_8682	Glutamate;Nodes_to_ear;Starch	Nodes_to_ear	0	0	1	1	1	1	0	0	1	0	1	1	0	0	0	0	0	0	0	0	1	1	1	1	0	0	11	near-core
pan_gene_32769	pan_gene_5623	Chlorophyll_A;Ear_height;Nodes_to_ear;Plant_height	Nodes_to_ear	0	0	1	1	0	1	0	0	0	1	0	0	0	0	0	1	0	0	0	0	0	0	0	0	0	0	5	dispensable
pan_gene_32778	pan_gene_5447	Nodes_to_ear	Average_internode_length_(below_ear);Average_internode_length_(whole_plant);Days_to_anthesis;Ear_height;Nodes_to_ear;Tassel_length	0	0	1	0	1	1	1	0	0	1	0	1	0	0	0	0	1	1	0	0	1	0	1	1	1	1	13	near-core
pan_gene_32778	pan_gene_8652	Nodes_to_ear	Ear_height;Ear_row_number;Nodes_to_ear;Ratio_of_ear_height_to_total_height	0	0	1	0	0	0	0	0	0	0	0	0	0	0	0	0	1	0	0	0	0	0	0	0	0	0	2	dispensable
pan_gene_4244	pan_gene_7178	Nodes_to_ear;Ratio_of_ear_height_to_total_height	Nodes_per_plant;Nodes_to_ear	0	0	1	0	0	0	0	0	0	0	0	0	0	0	0	0	0	0	0	0	0	0	0	0	1	0	2	dispensable
pan_gene_4244	pan_gene_8829	Nodes_to_ear;Ratio_of_ear_height_to_total_height	Anthesis-silking_interval;Height_above_ear;Nodes_to_ear;Ratio_of_ear_height_to_total_height;Stalk_strength	0	0	1	0	1	0	0	0	0	0	0	1	0	0	0	1	0	0	1	0	0	0	0	0	1	0	6	dispensable
pan_gene_44	pan_gene_8463	Nodes_per_plant;Nodes_to_ear	Nodes_to_ear	0	0	1	0	0	0	0	0	0	0	0	0	0	0	0	0	0	0	0	0	0	0	0	0	0	0	1	private
pan_gene_49	pan_gene_8511	Nodes_per_plant;Nodes_to_ear	Nodes_per_plant;Nodes_to_ear	0	0	1	0	0	1	1	0	1	0	1	0	0	0	0	0	0	0	0	0	1	0	1	0	1	0	8	dispensable
pan_gene_5384	pan_gene_5577	Nodes_to_ear;Ratio_of_ear_height_to_total_height;Tassel_length	Nodes_to_ear	0	0	1	1	0	0	0	0	1	0	0	0	0	1	0	1	0	0	0	0	1	0	1	1	0	0	8	dispensable
pan_gene_5384	pan_gene_95588	Nodes_to_ear;Ratio_of_ear_height_to_total_height;Tassel_length	Fructose;Nodes_per_plant;Nodes_to_ear	0	0	1	0	0	0	0	0	0	0	0	0	0	1	0	0	0	0	0	0	0	0	0	0	0	0	2	dispensable
pan_gene_5447	pan_gene_8450	Average_internode_length_(below_ear);Average_internode_length_(whole_plant);Days_to_anthesis;Ear_height;Nodes_to_ear;Tassel_length	Nodes_to_ear;Photoperiod_growing-degree_days_to_anthesis;Ratio_of_ear_height_to_total_height	0	0	1	0	1	0	1	0	0	1	0	1	0	1	0	1	1	1	0	0	1	0	1	1	1	1	14	near-core
pan_gene_5447	pan_gene_9243	Average_internode_length_(below_ear);Average_internode_length_(whole_plant);Days_to_anthesis;Ear_height;Nodes_to_ear;Tassel_length	Nodes_to_ear;Ratio_of_ear_height_to_total_height	0	0	1	0	1	1	1	0	0	1	0	1	0	1	0	1	1	0	1	0	0	0	1	1	1	1	14	near-core
pan_gene_5447	pan_gene_96481	Average_internode_length_(below_ear);Average_internode_length_(whole_plant);Days_to_anthesis;Ear_height;Nodes_to_ear;Tassel_length	Nodes_to_ear;PCA_of_metabolites:_PC2	0	0	0	1	0	0	0	1	1	1	1	1	0	0	1	0	0	1	0	1	0	0	0	0	0	0	9	dispensable
pan_gene_5478	pan_gene_9737	Nodes_to_ear	Nodes_to_ear;Ratio_of_ear_height_to_total_height	0	0	1	0	0	0	0	0	0	0	0	0	0	0	0	0	0	0	0	0	0	0	0	0	0	0	1	private
pan_gene_5519	pan_gene_5616	Average_internode_length_(below_ear);Cob_diameter;Nodes_per_plant;Nodes_to_ear;Protein	Nodes_per_plant;Nodes_to_ear	0	0	0	0	0	0	0	0	0	0	0	1	0	0	0	0	0	0	0	0	0	0	0	0	0	0	1	private
pan_gene_5577	pan_gene_8408	Nodes_to_ear	Days_to_anthesis;Nodes_to_ear;Starch	0	0	1	1	1	1	1	1	1	1	1	1	1	1	0	1	1	0	1	1	1	0	0	1	0	0	18	near-core
pan_gene_5616	pan_gene_62341	Nodes_per_plant;Nodes_to_ear	Nodes_to_ear;Northern_Leaf_Blight	0	0	0	0	0	0	0	0	0	0	0	0	0	0	0	0	0	0	0	0	0	1	1	0	0	0	2	dispensable
pan_gene_5616	pan_gene_8845	Nodes_per_plant;Nodes_to_ear	Anthesis-silking_interval;Chlorophyll_A;Nodes_to_ear	0	0	0	0	0	1	1	0	0	0	0	1	0	0	0	0	0	0	1	1	1	0	1	0	0	0	7	dispensable
pan_gene_5616	pan_gene_9445	Nodes_per_plant;Nodes_to_ear	Malate;Nodes_to_ear;PCA_of_metabolites:_PC2	0	0	0	1	0	0	0	0	0	0	0	0	0	0	0	0	0	0	0	0	0	0	0	0	0	0	1	private
pan_gene_5623	pan_gene_8408	Nodes_to_ear	Days_to_anthesis;Nodes_to_ear;Starch	0	0	1	1	0	1	0	0	1	0	0	0	0	0	0	0	0	0	1	0	0	0	0	0	0	0	5	dispensable
pan_gene_5869	pan_gene_59388	Cob_diameter;Days_to_silk;Nodes_to_ear	Nodes_to_ear	0	0	1	0	0	0	0	0	0	1	0	0	0	0	0	0	0	0	0	0	0	0	0	0	0	0	2	dispensable
pan_gene_5869	pan_gene_98177	Cob_diameter;Days_to_silk;Nodes_to_ear	Nodes_to_ear;Stalk_strength	0	0	1	1	0	1	0	0	1	0	0	0	0	0	0	0	0	0	0	0	0	0	0	0	0	1	5	dispensable
pan_gene_59388	pan_gene_98177	Nodes_to_ear	Nodes_to_ear;Stalk_strength	0	0	1	0	0	0	0	0	0	0	0	0	0	0	0	0	0	0	0	0	0	0	0	0	0	0	1	private
pan_gene_598	pan_gene_6669	Nodes_to_ear	Nodes_per_plant;Nodes_to_ear	0	0	0	0	0	0	0	0	0	0	0	0	1	0	0	0	0	0	0	0	0	0	0	0	0	0	1	private
pan_gene_66552	pan_gene_8511	Nodes_per_plant;Nodes_to_ear;Sucrose	Nodes_per_plant;Nodes_to_ear	0	0	1	0	0	0	0	0	0	0	0	0	0	0	0	0	0	0	0	0	0	0	0	0	0	0	1	private
pan_gene_7178	pan_gene_8652	Nodes_per_plant;Nodes_to_ear	Ear_height;Ear_row_number;Nodes_to_ear;Ratio_of_ear_height_to_total_height	0	0	1	0	0	0	0	0	0	0	0	0	1	0	0	0	0	0	0	0	0	0	0	0	0	0	2	dispensable
pan_gene_7850	pan_gene_8480	Anthesis-silking_interval;Nodes_to_ear	Nodes_to_ear;Tassel_branch_number	0	0	1	0	0	1	1	0	0	1	0	0	0	0	0	0	0	0	0	0	0	0	0	0	0	0	4	dispensable
pan_gene_8652	pan_gene_9438	Ear_height;Ear_row_number;Nodes_to_ear;Ratio_of_ear_height_to_total_height	Nodes_to_ear;Ratio_of_ear_height_to_total_height	0	0	0	0	0	0	0	0	1	0	0	0	0	0	0	0	0	0	0	0	0	0	0	0	0	0	1	private
pan_gene_8682	pan_gene_8862	Nodes_to_ear	Nodes_to_ear;Ratio_of_ear_height_to_total_height	0	0	1	1	1	0	1	1	1	0	1	1	1	1	1	1	0	1	1	1	1	1	1	0	1	1	20	core
pan_gene_8794	pan_gene_96481	Nodes_to_ear;Tassel_length	Nodes_to_ear;PCA_of_metabolites:_PC2	0	0	0	0	0	0	0	0	0	0	0	1	0	0	1	0	0	0	0	1	0	0	0	0	0	0	3	dispensable
pan_gene_8831	pan_gene_96481	Anthesis-silking_interval;Nodes_to_ear;Stalk_strength	Nodes_to_ear;PCA_of_metabolites:_PC2	0	0	0	0	0	0	0	0	0	1	0	0	0	0	0	0	0	0	0	0	0	0	0	0	0	0	1	private
pan_gene_9402	pan_gene_98177	Ear_height;Nodes_above_ear;Nodes_to_ear;PCA_of_metabolites:_PC2	Nodes_to_ear;Stalk_strength	0	0	1	1	0	0	0	0	0	0	0	0	0	0	0	0	0	0	0	0	0	0	0	0	0	0	2	dispensable
pan_gene_9468	pan_gene_98177	Anthesis-silking_interval;Boxcox-transformed_leaf_angle;Nodes_to_ear;PCA_of_metabolites:_PC2	Nodes_to_ear;Stalk_strength	0	0	1	0	0	0	1	0	1	1	0	0	0	0	1	1	0	0	0	0	1	0	0	0	0	1	8	dispensable
pan_gene_10107	pan_gene_18990	Nodes_to_ear	Nodes_to_ear;Photoperiod_Growing-degree_days_to_silk;Plant_height	0	0	0	1	0	0	1	1	1	0	1	0	1	1	0	0	0	0	0	0	0	1	0	1	0	1	10	dispensable
pan_gene_10107	pan_gene_2571	Nodes_to_ear	Nodes_per_plant;Nodes_to_ear;Tassel_branch_number	0	0	0	1	0	0	1	0	0	0	0	0	0	0	0	0	0	1	0	0	0	0	0	0	0	0	3	dispensable
pan_gene_10107	pan_gene_27834	Nodes_to_ear	Height_above_ear;Nodes_to_ear	0	0	0	1	0	0	1	1	1	0	1	0	1	1	0	0	0	0	0	0	0	0	0	0	0	1	8	dispensable
pan_gene_10107	pan_gene_28323	Nodes_to_ear	Ear_height;Nodes_above_ear;Nodes_to_ear;Ratio_of_ear_height_to_total_height	0	0	0	1	0	0	0	0	0	0	0	0	0	0	0	0	0	0	0	0	0	0	0	0	0	0	1	private
pan_gene_10107	pan_gene_29756	Nodes_to_ear	Leaf_width;Nodes_per_plant;Nodes_to_ear;Photoperiod_Growing-degree_days_to_silk;Photoperiod_growing-degree_days_to_anthesis	0	0	0	1	0	0	1	1	1	0	0	0	1	0	0	0	0	1	0	0	0	0	0	0	0	1	7	dispensable
pan_gene_10107	pan_gene_32451	Nodes_to_ear	Cob_diameter;Nodes_above_ear;Nodes_per_plant;Nodes_to_ear;Tassel_length	0	0	0	1	0	0	0	0	0	0	0	0	0	0	0	0	0	0	0	0	0	0	0	0	0	0	1	private
pan_gene_101108	pan_gene_32723	Nodes_to_ear	Average_internode_length_(below_ear);Chlorophyll_A;Glutamate;Malate;Nodes_to_ear;Total_amino_acids	0	0	0	1	0	0	1	0	0	0	1	0	0	0	0	0	0	1	0	0	0	0	0	0	0	0	4	dispensable
pan_gene_101108	pan_gene_8409	Nodes_to_ear	Days_to_silk;Nodes_per_plant;Nodes_to_ear	0	0	0	1	0	0	0	0	0	0	1	0	0	0	0	0	0	0	0	0	0	0	0	0	0	0	2	dispensable
pan_gene_101108	pan_gene_8653	Nodes_to_ear	Ear_height;Nodes_to_ear	0	0	0	1	0	0	0	0	0	0	0	0	0	0	0	0	0	0	0	0	0	0	0	0	0	0	1	private
pan_gene_101108	pan_gene_996	Nodes_to_ear	Average_internode_length_(whole_plant);Nodes_to_ear	0	0	0	1	0	0	0	0	0	0	0	0	0	0	0	0	0	0	0	0	0	0	0	0	0	0	1	private
pan_gene_102098	pan_gene_19123	Nodes_to_ear	Anthesis-silking_interval;Chlorophyll_A;Ear_height;Nodes_to_ear;Tassel_branch_number	0	0	0	1	0	0	0	0	0	0	0	0	0	0	1	0	0	0	1	1	1	0	0	0	1	0	6	dispensable
pan_gene_102141	pan_gene_10829	Average_internode_length_(above_ear);Days_to_anthesis;Days_to_silk;Nodes_above_ear;Nodes_to_ear;Photoperiod_Growing-degree_days_to_silk;Tassel_branch_number	100_Kernel_weight;Nodes_to_ear;Photoperiod_Growing-degree_days_to_silk;Plant_height	0	0	0	1	0	0	0	0	0	0	0	0	0	0	0	0	0	0	0	0	0	0	0	0	0	0	1	private
pan_gene_102141	pan_gene_12016	Average_internode_length_(above_ear);Days_to_anthesis;Days_to_silk;Nodes_above_ear;Nodes_to_ear;Photoperiod_Growing-degree_days_to_silk;Tassel_branch_number	Nodes_per_plant;Nodes_to_ear;Photoperiod_Growing-degree_days_to_silk;Photoperiod_growing-degree_days_to_anthesis;Southern_leaf_blight	0	0	0	1	0	0	0	0	0	0	0	0	0	0	0	0	0	0	0	0	0	0	0	0	0	0	1	private
pan_gene_102141	pan_gene_13825	Average_internode_length_(above_ear);Days_to_anthesis;Days_to_silk;Nodes_above_ear;Nodes_to_ear;Photoperiod_Growing-degree_days_to_silk;Tassel_branch_number	Nodes_to_ear	0	0	0	1	0	0	0	0	0	0	0	0	0	0	0	0	0	0	0	0	0	0	0	0	0	0	1	private
pan_gene_102141	pan_gene_22285	Average_internode_length_(above_ear);Days_to_anthesis;Days_to_silk;Nodes_above_ear;Nodes_to_ear;Photoperiod_Growing-degree_days_to_silk;Tassel_branch_number	Nodes_to_ear	0	0	0	1	0	0	0	0	0	0	0	0	0	0	0	0	0	0	0	0	0	0	0	0	0	0	1	private
pan_gene_102141	pan_gene_25481	Average_internode_length_(above_ear);Days_to_anthesis;Days_to_silk;Nodes_above_ear;Nodes_to_ear;Photoperiod_Growing-degree_days_to_silk;Tassel_branch_number	Ear_height;Nodes_per_plant;Nodes_to_ear	0	0	0	1	0	0	0	0	0	0	0	0	0	0	0	0	0	0	0	0	0	0	0	0	0	0	1	private
pan_gene_102141	pan_gene_2549	Average_internode_length_(above_ear);Days_to_anthesis;Days_to_silk;Nodes_above_ear;Nodes_to_ear;Photoperiod_Growing-degree_days_to_silk;Tassel_branch_number	Nodes_to_ear	0	0	0	1	0	0	0	0	0	0	0	0	0	0	0	0	0	0	0	0	0	0	0	0	0	0	1	private
pan_gene_102141	pan_gene_2568	Average_internode_length_(above_ear);Days_to_anthesis;Days_to_silk;Nodes_above_ear;Nodes_to_ear;Photoperiod_Growing-degree_days_to_silk;Tassel_branch_number	Ear_height;Ear_row_number;Glutamate;Nodes_per_plant;Nodes_to_ear;Plant_height	0	0	0	1	0	0	0	0	0	0	0	0	0	0	0	0	0	0	0	0	0	0	0	0	0	0	1	private
pan_gene_102141	pan_gene_25992	Average_internode_length_(above_ear);Days_to_anthesis;Days_to_silk;Nodes_above_ear;Nodes_to_ear;Photoperiod_Growing-degree_days_to_silk;Tassel_branch_number	Nodes_to_ear	0	0	0	1	0	0	0	0	0	0	0	0	0	0	0	0	0	0	0	0	0	0	0	0	0	0	1	private
pan_gene_102141	pan_gene_26644	Average_internode_length_(above_ear);Days_to_anthesis;Days_to_silk;Nodes_above_ear;Nodes_to_ear;Photoperiod_Growing-degree_days_to_silk;Tassel_branch_number	Anthesis-silking_interval;Ear_height;Nodes_per_plant;Nodes_to_ear	0	0	0	1	0	0	0	0	0	0	0	0	0	0	0	0	0	0	0	0	0	0	0	0	0	0	1	private
pan_gene_102141	pan_gene_2674	Average_internode_length_(above_ear);Days_to_anthesis;Days_to_silk;Nodes_above_ear;Nodes_to_ear;Photoperiod_Growing-degree_days_to_silk;Tassel_branch_number	Days_to_anthesis;Nodes_per_plant;Nodes_to_ear	0	0	0	1	0	0	0	0	0	0	0	0	0	0	0	0	0	0	0	0	0	0	0	0	0	0	1	private
pan_gene_102141	pan_gene_49	Average_internode_length_(above_ear);Days_to_anthesis;Days_to_silk;Nodes_above_ear;Nodes_to_ear;Photoperiod_Growing-degree_days_to_silk;Tassel_branch_number	Nodes_per_plant;Nodes_to_ear	0	0	0	1	0	0	0	0	0	0	0	0	0	0	0	0	0	0	0	0	0	0	0	0	0	0	1	private
pan_gene_102141	pan_gene_5616	Average_internode_length_(above_ear);Days_to_anthesis;Days_to_silk;Nodes_above_ear;Nodes_to_ear;Photoperiod_Growing-degree_days_to_silk;Tassel_branch_number	Nodes_per_plant;Nodes_to_ear	0	0	0	1	0	0	0	0	0	0	0	0	0	0	0	0	0	0	0	0	0	0	0	0	0	0	1	private
pan_gene_102141	pan_gene_9445	Average_internode_length_(above_ear);Days_to_anthesis;Days_to_silk;Nodes_above_ear;Nodes_to_ear;Photoperiod_Growing-degree_days_to_silk;Tassel_branch_number	Malate;Nodes_to_ear;PCA_of_metabolites:_PC2	0	0	0	1	0	0	0	0	0	0	0	0	0	0	0	0	0	0	0	0	0	0	0	0	0	0	1	private
pan_gene_10240	pan_gene_10829	Nodes_to_ear	100_Kernel_weight;Nodes_to_ear;Photoperiod_Growing-degree_days_to_silk;Plant_height	0	0	0	1	0	0	0	0	0	0	0	0	0	0	0	0	0	0	0	0	0	0	0	0	0	0	1	private
pan_gene_10240	pan_gene_21142	Nodes_to_ear	Nodes_to_ear;Ratio_of_ear_height_to_total_height;Tassel_length	0	0	0	1	0	0	0	0	0	0	0	0	0	0	0	0	0	0	0	0	0	0	0	0	0	0	1	private
pan_gene_10240	pan_gene_2540	Nodes_to_ear	Nodes_to_ear	0	0	0	1	0	0	0	0	0	0	1	0	0	0	0	0	0	0	0	0	0	0	0	0	0	0	2	dispensable
pan_gene_10240	pan_gene_27410	Nodes_to_ear	Nodes_to_ear	0	0	0	1	0	0	0	0	0	0	1	0	0	0	0	0	0	0	0	0	0	0	0	0	0	0	2	dispensable
pan_gene_10240	pan_gene_29522	Nodes_to_ear	Nodes_to_ear	0	0	0	1	0	0	0	0	0	0	0	0	0	0	0	0	0	0	0	0	0	0	0	0	0	0	1	private
pan_gene_10240	pan_gene_29595	Nodes_to_ear	Nodes_to_ear;PCA_of_metabolites:_PC1;Photoperiod_Growing-degree_days_to_silk;Photoperiod_growing-degree_days_to_anthesis;Tassel_length	0	0	0	1	0	0	0	0	0	0	0	0	0	0	0	0	0	0	0	0	0	0	0	0	0	0	1	private
pan_gene_10240	pan_gene_31361	Nodes_to_ear	Nodes_to_ear;Northern_Leaf_Blight;Ratio_of_ear_height_to_total_height	0	0	0	1	0	0	0	0	0	0	0	0	0	0	0	0	0	0	0	0	0	0	0	0	0	0	1	private
pan_gene_10240	pan_gene_32149	Nodes_to_ear	Nodes_to_ear	0	0	0	1	0	0	0	0	0	0	0	0	0	0	0	0	0	0	0	0	0	0	0	0	0	0	1	private
pan_gene_10240	pan_gene_32704	Nodes_to_ear	Days_to_anthesis;Ear_height;Nodes_per_plant;Nodes_to_ear;Starch	0	0	0	1	0	0	0	0	0	0	0	0	0	0	0	0	0	0	0	0	0	0	0	0	0	0	1	private
pan_gene_10240	pan_gene_32766	Nodes_to_ear	Glutamate;Nodes_to_ear;Starch	0	0	0	1	0	0	0	0	0	0	0	0	0	0	0	0	0	0	0	0	0	0	0	0	0	0	1	private
pan_gene_10240	pan_gene_49	Nodes_to_ear	Nodes_per_plant;Nodes_to_ear	0	0	0	1	0	0	0	0	0	0	0	0	0	0	0	0	0	0	0	0	0	0	0	0	0	0	1	private
pan_gene_10240	pan_gene_97998	Nodes_to_ear	Ear_height;Nodes_to_ear;Ratio_of_ear_height_to_total_height;Tassel_length	0	0	0	1	0	0	0	0	0	0	0	0	0	0	0	0	0	0	0	0	0	0	0	0	0	0	1	private
pan_gene_10240	pan_gene_98789	Nodes_to_ear	Nodes_to_ear;Total_amino_acids	0	0	0	1	0	0	0	0	0	0	0	0	0	0	0	0	0	0	0	0	0	0	0	0	0	0	1	private
pan_gene_102427	pan_gene_32139	Nodes_to_ear;Ratio_of_ear_height_to_total_height	Nodes_to_ear	0	0	0	1	0	0	0	0	0	0	1	0	0	0	0	0	0	0	0	0	0	0	0	0	0	0	2	dispensable
pan_gene_10274	pan_gene_19138	Nodes_to_ear	Boxcox-transformed_leaf_angle;Height_per_day_(until_flowering);Nodes_to_ear	0	0	0	1	0	0	0	0	0	0	0	0	0	1	0	0	0	0	0	0	0	0	0	0	1	0	3	dispensable
pan_gene_10274	pan_gene_9382	Nodes_to_ear	Nodes_per_plant;Nodes_to_ear;Starch	0	0	0	1	0	0	0	0	0	0	0	0	0	0	0	0	0	0	0	0	0	0	0	0	0	0	1	private
pan_gene_103511	pan_gene_19138	Average_internode_length_(below_ear);Nodes_to_ear;Total_amino_acids	Boxcox-transformed_leaf_angle;Height_per_day_(until_flowering);Nodes_to_ear	0	0	0	1	0	0	0	0	0	0	0	0	0	0	0	0	0	0	0	0	0	0	0	0	0	0	1	private
pan_gene_1054	pan_gene_22278	Days_to_silk;Nodes_per_plant;Nodes_to_ear;PCA_of_metabolites:_PC2	Average_internode_length_(above_ear);Average_internode_length_(whole_plant);Leaf_width;Nodes_per_plant;Nodes_to_ear	0	0	0	1	0	0	0	0	0	0	0	0	0	0	0	0	0	0	0	0	0	0	0	0	0	0	1	private
pan_gene_1054	pan_gene_2707	Days_to_silk;Nodes_per_plant;Nodes_to_ear;PCA_of_metabolites:_PC2	Anthesis-silking_interval;Ear_row_number;Nodes_to_ear	0	0	0	1	0	0	0	0	0	0	0	0	0	0	0	0	0	0	0	0	0	0	0	0	0	0	1	private
pan_gene_1054	pan_gene_27711	Days_to_silk;Nodes_per_plant;Nodes_to_ear;PCA_of_metabolites:_PC2	Boxcox-transformed_leaf_angle;Nodes_to_ear;Photoperiod_Growing-degree_days_to_silk;Photoperiod_growing-degree_days_to_anthesis;Stalk_strength;Tassel_branch_number	0	0	0	1	0	0	0	0	0	0	0	0	0	0	0	0	0	0	0	0	0	0	0	0	0	0	1	private
pan_gene_1058	pan_gene_10973	Days_to_anthesis;Nodes_to_ear;PCA_of_metabolites:_PC2	Nodes_to_ear;Ratio_of_ear_height_to_total_height	0	0	0	1	0	0	0	0	1	0	0	0	0	0	0	0	0	0	0	0	0	0	0	0	0	0	2	dispensable
pan_gene_1058	pan_gene_32558	Days_to_anthesis;Nodes_to_ear;PCA_of_metabolites:_PC2	Nodes_to_ear	0	0	0	1	0	0	0	0	0	0	0	0	0	0	0	0	0	0	0	0	0	0	0	0	0	0	1	private
pan_gene_1058	pan_gene_996	Days_to_anthesis;Nodes_to_ear;PCA_of_metabolites:_PC2	Average_internode_length_(whole_plant);Nodes_to_ear	0	0	0	1	0	0	0	0	0	0	1	0	0	0	0	0	0	0	0	0	0	0	0	1	0	0	3	dispensable
pan_gene_10686	pan_gene_22420	Average_internode_length_(whole_plant);Boxcox-transformed_leaf_angle;Height_per_day_(until_flowering);Nodes_to_ear;Plant_height	Nodes_to_ear	0	0	0	1	0	0	0	0	0	0	0	0	0	0	0	0	0	0	0	0	0	0	0	0	0	0	1	private
pan_gene_10686	pan_gene_25713	Average_internode_length_(whole_plant);Boxcox-transformed_leaf_angle;Height_per_day_(until_flowering);Nodes_to_ear;Plant_height	Nodes_to_ear	0	0	0	1	1	0	0	0	1	0	0	0	0	1	0	0	0	0	0	0	0	0	0	0	0	0	4	dispensable
pan_gene_10717	pan_gene_10973	Boxcox-transformed_leaf_angle;Days_to_anthesis;Nodes_per_plant;Nodes_to_ear;Tassel_branch_number	Nodes_to_ear;Ratio_of_ear_height_to_total_height	0	0	0	1	1	0	0	0	0	0	0	0	0	0	0	0	0	0	0	0	0	0	0	0	0	0	2	dispensable
pan_gene_10717	pan_gene_22281	Boxcox-transformed_leaf_angle;Days_to_anthesis;Nodes_per_plant;Nodes_to_ear;Tassel_branch_number	Nodes_to_ear	0	0	0	0	0	0	0	0	0	0	0	0	0	1	0	0	0	0	0	0	0	0	0	0	0	0	1	private
pan_gene_10717	pan_gene_26392	Boxcox-transformed_leaf_angle;Days_to_anthesis;Nodes_per_plant;Nodes_to_ear;Tassel_branch_number	Nodes_to_ear;Tassel_length	0	0	0	1	0	0	0	1	0	0	0	0	0	1	0	1	0	0	0	0	1	0	0	0	0	0	5	dispensable
pan_gene_10717	pan_gene_26511	Boxcox-transformed_leaf_angle;Days_to_anthesis;Nodes_per_plant;Nodes_to_ear;Tassel_branch_number	Boxcox-transformed_leaf_angle;Nodes_to_ear	0	0	0	1	0	0	0	1	0	1	0	0	0	0	0	0	0	0	0	0	0	0	0	0	0	0	3	dispensable
pan_gene_10717	pan_gene_2768	Boxcox-transformed_leaf_angle;Days_to_anthesis;Nodes_per_plant;Nodes_to_ear;Tassel_branch_number	Nodes_to_ear;Ratio_of_ear_height_to_total_height	0	0	0	1	0	0	0	0	1	0	0	0	0	1	0	1	0	1	0	0	0	0	0	0	0	0	5	dispensable
pan_gene_10717	pan_gene_28328	Boxcox-transformed_leaf_angle;Days_to_anthesis;Nodes_per_plant;Nodes_to_ear;Tassel_branch_number	Ear_height;Nodes_to_ear;Ratio_of_ear_height_to_total_height	0	0	0	1	0	0	0	0	0	0	0	0	0	0	0	0	0	0	0	0	0	0	0	0	0	0	1	private
pan_gene_10717	pan_gene_32769	Boxcox-transformed_leaf_angle;Days_to_anthesis;Nodes_per_plant;Nodes_to_ear;Tassel_branch_number	Chlorophyll_A;Ear_height;Nodes_to_ear;Plant_height	0	0	0	1	0	0	0	0	1	0	0	0	0	0	0	0	0	0	0	0	0	0	0	0	0	0	2	dispensable
pan_gene_10717	pan_gene_60	Boxcox-transformed_leaf_angle;Days_to_anthesis;Nodes_per_plant;Nodes_to_ear;Tassel_branch_number	Nodes_to_ear	0	0	0	1	1	0	0	0	0	0	0	0	0	0	0	1	0	0	0	0	0	0	0	0	0	0	3	dispensable
pan_gene_10717	pan_gene_79955	Boxcox-transformed_leaf_angle;Days_to_anthesis;Nodes_per_plant;Nodes_to_ear;Tassel_branch_number	Days_to_anthesis;Days_to_silk;Nodes_per_plant;Nodes_to_ear	0	0	0	1	1	0	0	1	1	0	0	0	0	0	0	1	0	0	0	0	0	0	0	0	0	0	5	dispensable
pan_gene_10717	pan_gene_8408	Boxcox-transformed_leaf_angle;Days_to_anthesis;Nodes_per_plant;Nodes_to_ear;Tassel_branch_number	Days_to_anthesis;Nodes_to_ear;Starch	0	0	0	1	1	0	0	1	0	0	0	0	0	1	0	1	0	1	0	0	0	0	0	0	0	0	6	dispensable
pan_gene_10739	pan_gene_10973	Nodes_to_ear	Nodes_to_ear;Ratio_of_ear_height_to_total_height	0	0	0	1	1	0	0	0	0	0	0	0	0	1	0	0	0	0	0	0	0	0	0	0	0	0	3	dispensable
pan_gene_10739	pan_gene_14498	Nodes_to_ear	Nodes_to_ear	0	0	0	1	0	0	0	0	0	0	0	0	0	0	0	0	0	0	0	0	0	0	0	0	0	0	1	private
pan_gene_10739	pan_gene_18180	Nodes_to_ear	Average_internode_length_(below_ear);Nodes_to_ear	0	0	0	1	1	1	0	1	0	0	0	0	0	0	0	0	0	0	0	0	0	0	0	0	0	0	4	dispensable
pan_gene_10739	pan_gene_19141	Nodes_to_ear	Average_internode_length_(below_ear);Height_per_day_(until_flowering);Nodes_to_ear	0	0	0	1	0	0	0	1	0	0	0	0	0	0	0	0	0	0	0	0	0	0	0	0	0	0	2	dispensable
pan_gene_10739	pan_gene_22284	Nodes_to_ear	Days_to_silk;Nodes_to_ear	0	0	0	1	0	1	0	0	0	0	0	0	0	0	0	0	0	0	0	0	0	0	0	0	0	0	2	dispensable
pan_gene_10739	pan_gene_22522	Nodes_to_ear	100_Kernel_weight;Leaf_width;Nodes_to_ear	0	0	0	1	0	0	0	0	0	0	0	0	0	0	0	0	0	0	0	0	0	0	0	0	0	0	1	private
pan_gene_10739	pan_gene_22878	Nodes_to_ear	Height_above_ear;Nodes_to_ear	0	0	0	1	0	0	0	0	1	0	0	0	0	1	0	0	0	0	0	0	0	0	0	0	0	0	3	dispensable
pan_gene_10739	pan_gene_25351	Nodes_to_ear	Nodes_to_ear	0	0	0	1	0	1	0	1	0	0	0	0	0	0	0	0	0	0	0	0	0	0	0	0	0	0	3	dispensable
pan_gene_10739	pan_gene_2572	Nodes_to_ear	Nodes_per_plant;Nodes_to_ear	0	0	0	1	1	0	0	0	0	0	0	0	0	0	0	0	0	0	0	0	0	0	0	0	0	0	2	dispensable
pan_gene_10739	pan_gene_2575	Nodes_to_ear	Height_above_ear;Height_per_day_(until_flowering);Nodes_to_ear	0	0	0	1	1	0	0	0	0	0	0	0	0	0	0	0	0	0	0	0	0	0	0	0	0	0	2	dispensable
pan_gene_10739	pan_gene_26511	Nodes_to_ear	Boxcox-transformed_leaf_angle;Nodes_to_ear	0	0	0	1	0	0	0	1	0	0	0	0	0	0	0	0	0	0	0	0	0	0	0	0	0	0	2	dispensable
pan_gene_10739	pan_gene_28328	Nodes_to_ear	Ear_height;Nodes_to_ear;Ratio_of_ear_height_to_total_height	0	0	0	1	0	0	0	0	0	0	0	0	0	0	0	0	0	0	0	0	0	0	0	0	0	0	1	private
pan_gene_10739	pan_gene_28436	Nodes_to_ear	Nodes_to_ear;Stalk_strength	0	0	0	1	0	0	0	0	0	0	0	0	0	0	0	0	0	0	0	0	0	0	0	0	0	0	1	private
pan_gene_10739	pan_gene_32769	Nodes_to_ear	Chlorophyll_A;Ear_height;Nodes_to_ear;Plant_height	0	0	0	1	1	0	0	0	0	0	0	0	0	0	0	0	0	0	0	0	0	0	0	0	0	0	2	dispensable
pan_gene_10739	pan_gene_60	Nodes_to_ear	Nodes_to_ear	0	0	0	1	0	0	0	0	0	0	0	0	0	0	0	1	0	0	0	0	0	0	0	0	0	0	2	dispensable
pan_gene_10739	pan_gene_79955	Nodes_to_ear	Days_to_anthesis;Days_to_silk;Nodes_per_plant;Nodes_to_ear	0	0	0	1	0	0	0	0	0	0	0	0	0	0	0	0	0	0	0	0	0	0	0	0	0	0	1	private
pan_gene_10739	pan_gene_8408	Nodes_to_ear	Days_to_anthesis;Nodes_to_ear;Starch	0	0	0	1	1	0	0	1	0	0	0	0	0	0	0	0	0	0	0	0	0	0	0	0	0	0	3	dispensable
pan_gene_10816	pan_gene_9382	Average_internode_length_(whole_plant);Nodes_to_ear	Nodes_per_plant;Nodes_to_ear;Starch	0	0	0	1	0	0	0	0	0	0	0	0	0	0	0	0	0	0	0	0	0	0	0	0	0	0	1	private
pan_gene_10824	pan_gene_18973	Ear_height;Nodes_to_ear;Photoperiod_Growing-degree_days_to_silk;Plant_height	Nodes_to_ear	0	0	0	1	0	1	0	0	0	0	0	0	1	0	0	0	0	0	0	1	0	0	0	0	0	0	4	dispensable
pan_gene_10824	pan_gene_28244	Ear_height;Nodes_to_ear;Photoperiod_Growing-degree_days_to_silk;Plant_height	Nodes_to_ear;Ratio_of_ear_height_to_total_height	0	0	0	1	0	0	0	0	1	0	0	0	0	0	0	0	0	0	0	0	0	0	0	0	0	0	2	dispensable
pan_gene_10829	pan_gene_11920	100_Kernel_weight;Nodes_to_ear;Photoperiod_Growing-degree_days_to_silk;Plant_height	Ear_height;Nodes_per_plant;Nodes_to_ear;Tassel_branch_number;Total_amino_acids	0	0	0	1	1	0	0	0	1	0	0	0	0	1	0	0	0	0	0	0	0	0	0	0	0	0	4	dispensable
pan_gene_10829	pan_gene_11933	100_Kernel_weight;Nodes_to_ear;Photoperiod_Growing-degree_days_to_silk;Plant_height	Average_internode_length_(above_ear);Nodes_per_plant;Nodes_to_ear	0	0	0	1	0	0	0	0	0	1	1	1	0	0	0	0	0	1	0	0	0	0	1	0	0	1	7	dispensable
pan_gene_10829	pan_gene_12016	100_Kernel_weight;Nodes_to_ear;Photoperiod_Growing-degree_days_to_silk;Plant_height	Nodes_per_plant;Nodes_to_ear;Photoperiod_Growing-degree_days_to_silk;Photoperiod_growing-degree_days_to_anthesis;Southern_leaf_blight	0	0	0	1	1	0	0	0	1	0	0	0	0	0	0	0	0	0	0	0	0	0	0	0	0	0	3	dispensable
pan_gene_10829	pan_gene_18407	100_Kernel_weight;Nodes_to_ear;Photoperiod_Growing-degree_days_to_silk;Plant_height	Nodes_to_ear	0	0	0	1	1	1	0	0	0	1	0	0	0	0	0	0	0	0	1	0	0	0	1	0	0	0	6	dispensable
pan_gene_10829	pan_gene_18989	100_Kernel_weight;Nodes_to_ear;Photoperiod_Growing-degree_days_to_silk;Plant_height	Boxcox-transformed_leaf_angle;Nodes_to_ear	0	0	0	0	0	0	0	0	0	0	0	0	0	0	0	0	0	1	0	0	0	0	0	0	0	0	1	private
pan_gene_10829	pan_gene_19123	100_Kernel_weight;Nodes_to_ear;Photoperiod_Growing-degree_days_to_silk;Plant_height	Anthesis-silking_interval;Chlorophyll_A;Ear_height;Nodes_to_ear;Tassel_branch_number	0	0	0	1	0	0	0	0	0	0	0	0	0	0	0	0	0	0	0	0	0	0	0	0	0	0	1	private
pan_gene_10829	pan_gene_22285	100_Kernel_weight;Nodes_to_ear;Photoperiod_Growing-degree_days_to_silk;Plant_height	Nodes_to_ear	0	0	0	1	1	1	0	0	0	0	0	0	0	0	0	0	0	0	0	0	0	0	0	0	0	0	3	dispensable
pan_gene_10829	pan_gene_2540	100_Kernel_weight;Nodes_to_ear;Photoperiod_Growing-degree_days_to_silk;Plant_height	Nodes_to_ear	0	0	0	1	1	1	0	0	1	0	0	1	0	0	0	0	0	0	0	0	0	1	1	0	0	0	7	dispensable
pan_gene_10829	pan_gene_25481	100_Kernel_weight;Nodes_to_ear;Photoperiod_Growing-degree_days_to_silk;Plant_height	Ear_height;Nodes_per_plant;Nodes_to_ear	0	0	0	1	1	1	0	0	0	0	0	1	0	0	0	1	0	1	0	0	0	0	0	1	1	0	8	dispensable
pan_gene_10829	pan_gene_2568	100_Kernel_weight;Nodes_to_ear;Photoperiod_Growing-degree_days_to_silk;Plant_height	Ear_height;Ear_row_number;Glutamate;Nodes_per_plant;Nodes_to_ear;Plant_height	0	0	0	1	1	1	0	1	0	0	0	1	0	1	0	0	1	1	1	0	0	1	1	1	1	0	13	near-core
pan_gene_10829	pan_gene_25992	100_Kernel_weight;Nodes_to_ear;Photoperiod_Growing-degree_days_to_silk;Plant_height	Nodes_to_ear	0	0	0	1	0	0	0	0	0	0	0	0	0	0	0	0	0	0	1	0	0	0	0	0	0	0	2	dispensable
pan_gene_10829	pan_gene_26541	100_Kernel_weight;Nodes_to_ear;Photoperiod_Growing-degree_days_to_silk;Plant_height	Glucose;Nodes_to_ear	0	0	0	0	0	1	0	0	0	0	0	0	0	0	0	0	0	0	0	0	0	0	0	0	0	1	2	dispensable
pan_gene_10829	pan_gene_2674	100_Kernel_weight;Nodes_to_ear;Photoperiod_Growing-degree_days_to_silk;Plant_height	Days_to_anthesis;Nodes_per_plant;Nodes_to_ear	0	0	0	1	1	1	0	0	1	0	0	0	0	0	0	0	0	1	0	1	0	1	0	1	0	0	8	dispensable
pan_gene_10829	pan_gene_27410	100_Kernel_weight;Nodes_to_ear;Photoperiod_Growing-degree_days_to_silk;Plant_height	Nodes_to_ear	0	0	0	1	0	0	0	0	0	0	0	0	0	0	0	0	0	0	0	0	0	0	0	0	0	0	1	private
pan_gene_10829	pan_gene_2750	100_Kernel_weight;Nodes_to_ear;Photoperiod_Growing-degree_days_to_silk;Plant_height	Anthesis-silking_interval;Nodes_to_ear	0	0	0	1	0	1	0	0	1	0	0	1	0	0	0	0	0	0	0	0	0	0	1	1	0	0	6	dispensable
pan_gene_10829	pan_gene_29595	100_Kernel_weight;Nodes_to_ear;Photoperiod_Growing-degree_days_to_silk;Plant_height	Nodes_to_ear;PCA_of_metabolites:_PC1;Photoperiod_Growing-degree_days_to_silk;Photoperiod_growing-degree_days_to_anthesis;Tassel_length	0	0	0	1	0	0	0	0	0	0	0	0	0	0	0	0	0	0	0	0	0	0	0	0	0	0	1	private
pan_gene_10829	pan_gene_32149	100_Kernel_weight;Nodes_to_ear;Photoperiod_Growing-degree_days_to_silk;Plant_height	Nodes_to_ear	0	0	0	1	0	0	0	0	0	0	0	0	0	0	0	0	0	0	0	0	0	0	0	0	0	0	1	private
pan_gene_10829	pan_gene_5616	100_Kernel_weight;Nodes_to_ear;Photoperiod_Growing-degree_days_to_silk;Plant_height	Nodes_per_plant;Nodes_to_ear	0	0	0	1	0	0	0	0	0	0	0	0	0	0	0	0	0	0	0	0	0	0	0	0	0	0	1	private
pan_gene_10829	pan_gene_59388	100_Kernel_weight;Nodes_to_ear;Photoperiod_Growing-degree_days_to_silk;Plant_height	Nodes_to_ear	0	0	0	1	0	1	0	0	1	0	0	0	0	0	0	0	0	0	0	0	1	0	0	1	0	0	5	dispensable
pan_gene_10829	pan_gene_67923	100_Kernel_weight;Nodes_to_ear;Photoperiod_Growing-degree_days_to_silk;Plant_height	Nodes_to_ear	0	0	0	0	0	0	0	0	0	0	0	1	0	0	0	0	0	0	0	0	0	0	0	0	0	0	1	private
[truncated: 5,241 more rows]
