# Supplementary material for: Co-expression pan-network reveals genes involved in complex traits within maize pan-genome
Source: BMC Plant Biol. 2022 Dec 19;22:595. doi: 10.1186/s12870-022-03985-z (PMC9762053; doi:10.1186/s12870-022-03985-z)
Supplement: Supplementary file 7 — Additional file 7. [file 12870_2022_3985_MOESM7_ESM.zip › SupplementaryData5/Fructose.pannetwork.csv]

gene1	gene2	trait1	trait2	B73	B97	CML103	CML228	CML247	CML277	CML322	CML333	CML52	CML69	HP301	IL14H	Ki11	Ki3	Ky21	M162W	M37W	Mo18W	MS71	NC350	NC358	Oh43	Oh7b	P39	Tx303	Tzi8	sum	sub-category
pan_gene_10073	pan_gene_37626	Fructose	Fructose;Sucrose;Total_amino_acids	1	0	0	0	0	0	0	0	0	0	0	0	0	0	0	0	0	0	0	0	0	0	0	0	0	0	1	private
pan_gene_1030	pan_gene_19300	Fructose	Days_to_anthesis;Fructose;PCA_of_metabolites:_PC1;PCA_of_metabolites:_PC2;Starch;Total_amino_acids	1	0	0	0	1	0	0	0	0	0	0	0	0	0	0	0	0	0	0	0	0	1	0	0	1	0	4	dispensable
pan_gene_1036	pan_gene_25066	Days_to_silk;Fructose;Photoperiod_growing-degree_days_to_anthesis	Boxcox-transformed_leaf_angle;Fructose;Leaf_width	1	0	0	0	0	0	0	0	0	0	0	0	0	0	0	0	0	0	0	0	0	0	0	0	0	0	1	private
pan_gene_1037	pan_gene_10812	Fructose	Boxcox-transformed_leaf_angle;Ear_height;Fructose;Leaf_width;Tassel_branch_number	0	0	0	1	0	0	0	0	1	0	0	0	0	0	0	0	0	0	0	0	0	0	0	0	0	0	2	dispensable
pan_gene_11387	pan_gene_22816	Fructose	Fructose;PCA_of_metabolites:_PC2;Starch	0	0	0	0	0	0	0	0	0	0	0	0	0	0	0	1	0	0	0	0	0	0	0	0	0	0	1	private
pan_gene_14118	pan_gene_5100	Fructose;Height_per_day_(until_flowering);Tassel_length	Fructose;Tassel_branch_number	1	0	1	1	0	0	0	0	0	0	0	0	0	0	0	1	0	1	0	0	0	0	0	0	0	1	6	dispensable
pan_gene_14443	pan_gene_22816	Fructose;Malate;Nodes_above_ear	Fructose;PCA_of_metabolites:_PC2;Starch	1	1	0	1	1	1	1	0	1	0	0	0	0	0	0	0	0	0	0	0	0	0	0	0	1	0	8	dispensable
pan_gene_14443	pan_gene_5263	Fructose;Malate;Nodes_above_ear	Fructose;Height_per_day_(until_flowering)	1	0	0	1	1	0	0	0	0	0	0	0	0	0	1	0	0	0	0	0	0	0	0	0	0	0	4	dispensable
pan_gene_14497	pan_gene_5248	Fructose;Nodes_to_ear	Fructose	1	0	0	0	0	0	0	0	0	0	0	0	0	0	0	0	0	0	0	0	0	0	0	0	0	0	1	private
pan_gene_19325	pan_gene_19359	Anthesis-silking_interval;Fructose	Fructose;Height_above_ear;Nitrate	1	0	1	0	1	1	0	0	1	1	1	0	0	0	1	1	1	1	1	1	1	0	1	0	0	1	16	near-core
pan_gene_19326	pan_gene_5106	Fructose	Fructose;Starch	1	0	0	1	1	0	0	0	1	1	0	0	0	1	0	0	1	1	0	0	1	0	0	0	0	1	10	dispensable
pan_gene_22837	pan_gene_28548	Fructose;Height_above_ear;Starch	Fructose	0	0	1	0	1	0	0	0	0	1	0	0	0	0	0	0	0	0	0	0	0	0	0	1	1	0	5	dispensable
pan_gene_22837	pan_gene_9018	Fructose;Height_above_ear;Starch	Average_internode_length_(below_ear);Fructose	0	0	1	0	0	0	0	0	0	1	0	0	0	0	0	0	0	0	0	0	0	0	0	0	1	0	3	dispensable
pan_gene_22960	pan_gene_30813	Fructose	Fructose	1	0	0	0	0	0	0	0	0	0	0	0	0	0	0	0	0	0	0	0	0	0	0	0	0	0	1	private
pan_gene_22965	pan_gene_27422	Fructose	Fructose	1	1	1	0	0	0	1	1	0	0	1	0	1	1	0	0	1	1	1	0	1	0	1	0	1	0	14	near-core
pan_gene_25373	pan_gene_30972	Fructose;Nodes_to_ear;Photoperiod_growing-degree_days_to_anthesis	Fructose;Nodes_per_plant;Tassel_branch_number;Total_amino_acids	0	0	0	0	0	0	0	0	0	0	0	0	0	0	0	1	0	0	0	0	0	0	0	0	0	0	1	private
pan_gene_28395	pan_gene_29556	Fructose	Fructose;Tassel_branch_number	1	0	0	0	0	0	0	0	0	0	0	0	0	0	0	0	0	0	0	0	0	0	0	0	0	0	1	private
pan_gene_28548	pan_gene_5103	Fructose	Cob_diameter;Fructose;PCA_of_metabolites:_PC2;Starch;Tassel_branch_number	1	0	0	0	0	0	0	0	0	0	0	1	0	0	0	0	0	0	0	0	1	0	0	0	0	0	3	dispensable
pan_gene_28548	pan_gene_9018	Fructose	Average_internode_length_(below_ear);Fructose	0	0	0	0	0	0	1	1	0	1	0	0	1	0	0	1	0	0	0	0	0	0	0	0	0	0	5	dispensable
pan_gene_5125	pan_gene_95588	Fructose	Fructose;Nodes_per_plant;Nodes_to_ear	1	0	0	0	0	0	0	0	0	0	0	0	0	0	0	0	0	0	0	0	0	0	0	0	0	0	1	private
pan_gene_5263	pan_gene_8929	Fructose;Height_per_day_(until_flowering)	Fructose	1	0	0	0	0	0	0	0	0	0	0	0	0	0	0	0	0	0	0	0	0	0	0	0	0	0	1	private
pan_gene_101444	pan_gene_25373	Fructose	Fructose;Nodes_to_ear;Photoperiod_growing-degree_days_to_anthesis	0	1	0	0	0	0	0	0	0	0	0	0	0	0	0	0	0	0	0	0	0	0	0	0	0	0	1	private
pan_gene_14443	pan_gene_5248	Fructose;Malate;Nodes_above_ear	Fructose	0	1	0	1	0	0	0	0	1	0	0	0	0	0	0	0	0	0	0	0	0	0	0	0	0	0	3	dispensable
pan_gene_14467	pan_gene_5125	Days_to_anthesis;Fructose	Fructose	0	0	0	0	1	0	0	0	0	1	0	0	0	0	1	0	0	0	0	1	0	0	0	0	0	0	4	dispensable
pan_gene_14467	pan_gene_5248	Days_to_anthesis;Fructose	Fructose	0	0	0	0	1	0	0	0	0	0	0	0	0	0	1	0	0	0	0	0	0	0	0	0	0	0	2	dispensable
pan_gene_19359	pan_gene_97202	Fructose;Height_above_ear;Nitrate	Fructose;Glucose;Malate;Nodes_per_plant;Total_amino_acids	0	1	0	0	0	0	0	0	1	0	0	1	0	1	1	1	0	0	1	0	0	1	1	1	1	1	12	near-core
pan_gene_22816	pan_gene_5248	Fructose;PCA_of_metabolites:_PC2;Starch	Fructose	0	1	0	1	0	0	0	0	0	0	0	0	0	0	0	0	0	0	0	0	0	0	0	0	0	0	2	dispensable
pan_gene_22816	pan_gene_5263	Fructose;PCA_of_metabolites:_PC2;Starch	Fructose;Height_per_day_(until_flowering)	0	1	0	1	1	0	0	0	0	0	0	0	0	0	0	0	0	0	0	0	0	0	0	0	0	0	3	dispensable
pan_gene_22960	pan_gene_28424	Fructose	Fructose;Glucose	0	1	0	1	1	0	0	0	0	0	0	0	0	0	0	1	0	1	0	0	1	0	0	0	0	0	6	dispensable
pan_gene_22960	pan_gene_37626	Fructose	Fructose;Sucrose;Total_amino_acids	0	1	0	1	0	0	0	0	0	0	0	0	0	1	0	0	0	0	0	0	0	0	1	0	0	0	4	dispensable
pan_gene_22960	pan_gene_5125	Fructose	Fructose	0	1	1	0	0	0	1	0	1	0	1	0	1	1	0	1	1	1	0	0	1	0	0	1	1	0	13	near-core
pan_gene_25066	pan_gene_451	Boxcox-transformed_leaf_angle;Fructose;Leaf_width	Ear_row_number;Fructose	0	0	0	0	0	0	0	0	0	0	0	0	0	0	0	0	0	0	0	0	0	0	1	0	0	0	1	private
pan_gene_25373	pan_gene_28395	Fructose;Nodes_to_ear;Photoperiod_growing-degree_days_to_anthesis	Fructose	0	0	0	0	0	0	0	1	0	0	0	0	0	0	0	0	0	0	0	0	0	0	0	0	0	0	1	private
pan_gene_28423	pan_gene_723	Fructose;Glucose	Fructose	0	1	1	0	0	0	0	1	0	0	0	0	0	0	0	0	0	0	0	0	1	0	0	1	0	0	5	dispensable
pan_gene_28424	pan_gene_5125	Fructose;Glucose	Fructose	0	1	0	0	1	0	0	0	1	0	0	0	0	0	0	0	0	1	0	0	0	0	0	0	0	0	4	dispensable
pan_gene_706	pan_gene_8927	Fructose	Fructose;Height_above_ear	0	1	0	0	0	1	0	0	0	1	0	0	0	0	1	0	0	1	0	1	1	0	1	1	1	0	10	dispensable
pan_gene_1030	pan_gene_19361	Fructose	Fructose	0	0	1	0	0	0	0	0	0	0	0	0	0	0	0	0	0	0	0	0	0	0	0	0	0	0	1	private
pan_gene_13916	pan_gene_14564	Fructose	Fructose	0	0	1	1	0	1	1	1	0	1	1	1	1	1	0	1	0	1	0	1	1	0	1	1	0	1	17	near-core
pan_gene_13916	pan_gene_19326	Fructose	Fructose	0	0	1	0	0	0	0	1	0	0	0	0	0	0	0	0	0	0	0	0	1	0	0	0	0	1	4	dispensable
pan_gene_13916	pan_gene_19327	Fructose	100_Kernel_weight;Anthesis-silking_interval;Fructose;Nitrate	0	0	0	1	0	0	0	0	0	0	0	0	0	0	0	0	0	0	0	0	0	0	0	0	0	0	1	private
pan_gene_14564	pan_gene_19326	Fructose	Fructose	0	0	1	0	0	0	0	1	0	0	0	0	0	1	0	0	0	0	0	0	0	0	1	0	0	0	4	dispensable
pan_gene_14564	pan_gene_28424	Fructose	Fructose;Glucose	0	0	1	1	1	1	1	0	0	0	1	1	1	1	1	1	0	0	0	0	0	0	1	0	1	0	13	near-core
pan_gene_19326	pan_gene_19327	Fructose	100_Kernel_weight;Anthesis-silking_interval;Fructose;Nitrate	0	0	0	1	0	0	0	0	0	0	0	0	0	0	0	0	0	0	0	0	0	0	1	0	0	0	2	dispensable
pan_gene_22816	pan_gene_28395	Fructose;PCA_of_metabolites:_PC2;Starch	Fructose	0	0	0	0	0	1	0	0	0	0	1	0	0	1	0	1	0	0	0	0	0	0	1	0	0	0	5	dispensable
pan_gene_22965	pan_gene_28156	Fructose	Average_internode_length_(below_ear);Fructose;PCA_of_metabolites:_PC2	0	0	1	0	0	0	0	0	1	1	0	0	0	0	0	0	0	0	0	0	1	0	1	0	0	0	5	dispensable
pan_gene_28423	pan_gene_707	Fructose;Glucose	Fructose	0	0	1	0	0	0	0	0	0	0	0	0	0	0	0	0	0	0	0	0	0	1	0	0	0	0	2	dispensable
pan_gene_28424	pan_gene_5106	Fructose;Glucose	Fructose;Starch	0	0	1	0	1	0	1	0	0	0	1	0	1	1	0	1	0	0	0	0	0	0	0	0	0	0	7	dispensable
pan_gene_707	pan_gene_723	Fructose	Fructose	0	0	1	0	0	0	0	1	1	0	0	1	0	0	0	0	0	0	0	0	1	1	0	0	0	0	6	dispensable
pan_gene_1037	pan_gene_13916	Fructose	Fructose	0	0	0	1	0	0	0	0	1	0	1	0	0	0	0	0	0	0	0	0	1	0	0	0	0	0	4	dispensable
pan_gene_1037	pan_gene_22816	Fructose	Fructose;PCA_of_metabolites:_PC2;Starch	0	0	0	1	1	0	0	0	1	0	0	0	0	0	1	0	1	1	0	0	1	0	0	0	1	1	9	dispensable
pan_gene_1037	pan_gene_28395	Fructose	Fructose	0	0	0	0	0	0	0	0	0	0	1	0	0	0	0	0	0	0	0	0	0	0	0	0	0	1	2	dispensable
pan_gene_1037	pan_gene_5107	Fructose	Fructose;Starch	0	0	0	1	0	0	0	0	0	0	0	0	0	0	0	0	0	0	0	0	0	0	0	0	0	0	1	private
pan_gene_1037	pan_gene_5248	Fructose	Fructose	0	0	0	1	0	0	0	0	0	0	0	0	0	0	0	0	0	0	0	0	0	0	0	0	0	0	1	private
pan_gene_10946	pan_gene_706	Fructose	Fructose	0	0	0	1	0	1	0	0	0	0	0	0	1	1	0	0	0	0	0	0	0	0	0	1	0	1	6	dispensable
pan_gene_11554	pan_gene_22909	Ear_row_number;Fructose	Fructose	0	0	0	1	0	0	0	0	0	0	0	0	0	0	0	0	0	0	0	0	0	0	0	0	0	0	1	private
pan_gene_13916	pan_gene_28424	Fructose	Fructose;Glucose	0	0	0	1	1	1	1	0	0	0	1	1	1	0	1	0	0	0	0	0	1	0	1	0	0	1	11	near-core
pan_gene_13916	pan_gene_5131	Fructose	Days_to_silk;Fructose;Glucose;Malate;Nodes_per_plant;Total_amino_acids	0	0	0	1	0	0	0	0	0	0	1	0	0	0	0	0	0	0	0	1	1	0	1	0	0	1	6	dispensable
pan_gene_14118	pan_gene_30760	Fructose;Height_per_day_(until_flowering);Tassel_length	Average_internode_length_(above_ear);Fructose;Height_per_day_(until_flowering);Nodes_per_plant;PCA_of_metabolites:_PC2;Plant_height	0	0	0	1	0	0	0	0	0	0	0	0	0	0	0	0	0	0	0	0	0	0	0	0	0	0	1	private
pan_gene_14443	pan_gene_9063	Fructose;Malate;Nodes_above_ear	Ear_height;Fructose;Height_per_day_(until_flowering);Plant_height;Tassel_length	0	0	0	1	0	1	0	1	1	0	0	0	0	0	0	0	0	0	0	0	0	0	0	0	0	0	4	dispensable
pan_gene_14564	pan_gene_19327	Fructose	100_Kernel_weight;Anthesis-silking_interval;Fructose;Nitrate	0	0	0	1	1	0	0	0	0	0	0	0	0	0	0	1	0	0	0	0	0	0	1	0	0	0	4	dispensable
pan_gene_14564	pan_gene_5131	Fructose	Days_to_silk;Fructose;Glucose;Malate;Nodes_per_plant;Total_amino_acids	0	0	0	1	1	0	0	0	0	0	1	0	0	0	0	0	0	0	0	0	1	0	1	1	0	0	6	dispensable
pan_gene_19326	pan_gene_19361	Fructose	Fructose	0	0	0	1	0	0	0	0	0	0	0	0	0	0	0	0	0	0	0	0	0	0	0	0	0	0	1	private
pan_gene_19326	pan_gene_22960	Fructose	Fructose	0	0	0	1	1	1	0	1	1	0	0	0	0	1	0	0	0	0	0	1	0	0	0	0	0	0	7	dispensable
pan_gene_19326	pan_gene_28424	Fructose	Fructose;Glucose	0	0	0	1	1	0	0	0	1	0	1	0	0	1	0	0	0	0	0	0	0	0	0	0	0	0	5	dispensable
pan_gene_19326	pan_gene_37626	Fructose	Fructose;Sucrose;Total_amino_acids	0	0	0	1	0	0	0	0	0	0	0	0	0	1	0	0	0	0	0	0	0	0	0	0	0	0	2	dispensable
pan_gene_19326	pan_gene_5131	Fructose	Days_to_silk;Fructose;Glucose;Malate;Nodes_per_plant;Total_amino_acids	0	0	0	1	1	0	0	0	0	0	0	0	0	1	0	0	0	0	0	0	0	0	0	0	0	0	3	dispensable
pan_gene_19327	pan_gene_19361	100_Kernel_weight;Anthesis-silking_interval;Fructose;Nitrate	Fructose	0	0	0	1	1	0	0	0	0	0	0	0	0	0	0	0	0	0	0	0	0	0	0	0	0	0	2	dispensable
pan_gene_19327	pan_gene_22960	100_Kernel_weight;Anthesis-silking_interval;Fructose;Nitrate	Fructose	0	0	0	1	1	0	0	0	0	0	0	0	0	0	0	0	0	0	0	0	0	0	0	0	0	0	2	dispensable
pan_gene_19327	pan_gene_28424	100_Kernel_weight;Anthesis-silking_interval;Fructose;Nitrate	Fructose;Glucose	0	0	0	1	0	0	0	0	0	0	0	0	0	0	0	0	0	0	0	0	0	0	0	0	0	0	1	private
pan_gene_19327	pan_gene_37626	100_Kernel_weight;Anthesis-silking_interval;Fructose;Nitrate	Fructose;Sucrose;Total_amino_acids	0	0	0	1	0	0	0	0	0	0	0	0	0	0	0	0	0	0	0	0	0	0	0	0	0	0	1	private
pan_gene_19327	pan_gene_5131	100_Kernel_weight;Anthesis-silking_interval;Fructose;Nitrate	Days_to_silk;Fructose;Glucose;Malate;Nodes_per_plant;Total_amino_acids	0	0	0	1	1	0	0	0	0	0	0	0	0	0	0	0	0	0	0	0	0	0	1	0	0	0	3	dispensable
pan_gene_19359	pan_gene_5126	Fructose;Height_above_ear;Nitrate	Fructose;Glucose;PCA_of_metabolites:_PC2;Tassel_branch_number	0	0	0	0	0	0	0	0	0	0	0	1	0	0	0	0	0	0	1	0	0	1	0	0	0	0	3	dispensable
pan_gene_19361	pan_gene_5131	Fructose	Days_to_silk;Fructose;Glucose;Malate;Nodes_per_plant;Total_amino_acids	0	0	0	1	0	0	0	1	0	0	0	0	0	1	0	0	0	0	0	0	0	0	0	0	0	0	3	dispensable
pan_gene_22816	pan_gene_9063	Fructose;PCA_of_metabolites:_PC2;Starch	Ear_height;Fructose;Height_per_day_(until_flowering);Plant_height;Tassel_length	0	0	0	1	0	1	1	0	1	0	0	0	0	1	0	0	0	0	0	0	0	0	0	0	0	0	5	dispensable
pan_gene_28424	pan_gene_5131	Fructose;Glucose	Days_to_silk;Fructose;Glucose;Malate;Nodes_per_plant;Total_amino_acids	0	0	0	1	1	1	0	1	0	1	1	0	1	0	0	1	1	0	1	0	1	0	1	1	0	1	14	near-core
pan_gene_30760	pan_gene_5100	Average_internode_length_(above_ear);Fructose;Height_per_day_(until_flowering);Nodes_per_plant;PCA_of_metabolites:_PC2;Plant_height	Fructose;Tassel_branch_number	0	0	0	1	0	0	0	0	0	0	0	0	0	0	0	0	0	0	0	0	0	0	0	0	0	0	1	private
pan_gene_37626	pan_gene_5106	Fructose;Sucrose;Total_amino_acids	Fructose;Starch	0	0	0	1	0	0	1	0	0	0	0	0	0	0	0	0	0	0	0	0	0	0	1	0	0	0	3	dispensable
pan_gene_37626	pan_gene_5131	Fructose;Sucrose;Total_amino_acids	Days_to_silk;Fructose;Glucose;Malate;Nodes_per_plant;Total_amino_acids	0	0	0	1	0	0	0	0	0	0	0	0	0	1	0	0	0	0	0	1	0	0	0	0	0	0	3	dispensable
pan_gene_5103	pan_gene_7842	Cob_diameter;Fructose;PCA_of_metabolites:_PC2;Starch;Tassel_branch_number	Fructose;PCA_of_metabolites:_PC2	0	0	0	0	0	0	0	0	0	0	0	0	0	0	0	0	0	0	0	0	0	0	0	1	0	0	1	private
pan_gene_5106	pan_gene_5131	Fructose;Starch	Days_to_silk;Fructose;Glucose;Malate;Nodes_per_plant;Total_amino_acids	0	0	0	1	1	0	0	0	1	0	0	0	0	1	0	0	0	0	0	1	0	0	0	0	0	0	5	dispensable
pan_gene_5107	pan_gene_5248	Fructose;Starch	Fructose	0	0	0	1	0	0	0	0	0	0	0	0	0	0	0	0	0	0	0	0	0	0	0	0	0	0	1	private
pan_gene_5248	pan_gene_5263	Fructose	Fructose;Height_per_day_(until_flowering)	0	0	0	1	0	0	0	0	0	0	0	0	0	0	0	0	0	0	0	0	0	0	0	0	0	0	1	private
pan_gene_5248	pan_gene_9063	Fructose	Ear_height;Fructose;Height_per_day_(until_flowering);Plant_height;Tassel_length	0	0	0	1	1	1	0	1	1	0	0	0	0	0	0	0	0	0	0	0	0	0	0	0	0	0	5	dispensable
pan_gene_5263	pan_gene_9063	Fructose;Height_per_day_(until_flowering)	Ear_height;Fructose;Height_per_day_(until_flowering);Plant_height;Tassel_length	0	0	0	1	0	0	0	0	0	0	0	0	0	0	0	0	0	0	0	0	0	0	0	0	0	1	2	dispensable
pan_gene_1037	pan_gene_14443	Fructose	Fructose;Malate;Nodes_above_ear	0	0	0	0	1	0	0	0	0	0	0	0	0	0	0	0	0	0	0	0	0	0	0	0	0	0	1	private
pan_gene_1037	pan_gene_5263	Fructose	Fructose;Height_per_day_(until_flowering)	0	0	0	0	1	0	0	0	0	0	0	0	0	0	0	0	0	0	0	0	0	0	0	0	0	0	1	private
pan_gene_11219	pan_gene_19359	Fructose;Height_above_ear;Nodes_above_ear	Fructose;Height_above_ear;Nitrate	0	0	0	0	1	0	0	0	0	0	0	0	0	0	0	0	0	0	0	0	0	0	0	0	0	0	1	private
pan_gene_13916	pan_gene_14467	Fructose	Days_to_anthesis;Fructose	0	0	0	0	1	0	0	0	0	0	0	0	0	0	0	0	0	0	0	1	0	0	0	0	0	0	2	dispensable
pan_gene_13916	pan_gene_25373	Fructose	Fructose;Nodes_to_ear;Photoperiod_growing-degree_days_to_anthesis	0	0	0	0	1	0	0	0	0	0	0	0	0	0	0	0	0	0	0	0	0	0	0	0	0	0	1	private
pan_gene_13916	pan_gene_5125	Fructose	Fructose	0	0	0	0	1	0	0	1	0	1	0	0	1	0	0	0	0	0	0	1	0	0	0	0	0	0	5	dispensable
pan_gene_14467	pan_gene_9063	Days_to_anthesis;Fructose	Ear_height;Fructose;Height_per_day_(until_flowering);Plant_height;Tassel_length	0	0	0	0	1	0	0	0	0	0	0	0	0	0	0	0	0	0	0	0	0	0	0	0	0	0	1	private
pan_gene_14494	pan_gene_97202	Fructose;Sucrose;Total_amino_acids	Fructose;Glucose;Malate;Nodes_per_plant;Total_amino_acids	0	0	0	0	1	0	0	0	0	0	0	0	0	0	0	0	0	0	0	0	0	0	0	0	0	0	1	private
pan_gene_14564	pan_gene_5125	Fructose	Fructose	0	0	0	0	1	0	0	0	0	0	0	0	0	1	0	1	0	0	0	1	0	0	0	0	0	0	4	dispensable
pan_gene_22815	pan_gene_25373	Fructose	Fructose;Nodes_to_ear;Photoperiod_growing-degree_days_to_anthesis	0	0	0	0	1	0	0	0	0	0	0	0	0	0	0	0	0	0	0	0	0	0	0	0	0	0	1	private
pan_gene_22815	pan_gene_9063	Fructose	Ear_height;Fructose;Height_per_day_(until_flowering);Plant_height;Tassel_length	0	0	0	0	1	0	0	0	0	0	0	0	0	0	0	0	0	0	0	0	0	0	0	0	0	0	1	private
pan_gene_22960	pan_gene_5106	Fructose	Fructose;Starch	0	0	0	0	1	0	0	0	0	0	0	0	0	0	0	1	0	0	0	0	0	0	0	0	0	0	2	dispensable
pan_gene_22960	pan_gene_5131	Fructose	Days_to_silk;Fructose;Glucose;Malate;Nodes_per_plant;Total_amino_acids	0	0	0	0	1	0	0	0	0	0	0	0	0	0	0	0	0	0	0	1	0	0	0	0	0	0	2	dispensable
pan_gene_25373	pan_gene_5248	Fructose;Nodes_to_ear;Photoperiod_growing-degree_days_to_anthesis	Fructose	0	0	0	0	1	0	0	1	0	0	0	0	0	0	0	0	0	0	0	0	0	0	0	0	0	0	2	dispensable
pan_gene_25373	pan_gene_9063	Fructose;Nodes_to_ear;Photoperiod_growing-degree_days_to_anthesis	Ear_height;Fructose;Height_per_day_(until_flowering);Plant_height;Tassel_length	0	0	0	0	1	0	0	1	0	1	0	0	0	0	0	0	0	0	0	0	0	0	0	0	0	0	3	dispensable
pan_gene_26096	pan_gene_5106	Fructose	Fructose;Starch	0	0	0	0	1	0	0	0	0	0	0	0	0	0	0	0	0	0	0	0	0	0	0	0	0	0	1	private
pan_gene_26096	pan_gene_5131	Fructose	Days_to_silk;Fructose;Glucose;Malate;Nodes_per_plant;Total_amino_acids	0	0	0	0	1	0	0	0	0	0	0	0	0	0	0	0	0	0	0	0	0	0	0	0	0	0	1	private
pan_gene_37626	pan_gene_51866	Fructose;Sucrose;Total_amino_acids	Fructose	0	0	0	0	1	1	1	0	0	0	0	0	0	0	0	0	0	0	0	0	0	0	0	1	0	0	4	dispensable
pan_gene_5106	pan_gene_723	Fructose;Starch	Fructose	0	0	0	0	1	1	1	0	0	1	0	0	0	0	0	1	0	0	0	0	0	0	0	0	0	0	5	dispensable
pan_gene_10073	pan_gene_19326	Fructose	Fructose	0	0	0	0	0	1	0	0	1	0	0	0	0	0	0	0	0	0	0	0	0	0	0	0	0	0	2	dispensable
pan_gene_10073	pan_gene_5106	Fructose	Fructose;Starch	0	0	0	0	0	1	0	0	0	0	0	0	0	0	1	0	0	0	1	0	0	0	0	0	0	0	3	dispensable
pan_gene_10812	pan_gene_13916	Boxcox-transformed_leaf_angle;Ear_height;Fructose;Leaf_width;Tassel_branch_number	Fructose	0	0	0	0	0	1	0	0	1	0	0	0	0	0	0	0	0	0	0	0	0	0	0	0	0	0	2	dispensable
pan_gene_10946	pan_gene_8927	Fructose	Fructose;Height_above_ear	0	0	0	0	0	1	1	1	1	0	0	0	0	0	0	1	0	0	0	0	0	0	0	0	0	0	5	dispensable
pan_gene_13916	pan_gene_22816	Fructose	Fructose;PCA_of_metabolites:_PC2;Starch	0	0	0	0	0	1	0	0	1	0	0	0	0	0	0	0	0	0	0	0	0	0	0	0	0	0	2	dispensable
pan_gene_13916	pan_gene_28395	Fructose	Fructose	0	0	0	0	0	1	0	0	0	0	1	0	0	0	0	0	0	0	0	0	0	0	0	0	0	0	2	dispensable
pan_gene_13916	pan_gene_9063	Fructose	Ear_height;Fructose;Height_per_day_(until_flowering);Plant_height;Tassel_length	0	0	0	0	0	1	0	0	0	0	0	0	0	0	0	0	0	0	0	0	0	0	0	0	0	0	1	private
pan_gene_13995	pan_gene_22815	Fructose;Nitrate	Fructose	0	0	0	0	0	1	0	0	0	0	0	0	0	0	0	0	0	0	0	0	0	0	0	0	0	0	1	private
pan_gene_14564	pan_gene_22816	Fructose	Fructose;PCA_of_metabolites:_PC2;Starch	0	0	0	0	0	1	0	0	0	0	0	0	0	0	0	0	0	0	0	0	0	0	0	0	0	0	1	private
pan_gene_14564	pan_gene_28395	Fructose	Fructose	0	0	0	0	0	1	0	0	0	0	1	0	0	0	0	0	0	0	0	0	0	0	0	0	0	0	2	dispensable
pan_gene_20476	pan_gene_28548	Days_to_anthesis;Fructose	Fructose	0	0	0	0	0	1	0	0	0	0	0	0	0	0	0	0	0	0	0	0	0	0	0	0	0	0	1	private
pan_gene_22816	pan_gene_5109	Fructose;PCA_of_metabolites:_PC2;Starch	Fructose	0	0	0	0	0	0	0	0	1	0	0	0	0	0	0	0	0	0	0	0	0	0	0	0	0	0	1	private
pan_gene_30879	pan_gene_8929	Fructose	Fructose	0	0	0	0	0	1	0	0	0	0	0	0	0	0	0	0	0	0	0	0	0	0	0	0	0	0	1	private
pan_gene_5131	pan_gene_707	Days_to_silk;Fructose;Glucose;Malate;Nodes_per_plant;Total_amino_acids	Fructose	0	0	0	0	0	1	0	0	0	0	0	0	0	0	0	0	0	0	0	0	0	0	0	0	0	0	1	private
pan_gene_10073	pan_gene_95588	Fructose	Fructose;Nodes_per_plant;Nodes_to_ear	0	0	0	0	0	0	1	0	0	0	0	0	0	0	0	0	0	0	0	0	0	0	0	0	0	0	1	private
pan_gene_101785	pan_gene_14497	Fructose;Leaf_width	Fructose;Nodes_to_ear	0	0	0	0	0	0	0	0	0	0	0	0	0	0	0	0	0	0	0	0	0	1	0	0	0	0	1	private
pan_gene_10951	pan_gene_5263	Average_internode_length_(below_ear);Boxcox-transformed_leaf_angle;Fructose	Fructose;Height_per_day_(until_flowering)	0	0	0	0	0	0	1	0	0	0	0	0	0	0	0	0	0	0	0	0	0	0	0	0	0	0	1	private
pan_gene_14118	pan_gene_19329	Fructose;Height_per_day_(until_flowering);Tassel_length	100_Kernel_weight;Anthesis-silking_interval;Fructose;Nitrate	0	0	0	0	0	0	1	1	0	0	0	1	0	0	0	0	0	0	0	0	0	0	0	0	0	0	3	dispensable
pan_gene_14118	pan_gene_28544	Fructose;Height_per_day_(until_flowering);Tassel_length	Fructose;PCA_of_metabolites:_PC1;Stalk_strength;Total_amino_acids	0	0	0	0	0	0	1	0	0	0	0	0	0	0	0	0	0	0	0	0	0	0	0	0	0	0	1	private
pan_gene_22965	pan_gene_25374	Fructose	Fructose;Nodes_to_ear	0	0	0	0	0	0	1	0	0	0	0	0	0	1	0	0	0	0	0	0	0	0	0	1	0	0	3	dispensable
pan_gene_25374	pan_gene_27422	Fructose;Nodes_to_ear	Fructose	0	0	0	0	0	0	1	0	0	0	1	0	1	0	0	0	0	0	0	0	0	0	1	0	0	0	4	dispensable
pan_gene_1037	pan_gene_25373	Fructose	Fructose;Nodes_to_ear;Photoperiod_growing-degree_days_to_anthesis	0	0	0	0	0	0	0	1	0	0	0	0	0	0	0	0	0	0	0	0	0	0	0	0	1	0	2	dispensable
pan_gene_1037	pan_gene_5109	Fructose	Fructose	0	0	0	0	0	0	0	0	1	0	0	0	0	0	0	0	0	0	0	0	0	0	0	0	0	0	1	private
pan_gene_10945	pan_gene_19329	Ear_row_number;Fructose;Leaf_width	100_Kernel_weight;Anthesis-silking_interval;Fructose;Nitrate	0	0	0	0	0	0	0	1	0	0	0	0	0	0	0	0	0	0	0	0	0	0	0	0	0	0	1	private
pan_gene_10951	pan_gene_22816	Average_internode_length_(below_ear);Boxcox-transformed_leaf_angle;Fructose	Fructose;PCA_of_metabolites:_PC2;Starch	0	0	0	0	0	0	0	1	0	0	0	0	0	0	0	0	0	0	0	0	0	0	0	0	0	0	1	private
pan_gene_13916	pan_gene_22960	Fructose	Fructose	0	0	0	0	0	0	0	1	0	0	0	0	0	0	0	0	0	0	0	1	1	0	0	0	0	0	3	dispensable
pan_gene_19326	pan_gene_5125	Fructose	Fructose	0	0	0	0	0	0	0	1	1	0	0	0	0	1	0	0	0	0	0	0	0	0	0	0	0	0	3	dispensable
pan_gene_19361	pan_gene_28424	Fructose	Fructose;Glucose	0	0	0	0	0	0	0	1	0	0	0	0	0	0	0	0	0	0	0	0	0	0	0	0	0	0	1	private
pan_gene_26096	pan_gene_707	Fructose	Fructose	0	0	0	0	0	0	0	1	0	0	1	0	0	0	0	0	0	0	0	0	0	0	0	0	0	0	2	dispensable
pan_gene_26096	pan_gene_723	Fructose	Fructose	0	0	0	0	0	0	0	1	1	0	0	0	0	0	0	0	0	0	0	0	0	0	0	0	0	0	2	dispensable
pan_gene_32456	pan_gene_5100	Cob_diameter;Fructose;Nodes_per_plant;Tassel_branch_number	Fructose;Tassel_branch_number	0	0	0	0	0	0	0	1	0	0	0	1	0	1	0	0	0	1	1	0	0	0	1	0	0	0	6	dispensable
pan_gene_5106	pan_gene_707	Fructose;Starch	Fructose	0	0	0	0	0	0	0	1	1	0	1	0	0	0	0	0	0	0	0	0	0	0	0	0	0	0	3	dispensable
pan_gene_5125	pan_gene_5131	Fructose	Days_to_silk;Fructose;Glucose;Malate;Nodes_per_plant;Total_amino_acids	0	0	0	0	0	0	0	1	0	0	0	0	0	0	0	0	0	0	0	0	0	0	0	0	0	0	1	private
pan_gene_7842	pan_gene_9194	Fructose;PCA_of_metabolites:_PC2	Average_internode_length_(below_ear);Chlorophyll_A;Fructose;Glucose;Nodes_per_plant	0	0	0	0	0	0	0	1	0	0	0	0	0	0	0	0	0	0	0	0	0	0	0	1	0	0	2	dispensable
pan_gene_10073	pan_gene_10910	Fructose	Fructose	0	0	0	0	0	0	0	0	1	0	0	0	0	0	0	0	0	0	0	0	0	0	0	0	0	0	1	private
pan_gene_1030	pan_gene_37626	Fructose	Fructose;Sucrose;Total_amino_acids	0	0	0	0	0	0	0	0	1	0	0	0	0	0	0	0	0	0	0	0	0	0	0	0	0	0	1	private
pan_gene_1037	pan_gene_14564	Fructose	Fructose	0	0	0	0	0	0	0	0	0	0	0	0	0	0	0	0	0	0	0	0	1	0	0	0	0	0	1	private
pan_gene_1037	pan_gene_28424	Fructose	Fructose;Glucose	0	0	0	0	0	0	0	0	1	0	1	0	0	0	0	0	0	0	0	0	0	0	0	0	0	0	2	dispensable
pan_gene_10812	pan_gene_11387	Boxcox-transformed_leaf_angle;Ear_height;Fructose;Leaf_width;Tassel_branch_number	Fructose	0	0	0	0	0	0	0	0	1	0	0	0	0	0	0	0	0	0	0	0	0	0	0	0	0	0	1	private
pan_gene_10910	pan_gene_5106	Fructose	Fructose;Starch	0	0	0	0	0	0	0	0	1	0	0	0	0	0	0	0	0	0	0	0	0	0	0	0	0	0	1	private
pan_gene_10910	pan_gene_707	Fructose	Fructose	0	0	0	0	0	0	0	0	1	0	0	0	0	0	0	0	0	0	0	0	0	0	0	0	0	0	1	private
pan_gene_11387	pan_gene_29556	Fructose	Fructose;Tassel_branch_number	0	0	0	0	0	0	0	0	1	0	0	0	0	0	0	0	0	0	0	0	0	0	0	0	0	0	1	private
pan_gene_13995	pan_gene_5248	Fructose;Nitrate	Fructose	0	0	0	0	0	0	0	0	1	0	0	0	0	0	0	0	0	0	0	0	0	0	0	0	0	0	1	private
pan_gene_14102	pan_gene_19325	Fructose	Anthesis-silking_interval;Fructose	0	0	0	0	0	0	0	0	1	0	0	0	0	0	0	0	0	0	0	0	0	0	0	0	0	0	1	private
pan_gene_14102	pan_gene_19359	Fructose	Fructose;Height_above_ear;Nitrate	0	0	0	0	0	0	0	0	1	0	0	0	0	0	0	0	0	0	0	0	0	0	0	0	0	0	1	private
pan_gene_19325	pan_gene_30813	Anthesis-silking_interval;Fructose	Fructose	0	0	0	0	0	0	0	0	1	0	0	0	0	0	0	0	0	0	0	0	0	0	0	0	0	0	1	private
pan_gene_26575	pan_gene_28423	Fructose;Nodes_per_plant	Fructose;Glucose	0	0	0	0	0	0	0	0	1	0	0	0	0	0	0	0	0	0	0	0	0	0	0	0	0	0	1	private
pan_gene_28423	pan_gene_5100	Fructose;Glucose	Fructose;Tassel_branch_number	0	0	0	0	0	0	0	0	1	0	0	0	0	0	0	0	0	0	0	1	0	0	0	0	0	0	2	dispensable
pan_gene_28548	pan_gene_30814	Fructose	Fructose	0	0	0	0	0	0	0	0	1	0	0	0	0	0	0	0	0	0	0	0	0	0	0	0	0	0	1	private
pan_gene_30814	pan_gene_9018	Fructose	Average_internode_length_(below_ear);Fructose	0	0	0	0	0	0	0	0	0	0	0	0	0	0	0	1	0	0	0	0	0	1	0	0	0	0	2	dispensable
pan_gene_37626	pan_gene_95588	Fructose;Sucrose;Total_amino_acids	Fructose;Nodes_per_plant;Nodes_to_ear	0	0	0	0	0	0	0	0	1	0	0	0	0	0	0	0	0	0	0	0	0	0	0	0	0	0	1	private
pan_gene_14467	pan_gene_22816	Days_to_anthesis;Fructose	Fructose;PCA_of_metabolites:_PC2;Starch	0	0	0	0	0	0	0	0	0	1	0	0	0	0	0	0	0	0	0	0	0	0	0	0	0	0	1	private
pan_gene_19326	pan_gene_723	Fructose	Fructose	0	0	0	0	0	0	0	0	0	1	0	0	0	0	0	0	0	0	0	0	0	0	0	0	0	0	1	private
pan_gene_26575	pan_gene_8929	Fructose;Nodes_per_plant	Fructose	0	0	0	0	0	0	0	0	0	1	0	0	1	0	0	0	0	0	0	0	0	0	0	0	0	0	2	dispensable
pan_gene_30814	pan_gene_32538	Fructose	Fructose;Nodes_to_ear	0	0	0	0	0	0	0	0	0	1	0	0	0	0	0	0	0	0	0	0	0	0	0	0	0	0	1	private
pan_gene_5126	pan_gene_97202	Fructose;Glucose;PCA_of_metabolites:_PC2;Tassel_branch_number	Fructose;Glucose;Malate;Nodes_per_plant;Total_amino_acids	0	0	0	0	0	0	0	0	0	0	0	0	0	0	0	0	0	0	1	0	0	1	0	0	0	0	2	dispensable
pan_gene_5263	pan_gene_98085	Fructose;Height_per_day_(until_flowering)	Fructose	0	0	0	0	0	0	0	0	0	1	0	0	0	0	1	0	0	0	0	0	0	0	0	0	1	0	3	dispensable
pan_gene_1036	pan_gene_451	Days_to_silk;Fructose;Photoperiod_growing-degree_days_to_anthesis	Ear_row_number;Fructose	0	0	0	0	0	0	0	0	0	0	1	0	0	0	0	0	0	0	0	1	1	0	0	0	0	0	3	dispensable
pan_gene_1037	pan_gene_5131	Fructose	Days_to_silk;Fructose;Glucose;Malate;Nodes_per_plant;Total_amino_acids	0	0	0	0	0	0	0	0	0	0	1	0	0	0	0	0	0	0	0	0	0	0	0	0	0	0	1	private
pan_gene_1037	pan_gene_95588	Fructose	Fructose;Nodes_per_plant;Nodes_to_ear	0	0	0	0	0	0	0	0	0	0	1	0	0	0	0	0	0	0	0	0	0	0	0	0	0	0	1	private
pan_gene_10812	pan_gene_5131	Boxcox-transformed_leaf_angle;Ear_height;Fructose;Leaf_width;Tassel_branch_number	Days_to_silk;Fructose;Glucose;Malate;Nodes_per_plant;Total_amino_acids	0	0	0	0	0	0	0	0	0	0	0	0	0	0	0	0	0	0	0	0	0	0	1	0	0	0	1	private
pan_gene_10910	pan_gene_8929	Fructose	Fructose	0	0	0	0	0	0	0	0	0	0	1	0	0	0	0	0	0	0	0	0	1	0	0	0	0	0	2	dispensable
pan_gene_28424	pan_gene_95588	Fructose;Glucose	Fructose;Nodes_per_plant;Nodes_to_ear	0	0	0	0	0	0	0	0	0	0	1	0	0	0	0	0	0	0	0	0	0	0	0	0	0	0	1	private
pan_gene_14102	pan_gene_5126	Fructose	Fructose;Glucose;PCA_of_metabolites:_PC2;Tassel_branch_number	0	0	0	0	0	0	0	0	0	0	0	1	0	0	0	0	0	0	0	0	0	0	0	0	0	0	1	private
pan_gene_14494	pan_gene_5126	Fructose;Sucrose;Total_amino_acids	Fructose;Glucose;PCA_of_metabolites:_PC2;Tassel_branch_number	0	0	0	0	0	0	0	0	0	0	0	1	0	0	0	0	0	0	0	0	0	0	0	0	0	0	1	private
pan_gene_19325	pan_gene_5126	Anthesis-silking_interval;Fructose	Fructose;Glucose;PCA_of_metabolites:_PC2;Tassel_branch_number	0	0	0	0	0	0	0	0	0	0	0	1	0	0	0	0	0	0	1	0	0	0	0	0	0	0	2	dispensable
pan_gene_19329	pan_gene_32456	100_Kernel_weight;Anthesis-silking_interval;Fructose;Nitrate	Cob_diameter;Fructose;Nodes_per_plant;Tassel_branch_number	0	0	0	0	0	0	0	0	0	0	0	1	0	0	0	0	0	0	0	0	0	0	0	0	0	0	1	private
pan_gene_19329	pan_gene_5100	100_Kernel_weight;Anthesis-silking_interval;Fructose;Nitrate	Fructose;Tassel_branch_number	0	0	0	0	0	0	0	0	0	0	0	1	0	0	0	0	0	0	0	0	0	0	0	0	0	0	1	private
pan_gene_19359	pan_gene_22965	Fructose;Height_above_ear;Nitrate	Fructose	0	0	0	0	0	0	0	0	0	0	0	1	0	0	1	0	0	0	0	0	0	0	0	0	0	0	2	dispensable
pan_gene_19361	pan_gene_9061	Fructose	Ear_height;Fructose;Glucose;PCA_of_metabolites:_PC2	0	0	0	0	0	0	0	0	0	0	0	0	0	0	0	1	0	0	0	0	0	0	0	0	0	0	1	private
pan_gene_30880	pan_gene_32455	Fructose;Glucose;Nodes_per_plant	Cob_diameter;Fructose;Nodes_per_plant	0	0	0	0	0	0	0	0	0	0	0	0	1	0	0	0	0	0	1	0	0	0	0	0	0	0	2	dispensable
pan_gene_100265	pan_gene_18264	Fructose	Fructose	0	0	0	0	0	0	0	0	0	0	0	0	1	0	0	0	0	0	0	0	0	0	0	0	0	0	1	private
pan_gene_10951	pan_gene_14443	Average_internode_length_(below_ear);Boxcox-transformed_leaf_angle;Fructose	Fructose;Malate;Nodes_above_ear	0	0	0	0	0	0	0	0	0	0	0	0	1	0	0	0	0	0	0	0	0	0	0	0	0	0	1	private
pan_gene_11387	pan_gene_28395	Fructose	Fructose	0	0	0	0	0	0	0	0	0	0	0	0	0	0	0	1	0	0	0	0	0	0	0	0	0	0	1	private
pan_gene_22816	pan_gene_5125	Fructose;PCA_of_metabolites:_PC2;Starch	Fructose	0	0	0	0	0	0	0	0	0	0	0	0	1	0	1	0	0	0	0	0	0	0	0	0	0	0	2	dispensable
pan_gene_22960	pan_gene_58163	Fructose	Fructose	0	0	0	0	0	0	0	0	0	0	0	0	1	0	0	0	0	0	0	0	0	0	0	0	0	0	1	private
pan_gene_25374	pan_gene_9194	Fructose;Nodes_to_ear	Average_internode_length_(below_ear);Chlorophyll_A;Fructose;Glucose;Nodes_per_plant	0	0	0	0	0	0	0	0	0	0	0	0	1	0	0	0	0	0	0	0	0	0	0	0	0	0	1	private
pan_gene_5106	pan_gene_51866	Fructose;Starch	Fructose	0	0	0	0	0	0	0	0	0	0	0	0	1	0	0	0	0	0	0	0	0	0	0	0	0	0	1	private
pan_gene_10974	pan_gene_30880	Fructose	Fructose;Glucose;Nodes_per_plant	0	0	0	0	0	0	0	0	0	0	0	0	0	1	0	0	0	0	0	0	0	0	0	0	0	0	1	private
pan_gene_14494	pan_gene_19359	Fructose;Sucrose;Total_amino_acids	Fructose;Height_above_ear;Nitrate	0	0	0	0	0	0	0	0	0	0	0	0	0	1	0	0	1	0	0	0	0	0	0	0	0	0	2	dispensable
pan_gene_14564	pan_gene_22960	Fructose	Fructose	0	0	0	0	0	0	0	0	0	0	0	0	0	1	0	1	0	0	0	0	0	0	0	0	0	0	2	dispensable
pan_gene_28395	pan_gene_9063	Fructose	Ear_height;Fructose;Height_per_day_(until_flowering);Plant_height;Tassel_length	0	0	0	0	0	0	0	0	0	0	0	0	0	1	0	0	0	0	0	0	0	0	0	0	0	0	1	private
pan_gene_10930	pan_gene_9063	Fructose	Ear_height;Fructose;Height_per_day_(until_flowering);Plant_height;Tassel_length	0	0	0	0	0	0	0	0	0	0	0	0	0	0	1	0	0	0	0	0	0	0	0	0	0	0	1	private
pan_gene_25066	pan_gene_30880	Boxcox-transformed_leaf_angle;Fructose;Leaf_width	Fructose;Glucose;Nodes_per_plant	0	0	0	0	0	0	0	0	0	0	0	0	0	0	1	0	0	0	0	0	0	0	0	0	0	0	1	private
pan_gene_101785	pan_gene_19361	Fructose;Leaf_width	Fructose	0	0	0	0	0	0	0	0	0	0	0	0	0	0	0	1	0	0	0	0	0	0	0	0	0	0	1	private
pan_gene_101785	pan_gene_9061	Fructose;Leaf_width	Ear_height;Fructose;Glucose;PCA_of_metabolites:_PC2	0	0	0	0	0	0	0	0	0	0	0	0	0	0	0	1	0	0	0	0	0	0	0	0	0	0	1	private
pan_gene_63520	pan_gene_9063	Fructose	Ear_height;Fructose;Height_per_day_(until_flowering);Plant_height;Tassel_length	0	0	0	0	0	0	0	0	0	0	0	0	0	0	0	1	0	0	0	0	0	0	0	0	0	0	1	private
pan_gene_19343	pan_gene_9194	Fructose	Average_internode_length_(below_ear);Chlorophyll_A;Fructose;Glucose;Nodes_per_plant	0	0	0	0	0	0	0	0	0	0	0	0	0	0	0	0	1	0	0	0	0	0	0	0	0	0	1	private
pan_gene_22960	pan_gene_95588	Fructose	Fructose;Nodes_per_plant;Nodes_to_ear	0	0	0	0	0	0	0	0	0	0	0	0	0	0	0	0	1	0	0	0	1	0	0	0	0	0	2	dispensable
pan_gene_25066	pan_gene_9194	Boxcox-transformed_leaf_angle;Fructose;Leaf_width	Average_internode_length_(below_ear);Chlorophyll_A;Fructose;Glucose;Nodes_per_plant	0	0	0	0	0	0	0	0	0	0	0	0	0	0	0	0	1	0	0	0	0	0	0	0	0	0	1	private
pan_gene_28424	pan_gene_37626	Fructose;Glucose	Fructose;Sucrose;Total_amino_acids	0	0	0	0	0	0	0	0	0	0	0	0	0	0	0	0	1	0	0	0	0	0	1	0	0	0	2	dispensable
pan_gene_30972	pan_gene_67494	Fructose;Nodes_per_plant;Tassel_branch_number;Total_amino_acids	Fructose;Ratio_of_ear_height_to_total_height	0	0	0	0	0	0	0	0	0	0	0	0	0	0	0	0	1	0	0	0	0	0	0	0	0	0	1	private
pan_gene_5109	pan_gene_67493	Fructose	Fructose	0	0	0	0	0	0	0	0	0	0	0	0	0	0	0	0	1	0	0	0	0	0	0	0	0	0	1	private
pan_gene_22816	pan_gene_25373	Fructose;PCA_of_metabolites:_PC2;Starch	Fructose;Nodes_to_ear;Photoperiod_growing-degree_days_to_anthesis	0	0	0	0	0	0	0	0	0	0	0	0	0	0	0	0	0	0	1	0	0	0	0	0	1	0	2	dispensable
pan_gene_25373	pan_gene_5131	Fructose;Nodes_to_ear;Photoperiod_growing-degree_days_to_anthesis	Days_to_silk;Fructose;Glucose;Malate;Nodes_per_plant;Total_amino_acids	0	0	0	0	0	0	0	0	0	0	0	0	0	0	0	0	0	0	1	0	0	0	0	0	0	0	1	private
pan_gene_25373	pan_gene_5263	Fructose;Nodes_to_ear;Photoperiod_growing-degree_days_to_anthesis	Fructose;Height_per_day_(until_flowering)	0	0	0	0	0	0	0	0	0	0	0	0	0	0	0	0	0	0	1	0	0	0	0	0	0	0	1	private
pan_gene_13916	pan_gene_37626	Fructose	Fructose;Sucrose;Total_amino_acids	0	0	0	0	0	0	0	0	0	0	0	0	0	0	0	0	0	0	0	1	0	0	0	0	0	0	1	private
pan_gene_13916	pan_gene_5106	Fructose	Fructose;Starch	0	0	0	0	0	0	0	0	0	0	0	0	0	0	0	0	0	0	0	1	1	0	0	0	0	0	2	dispensable
pan_gene_14467	pan_gene_37626	Days_to_anthesis;Fructose	Fructose;Sucrose;Total_amino_acids	0	0	0	0	0	0	0	0	0	0	0	0	0	0	0	0	0	0	0	1	0	0	0	0	0	0	1	private
pan_gene_25374	pan_gene_97202	Fructose;Nodes_to_ear	Fructose;Glucose;Malate;Nodes_per_plant;Total_amino_acids	0	0	0	0	0	0	0	0	0	0	0	0	0	0	0	0	0	0	0	1	0	0	0	0	0	0	1	private
pan_gene_37626	pan_gene_5125	Fructose;Sucrose;Total_amino_acids	Fructose	0	0	0	0	0	0	0	0	0	0	0	0	0	0	0	0	0	0	0	1	0	0	0	0	0	1	2	dispensable
pan_gene_26096	pan_gene_30315	Fructose	Average_internode_length_(whole_plant);Fructose	0	0	0	0	0	0	0	0	0	0	0	0	0	0	0	0	0	0	0	0	0	0	0	0	1	0	1	private
pan_gene_27422	pan_gene_28156	Fructose	Average_internode_length_(below_ear);Fructose;PCA_of_metabolites:_PC2	0	0	0	0	0	0	0	0	0	0	0	0	0	0	0	0	0	0	0	0	1	0	0	0	1	0	2	dispensable
pan_gene_10910	pan_gene_10951	Fructose	Average_internode_length_(below_ear);Boxcox-transformed_leaf_angle;Fructose	0	0	0	0	0	0	0	0	0	0	0	0	0	0	0	0	0	0	0	0	0	1	0	0	0	0	1	private
pan_gene_10910	pan_gene_98085	Fructose	Fructose	0	0	0	0	0	0	0	0	0	0	0	0	0	0	0	0	0	0	0	0	0	1	0	0	0	0	1	private
pan_gene_10930	pan_gene_13995	Fructose	Fructose;Nitrate	0	0	0	0	0	0	0	0	0	0	0	0	0	0	0	0	0	0	0	0	0	1	0	0	0	0	1	private
pan_gene_14102	pan_gene_14494	Fructose	Fructose;Sucrose;Total_amino_acids	0	0	0	0	0	0	0	0	0	0	0	0	0	0	0	0	0	0	0	0	0	1	0	0	0	0	1	private
pan_gene_22816	pan_gene_5106	Fructose;PCA_of_metabolites:_PC2;Starch	Fructose;Starch	0	0	0	0	0	0	0	0	0	0	0	0	0	0	0	0	0	0	0	0	0	1	0	0	0	0	1	private
pan_gene_5125	pan_gene_5263	Fructose	Fructose;Height_per_day_(until_flowering)	0	0	0	0	0	0	0	0	0	0	0	0	0	0	0	0	0	0	0	0	0	1	0	0	0	0	1	private
pan_gene_14118	pan_gene_451	Fructose;Height_per_day_(until_flowering);Tassel_length	Ear_row_number;Fructose	0	0	0	0	0	0	0	0	0	0	0	0	0	0	0	0	0	0	0	0	0	0	1	0	0	0	1	private
pan_gene_19325	pan_gene_97202	Anthesis-silking_interval;Fructose	Fructose;Glucose;Malate;Nodes_per_plant;Total_amino_acids	0	0	0	0	0	0	0	0	0	0	0	0	0	0	0	0	0	0	0	0	0	0	1	0	0	0	1	private
pan_gene_19329	pan_gene_451	100_Kernel_weight;Anthesis-silking_interval;Fructose;Nitrate	Ear_row_number;Fructose	0	0	0	0	0	0	0	0	0	0	0	0	0	0	0	0	0	0	0	0	0	0	1	0	0	0	1	private
pan_gene_10951	pan_gene_26575	Average_internode_length_(below_ear);Boxcox-transformed_leaf_angle;Fructose	Fructose;Nodes_per_plant	0	0	0	0	0	0	0	0	0	0	0	0	0	0	0	0	0	0	0	0	0	0	0	1	0	0	1	private
pan_gene_18264	pan_gene_451	Fructose	Ear_row_number;Fructose	0	0	0	0	0	0	0	0	0	0	0	0	0	0	0	0	0	0	0	0	0	0	0	1	0	0	1	private
pan_gene_26096	pan_gene_28423	Fructose	Fructose;Glucose	0	0	0	0	0	0	0	0	0	0	0	0	0	0	0	0	0	0	0	0	0	0	0	1	1	0	2	dispensable
pan_gene_11554	pan_gene_19343	Ear_row_number;Fructose	Fructose	0	0	0	0	0	0	0	0	0	0	0	0	0	0	0	0	0	0	0	0	0	0	0	0	0	1	1	private
pan_gene_13995	pan_gene_5131	Fructose;Nitrate	Days_to_silk;Fructose;Glucose;Malate;Nodes_per_plant;Total_amino_acids	0	0	0	0	0	0	0	0	0	0	0	0	0	0	0	0	0	0	0	0	0	0	0	0	0	1	1	private
pan_gene_14118	pan_gene_32456	Fructose;Height_per_day_(until_flowering);Tassel_length	Cob_diameter;Fructose;Nodes_per_plant;Tassel_branch_number	0	0	0	0	0	0	0	0	0	0	0	0	0	0	0	0	0	0	0	0	0	0	0	0	0	1	1	private
