# Supplementary material for: Co-expression pan-network reveals genes involved in complex traits within maize pan-genome
Source: BMC Plant Biol. 2022 Dec 19;22:595. doi: 10.1186/s12870-022-03985-z (PMC9762053; doi:10.1186/s12870-022-03985-z)
Supplement: Supplementary file 7 — Additional file 7. [file 12870_2022_3985_MOESM7_ESM.zip › SupplementaryData5/Starch.pannetwork.csv]

gene1	gene2	trait1	trait2	B73	B97	CML103	CML228	CML247	CML277	CML322	CML333	CML52	CML69	HP301	IL14H	Ki11	Ki3	Ky21	M162W	M37W	Mo18W	MS71	NC350	NC358	Oh43	Oh7b	P39	Tx303	Tzi8	sum	sub-category
pan_gene_100	pan_gene_27736	Starch	Starch	1	0	0	0	0	0	0	0	0	0	0	0	0	0	0	0	1	0	0	0	0	0	0	0	0	0	2	dispensable
pan_gene_100	pan_gene_32672	Starch	Starch	1	0	1	1	1	0	0	0	0	0	0	0	1	0	0	0	0	0	0	0	1	0	0	1	0	0	7	dispensable
pan_gene_100	pan_gene_4565	Starch	Starch	1	1	0	0	1	0	0	0	0	1	0	1	1	0	0	0	1	0	0	0	1	0	1	0	0	0	9	dispensable
pan_gene_113	pan_gene_32673	Northern_Leaf_Blight;Starch	Starch	1	0	0	0	0	0	0	0	0	0	0	0	0	0	0	0	0	0	0	0	0	0	0	0	0	0	1	private
pan_gene_113	pan_gene_9100	Northern_Leaf_Blight;Starch	Starch;Sucrose	1	0	0	0	0	0	0	0	0	0	1	0	0	0	0	0	0	0	0	0	0	0	0	0	0	0	2	dispensable
pan_gene_13339	pan_gene_28011	Starch	Starch;Tassel_length	1	0	0	0	0	0	0	0	0	0	0	0	1	0	0	0	0	0	0	0	0	1	0	0	0	0	3	dispensable
pan_gene_13339	pan_gene_32623	Starch	Starch	1	0	0	0	0	0	1	0	0	0	0	0	0	0	0	0	0	0	0	0	0	0	0	0	0	1	3	dispensable
pan_gene_14248	pan_gene_24424	Boxcox-transformed_leaf_angle;Plant_height;Starch	Days_to_silk;Starch	1	0	0	0	0	0	0	0	0	0	0	0	0	0	0	0	0	0	0	0	0	0	0	0	0	0	1	private
pan_gene_14248	pan_gene_3914	Boxcox-transformed_leaf_angle;Plant_height;Starch	Nodes_per_plant;Starch	1	0	0	0	0	0	0	0	0	0	0	1	0	1	0	0	0	0	0	0	0	0	0	0	0	0	3	dispensable
pan_gene_14248	pan_gene_91	Boxcox-transformed_leaf_angle;Plant_height;Starch	Starch	1	0	1	0	0	0	0	0	0	0	0	0	0	0	1	0	0	0	0	0	0	0	0	0	0	0	3	dispensable
pan_gene_15536	pan_gene_15696	Starch	Boxcox-transformed_leaf_angle;Leaf_length;Starch;Tassel_length	1	1	1	1	1	1	1	1	0	1	1	1	1	0	1	1	1	1	0	1	1	0	0	1	1	1	21	core
pan_gene_15536	pan_gene_27961	Starch	Southern_leaf_blight;Starch	1	0	1	0	0	0	0	0	0	0	0	0	0	0	0	1	0	0	0	0	0	0	0	0	0	0	3	dispensable
pan_gene_15536	pan_gene_5106	Starch	Fructose;Starch	1	0	1	1	1	1	1	1	1	1	1	1	1	1	1	1	1	1	1	1	1	0	0	0	0	1	21	core
pan_gene_15536	pan_gene_7121	Starch	Starch	1	1	1	1	1	0	1	1	1	0	1	1	0	0	1	1	1	1	1	1	1	0	0	0	1	1	19	near-core
pan_gene_15536	pan_gene_8408	Starch	Days_to_anthesis;Nodes_to_ear;Starch	1	1	1	1	0	1	1	1	1	1	1	0	1	1	1	1	0	1	1	1	0	0	0	1	1	1	20	core
pan_gene_15612	pan_gene_19334	Starch	Nitrate;Starch	1	1	1	0	0	0	1	0	1	1	0	1	1	1	1	1	1	0	0	1	1	1	1	1	0	1	18	near-core
pan_gene_15612	pan_gene_24939	Starch	Starch	1	0	0	0	0	0	0	0	0	0	0	0	0	0	0	0	0	0	0	0	0	0	0	0	0	0	1	private
pan_gene_15612	pan_gene_32317	Starch	Starch	1	1	0	0	0	0	0	0	0	1	0	0	0	1	0	1	1	0	0	0	0	0	1	0	0	1	8	dispensable
pan_gene_15612	pan_gene_5681	Starch	PCA_of_metabolites:_PC2;Starch	1	0	1	0	1	0	0	0	0	1	0	0	0	1	0	0	1	0	0	1	0	0	0	0	0	0	7	dispensable
pan_gene_15657	pan_gene_19334	Starch	Nitrate;Starch	1	0	1	0	1	0	0	1	0	0	1	1	0	0	1	0	1	0	0	1	1	0	1	0	0	0	11	near-core
pan_gene_15657	pan_gene_32317	Starch	Starch	1	0	1	0	0	0	0	0	0	0	0	0	0	0	0	0	1	0	0	1	1	1	0	0	0	0	6	dispensable
pan_gene_15664	pan_gene_15696	PCA_of_metabolites:_PC2;Starch	Boxcox-transformed_leaf_angle;Leaf_length;Starch;Tassel_length	1	1	1	1	1	1	1	1	1	1	1	1	1	1	1	1	1	1	1	1	1	1	1	1	0	1	25	core
pan_gene_15669	pan_gene_15985	Leaf_length;Starch	Starch	0	0	0	1	0	0	0	0	0	0	0	0	0	0	0	0	0	0	0	0	0	1	0	0	0	0	2	dispensable
pan_gene_15669	pan_gene_16008	Leaf_length;Starch	Days_to_anthesis;Starch	1	0	0	0	1	0	0	0	0	0	1	1	0	0	0	1	1	0	0	0	0	0	0	0	0	0	6	dispensable
pan_gene_15669	pan_gene_32673	Leaf_length;Starch	Starch	1	0	0	0	1	0	0	0	0	0	0	0	0	0	0	0	0	0	0	0	0	0	0	0	0	0	2	dispensable
pan_gene_15669	pan_gene_70947	Leaf_length;Starch	Starch	1	0	0	0	0	0	0	0	0	0	0	0	0	0	0	0	0	0	1	0	0	0	1	0	0	1	4	dispensable
pan_gene_15669	pan_gene_7599	Leaf_length;Starch	Ear_height;Northern_Leaf_Blight;Stalk_strength;Starch	1	1	0	1	0	0	0	0	0	0	1	1	0	0	0	0	1	0	0	0	1	0	1	0	0	0	8	dispensable
pan_gene_15696	pan_gene_31257	Boxcox-transformed_leaf_angle;Leaf_length;Starch;Tassel_length	Ratio_of_ear_height_to_total_height;Starch	1	1	1	1	1	0	0	0	1	1	1	0	1	1	0	1	0	1	0	1	1	0	1	1	0	0	16	near-core
pan_gene_15696	pan_gene_5106	Boxcox-transformed_leaf_angle;Leaf_length;Starch;Tassel_length	Fructose;Starch	1	0	1	1	1	1	1	1	1	1	1	0	0	1	0	1	1	1	0	1	1	1	0	0	1	1	19	near-core
pan_gene_15696	pan_gene_7121	Boxcox-transformed_leaf_angle;Leaf_length;Starch;Tassel_length	Starch	1	1	1	1	1	0	1	1	1	0	1	0	0	1	1	1	1	1	0	1	1	0	1	0	1	1	19	near-core
pan_gene_15696	pan_gene_8408	Boxcox-transformed_leaf_angle;Leaf_length;Starch;Tassel_length	Days_to_anthesis;Nodes_to_ear;Starch	1	1	1	1	1	1	1	1	1	1	1	0	1	1	1	1	1	1	0	1	0	1	1	1	1	1	23	core
pan_gene_15985	pan_gene_21112	Starch	Starch	0	0	0	0	1	0	0	0	0	0	0	0	0	0	0	0	0	0	0	0	0	0	0	0	0	0	1	private
pan_gene_15985	pan_gene_7599	Starch	Ear_height;Northern_Leaf_Blight;Stalk_strength;Starch	0	0	0	1	0	0	0	0	0	0	0	0	0	0	0	0	0	0	0	0	0	1	0	0	0	0	2	dispensable
pan_gene_16008	pan_gene_22816	Days_to_anthesis;Starch	Fructose;PCA_of_metabolites:_PC2;Starch	1	0	0	0	1	0	0	0	0	0	1	0	0	0	0	0	0	0	0	0	0	0	0	0	0	0	3	dispensable
pan_gene_16008	pan_gene_22827	Days_to_anthesis;Starch	Ear_row_number;Starch	1	0	0	0	1	0	0	1	0	0	0	0	0	0	0	0	0	0	0	0	0	0	0	0	0	0	3	dispensable
pan_gene_16008	pan_gene_24828	Days_to_anthesis;Starch	PCA_of_metabolites:_PC2;Starch	1	0	0	0	1	0	0	0	0	0	1	0	0	0	0	1	0	0	0	0	0	0	0	0	0	0	4	dispensable
pan_gene_16008	pan_gene_30871	Days_to_anthesis;Starch	Height_per_day_(until_flowering);Starch	1	0	0	0	0	0	0	0	0	0	1	0	0	0	0	0	0	0	0	0	0	0	0	0	0	0	2	dispensable
pan_gene_16008	pan_gene_31	Days_to_anthesis;Starch	Starch	1	0	0	0	1	0	0	1	0	0	1	1	0	0	0	1	1	0	0	0	0	0	0	0	0	0	7	dispensable
pan_gene_16008	pan_gene_32673	Days_to_anthesis;Starch	Starch	1	0	0	0	1	0	0	0	0	0	0	0	0	0	0	0	0	0	0	0	0	0	0	0	0	0	2	dispensable
pan_gene_16008	pan_gene_7572	Days_to_anthesis;Starch	PCA_of_metabolites:_PC1;Starch	1	0	0	0	1	0	0	0	0	0	0	0	0	0	0	1	0	0	0	0	0	0	0	0	0	0	3	dispensable
pan_gene_163	pan_gene_4733	Starch	100_Kernel_weight;Average_internode_length_(whole_plant);Starch	0	0	0	0	0	0	0	0	0	1	0	0	0	0	0	0	0	0	0	0	1	0	0	0	0	0	2	dispensable
pan_gene_163	pan_gene_7763	Starch	Cob_diameter;Starch	0	0	0	0	0	0	0	0	0	1	0	0	0	0	0	0	0	0	0	0	1	0	0	0	0	0	2	dispensable
pan_gene_164	pan_gene_9223	Chlorophyll_B;Starch	Average_internode_length_(below_ear);Average_internode_length_(whole_plant);Ear_height;Starch	0	0	0	0	0	1	0	0	1	0	0	0	0	0	0	0	1	0	0	0	0	0	0	0	0	0	3	dispensable
pan_gene_16674	pan_gene_2658	Southern_leaf_blight;Stalk_strength;Starch	Days_to_anthesis;Plant_height;Starch	0	1	0	0	0	0	0	0	0	0	0	0	0	0	0	0	1	0	0	0	0	0	0	0	0	0	2	dispensable
pan_gene_16674	pan_gene_5676	Southern_leaf_blight;Stalk_strength;Starch	Ear_row_number;Plant_height;Starch	0	1	0	0	0	0	0	0	0	0	1	0	0	0	0	0	1	0	0	0	0	0	0	0	0	0	3	dispensable
pan_gene_16674	pan_gene_92	Southern_leaf_blight;Stalk_strength;Starch	Starch	0	0	0	0	0	0	0	0	0	0	1	0	0	0	0	0	1	0	0	0	0	0	0	0	0	0	2	dispensable
pan_gene_16674	pan_gene_9264	Southern_leaf_blight;Stalk_strength;Starch	Average_internode_length_(whole_plant);Starch;Sucrose	0	0	0	0	0	0	0	0	0	0	0	0	0	0	0	0	1	0	0	0	0	0	0	0	0	0	1	private
pan_gene_176	pan_gene_23679	Ratio_of_ear_height_to_total_height;Starch	Anthesis-silking_interval;Cob_diameter;Starch	0	0	0	0	0	0	0	0	1	0	0	0	0	0	0	0	0	0	0	0	0	0	0	0	0	0	1	private
pan_gene_176	pan_gene_4730	Ratio_of_ear_height_to_total_height;Starch	Starch	0	0	0	0	0	0	0	0	1	0	0	0	0	0	0	0	0	0	0	0	0	0	0	0	0	0	1	private
pan_gene_181	pan_gene_3914	Cob_diameter;Nodes_per_plant;Nodes_to_ear;Plant_height;Starch	Nodes_per_plant;Starch	1	0	0	0	0	0	0	0	0	0	0	0	0	0	0	0	0	0	0	0	0	0	0	0	0	0	1	private
pan_gene_18730	pan_gene_19337	Average_internode_length_(above_ear);Average_internode_length_(below_ear);Average_internode_length_(whole_plant);Days_to_anthesis;Ear_height;Height_per_day_(until_flowering);Plant_height;Starch	PCA_of_metabolites:_PC2;Starch	0	0	0	0	0	1	0	0	0	0	0	0	0	0	0	0	0	1	0	0	1	0	1	1	0	0	5	dispensable
pan_gene_18906	pan_gene_32623	Height_per_day_(until_flowering);PCA_of_metabolites:_PC2;Starch	Starch	1	0	0	0	0	0	0	0	0	0	0	0	0	0	0	0	0	0	0	0	0	0	0	0	0	0	1	private
pan_gene_19334	pan_gene_32317	Nitrate;Starch	Starch	1	1	1	1	0	1	0	1	1	1	1	0	0	1	1	1	1	0	0	1	0	0	1	1	1	1	18	near-core
pan_gene_19334	pan_gene_5681	Nitrate;Starch	PCA_of_metabolites:_PC2;Starch	1	0	1	1	1	1	1	0	1	1	1	0	0	1	1	1	1	0	0	1	0	0	0	1	0	0	15	near-core
pan_gene_21112	pan_gene_24937	Starch	Starch;Sucrose	1	0	0	0	0	0	0	0	0	0	0	0	0	0	0	0	0	0	0	0	0	0	0	0	0	0	1	private
pan_gene_21112	pan_gene_7599	Starch	Ear_height;Northern_Leaf_Blight;Stalk_strength;Starch	1	0	0	0	0	0	0	0	0	0	0	0	0	0	0	0	0	0	0	0	0	0	0	0	0	0	1	private
pan_gene_21112	pan_gene_9100	Starch	Starch;Sucrose	1	0	0	0	0	0	0	0	0	0	0	0	0	0	0	0	0	0	0	0	0	0	0	0	0	0	1	private
pan_gene_21925	pan_gene_22837	Leaf_length;Nodes_per_plant;Starch	Fructose;Height_above_ear;Starch	0	0	1	0	1	0	0	0	0	1	0	0	0	0	0	0	0	0	0	0	0	0	0	1	0	0	4	dispensable
pan_gene_21925	pan_gene_27960	Leaf_length;Nodes_per_plant;Starch	Southern_leaf_blight;Starch	0	1	1	0	1	0	0	0	0	0	0	0	0	0	0	1	0	0	0	0	0	0	0	0	0	0	4	dispensable
pan_gene_21925	pan_gene_5103	Leaf_length;Nodes_per_plant;Starch	Cob_diameter;Fructose;PCA_of_metabolites:_PC2;Starch;Tassel_branch_number	1	0	0	0	0	0	0	0	0	0	1	0	0	0	0	0	0	0	0	0	1	0	0	0	0	0	3	dispensable
pan_gene_21925	pan_gene_97793	Leaf_length;Nodes_per_plant;Starch	Starch	1	0	0	0	0	0	0	0	0	0	0	0	0	0	0	0	0	0	0	0	0	0	0	0	0	0	1	private
pan_gene_22380	pan_gene_5342	Average_internode_length_(above_ear);Ear_row_number;PCA_of_metabolites:_PC2;Starch	100_Kernel_weight;Nodes_above_ear;Starch	1	0	1	0	0	1	1	1	0	0	0	0	0	0	0	0	0	0	1	0	0	0	1	0	0	0	7	dispensable
pan_gene_22658	pan_gene_24939	Starch	Starch	1	0	1	0	0	1	0	0	0	0	0	0	0	0	0	0	0	0	0	1	0	0	1	0	0	1	6	dispensable
pan_gene_22784	pan_gene_27961	Starch	Southern_leaf_blight;Starch	1	1	1	0	1	0	0	0	0	0	0	0	1	1	1	1	1	0	0	0	0	0	0	1	0	0	10	dispensable
pan_gene_22784	pan_gene_31946	Starch	Nodes_per_plant;Starch	1	1	1	1	1	1	1	1	1	1	1	1	1	1	1	1	1	1	0	1	1	1	0	1	0	1	23	core
pan_gene_22784	pan_gene_3757	Starch	Starch	1	1	1	1	1	1	1	1	1	1	1	1	1	1	1	1	1	1	1	1	1	1	1	1	1	1	26	core
pan_gene_22784	pan_gene_4565	Starch	Starch	1	0	0	1	1	0	1	1	1	0	0	0	0	1	0	1	0	0	0	1	0	0	0	1	0	0	10	dispensable
pan_gene_22784	pan_gene_7121	Starch	Starch	1	1	1	1	1	1	1	0	1	1	1	1	1	1	0	0	1	1	0	1	1	0	1	1	0	0	19	near-core
pan_gene_22784	pan_gene_8408	Starch	Days_to_anthesis;Nodes_to_ear;Starch	1	1	1	1	1	0	1	0	1	1	1	1	1	1	1	1	1	1	0	1	1	0	1	1	1	0	21	core
pan_gene_22816	pan_gene_30871	Fructose;PCA_of_metabolites:_PC2;Starch	Height_per_day_(until_flowering);Starch	1	0	0	1	0	0	1	0	1	0	0	0	0	0	0	0	0	0	0	0	0	0	0	1	0	0	5	dispensable
pan_gene_22816	pan_gene_7572	Fructose;PCA_of_metabolites:_PC2;Starch	PCA_of_metabolites:_PC1;Starch	1	0	0	0	0	1	1	0	1	0	1	0	0	0	0	0	0	0	0	0	0	0	0	1	0	0	6	dispensable
pan_gene_22827	pan_gene_30871	Ear_row_number;Starch	Height_per_day_(until_flowering);Starch	1	0	0	1	0	0	0	1	1	0	0	0	0	0	0	0	0	0	0	0	0	0	0	0	0	0	4	dispensable
pan_gene_22827	pan_gene_7572	Ear_row_number;Starch	PCA_of_metabolites:_PC1;Starch	1	1	1	1	0	1	0	0	1	0	0	1	0	0	0	0	1	0	1	0	1	0	0	0	0	0	10	dispensable
pan_gene_22834	pan_gene_5698	Ear_row_number;Nodes_above_ear;PCA_of_metabolites:_PC2;Starch;Tassel_branch_number;Tassel_length	Starch	0	0	0	0	0	0	0	1	0	0	0	0	0	1	0	0	0	0	0	0	0	0	0	0	0	0	2	dispensable
pan_gene_22837	pan_gene_27960	Fructose;Height_above_ear;Starch	Southern_leaf_blight;Starch	0	0	1	0	1	0	0	0	0	0	0	0	0	0	0	0	0	0	0	0	0	0	0	0	1	0	3	dispensable
pan_gene_22837	pan_gene_29511	Fructose;Height_above_ear;Starch	Leaf_length;Leaf_width;Starch	0	0	1	0	0	0	0	0	0	1	0	0	0	0	0	0	0	0	0	0	0	0	0	1	0	0	3	dispensable
pan_gene_23088	pan_gene_3854	Starch	Starch	1	0	0	0	0	0	0	1	0	0	0	0	0	0	0	0	0	0	0	0	0	0	0	0	0	0	2	dispensable
pan_gene_23679	pan_gene_24424	Anthesis-silking_interval;Cob_diameter;Starch	Days_to_silk;Starch	1	0	0	0	0	0	0	0	0	0	0	0	0	0	0	0	0	0	0	0	0	0	0	0	0	0	1	private
pan_gene_23679	pan_gene_32767	Anthesis-silking_interval;Cob_diameter;Starch	Glutamate;Nitrate;Nodes_to_ear;Plant_height;Southern_leaf_blight;Starch	1	0	0	0	0	0	0	0	0	0	0	0	0	0	0	0	0	0	0	0	0	0	0	0	0	0	1	private
pan_gene_23679	pan_gene_4730	Anthesis-silking_interval;Cob_diameter;Starch	Starch	1	0	0	0	0	0	0	0	1	0	1	0	0	1	0	0	1	0	0	0	0	0	0	0	0	1	6	dispensable
pan_gene_23679	pan_gene_91	Anthesis-silking_interval;Cob_diameter;Starch	Starch	1	0	0	0	0	0	0	0	0	1	1	1	0	0	0	0	0	1	0	0	1	0	1	0	0	0	7	dispensable
pan_gene_23679	pan_gene_9214	Anthesis-silking_interval;Cob_diameter;Starch	Height_per_day_(until_flowering);PCA_of_metabolites:_PC2;Southern_leaf_blight;Starch	1	0	1	0	0	0	0	1	0	0	1	0	0	0	0	0	0	0	0	0	0	0	0	0	0	0	4	dispensable
pan_gene_24424	pan_gene_91	Days_to_silk;Starch	Starch	1	0	0	0	0	0	0	0	0	0	0	0	0	0	0	0	0	0	0	0	0	0	0	0	0	0	1	private
pan_gene_24828	pan_gene_30871	PCA_of_metabolites:_PC2;Starch	Height_per_day_(until_flowering);Starch	1	0	0	1	1	0	1	0	1	1	1	1	1	0	0	1	0	0	0	0	1	1	0	0	1	0	13	near-core
pan_gene_24937	pan_gene_32672	Starch;Sucrose	Starch	1	0	0	0	0	0	0	0	0	0	0	0	0	0	0	0	0	0	0	0	1	0	0	0	0	0	2	dispensable
pan_gene_24937	pan_gene_32673	Starch;Sucrose	Starch	1	0	0	0	0	0	0	0	0	0	0	0	0	0	0	0	0	0	0	0	0	0	0	0	0	0	1	private
pan_gene_24937	pan_gene_9100	Starch;Sucrose	Starch;Sucrose	1	0	0	0	1	0	0	0	0	0	1	0	0	0	0	1	0	0	0	0	0	0	0	0	0	0	4	dispensable
pan_gene_24939	pan_gene_5676	Starch	Ear_row_number;Plant_height;Starch	1	0	1	0	0	0	0	0	0	0	0	0	0	0	0	0	0	0	0	0	0	0	0	0	0	1	3	dispensable
pan_gene_24939	pan_gene_5681	Starch	PCA_of_metabolites:_PC2;Starch	1	0	1	0	0	0	0	0	0	1	0	0	0	0	0	0	0	0	0	0	0	0	0	0	0	0	3	dispensable
pan_gene_24939	pan_gene_92	Starch	Starch	1	0	0	0	1	0	0	0	0	0	0	0	0	0	0	0	0	0	0	0	0	0	0	0	0	0	2	dispensable
pan_gene_2608	pan_gene_29511	Nodes_per_plant;Northern_Leaf_Blight;Starch	Leaf_length;Leaf_width;Starch	1	0	0	0	0	1	0	0	0	0	0	1	0	0	0	0	0	0	0	0	0	0	0	0	0	0	3	dispensable
pan_gene_2658	pan_gene_5676	Days_to_anthesis;Plant_height;Starch	Ear_row_number;Plant_height;Starch	1	0	1	0	1	1	1	1	1	1	0	1	1	0	1	0	1	1	1	1	1	1	1	1	1	0	20	core
pan_gene_2658	pan_gene_91	Days_to_anthesis;Plant_height;Starch	Starch	1	1	0	0	1	1	1	1	0	1	1	1	0	0	1	0	1	1	0	0	1	1	1	0	1	1	17	near-core
pan_gene_2658	pan_gene_92	Days_to_anthesis;Plant_height;Starch	Starch	1	0	1	0	0	0	0	0	1	1	0	0	0	0	1	0	1	0	0	0	0	0	0	0	0	0	6	dispensable
pan_gene_2658	pan_gene_9264	Days_to_anthesis;Plant_height;Starch	Average_internode_length_(whole_plant);Starch;Sucrose	1	0	0	0	0	0	0	0	0	0	0	0	0	0	0	0	1	0	0	0	1	0	0	0	0	0	3	dispensable
pan_gene_27081	pan_gene_28011	Starch	Starch;Tassel_length	1	0	0	0	0	0	0	0	0	0	0	0	0	0	0	0	0	0	0	0	0	0	0	0	0	0	1	private
pan_gene_27736	pan_gene_32418	Starch	Starch	1	0	0	0	0	0	0	0	0	0	0	0	0	0	0	0	0	0	0	0	0	0	0	0	0	0	1	private
pan_gene_27736	pan_gene_9100	Starch	Starch;Sucrose	1	0	0	0	0	0	0	0	0	0	0	0	0	0	0	0	0	0	0	0	0	0	0	0	0	0	1	private
pan_gene_27960	pan_gene_29511	Southern_leaf_blight;Starch	Leaf_length;Leaf_width;Starch	0	0	1	0	0	0	0	0	0	0	0	0	0	0	0	1	0	0	0	0	0	0	0	0	0	0	2	dispensable
pan_gene_27961	pan_gene_31946	Southern_leaf_blight;Starch	Nodes_per_plant;Starch	1	1	0	0	1	0	1	0	0	1	0	1	0	0	0	1	0	1	0	1	1	0	0	0	0	1	11	near-core
pan_gene_27961	pan_gene_3757	Southern_leaf_blight;Starch	Starch	1	1	0	0	0	0	0	0	0	1	0	1	0	1	0	1	0	0	0	0	0	0	0	0	1	1	8	dispensable
pan_gene_27961	pan_gene_4565	Southern_leaf_blight;Starch	Starch	1	0	0	0	1	0	0	0	0	0	0	0	0	1	0	0	0	0	0	1	0	0	0	1	0	0	5	dispensable
pan_gene_27961	pan_gene_7121	Southern_leaf_blight;Starch	Starch	1	1	1	0	1	0	0	0	0	1	0	1	0	1	0	1	1	0	0	0	0	0	0	1	1	1	12	near-core
pan_gene_27961	pan_gene_8408	Southern_leaf_blight;Starch	Days_to_anthesis;Nodes_to_ear;Starch	1	1	0	0	1	0	0	0	0	1	0	0	1	1	0	1	0	0	0	0	0	0	1	1	0	1	10	dispensable
pan_gene_27996	pan_gene_31	Average_internode_length_(above_ear);Cob_diameter;Stalk_strength;Starch	Starch	1	0	1	0	1	0	0	0	0	0	1	0	0	0	0	1	1	0	0	0	0	0	0	1	1	0	8	dispensable
pan_gene_27996	pan_gene_32672	Average_internode_length_(above_ear);Cob_diameter;Stalk_strength;Starch	Starch	1	1	0	0	0	0	0	0	0	0	0	0	0	0	0	0	0	0	0	0	0	0	0	1	0	0	3	dispensable
pan_gene_27996	pan_gene_32673	Average_internode_length_(above_ear);Cob_diameter;Stalk_strength;Starch	Starch	1	1	1	0	1	1	0	0	1	0	0	0	0	0	1	1	1	0	0	0	0	0	0	0	0	1	10	dispensable
pan_gene_27996	pan_gene_9100	Average_internode_length_(above_ear);Cob_diameter;Stalk_strength;Starch	Starch;Sucrose	1	0	0	0	0	0	0	0	0	0	0	0	0	0	0	0	0	0	0	0	0	0	0	0	0	0	1	private
pan_gene_28011	pan_gene_32623	Starch;Tassel_length	Starch	1	0	0	0	0	0	0	0	0	0	0	0	0	0	0	0	0	0	0	0	0	0	0	0	0	0	1	private
pan_gene_29511	pan_gene_3574	Leaf_length;Leaf_width;Starch	Photoperiod_Growing-degree_days_to_silk;Starch	1	0	0	0	0	0	0	0	0	0	0	0	0	0	0	0	0	0	0	0	0	0	0	0	0	0	1	private
pan_gene_29511	pan_gene_5103	Leaf_length;Leaf_width;Starch	Cob_diameter;Fructose;PCA_of_metabolites:_PC2;Starch;Tassel_branch_number	1	0	0	0	0	0	0	0	0	0	0	1	0	0	0	0	0	0	0	0	0	0	0	0	0	0	2	dispensable
pan_gene_29511	pan_gene_97793	Leaf_length;Leaf_width;Starch	Starch	1	0	0	0	0	0	0	0	0	0	0	0	0	0	0	0	0	0	0	0	0	0	0	0	0	0	1	private
pan_gene_30871	pan_gene_32766	Height_per_day_(until_flowering);Starch	Glutamate;Nodes_to_ear;Starch	1	0	0	1	0	1	1	0	0	0	1	0	0	0	0	1	0	0	1	0	1	1	0	0	0	0	9	dispensable
pan_gene_30871	pan_gene_7572	Height_per_day_(until_flowering);Starch	PCA_of_metabolites:_PC1;Starch	1	0	0	0	1	1	0	0	1	0	0	1	0	0	0	0	0	0	0	0	0	0	0	1	0	0	6	dispensable
pan_gene_30961	pan_gene_3914	Anthesis-silking_interval;Starch	Nodes_per_plant;Starch	1	0	0	0	0	0	0	0	0	0	0	0	0	0	0	0	0	0	0	0	0	0	0	0	0	0	1	private
pan_gene_31257	pan_gene_32669	Ratio_of_ear_height_to_total_height;Starch	PCA_of_metabolites:_PC2;Ratio_of_ear_height_to_total_height;Starch	1	0	0	0	0	0	0	0	0	0	0	0	0	0	0	0	0	0	0	0	0	0	0	0	0	0	1	private
pan_gene_31257	pan_gene_7121	Ratio_of_ear_height_to_total_height;Starch	Starch	1	1	1	1	1	0	1	1	1	0	0	0	0	1	0	1	0	0	1	1	0	0	0	0	0	1	13	near-core
pan_gene_31946	pan_gene_3757	Nodes_per_plant;Starch	Starch	1	1	1	1	1	0	1	1	1	1	1	1	1	1	1	1	1	1	1	0	1	1	1	1	1	1	24	core
pan_gene_31946	pan_gene_4565	Nodes_per_plant;Starch	Starch	1	0	1	1	1	1	1	0	1	1	1	1	1	1	0	1	1	1	1	1	1	0	1	1	0	0	20	core
pan_gene_31946	pan_gene_7121	Nodes_per_plant;Starch	Starch	1	1	0	1	1	0	1	0	1	1	1	1	0	1	0	1	0	1	1	1	0	0	0	0	1	1	16	near-core
pan_gene_31946	pan_gene_8408	Nodes_per_plant;Starch	Days_to_anthesis;Nodes_to_ear;Starch	1	1	1	1	1	1	1	0	1	1	1	1	1	1	1	1	1	1	1	1	1	0	1	0	0	1	22	core
pan_gene_32317	pan_gene_5681	Starch	PCA_of_metabolites:_PC2;Starch	1	1	1	1	1	1	1	1	1	1	1	1	0	1	1	1	1	0	1	1	0	1	1	1	1	0	22	core
pan_gene_32418	pan_gene_5220	Starch	100_Kernel_weight;Ratio_of_ear_height_to_total_height;Starch	1	0	0	0	0	1	0	0	0	0	0	1	1	0	1	0	0	1	0	1	1	1	1	0	1	0	11	near-core
pan_gene_32672	pan_gene_32673	Starch	Starch	1	0	0	0	0	0	0	0	0	0	0	0	0	0	1	0	0	0	0	0	0	0	0	0	0	0	2	dispensable
pan_gene_32673	pan_gene_9100	Starch	Starch;Sucrose	1	0	0	0	0	0	0	0	0	0	0	0	0	0	0	0	0	0	0	0	0	0	0	0	0	0	1	private
pan_gene_32767	pan_gene_4730	Glutamate;Nitrate;Nodes_to_ear;Plant_height;Southern_leaf_blight;Starch	Starch	1	0	0	0	0	0	0	0	0	0	0	0	0	0	0	0	0	0	0	0	0	0	0	0	0	0	1	private
pan_gene_32767	pan_gene_9214	Glutamate;Nitrate;Nodes_to_ear;Plant_height;Southern_leaf_blight;Starch	Height_per_day_(until_flowering);PCA_of_metabolites:_PC2;Southern_leaf_blight;Starch	1	0	0	0	0	0	0	0	0	0	0	0	0	0	0	0	0	0	0	0	0	0	0	0	0	0	1	private
pan_gene_32780	pan_gene_3854	Average_internode_length_(above_ear);Average_internode_length_(below_ear);Ear_height;Glutamate;Height_per_day_(until_flowering);Leaf_length;Plant_height;Starch	Starch	1	0	0	0	0	0	0	0	0	0	0	0	0	0	0	0	0	0	0	0	0	0	0	0	0	0	1	private
pan_gene_32780	pan_gene_5668	Average_internode_length_(above_ear);Average_internode_length_(below_ear);Ear_height;Glutamate;Height_per_day_(until_flowering);Leaf_length;Plant_height;Starch	Chlorophyll_A;Ear_row_number;Glucose;Starch	1	0	0	0	0	0	0	0	0	0	0	0	0	0	0	0	0	0	0	0	0	0	0	0	0	0	1	private
pan_gene_3574	pan_gene_5103	Photoperiod_Growing-degree_days_to_silk;Starch	Cob_diameter;Fructose;PCA_of_metabolites:_PC2;Starch;Tassel_branch_number	1	0	0	0	0	0	0	0	0	0	0	0	0	0	0	0	0	0	0	0	0	0	0	0	0	0	1	private
pan_gene_3574	pan_gene_97793	Photoperiod_Growing-degree_days_to_silk;Starch	Starch	1	0	0	0	0	0	0	0	0	0	0	0	0	0	0	0	0	0	0	0	0	0	0	0	0	0	1	private
pan_gene_3757	pan_gene_7121	Starch	Starch	1	1	0	1	0	0	0	0	0	1	1	1	0	1	0	0	0	0	0	1	0	0	1	0	1	0	10	dispensable
pan_gene_3757	pan_gene_8408	Starch	Days_to_anthesis;Nodes_to_ear;Starch	1	1	1	0	0	0	1	0	0	1	0	0	1	1	0	1	0	0	0	0	0	0	1	0	1	0	10	dispensable
pan_gene_3913	pan_gene_8431	Nodes_per_plant;Starch	Plant_height;Starch	1	0	0	0	0	0	0	0	0	0	0	0	0	0	0	0	0	0	0	0	0	0	0	0	0	0	1	private
pan_gene_43344	pan_gene_9380	Ear_height;Nodes_per_plant;Nodes_to_ear;Starch	Ear_height;Nodes_per_plant;Nodes_to_ear;Starch	1	0	0	0	0	0	0	0	0	0	0	0	0	0	0	0	0	0	0	0	0	0	1	0	0	0	2	dispensable
pan_gene_4730	pan_gene_9214	Starch	Height_per_day_(until_flowering);PCA_of_metabolites:_PC2;Southern_leaf_blight;Starch	1	0	0	0	0	0	0	1	0	0	0	0	0	0	0	0	0	0	0	0	0	0	0	0	0	0	2	dispensable
pan_gene_5106	pan_gene_7121	Fructose;Starch	Starch	1	0	1	1	1	0	1	0	1	0	1	0	0	0	1	0	1	1	1	1	1	0	0	0	1	0	14	near-core
pan_gene_5106	pan_gene_8408	Fructose;Starch	Days_to_anthesis;Nodes_to_ear;Starch	1	0	1	1	1	0	1	0	1	0	1	1	1	0	0	1	0	1	0	1	0	1	1	0	0	0	14	near-core
pan_gene_5342	pan_gene_8955	100_Kernel_weight;Nodes_above_ear;Starch	Starch	1	0	0	0	0	0	0	0	0	0	0	0	0	0	0	0	0	0	0	0	0	0	0	0	0	0	1	private
pan_gene_5676	pan_gene_5681	Ear_row_number;Plant_height;Starch	PCA_of_metabolites:_PC2;Starch	1	0	1	0	0	0	0	0	0	0	0	0	0	1	1	0	1	0	0	1	0	0	0	0	0	0	6	dispensable
pan_gene_5676	pan_gene_92	Ear_row_number;Plant_height;Starch	Starch	1	0	1	0	1	0	0	0	1	1	0	0	0	0	0	0	1	1	0	1	0	0	1	0	0	0	9	dispensable
pan_gene_5676	pan_gene_9264	Ear_row_number;Plant_height;Starch	Average_internode_length_(whole_plant);Starch;Sucrose	1	0	0	0	0	0	0	0	0	0	0	0	0	0	0	1	1	0	0	0	0	1	0	0	0	0	4	dispensable
pan_gene_5698	pan_gene_8431	Starch	Plant_height;Starch	1	0	0	1	0	0	0	0	0	1	1	1	1	1	0	0	1	1	1	1	0	0	1	0	0	1	13	near-core
pan_gene_6335	pan_gene_7763	Starch	Cob_diameter;Starch	1	0	0	0	0	0	0	0	0	1	0	0	1	0	1	0	0	1	0	0	1	1	0	0	1	1	9	dispensable
pan_gene_7121	pan_gene_8408	Starch	Days_to_anthesis;Nodes_to_ear;Starch	1	1	1	1	1	0	1	1	1	1	1	0	0	1	1	1	1	1	1	1	1	0	1	0	1	1	21	core
pan_gene_92	pan_gene_9264	Starch	Average_internode_length_(whole_plant);Starch;Sucrose	1	0	0	0	0	0	0	0	0	0	0	0	0	0	0	0	1	0	0	0	0	0	0	0	0	0	2	dispensable
pan_gene_100	pan_gene_16608	Starch	PCA_of_metabolites:_PC1;Starch	0	1	0	1	0	0	0	0	0	0	1	1	0	0	0	0	0	1	0	0	0	0	1	0	0	0	6	dispensable
pan_gene_100	pan_gene_18238	Starch	Nitrate;Starch	0	1	0	0	0	0	0	0	0	1	0	0	0	0	0	0	0	0	0	0	0	0	0	1	0	0	3	dispensable
pan_gene_100	pan_gene_24937	Starch	Starch;Sucrose	0	1	1	0	1	0	0	1	1	1	1	0	1	0	1	0	1	1	1	0	1	1	1	0	1	0	16	near-core
pan_gene_100	pan_gene_30761	Starch	Leaf_length;Nodes_above_ear;PCA_of_metabolites:_PC2;Plant_height;Starch;Tassel_length	0	1	0	0	0	0	0	1	0	0	0	0	1	0	1	0	0	0	1	1	1	1	0	0	0	0	8	dispensable
pan_gene_100	pan_gene_5106	Starch	Fructose;Starch	0	1	0	0	1	1	0	1	1	0	1	1	1	0	1	0	0	0	1	1	0	1	1	1	1	0	15	near-core
pan_gene_102343	pan_gene_164	Starch	Chlorophyll_B;Starch	0	1	0	0	1	0	0	0	0	0	0	0	1	0	0	0	0	0	0	0	1	0	0	0	0	0	4	dispensable
pan_gene_102343	pan_gene_32418	Starch	Starch	0	0	0	0	0	1	1	0	0	1	0	0	0	0	1	1	0	1	0	1	1	1	0	1	0	1	11	near-core
pan_gene_102343	pan_gene_5220	Starch	100_Kernel_weight;Ratio_of_ear_height_to_total_height;Starch	0	1	0	0	0	0	0	0	0	1	0	0	0	0	1	0	0	0	0	0	0	0	0	0	0	0	3	dispensable
pan_gene_102343	pan_gene_9100	Starch	Starch;Sucrose	0	0	0	0	0	0	0	0	0	0	1	0	0	0	0	1	0	0	0	0	0	0	0	0	0	0	2	dispensable
pan_gene_10416	pan_gene_164	Boxcox-transformed_leaf_angle;Starch	Chlorophyll_B;Starch	0	0	0	0	0	0	0	0	0	0	0	0	0	1	0	0	0	0	0	0	1	0	1	0	0	0	3	dispensable
pan_gene_110	pan_gene_160	Average_internode_length_(above_ear);Starch	Starch	0	1	0	0	0	0	0	0	0	0	0	0	0	0	0	0	0	0	0	0	0	0	0	0	0	0	1	private
pan_gene_113	pan_gene_164	Northern_Leaf_Blight;Starch	Chlorophyll_B;Starch	0	1	0	0	0	1	0	0	1	0	1	0	1	0	0	0	1	0	0	0	0	0	1	0	0	0	7	dispensable
pan_gene_113	pan_gene_24828	Northern_Leaf_Blight;Starch	PCA_of_metabolites:_PC2;Starch	0	1	0	0	0	1	0	0	1	0	0	0	0	0	0	0	0	0	0	0	0	0	0	0	0	0	3	dispensable
pan_gene_113	pan_gene_5220	Northern_Leaf_Blight;Starch	100_Kernel_weight;Ratio_of_ear_height_to_total_height;Starch	0	1	0	0	0	1	0	0	1	0	1	0	1	0	0	0	0	0	0	0	0	1	1	1	0	0	8	dispensable
pan_gene_113	pan_gene_7572	Northern_Leaf_Blight;Starch	PCA_of_metabolites:_PC1;Starch	0	1	0	0	1	1	0	0	0	1	1	1	0	0	1	0	0	0	1	0	1	1	1	1	1	0	13	near-core
pan_gene_1172	pan_gene_21925	Southern_leaf_blight;Starch	Leaf_length;Nodes_per_plant;Starch	0	1	1	0	1	0	0	1	1	0	1	1	1	1	1	1	0	0	1	0	1	0	1	1	0	0	15	near-core
pan_gene_1172	pan_gene_22837	Southern_leaf_blight;Starch	Fructose;Height_above_ear;Starch	0	0	1	0	1	0	0	0	0	1	0	0	0	0	0	0	0	0	0	0	0	0	0	1	0	0	4	dispensable
pan_gene_1172	pan_gene_27960	Southern_leaf_blight;Starch	Southern_leaf_blight;Starch	0	1	1	0	1	0	0	0	0	0	0	0	0	0	0	1	0	0	0	0	0	0	0	0	0	0	4	dispensable
pan_gene_13564	pan_gene_31257	Starch	Ratio_of_ear_height_to_total_height;Starch	0	1	0	1	0	0	0	0	0	0	0	0	0	0	0	0	0	0	0	0	0	0	0	0	0	0	2	dispensable
pan_gene_14181	pan_gene_201	Starch	Boxcox-transformed_leaf_angle;Height_per_day_(until_flowering);Starch	0	0	0	0	0	0	0	0	0	0	0	0	0	0	0	0	0	0	0	0	0	0	1	0	0	0	1	private
pan_gene_14248	pan_gene_15536	Boxcox-transformed_leaf_angle;Plant_height;Starch	Starch	0	1	0	0	0	0	0	0	0	1	0	0	0	0	0	0	0	0	0	0	0	0	0	0	0	0	2	dispensable
pan_gene_14248	pan_gene_32623	Boxcox-transformed_leaf_angle;Plant_height;Starch	Starch	0	1	0	0	0	0	0	0	0	0	0	0	0	0	0	0	0	0	1	0	0	0	1	0	0	0	3	dispensable
pan_gene_15536	pan_gene_15664	Starch	PCA_of_metabolites:_PC2;Starch	0	1	0	1	0	0	0	1	0	1	0	0	1	0	0	1	1	1	0	0	1	0	0	1	0	0	10	dispensable
pan_gene_15536	pan_gene_18906	Starch	Height_per_day_(until_flowering);PCA_of_metabolites:_PC2;Starch	0	1	0	1	0	0	0	0	0	0	0	0	0	0	0	0	0	0	0	0	0	0	0	0	0	0	2	dispensable
pan_gene_15536	pan_gene_22784	Starch	Starch	0	1	1	1	1	0	0	0	0	0	0	0	1	0	0	1	0	1	0	0	1	0	0	0	1	0	9	dispensable
pan_gene_15536	pan_gene_31946	Starch	Nodes_per_plant;Starch	0	1	0	1	1	0	0	0	0	0	0	0	1	0	0	1	0	1	0	0	0	0	0	0	0	0	6	dispensable
pan_gene_15536	pan_gene_32579	Starch	Ear_row_number;Nodes_per_plant;Starch;Total_amino_acids	0	1	0	0	0	0	0	0	0	1	0	0	1	0	0	1	1	1	0	0	0	0	0	0	0	0	6	dispensable
pan_gene_15616	pan_gene_15656	Average_internode_length_(above_ear);Starch	Starch	0	1	0	0	0	0	0	0	0	0	0	0	0	0	0	0	0	0	0	0	0	0	0	0	0	0	1	private
pan_gene_15616	pan_gene_23531	Average_internode_length_(above_ear);Starch	Nodes_to_ear;Starch	0	1	1	0	0	0	0	0	1	0	0	1	0	0	0	1	0	0	0	0	0	0	0	0	0	0	5	dispensable
pan_gene_15616	pan_gene_27543	Average_internode_length_(above_ear);Starch	Starch	0	0	0	0	0	1	0	0	0	0	0	0	0	0	0	0	0	0	0	0	0	0	0	0	0	1	2	dispensable
pan_gene_15620	pan_gene_16656	Ear_row_number;Starch	Starch	0	0	0	0	0	1	0	0	0	0	0	0	0	0	0	0	0	0	0	1	0	0	0	1	0	0	3	dispensable
pan_gene_15620	pan_gene_30761	Ear_row_number;Starch	Leaf_length;Nodes_above_ear;PCA_of_metabolites:_PC2;Plant_height;Starch;Tassel_length	0	0	0	0	0	0	0	0	0	0	0	0	0	0	0	0	0	1	0	0	1	0	0	1	0	0	3	dispensable
pan_gene_15656	pan_gene_160	Starch	Starch	0	1	0	0	0	0	0	0	0	0	0	0	0	0	0	0	0	0	0	0	0	0	0	0	0	0	1	private
pan_gene_15656	pan_gene_23531	Starch	Nodes_to_ear;Starch	0	1	0	0	0	0	1	0	0	0	0	0	0	0	0	0	0	0	0	0	0	0	0	0	0	0	2	dispensable
pan_gene_15664	pan_gene_18906	PCA_of_metabolites:_PC2;Starch	Height_per_day_(until_flowering);PCA_of_metabolites:_PC2;Starch	0	1	0	1	1	1	0	0	0	0	0	0	0	0	0	0	0	0	0	0	0	0	0	0	0	0	4	dispensable
pan_gene_15664	pan_gene_31257	PCA_of_metabolites:_PC2;Starch	Ratio_of_ear_height_to_total_height;Starch	0	1	1	1	0	0	0	1	0	0	1	1	1	0	0	1	0	1	0	0	1	0	0	0	1	1	12	near-core
pan_gene_15664	pan_gene_31946	PCA_of_metabolites:_PC2;Starch	Nodes_per_plant;Starch	0	1	0	1	0	0	0	0	0	0	0	0	0	0	0	0	0	1	0	0	0	0	0	0	0	0	3	dispensable
pan_gene_15664	pan_gene_32418	PCA_of_metabolites:_PC2;Starch	Starch	0	0	0	0	1	1	1	0	0	0	0	0	0	1	0	0	0	1	0	0	0	1	1	0	0	0	7	dispensable
pan_gene_15664	pan_gene_7121	PCA_of_metabolites:_PC2;Starch	Starch	0	1	1	1	1	0	0	1	0	0	0	0	0	1	0	1	1	1	0	0	0	0	0	0	0	0	9	dispensable
pan_gene_15664	pan_gene_9223	PCA_of_metabolites:_PC2;Starch	Average_internode_length_(below_ear);Average_internode_length_(whole_plant);Ear_height;Starch	0	1	0	0	0	0	0	0	0	0	0	0	0	0	0	1	0	0	0	0	0	0	0	0	0	0	2	dispensable
pan_gene_15664	pan_gene_9404	PCA_of_metabolites:_PC2;Starch	Boxcox-transformed_leaf_angle;PCA_of_metabolites:_PC2;Starch	0	0	0	0	1	0	0	0	0	1	0	0	0	0	0	1	0	0	0	0	1	0	0	0	0	0	4	dispensable
pan_gene_15669	pan_gene_22816	Leaf_length;Starch	Fructose;PCA_of_metabolites:_PC2;Starch	0	1	0	1	0	0	1	0	1	0	0	0	0	1	0	1	0	0	0	0	0	0	1	1	1	0	9	dispensable
pan_gene_15696	pan_gene_18906	Boxcox-transformed_leaf_angle;Leaf_length;Starch;Tassel_length	Height_per_day_(until_flowering);PCA_of_metabolites:_PC2;Starch	0	1	0	0	1	0	0	0	0	0	0	0	0	0	0	0	0	0	0	0	0	0	0	0	0	0	2	dispensable
pan_gene_15696	pan_gene_22784	Boxcox-transformed_leaf_angle;Leaf_length;Starch;Tassel_length	Starch	0	1	1	1	1	0	1	0	0	0	0	0	1	1	0	1	1	1	0	1	0	0	0	0	0	0	11	near-core
pan_gene_15696	pan_gene_27961	Boxcox-transformed_leaf_angle;Leaf_length;Starch;Tassel_length	Southern_leaf_blight;Starch	0	1	1	0	1	0	0	0	1	0	0	0	1	0	1	1	0	0	0	0	0	0	1	1	0	0	9	dispensable
pan_gene_15696	pan_gene_31946	Boxcox-transformed_leaf_angle;Leaf_length;Starch;Tassel_length	Nodes_per_plant;Starch	0	1	0	1	1	1	1	0	1	0	0	0	0	0	0	1	0	1	0	1	0	0	0	0	0	0	9	dispensable
pan_gene_15696	pan_gene_32418	Boxcox-transformed_leaf_angle;Leaf_length;Starch;Tassel_length	Starch	0	0	0	0	1	1	1	0	0	0	0	0	0	1	0	0	0	0	1	0	0	1	0	0	0	1	7	dispensable
pan_gene_15696	pan_gene_32579	Boxcox-transformed_leaf_angle;Leaf_length;Starch;Tassel_length	Ear_row_number;Nodes_per_plant;Starch;Total_amino_acids	0	1	0	1	0	0	0	0	0	1	0	0	1	1	0	1	0	1	0	1	0	0	1	0	0	0	9	dispensable
pan_gene_15696	pan_gene_9404	Boxcox-transformed_leaf_angle;Leaf_length;Starch;Tassel_length	Boxcox-transformed_leaf_angle;PCA_of_metabolites:_PC2;Starch	0	0	0	0	1	0	0	0	0	1	0	0	0	0	0	1	0	0	0	0	0	0	1	0	0	0	4	dispensable
pan_gene_15985	pan_gene_22816	Starch	Fructose;PCA_of_metabolites:_PC2;Starch	0	0	0	1	0	0	0	0	0	0	0	0	0	0	0	0	0	0	0	0	0	0	0	0	0	0	1	private
pan_gene_15985	pan_gene_30761	Starch	Leaf_length;Nodes_above_ear;PCA_of_metabolites:_PC2;Plant_height;Starch;Tassel_length	0	0	0	1	0	0	0	0	1	0	0	0	0	0	1	0	0	0	0	0	0	1	0	0	0	0	4	dispensable
pan_gene_15985	pan_gene_31	Starch	Starch	0	0	0	1	0	0	0	0	0	0	0	0	0	0	0	0	0	0	0	0	0	1	0	0	0	0	2	dispensable
pan_gene_160	pan_gene_32743	Starch	Malate;Starch;Total_amino_acids	0	1	0	0	0	0	0	0	0	0	0	0	0	0	0	0	0	0	0	0	0	0	0	0	0	0	1	private
pan_gene_16008	pan_gene_7599	Days_to_anthesis;Starch	Ear_height;Northern_Leaf_Blight;Stalk_strength;Starch	0	0	0	0	0	0	0	0	0	0	0	1	0	0	0	0	0	0	0	0	0	0	0	0	0	0	1	private
pan_gene_163	pan_gene_6335	Starch	Starch	0	0	0	0	0	0	0	0	0	1	0	0	0	0	0	0	0	0	0	0	0	0	0	0	0	0	1	private
pan_gene_164	pan_gene_32418	Chlorophyll_B;Starch	Starch	0	0	0	0	0	0	0	0	0	0	0	0	0	0	0	0	0	0	0	0	1	0	1	0	0	0	2	dispensable
pan_gene_164	pan_gene_5220	Chlorophyll_B;Starch	100_Kernel_weight;Ratio_of_ear_height_to_total_height;Starch	0	1	0	0	1	1	0	1	1	1	1	1	1	1	1	0	0	0	0	1	0	0	1	0	0	0	13	near-core
pan_gene_164	pan_gene_9100	Chlorophyll_B;Starch	Starch;Sucrose	0	0	0	0	0	0	0	0	0	0	1	0	0	0	0	0	0	0	0	0	0	0	0	0	0	0	1	private
pan_gene_16608	pan_gene_24937	PCA_of_metabolites:_PC1;Starch	Starch;Sucrose	0	1	0	1	0	0	0	0	0	0	1	0	1	1	0	0	0	1	0	0	0	0	1	0	0	1	8	dispensable
pan_gene_16608	pan_gene_30761	PCA_of_metabolites:_PC1;Starch	Leaf_length;Nodes_above_ear;PCA_of_metabolites:_PC2;Plant_height;Starch;Tassel_length	0	1	0	1	0	0	0	1	0	0	0	0	1	0	0	0	0	0	0	0	0	0	0	0	0	0	4	dispensable
pan_gene_16608	pan_gene_5220	PCA_of_metabolites:_PC1;Starch	100_Kernel_weight;Ratio_of_ear_height_to_total_height;Starch	0	1	0	0	0	0	0	0	0	0	1	0	0	0	0	0	0	1	0	0	0	0	0	0	0	0	3	dispensable
pan_gene_1748	pan_gene_32742	Height_above_ear;Starch	Malate;Starch	0	1	0	0	0	0	0	0	0	0	0	0	0	0	0	0	0	0	0	0	0	0	0	0	0	0	1	private
pan_gene_18238	pan_gene_30761	Nitrate;Starch	Leaf_length;Nodes_above_ear;PCA_of_metabolites:_PC2;Plant_height;Starch;Tassel_length	0	1	0	0	0	0	0	0	0	1	0	0	0	0	0	0	0	0	0	0	0	0	0	1	0	0	3	dispensable
pan_gene_18238	pan_gene_5106	Nitrate;Starch	Fructose;Starch	0	1	0	0	1	0	0	0	0	0	0	0	0	1	0	0	0	0	0	0	0	0	0	0	0	0	3	dispensable
pan_gene_18505	pan_gene_22784	Stalk_strength;Starch	Starch	0	1	0	0	0	0	0	0	0	0	0	0	0	1	0	0	0	0	0	0	0	0	0	0	0	0	2	dispensable
pan_gene_18505	pan_gene_3757	Stalk_strength;Starch	Starch	0	1	0	0	1	0	0	0	0	0	0	1	1	1	0	0	0	0	0	0	0	0	0	0	0	0	5	dispensable
pan_gene_18906	pan_gene_31257	Height_per_day_(until_flowering);PCA_of_metabolites:_PC2;Starch	Ratio_of_ear_height_to_total_height;Starch	0	1	0	0	0	0	0	0	0	0	0	0	0	0	0	0	0	0	0	0	0	0	0	0	0	0	1	private
pan_gene_18906	pan_gene_32418	Height_per_day_(until_flowering);PCA_of_metabolites:_PC2;Starch	Starch	0	0	0	0	1	1	0	0	0	0	0	0	0	0	0	0	0	1	0	1	0	0	0	0	0	0	4	dispensable
pan_gene_18906	pan_gene_9223	Height_per_day_(until_flowering);PCA_of_metabolites:_PC2;Starch	Average_internode_length_(below_ear);Average_internode_length_(whole_plant);Ear_height;Starch	0	1	0	0	0	1	0	0	0	0	0	0	0	0	0	0	0	1	0	0	0	0	0	0	0	0	3	dispensable
pan_gene_18906	pan_gene_9404	Height_per_day_(until_flowering);PCA_of_metabolites:_PC2;Starch	Boxcox-transformed_leaf_angle;PCA_of_metabolites:_PC2;Starch	0	0	0	0	1	0	0	0	0	0	0	0	0	0	0	0	0	0	0	0	0	0	0	0	0	0	1	private
pan_gene_201	pan_gene_24939	Boxcox-transformed_leaf_angle;Height_per_day_(until_flowering);Starch	Starch	0	1	0	0	0	1	0	1	0	0	0	0	0	0	0	0	0	0	0	0	0	0	0	0	0	0	3	dispensable
pan_gene_22380	pan_gene_32621	Average_internode_length_(above_ear);Ear_row_number;PCA_of_metabolites:_PC2;Starch	Boxcox-transformed_leaf_angle;Starch	0	0	0	0	0	1	0	0	0	0	0	0	0	0	0	0	0	0	0	0	0	0	0	0	0	0	1	private
pan_gene_22380	pan_gene_32780	Average_internode_length_(above_ear);Ear_row_number;PCA_of_metabolites:_PC2;Starch	Average_internode_length_(above_ear);Average_internode_length_(below_ear);Ear_height;Glutamate;Height_per_day_(until_flowering);Leaf_length;Plant_height;Starch	0	0	0	0	0	0	0	0	0	0	0	0	0	1	0	0	0	0	0	0	0	0	0	0	0	1	2	dispensable
pan_gene_22658	pan_gene_2658	Starch	Days_to_anthesis;Plant_height;Starch	0	1	0	0	1	0	0	0	0	1	0	1	0	0	0	0	0	0	0	1	1	1	1	0	0	0	8	dispensable
pan_gene_22658	pan_gene_5676	Starch	Ear_row_number;Plant_height;Starch	0	1	1	0	1	0	1	1	0	1	0	1	0	0	0	1	0	0	0	1	1	1	1	0	0	0	12	near-core
pan_gene_22658	pan_gene_91	Starch	Starch	0	1	0	0	1	0	0	0	0	0	0	1	0	0	0	0	0	0	0	0	0	1	0	0	0	0	4	dispensable
pan_gene_22784	pan_gene_32579	Starch	Ear_row_number;Nodes_per_plant;Starch;Total_amino_acids	0	1	0	1	0	0	0	0	1	0	0	1	1	0	0	1	0	1	0	1	0	0	0	0	0	1	9	dispensable
pan_gene_22816	pan_gene_24828	Fructose;PCA_of_metabolites:_PC2;Starch	PCA_of_metabolites:_PC2;Starch	0	1	0	1	1	1	0	0	1	0	1	0	0	1	0	0	0	0	1	0	0	0	0	0	0	0	8	dispensable
pan_gene_22816	pan_gene_31	Fructose;PCA_of_metabolites:_PC2;Starch	Starch	0	1	1	1	1	0	1	1	1	1	1	1	1	0	1	1	0	1	1	0	1	1	1	1	1	1	21	core
pan_gene_22816	pan_gene_85732	Fructose;PCA_of_metabolites:_PC2;Starch	Starch	0	1	0	0	0	0	0	0	0	0	0	0	0	0	0	0	0	0	0	0	0	0	0	0	1	0	2	dispensable
pan_gene_22827	pan_gene_5505	Ear_row_number;Starch	Boxcox-transformed_leaf_angle;Photoperiod_Growing-degree_days_to_silk;Starch	0	1	0	0	0	0	0	0	0	0	0	0	0	0	0	0	0	0	0	0	0	0	0	0	0	0	1	private
pan_gene_24828	pan_gene_31	PCA_of_metabolites:_PC2;Starch	Starch	0	1	0	1	1	0	0	0	1	1	1	0	0	0	0	0	0	0	0	0	0	0	0	0	0	0	6	dispensable
pan_gene_24828	pan_gene_7572	PCA_of_metabolites:_PC2;Starch	PCA_of_metabolites:_PC1;Starch	0	1	0	1	1	1	1	1	1	0	0	1	0	0	0	0	0	0	0	0	0	0	0	0	0	0	8	dispensable
pan_gene_24937	pan_gene_30761	Starch;Sucrose	Leaf_length;Nodes_above_ear;PCA_of_metabolites:_PC2;Plant_height;Starch;Tassel_length	0	1	1	1	1	1	0	1	1	1	0	0	1	0	1	0	0	1	1	0	1	1	0	0	0	1	15	near-core
pan_gene_24937	pan_gene_4565	Starch;Sucrose	Starch	0	1	1	0	0	0	0	1	0	0	0	0	0	0	0	1	0	0	1	0	1	0	0	0	0	0	6	dispensable
pan_gene_24937	pan_gene_5220	Starch;Sucrose	100_Kernel_weight;Ratio_of_ear_height_to_total_height;Starch	0	1	1	1	0	1	0	1	1	0	1	1	1	1	1	0	1	0	1	0	0	1	1	0	0	1	16	near-core
pan_gene_27947	pan_gene_32679	Days_to_silk;Nodes_per_plant;Nodes_to_ear;Starch	PCA_of_metabolites:_PC2;Starch	0	1	0	0	0	0	0	0	0	0	0	0	0	0	0	0	0	0	0	0	0	0	0	0	0	0	1	private
pan_gene_27947	pan_gene_4734	Days_to_silk;Nodes_per_plant;Nodes_to_ear;Starch	100_Kernel_weight;Starch	0	1	0	0	0	0	1	0	0	0	0	0	1	0	0	0	1	0	0	1	0	0	1	0	0	0	6	dispensable
pan_gene_27961	pan_gene_32579	Southern_leaf_blight;Starch	Ear_row_number;Nodes_per_plant;Starch;Total_amino_acids	0	1	0	0	1	0	0	1	0	0	0	1	1	0	0	1	0	0	0	0	0	0	1	0	0	0	7	dispensable
pan_gene_30761	pan_gene_31	Leaf_length;Nodes_above_ear;PCA_of_metabolites:_PC2;Plant_height;Starch;Tassel_length	Starch	0	1	0	1	0	0	0	0	0	0	0	0	0	0	1	0	0	1	1	0	1	1	0	1	0	0	8	dispensable
pan_gene_30761	pan_gene_5106	Leaf_length;Nodes_above_ear;PCA_of_metabolites:_PC2;Plant_height;Starch;Tassel_length	Fructose;Starch	0	1	0	0	0	0	0	1	1	0	0	0	0	0	0	0	0	0	0	1	0	1	0	0	0	0	5	dispensable
pan_gene_30761	pan_gene_85732	Leaf_length;Nodes_above_ear;PCA_of_metabolites:_PC2;Plant_height;Starch;Tassel_length	Starch	0	1	0	0	0	0	0	0	0	0	0	0	0	0	0	0	0	0	0	0	0	0	0	0	1	0	2	dispensable
pan_gene_30761	pan_gene_9100	Leaf_length;Nodes_above_ear;PCA_of_metabolites:_PC2;Plant_height;Starch;Tassel_length	Starch;Sucrose	0	0	0	0	1	0	0	0	0	0	0	0	0	0	0	0	0	0	0	0	0	0	0	0	0	0	1	private
pan_gene_30761	pan_gene_93	Leaf_length;Nodes_above_ear;PCA_of_metabolites:_PC2;Plant_height;Starch;Tassel_length	Starch	0	1	1	0	0	0	0	0	0	1	0	0	0	0	1	0	0	1	0	0	1	1	0	1	0	0	8	dispensable
pan_gene_31	pan_gene_32673	Starch	Starch	0	1	1	0	1	1	0	0	0	1	0	0	0	0	0	0	0	0	0	0	0	0	0	0	0	1	6	dispensable
pan_gene_31	pan_gene_85732	Starch	Starch	0	1	0	0	0	0	0	0	0	0	0	0	0	0	0	0	0	0	0	0	0	0	0	0	1	0	2	dispensable
pan_gene_31257	pan_gene_32579	Ratio_of_ear_height_to_total_height;Starch	Ear_row_number;Nodes_per_plant;Starch;Total_amino_acids	0	1	0	1	1	0	0	1	1	1	1	0	1	0	0	1	1	0	0	0	0	0	1	0	0	0	11	near-core
pan_gene_31257	pan_gene_32743	Ratio_of_ear_height_to_total_height;Starch	Malate;Starch;Total_amino_acids	0	1	0	0	0	0	0	0	0	0	0	0	0	0	0	1	1	0	0	0	0	0	0	0	0	0	3	dispensable
pan_gene_31257	pan_gene_9404	Ratio_of_ear_height_to_total_height;Starch	Boxcox-transformed_leaf_angle;PCA_of_metabolites:_PC2;Starch	0	0	0	0	1	0	0	0	0	0	0	0	0	0	0	1	0	0	0	0	0	0	1	0	0	0	3	dispensable
pan_gene_31946	pan_gene_32418	Nodes_per_plant;Starch	Starch	0	0	0	0	0	0	0	0	0	1	0	0	1	0	0	0	0	0	0	0	0	0	0	0	0	0	2	dispensable
pan_gene_31946	pan_gene_32579	Nodes_per_plant;Starch	Ear_row_number;Nodes_per_plant;Starch;Total_amino_acids	0	1	0	1	0	0	0	0	1	0	0	1	0	0	0	1	0	1	0	1	0	0	0	0	0	0	7	dispensable
pan_gene_32173	pan_gene_811	Starch	Chlorophyll_B;Height_per_day_(until_flowering);Starch	0	1	0	0	0	0	0	0	0	0	0	0	0	0	0	0	0	0	0	0	0	0	0	0	0	0	1	private
pan_gene_32418	pan_gene_8408	Starch	Days_to_anthesis;Nodes_to_ear;Starch	0	0	0	0	1	0	0	0	0	1	0	0	1	1	0	0	0	0	0	0	0	1	0	0	0	0	5	dispensable
pan_gene_32418	pan_gene_9404	Starch	Boxcox-transformed_leaf_angle;PCA_of_metabolites:_PC2;Starch	0	0	0	0	1	0	0	0	0	0	0	0	0	0	0	0	0	0	1	0	1	0	0	0	0	0	3	dispensable
pan_gene_32579	pan_gene_3757	Ear_row_number;Nodes_per_plant;Starch;Total_amino_acids	Starch	0	1	0	0	0	0	0	0	0	0	0	0	0	0	0	0	0	0	0	0	0	0	0	0	0	0	1	private
pan_gene_32579	pan_gene_7121	Ear_row_number;Nodes_per_plant;Starch;Total_amino_acids	Starch	0	1	0	1	0	0	0	0	0	0	0	1	0	0	0	1	0	1	0	0	0	0	0	0	0	0	5	dispensable
pan_gene_32579	pan_gene_8408	Ear_row_number;Nodes_per_plant;Starch;Total_amino_acids	Days_to_anthesis;Nodes_to_ear;Starch	0	1	0	1	1	0	1	1	1	0	0	0	0	0	0	1	0	1	0	1	0	0	1	0	0	0	10	dispensable
pan_gene_32623	pan_gene_91	Starch	Starch	0	1	0	0	0	0	0	0	0	0	0	0	0	0	0	0	0	0	0	0	0	0	0	0	0	0	1	private
pan_gene_32672	pan_gene_93	Starch	Starch	0	1	1	1	1	0	0	0	0	0	0	0	0	0	0	0	0	0	0	0	0	0	0	0	0	0	4	dispensable
pan_gene_32679	pan_gene_4734	PCA_of_metabolites:_PC2;Starch	100_Kernel_weight;Starch	0	1	1	0	0	0	1	0	0	0	1	0	0	0	0	0	0	0	0	0	0	0	1	0	0	0	5	dispensable
pan_gene_32694	pan_gene_7566	Average_internode_length_(whole_plant);Nodes_per_plant;PCA_of_metabolites:_PC2;Ratio_of_ear_height_to_total_height;Starch	Nodes_to_ear;Starch	0	1	0	0	0	0	0	0	0	0	1	0	0	0	0	0	0	0	1	0	0	0	0	0	0	0	3	dispensable
pan_gene_32743	pan_gene_7121	Malate;Starch;Total_amino_acids	Starch	0	1	0	0	0	0	0	0	0	0	0	0	0	0	0	1	0	0	0	0	0	0	0	0	0	0	2	dispensable
pan_gene_32780	pan_gene_5715	Average_internode_length_(above_ear);Average_internode_length_(below_ear);Ear_height;Glutamate;Height_per_day_(until_flowering);Leaf_length;Plant_height;Starch	Ear_row_number;Fumarate;Starch	0	0	0	0	0	0	0	0	0	0	0	0	0	0	0	0	0	0	0	0	0	0	0	0	0	1	1	private
pan_gene_3857	pan_gene_811	Stalk_strength;Starch	Chlorophyll_B;Height_per_day_(until_flowering);Starch	0	1	0	0	0	0	0	1	0	0	0	0	0	0	0	0	0	0	0	0	0	0	0	0	0	0	2	dispensable
pan_gene_3914	pan_gene_8431	Nodes_per_plant;Starch	Plant_height;Starch	0	1	0	0	0	0	0	0	0	0	0	0	0	0	0	0	0	0	0	0	0	0	0	0	0	0	1	private
pan_gene_4790	pan_gene_5071	Ear_row_number;Starch	Starch	0	1	0	0	0	0	0	0	0	1	0	0	0	0	1	0	0	0	0	0	0	0	0	0	0	0	3	dispensable
pan_gene_5220	pan_gene_85732	100_Kernel_weight;Ratio_of_ear_height_to_total_height;Starch	Starch	0	1	0	0	0	0	0	0	0	0	0	0	0	0	0	0	0	0	0	0	0	0	0	0	1	0	2	dispensable
pan_gene_5220	pan_gene_9100	100_Kernel_weight;Ratio_of_ear_height_to_total_height;Starch	Starch;Sucrose	0	0	0	0	0	0	0	0	0	0	1	0	0	0	0	0	0	0	0	0	0	0	0	0	1	0	2	dispensable
pan_gene_85732	pan_gene_9100	Starch	Starch;Sucrose	0	0	0	0	0	0	0	0	0	0	0	0	0	0	0	0	0	0	0	0	0	0	0	0	1	0	1	private
pan_gene_102343	pan_gene_30761	Starch	Leaf_length;Nodes_above_ear;PCA_of_metabolites:_PC2;Plant_height;Starch;Tassel_length	0	0	1	1	0	1	0	0	0	1	0	0	1	0	0	0	0	0	1	1	1	1	0	0	0	0	9	dispensable
pan_gene_102343	pan_gene_7599	Starch	Ear_height;Northern_Leaf_Blight;Stalk_strength;Starch	0	0	0	1	0	0	0	0	0	0	1	0	1	0	0	0	0	0	0	0	1	1	1	0	0	0	6	dispensable
pan_gene_11166	pan_gene_23679	Average_internode_length_(below_ear);Cob_diameter;Nodes_to_ear;Protein;Starch	Anthesis-silking_interval;Cob_diameter;Starch	0	0	1	0	0	0	0	0	0	0	0	0	0	0	0	0	0	0	0	0	0	0	0	0	0	0	1	private
pan_gene_113	pan_gene_15664	Northern_Leaf_Blight;Starch	PCA_of_metabolites:_PC2;Starch	0	0	1	1	1	1	1	1	1	0	1	1	0	1	1	1	1	1	1	0	1	1	1	1	0	1	20	core
pan_gene_113	pan_gene_15696	Northern_Leaf_Blight;Starch	Boxcox-transformed_leaf_angle;Leaf_length;Starch;Tassel_length	0	0	1	0	1	0	0	1	0	0	1	1	0	0	1	1	1	1	1	0	1	1	0	0	0	0	12	near-core
pan_gene_113	pan_gene_15707	Northern_Leaf_Blight;Starch	Starch	0	0	0	0	0	0	0	0	0	0	1	0	0	0	0	0	0	0	0	0	0	0	0	0	0	0	1	private
pan_gene_113	pan_gene_19091	Northern_Leaf_Blight;Starch	Plant_height;Starch	0	0	1	0	0	0	0	0	0	0	0	0	0	0	0	1	0	0	0	0	0	0	0	0	0	0	2	dispensable
pan_gene_113	pan_gene_5106	Northern_Leaf_Blight;Starch	Fructose;Starch	0	0	1	0	0	0	0	1	0	0	0	0	0	1	0	0	0	1	0	0	1	0	0	0	0	1	6	dispensable
pan_gene_113	pan_gene_5505	Northern_Leaf_Blight;Starch	Boxcox-transformed_leaf_angle;Photoperiod_Growing-degree_days_to_silk;Starch	0	0	1	1	0	0	0	0	0	0	0	0	1	1	0	0	0	0	0	0	0	0	0	0	0	0	4	dispensable
pan_gene_1172	pan_gene_1276	Southern_leaf_blight;Starch	Starch	0	0	1	0	0	0	0	0	0	0	0	0	0	0	0	0	0	0	0	0	0	0	0	0	0	0	1	private
pan_gene_1172	pan_gene_29511	Southern_leaf_blight;Starch	Leaf_length;Leaf_width;Starch	0	0	1	0	1	0	0	0	1	0	1	1	0	0	0	1	0	0	0	0	1	0	0	1	0	1	9	dispensable
pan_gene_1172	pan_gene_97793	Southern_leaf_blight;Starch	Starch	0	0	0	0	0	0	0	0	0	0	0	0	1	0	0	0	0	0	0	0	0	0	0	0	0	0	1	private
pan_gene_124	pan_gene_32679	Cob_diameter;Starch	PCA_of_metabolites:_PC2;Starch	0	0	1	0	0	0	0	0	0	0	0	0	0	1	0	0	0	0	0	0	0	0	0	0	0	0	2	dispensable
pan_gene_1276	pan_gene_29511	Starch	Leaf_length;Leaf_width;Starch	0	0	1	0	0	0	0	0	0	0	0	0	0	0	0	0	0	0	0	0	0	0	0	0	0	0	1	private
pan_gene_15536	pan_gene_15616	Starch	Average_internode_length_(above_ear);Starch	0	0	1	0	0	0	0	0	0	0	0	0	0	0	0	0	0	0	0	0	0	0	0	0	0	0	1	private
pan_gene_15536	pan_gene_15656	Starch	Starch	0	0	1	0	1	0	1	0	0	0	0	0	0	0	0	0	0	0	0	0	1	0	0	0	0	0	4	dispensable
pan_gene_15536	pan_gene_15707	Starch	Starch	0	0	0	0	1	1	0	0	0	1	0	0	0	0	0	1	0	0	0	0	0	0	0	0	0	0	4	dispensable
pan_gene_15536	pan_gene_23531	Starch	Nodes_to_ear;Starch	0	0	1	0	0	0	0	0	0	0	0	0	0	0	0	0	0	0	0	0	0	0	0	0	0	0	1	private
pan_gene_15536	pan_gene_31257	Starch	Ratio_of_ear_height_to_total_height;Starch	0	0	1	1	0	1	1	1	1	1	1	0	1	1	0	1	1	1	1	1	1	0	0	1	0	1	18	near-core
pan_gene_15612	pan_gene_15657	Starch	Starch	0	0	1	1	0	0	0	0	0	0	0	0	0	0	0	0	1	0	0	0	1	0	1	0	0	0	5	dispensable
pan_gene_15612	pan_gene_5676	Starch	Ear_row_number;Plant_height;Starch	0	0	1	1	0	0	0	0	0	1	0	0	0	0	1	0	1	0	0	0	0	1	1	1	0	0	8	dispensable
pan_gene_15612	pan_gene_75167	Starch	Starch	0	0	1	0	0	0	0	0	0	0	0	0	0	1	0	0	0	0	0	0	0	0	0	0	0	0	2	dispensable
pan_gene_15612	pan_gene_92	Starch	Starch	0	0	1	0	0	1	1	0	0	1	0	0	0	0	0	0	0	0	0	1	1	0	1	0	0	0	7	dispensable
pan_gene_15615	pan_gene_4620	Average_internode_length_(above_ear);Starch	Days_to_anthesis;Ear_row_number;Nodes_above_ear;Starch	0	0	0	1	0	0	0	0	0	0	0	0	0	0	0	0	0	0	0	0	0	0	0	0	0	0	1	private
pan_gene_15620	pan_gene_7599	Ear_row_number;Starch	Ear_height;Northern_Leaf_Blight;Stalk_strength;Starch	0	0	0	0	0	0	0	0	0	0	1	0	0	0	1	0	0	0	0	0	1	0	0	0	0	0	3	dispensable
pan_gene_15656	pan_gene_15664	Starch	PCA_of_metabolites:_PC2;Starch	0	0	1	0	1	0	1	0	0	0	0	0	0	0	0	0	0	0	0	0	0	0	0	0	0	0	3	dispensable
pan_gene_15656	pan_gene_15696	Starch	Boxcox-transformed_leaf_angle;Leaf_length;Starch;Tassel_length	0	0	1	0	1	0	0	0	0	0	0	0	0	0	0	0	0	0	0	0	1	0	0	0	0	0	3	dispensable
pan_gene_15656	pan_gene_15707	Starch	Starch	0	0	0	0	1	0	0	0	0	1	0	0	0	0	0	0	0	0	0	0	0	0	0	0	0	0	2	dispensable
pan_gene_15656	pan_gene_27702	Starch	Height_above_ear;PCA_of_metabolites:_PC2;Plant_height;Stalk_strength;Starch	0	0	1	0	0	0	0	1	0	0	0	0	0	0	0	0	0	0	0	0	0	0	0	0	0	0	2	dispensable
pan_gene_15656	pan_gene_27961	Starch	Southern_leaf_blight;Starch	0	0	1	0	0	0	0	0	0	0	0	0	0	0	0	0	0	0	0	0	0	0	0	0	0	0	1	private
pan_gene_15656	pan_gene_31257	Starch	Ratio_of_ear_height_to_total_height;Starch	0	0	1	0	0	0	0	0	0	0	0	0	0	0	0	0	0	0	0	0	0	0	0	0	0	0	1	private
pan_gene_15656	pan_gene_5106	Starch	Fructose;Starch	0	0	1	0	1	0	0	0	0	0	0	1	0	0	0	0	0	0	0	0	1	0	0	0	0	0	4	dispensable
pan_gene_15656	pan_gene_7121	Starch	Starch	0	0	1	0	1	0	0	0	0	0	0	0	0	0	0	0	0	0	0	0	0	0	0	0	0	0	2	dispensable
pan_gene_15656	pan_gene_9404	Starch	Boxcox-transformed_leaf_angle;PCA_of_metabolites:_PC2;Starch	0	0	0	0	0	0	0	0	0	0	0	0	0	0	0	0	0	0	1	0	0	0	0	0	0	0	1	private
pan_gene_15657	pan_gene_22658	Starch	Starch	0	0	1	0	0	0	0	0	0	0	0	0	0	0	0	0	1	0	0	0	0	0	1	0	0	0	3	dispensable
pan_gene_15657	pan_gene_24939	Starch	Starch	0	0	1	0	0	0	0	0	0	0	0	0	0	0	0	0	0	0	0	0	0	0	1	0	0	0	2	dispensable
pan_gene_15657	pan_gene_5676	Starch	Ear_row_number;Plant_height;Starch	0	0	1	1	0	0	0	0	0	0	0	1	0	0	0	0	0	0	0	0	0	0	1	0	0	0	4	dispensable
pan_gene_15657	pan_gene_5681	Starch	PCA_of_metabolites:_PC2;Starch	0	0	1	1	0	0	0	0	0	0	0	0	0	0	0	0	1	0	0	1	0	0	0	0	0	0	4	dispensable
pan_gene_15657	pan_gene_75167	Starch	Starch	0	0	1	0	0	0	0	0	0	0	0	0	0	0	0	0	0	0	0	0	0	0	0	0	0	0	1	private
pan_gene_15664	pan_gene_15707	PCA_of_metabolites:_PC2;Starch	Starch	0	0	0	0	1	1	0	0	0	0	1	0	0	0	0	1	0	0	0	0	0	0	1	0	0	0	5	dispensable
pan_gene_15664	pan_gene_23531	PCA_of_metabolites:_PC2;Starch	Nodes_to_ear;Starch	0	0	1	0	0	0	0	0	0	0	0	0	0	0	0	0	0	1	0	0	0	0	0	0	0	0	2	dispensable
pan_gene_15664	pan_gene_32680	PCA_of_metabolites:_PC2;Starch	PCA_of_metabolites:_PC2;Starch	0	0	1	0	0	0	0	0	0	0	0	0	0	0	0	0	0	0	0	0	0	0	0	0	0	0	1	private
pan_gene_15669	pan_gene_31	Leaf_length;Starch	Starch	0	0	1	1	1	1	1	1	1	1	0	1	1	0	1	1	1	0	1	1	1	1	1	1	1	1	21	core
pan_gene_15669	pan_gene_9416	Leaf_length;Starch	Average_internode_length_(below_ear);Starch	0	0	1	0	0	0	1	0	0	0	0	1	0	0	0	0	0	0	0	0	0	0	0	0	0	0	3	dispensable
pan_gene_15696	pan_gene_15707	Boxcox-transformed_leaf_angle;Leaf_length;Starch;Tassel_length	Starch	0	0	0	0	1	1	1	1	0	0	1	1	0	0	0	1	0	0	0	0	0	0	1	0	0	0	8	dispensable
pan_gene_15696	pan_gene_23531	Boxcox-transformed_leaf_angle;Leaf_length;Starch;Tassel_length	Nodes_to_ear;Starch	0	0	1	0	0	0	0	0	0	0	0	1	0	0	0	0	0	0	0	0	0	0	0	0	0	0	2	dispensable
pan_gene_15707	pan_gene_23531	Starch	Nodes_to_ear;Starch	0	0	0	0	1	0	0	0	0	0	0	1	0	0	0	0	0	1	0	0	0	0	0	0	0	0	3	dispensable
pan_gene_15707	pan_gene_31257	Starch	Ratio_of_ear_height_to_total_height;Starch	0	0	0	0	1	0	0	0	0	0	0	0	0	0	0	0	0	0	0	0	0	0	0	0	0	0	1	private
pan_gene_15707	pan_gene_5106	Starch	Fructose;Starch	0	0	0	0	1	0	0	0	0	1	0	0	0	0	0	1	0	0	0	0	0	0	0	0	0	0	3	dispensable
pan_gene_15707	pan_gene_7121	Starch	Starch	0	0	0	0	1	0	0	0	0	0	0	0	0	0	0	0	0	0	0	0	1	0	0	0	0	0	2	dispensable
pan_gene_15707	pan_gene_8408	Starch	Days_to_anthesis;Nodes_to_ear;Starch	0	0	0	0	1	1	1	0	0	0	0	0	0	0	0	1	0	0	0	0	0	0	0	0	0	0	4	dispensable
pan_gene_15728	pan_gene_32766	Starch	Glutamate;Nodes_to_ear;Starch	0	0	1	0	0	0	0	0	0	0	0	0	0	0	0	0	0	0	0	0	0	0	0	0	0	0	1	private
pan_gene_15985	pan_gene_16608	Starch	PCA_of_metabolites:_PC1;Starch	0	0	1	0	0	0	0	0	1	0	0	0	0	0	0	0	0	1	0	0	0	0	0	1	0	0	4	dispensable
pan_gene_15985	pan_gene_98101	Starch	Average_internode_length_(below_ear);Average_internode_length_(whole_plant);Plant_height;Starch	0	0	1	0	0	0	0	0	0	0	0	0	0	0	0	0	0	0	0	0	0	0	0	0	0	0	1	private
pan_gene_160	pan_gene_39912	Starch	Starch	0	0	1	0	0	0	0	0	0	0	0	0	0	0	0	0	0	0	0	0	0	0	0	0	0	0	1	private
pan_gene_164	pan_gene_22816	Chlorophyll_B;Starch	Fructose;PCA_of_metabolites:_PC2;Starch	0	0	0	0	0	1	1	0	1	0	0	1	1	0	0	0	0	0	0	1	0	0	0	1	0	0	7	dispensable
pan_gene_164	pan_gene_31	Chlorophyll_B;Starch	Starch	0	0	0	0	0	0	0	0	1	0	0	1	1	0	0	0	0	0	0	0	1	1	1	0	0	0	6	dispensable
pan_gene_165	pan_gene_18906	Average_internode_length_(above_ear);Nodes_per_plant;Starch	Height_per_day_(until_flowering);PCA_of_metabolites:_PC2;Starch	0	0	1	0	0	0	0	0	0	0	1	0	0	0	0	0	0	0	0	0	0	0	1	0	0	0	3	dispensable
pan_gene_165	pan_gene_32742	Average_internode_length_(above_ear);Nodes_per_plant;Starch	Malate;Starch	0	0	1	0	0	0	0	0	0	0	0	0	0	0	0	0	0	0	0	0	0	0	0	0	0	0	1	private
pan_gene_165	pan_gene_39912	Average_internode_length_(above_ear);Nodes_per_plant;Starch	Starch	0	0	1	0	0	0	0	0	0	0	0	0	0	0	0	0	0	0	0	0	0	0	0	0	0	0	1	private
pan_gene_16608	pan_gene_31946	PCA_of_metabolites:_PC1;Starch	Nodes_per_plant;Starch	0	0	1	0	0	0	0	0	1	0	0	0	0	1	0	0	0	0	0	0	0	0	1	1	0	0	5	dispensable
pan_gene_16608	pan_gene_4565	PCA_of_metabolites:_PC1;Starch	Starch	0	0	1	0	0	0	1	0	1	0	0	1	1	0	0	0	0	0	0	0	0	0	1	0	0	0	6	dispensable
pan_gene_16656	pan_gene_18238	Starch	Nitrate;Starch	0	0	1	0	0	0	0	0	0	0	0	0	0	0	0	0	0	0	0	0	0	0	0	1	0	0	2	dispensable
pan_gene_16656	pan_gene_32418	Starch	Starch	0	0	1	0	0	1	0	0	0	0	0	1	0	0	0	0	0	1	0	0	1	0	0	1	0	0	6	dispensable
pan_gene_16656	pan_gene_5505	Starch	Boxcox-transformed_leaf_angle;Photoperiod_Growing-degree_days_to_silk;Starch	0	0	1	0	0	0	0	0	0	0	0	0	0	0	0	0	0	0	0	0	0	0	0	0	0	0	1	private
pan_gene_16674	pan_gene_4790	Southern_leaf_blight;Stalk_strength;Starch	Ear_row_number;Starch	0	0	0	0	0	0	0	0	0	0	0	0	0	0	0	0	1	0	0	0	0	0	0	0	0	0	1	private
pan_gene_18238	pan_gene_27702	Nitrate;Starch	Height_above_ear;PCA_of_metabolites:_PC2;Plant_height;Stalk_strength;Starch	0	0	1	0	0	0	0	0	0	0	0	0	0	0	1	0	0	0	0	0	0	0	0	0	0	0	2	dispensable
pan_gene_18238	pan_gene_32418	Nitrate;Starch	Starch	0	0	1	0	0	0	0	0	0	0	0	0	0	0	0	1	0	0	0	0	1	0	0	0	0	0	3	dispensable
pan_gene_18238	pan_gene_9404	Nitrate;Starch	Boxcox-transformed_leaf_angle;PCA_of_metabolites:_PC2;Starch	0	0	0	0	1	0	0	0	0	0	0	0	0	0	0	0	0	0	0	0	0	0	0	0	0	0	1	private
pan_gene_18906	pan_gene_32673	Height_per_day_(until_flowering);PCA_of_metabolites:_PC2;Starch	Starch	0	0	1	0	0	0	0	0	1	0	0	0	0	0	0	0	0	0	0	0	1	0	1	0	0	0	4	dispensable
pan_gene_19004	pan_gene_27996	Starch;Tassel_length	Average_internode_length_(above_ear);Cob_diameter;Stalk_strength;Starch	0	0	1	0	0	0	0	0	0	1	0	0	0	0	0	0	0	0	0	0	0	0	0	0	0	0	2	dispensable
pan_gene_19004	pan_gene_32673	Starch;Tassel_length	Starch	0	0	1	0	0	0	0	0	0	0	0	0	1	0	0	0	0	0	1	0	0	0	0	0	0	0	3	dispensable
pan_gene_19178	pan_gene_9321	Height_above_ear;Height_per_day_(until_flowering);Starch;Tassel_branch_number	Southern_leaf_blight;Starch	0	0	1	0	1	0	1	1	0	1	0	0	1	0	1	0	0	0	1	0	1	1	0	0	1	0	11	near-core
pan_gene_19334	pan_gene_5676	Nitrate;Starch	Ear_row_number;Plant_height;Starch	0	0	1	0	1	0	1	0	0	1	0	1	0	0	1	1	1	0	1	1	0	1	1	1	1	0	14	near-core
pan_gene_19334	pan_gene_65046	Nitrate;Starch	Starch;Tassel_length	0	0	0	0	0	0	0	0	0	0	0	0	0	0	0	0	0	1	0	0	0	0	1	0	0	0	2	dispensable
pan_gene_19334	pan_gene_75167	Nitrate;Starch	Starch	0	0	1	0	0	0	0	0	0	0	0	0	0	1	0	0	0	0	0	0	0	0	0	0	0	0	2	dispensable
pan_gene_201	pan_gene_22658	Boxcox-transformed_leaf_angle;Height_per_day_(until_flowering);Starch	Starch	0	0	0	0	0	0	1	1	0	0	0	0	0	0	0	1	0	0	0	0	0	1	1	0	0	0	5	dispensable
pan_gene_201	pan_gene_32317	Boxcox-transformed_leaf_angle;Height_per_day_(until_flowering);Starch	Starch	0	0	0	0	0	0	0	0	0	1	0	0	0	0	0	0	0	0	0	0	0	0	0	0	0	0	1	private
pan_gene_201	pan_gene_5681	Boxcox-transformed_leaf_angle;Height_per_day_(until_flowering);Starch	PCA_of_metabolites:_PC2;Starch	0	0	0	0	0	0	0	0	0	1	0	0	0	0	0	0	0	0	0	0	0	0	0	0	0	0	1	private
pan_gene_21750	pan_gene_39912	Starch	Starch	0	0	1	0	0	0	0	0	0	0	0	0	0	0	0	0	0	0	0	0	0	0	0	0	0	0	1	private
pan_gene_21925	pan_gene_29511	Leaf_length;Nodes_per_plant;Starch	Leaf_length;Leaf_width;Starch	0	0	1	0	0	0	1	0	1	0	1	1	0	0	0	1	0	0	0	0	1	0	0	1	0	0	8	dispensable
pan_gene_22380	pan_gene_23088	Average_internode_length_(above_ear);Ear_row_number;PCA_of_metabolites:_PC2;Starch	Starch	0	0	1	1	0	0	1	0	0	0	0	1	0	0	0	0	0	0	1	1	0	0	0	0	0	0	6	dispensable
pan_gene_22658	pan_gene_32317	Starch	Starch	0	0	1	0	0	0	0	0	0	0	0	0	0	0	0	0	1	0	0	0	0	0	0	0	0	0	2	dispensable
pan_gene_22658	pan_gene_4790	Starch	Ear_row_number;Starch	0	0	1	1	0	0	0	0	0	1	1	1	0	0	0	0	0	0	1	1	1	0	1	1	0	0	10	dispensable
pan_gene_22658	pan_gene_5681	Starch	PCA_of_metabolites:_PC2;Starch	0	0	1	0	0	0	0	0	0	0	0	0	0	0	0	0	1	0	0	0	0	0	0	0	0	0	2	dispensable
pan_gene_22658	pan_gene_92	Starch	Starch	0	0	1	0	0	0	0	0	0	0	0	0	0	0	0	0	0	0	0	0	0	0	0	0	0	0	1	private
pan_gene_22784	pan_gene_31257	Starch	Ratio_of_ear_height_to_total_height;Starch	0	0	1	1	1	0	0	0	1	0	0	0	1	1	0	1	0	1	0	0	0	0	0	0	0	0	8	dispensable
pan_gene_22784	pan_gene_5106	Starch	Fructose;Starch	0	0	1	1	1	0	0	0	0	0	0	0	0	0	0	1	0	1	0	1	1	0	0	0	0	0	7	dispensable
pan_gene_22816	pan_gene_27996	Fructose;PCA_of_metabolites:_PC2;Starch	Average_internode_length_(above_ear);Cob_diameter;Stalk_strength;Starch	0	0	1	0	1	0	0	0	0	0	0	0	0	0	0	0	0	0	0	0	0	0	0	1	1	0	4	dispensable
pan_gene_22827	pan_gene_32680	Ear_row_number;Starch	PCA_of_metabolites:_PC2;Starch	0	0	1	0	0	0	0	0	0	0	0	0	0	0	0	0	0	0	1	0	0	0	0	0	0	0	2	dispensable
pan_gene_22827	pan_gene_9223	Ear_row_number;Starch	Average_internode_length_(below_ear);Average_internode_length_(whole_plant);Ear_height;Starch	0	0	1	0	0	0	0	0	0	0	0	0	0	0	0	0	0	0	0	0	0	0	0	0	0	0	1	private
pan_gene_23531	pan_gene_31257	Nodes_to_ear;Starch	Ratio_of_ear_height_to_total_height;Starch	0	0	1	0	0	0	0	0	0	0	0	0	0	0	0	0	0	0	0	0	0	0	0	0	0	0	1	private
pan_gene_23679	pan_gene_9264	Anthesis-silking_interval;Cob_diameter;Starch	Average_internode_length_(whole_plant);Starch;Sucrose	0	0	1	0	0	0	0	0	1	0	0	0	0	0	1	1	0	1	0	0	1	0	1	0	0	0	7	dispensable
pan_gene_24939	pan_gene_32317	Starch	Starch	0	0	1	0	0	0	0	0	0	0	0	0	0	0	0	0	0	0	0	0	0	0	0	0	0	0	1	private
pan_gene_2658	pan_gene_4790	Days_to_anthesis;Plant_height;Starch	Ear_row_number;Starch	0	0	1	0	0	0	1	0	0	0	0	1	0	0	0	0	0	1	0	1	1	0	1	0	0	0	7	dispensable
pan_gene_2658	pan_gene_75167	Days_to_anthesis;Plant_height;Starch	Starch	0	0	1	0	0	0	0	0	0	0	0	0	0	0	0	0	0	0	0	0	0	0	0	0	0	0	1	private
pan_gene_27702	pan_gene_9404	Height_above_ear;PCA_of_metabolites:_PC2;Plant_height;Stalk_strength;Starch	Boxcox-transformed_leaf_angle;PCA_of_metabolites:_PC2;Starch	0	0	0	0	0	0	0	0	0	1	0	0	0	0	0	0	0	0	0	0	0	0	0	0	0	0	1	private
pan_gene_27736	pan_gene_32697	Starch	Average_internode_length_(whole_plant);Days_to_anthesis;Ear_height;Southern_leaf_blight;Starch	0	0	1	0	0	0	0	0	0	0	0	0	0	0	0	0	0	0	1	0	0	0	1	0	0	0	3	dispensable
pan_gene_27961	pan_gene_31257	Southern_leaf_blight;Starch	Ratio_of_ear_height_to_total_height;Starch	0	0	1	0	1	0	0	0	0	0	0	0	1	1	0	1	0	0	0	0	0	0	1	0	0	0	6	dispensable
pan_gene_30761	pan_gene_32744	Leaf_length;Nodes_above_ear;PCA_of_metabolites:_PC2;Plant_height;Starch;Tassel_length	Chlorophyll_A;Nodes_above_ear;Starch;Total_amino_acids	0	0	1	0	0	0	0	0	0	0	0	0	0	0	0	0	0	0	0	0	0	0	0	0	0	0	1	private
pan_gene_30761	pan_gene_7599	Leaf_length;Nodes_above_ear;PCA_of_metabolites:_PC2;Plant_height;Starch;Tassel_length	Ear_height;Northern_Leaf_Blight;Stalk_strength;Starch	0	0	0	1	0	0	0	0	0	0	0	0	0	0	0	0	0	0	0	0	1	0	0	1	1	0	4	dispensable
pan_gene_30871	pan_gene_31	Height_per_day_(until_flowering);Starch	Starch	0	0	1	0	0	0	1	0	1	1	1	0	0	0	0	0	0	0	0	0	0	0	0	1	0	0	6	dispensable
pan_gene_31	pan_gene_68519	Starch	Nodes_to_ear;Starch	0	0	0	0	0	0	0	0	1	0	0	0	0	0	0	0	0	0	0	0	0	0	0	0	0	0	1	private
pan_gene_31257	pan_gene_5106	Ratio_of_ear_height_to_total_height;Starch	Fructose;Starch	0	0	1	1	1	0	0	0	0	1	0	0	0	1	0	0	0	1	0	0	0	0	0	0	0	0	6	dispensable
pan_gene_31257	pan_gene_8408	Ratio_of_ear_height_to_total_height;Starch	Days_to_anthesis;Nodes_to_ear;Starch	0	0	1	1	1	1	1	1	1	0	1	0	1	1	0	1	0	0	1	1	0	0	0	0	0	1	14	near-core
pan_gene_31800	pan_gene_32672	Starch	Starch	0	0	1	0	1	0	0	0	0	0	0	0	0	0	0	0	0	0	0	0	1	0	0	0	0	1	4	dispensable
pan_gene_32317	pan_gene_5676	Starch	Ear_row_number;Plant_height;Starch	0	0	1	0	0	0	0	0	0	0	0	0	0	0	1	0	0	0	0	0	0	0	0	0	0	0	2	dispensable
pan_gene_32317	pan_gene_92	Starch	Starch	0	0	1	0	0	1	0	0	0	0	0	0	0	0	1	0	0	0	0	0	0	0	0	0	0	0	3	dispensable
pan_gene_32623	pan_gene_9214	Starch	Height_per_day_(until_flowering);PCA_of_metabolites:_PC2;Southern_leaf_blight;Starch	0	0	1	0	0	0	0	0	0	0	0	0	0	0	0	0	0	0	0	0	0	0	0	0	0	0	1	private
pan_gene_32679	pan_gene_5342	PCA_of_metabolites:_PC2;Starch	100_Kernel_weight;Nodes_above_ear;Starch	0	0	1	0	0	0	0	0	0	0	0	0	0	0	0	0	0	0	0	0	0	0	0	0	0	0	1	private
pan_gene_32704	pan_gene_5128	Days_to_anthesis;Ear_height;Nodes_per_plant;Nodes_to_ear;Starch	Boxcox-transformed_leaf_angle;Chlorophyll_A;Chlorophyll_B;Glucose;Starch;Tassel_branch_number	0	0	1	1	1	1	0	1	0	0	0	0	0	0	0	0	0	0	0	0	0	0	0	1	0	0	6	dispensable
pan_gene_32742	pan_gene_39912	Malate;Starch	Starch	0	0	1	0	0	0	0	0	0	0	0	0	0	0	0	0	0	0	0	0	0	0	0	0	0	0	1	private
pan_gene_32744	pan_gene_3853	Chlorophyll_A;Nodes_above_ear;Starch;Total_amino_acids	100_Kernel_weight;Average_internode_length_(below_ear);Starch;Tassel_length	0	0	1	0	0	0	0	0	0	0	0	0	0	0	0	0	0	0	0	0	0	0	0	0	0	0	1	private
pan_gene_32744	pan_gene_93	Chlorophyll_A;Nodes_above_ear;Starch;Total_amino_acids	Starch	0	0	1	0	0	0	0	0	0	0	0	0	0	0	0	0	0	0	0	0	0	0	0	0	0	0	1	private
pan_gene_3914	pan_gene_5698	Nodes_per_plant;Starch	Starch	0	0	1	0	0	0	0	0	0	0	0	0	0	0	0	0	0	0	0	0	0	0	0	0	0	0	1	private
pan_gene_39912	pan_gene_5108	Starch	Starch	0	0	1	0	0	0	0	0	0	0	0	0	0	0	0	0	0	0	0	0	0	0	0	0	0	0	1	private
pan_gene_42468	pan_gene_5693	Boxcox-transformed_leaf_angle;Height_above_ear;Starch;Total_amino_acids	Ear_row_number;Nodes_above_ear;Starch;Sucrose	0	0	1	0	0	0	0	0	0	0	0	0	0	0	0	0	0	0	0	0	0	0	0	0	0	0	1	private
pan_gene_4565	pan_gene_8408	Starch	Days_to_anthesis;Nodes_to_ear;Starch	0	0	1	1	1	1	1	1	1	0	1	1	0	1	0	0	1	0	0	1	0	0	1	1	0	0	14	near-core
pan_gene_4734	pan_gene_9338	100_Kernel_weight;Starch	Starch	0	0	1	0	0	0	0	0	0	0	0	0	0	1	0	0	0	0	0	0	0	0	0	0	0	0	2	dispensable
pan_gene_4790	pan_gene_5676	Ear_row_number;Starch	Ear_row_number;Plant_height;Starch	0	0	1	1	0	0	1	0	0	1	0	1	0	0	0	0	1	0	0	1	1	0	1	0	0	0	9	dispensable
pan_gene_4790	pan_gene_92	Ear_row_number;Starch	Starch	0	0	1	0	0	0	0	0	0	0	0	0	0	0	0	0	1	0	0	0	0	0	1	0	0	0	3	dispensable
pan_gene_4790	pan_gene_9264	Ear_row_number;Starch	Average_internode_length_(whole_plant);Starch;Sucrose	0	0	1	0	0	0	0	0	0	0	0	0	0	0	0	0	0	0	0	0	0	0	0	0	0	0	1	private
pan_gene_5108	pan_gene_5128	Starch	Boxcox-transformed_leaf_angle;Chlorophyll_A;Chlorophyll_B;Glucose;Starch;Tassel_branch_number	0	0	1	1	0	0	1	1	1	0	0	0	0	1	0	0	0	1	0	0	0	0	1	1	0	0	9	dispensable
pan_gene_5676	pan_gene_75167	Ear_row_number;Plant_height;Starch	Starch	0	0	1	0	0	0	0	0	0	0	0	0	0	1	0	0	0	0	0	0	0	0	0	0	0	0	2	dispensable
pan_gene_5681	pan_gene_75167	PCA_of_metabolites:_PC2;Starch	Starch	0	0	1	0	0	0	0	0	0	0	0	0	0	1	0	0	0	0	0	0	0	0	0	0	0	0	2	dispensable
pan_gene_5681	pan_gene_92	PCA_of_metabolites:_PC2;Starch	Starch	0	0	1	1	1	1	0	0	0	0	0	0	0	0	0	0	1	0	0	0	0	0	0	0	0	0	5	dispensable
pan_gene_5698	pan_gene_811	Starch	Chlorophyll_B;Height_per_day_(until_flowering);Starch	0	0	1	1	0	0	0	1	0	0	0	0	0	0	0	0	0	0	0	0	0	0	0	0	0	0	3	dispensable
pan_gene_5715	pan_gene_811	Ear_row_number;Fumarate;Starch	Chlorophyll_B;Height_per_day_(until_flowering);Starch	0	0	1	1	0	0	0	0	0	0	0	0	0	0	0	0	0	0	0	0	0	1	0	0	0	0	3	dispensable
pan_gene_75167	pan_gene_92	Starch	Starch	0	0	1	0	0	0	0	0	0	0	0	0	0	0	0	0	0	0	0	0	0	0	0	0	0	0	1	private
pan_gene_7599	pan_gene_93	Ear_height;Northern_Leaf_Blight;Stalk_strength;Starch	Starch	0	0	0	0	0	0	0	0	0	0	0	0	0	0	0	0	0	0	0	0	1	0	0	0	0	0	1	private
pan_gene_8971	pan_gene_9264	Starch;Sucrose	Average_internode_length_(whole_plant);Starch;Sucrose	0	0	1	0	0	0	0	0	0	0	0	0	0	0	0	1	0	0	0	0	0	0	0	0	0	0	2	dispensable
pan_gene_100	pan_gene_93	Starch	Starch	0	0	0	1	1	1	0	1	0	0	0	0	0	0	1	0	0	0	0	0	0	0	0	0	0	0	5	dispensable
pan_gene_102343	pan_gene_15669	Starch	Leaf_length;Starch	0	0	0	1	0	1	0	0	0	0	0	0	0	0	0	0	0	0	0	0	0	1	1	0	0	0	4	dispensable
pan_gene_102343	pan_gene_15985	Starch	Starch	0	0	0	1	1	0	0	0	0	0	0	0	0	0	0	0	0	1	0	0	0	1	0	1	0	0	5	dispensable
pan_gene_102343	pan_gene_31	Starch	Starch	0	0	0	1	1	0	0	0	0	0	1	0	0	0	0	0	0	0	0	0	0	1	1	0	0	0	5	dispensable
pan_gene_102343	pan_gene_32766	Starch	Glutamate;Nodes_to_ear;Starch	0	0	0	1	0	0	0	0	0	0	0	0	0	0	0	0	0	0	0	0	0	0	0	0	0	0	1	private
pan_gene_10416	pan_gene_113	Boxcox-transformed_leaf_angle;Starch	Northern_Leaf_Blight;Starch	0	0	0	0	0	0	0	0	0	0	0	0	0	1	0	0	0	0	0	0	0	0	0	0	0	0	1	private
pan_gene_10416	pan_gene_24937	Boxcox-transformed_leaf_angle;Starch	Starch;Sucrose	0	0	0	0	0	1	0	0	0	0	0	0	0	1	0	0	1	0	0	0	0	0	1	0	0	0	4	dispensable
pan_gene_10416	pan_gene_30664	Boxcox-transformed_leaf_angle;Starch	Photoperiod_Growing-degree_days_to_silk;Starch	0	0	0	0	0	1	0	1	0	0	0	0	0	0	0	0	0	0	0	0	0	0	0	0	0	0	2	dispensable
pan_gene_10416	pan_gene_32418	Boxcox-transformed_leaf_angle;Starch	Starch	0	0	0	0	0	0	0	0	0	0	0	0	0	0	0	0	0	0	0	0	1	0	0	0	0	1	2	dispensable
pan_gene_10416	pan_gene_5220	Boxcox-transformed_leaf_angle;Starch	100_Kernel_weight;Ratio_of_ear_height_to_total_height;Starch	0	0	0	0	0	0	0	0	0	1	0	0	0	1	0	0	1	0	0	0	0	0	1	0	0	0	4	dispensable
pan_gene_10416	pan_gene_7572	Boxcox-transformed_leaf_angle;Starch	PCA_of_metabolites:_PC1;Starch	0	0	0	0	0	1	1	1	0	1	1	0	0	1	0	0	0	0	0	0	1	0	0	0	0	0	7	dispensable
pan_gene_10416	pan_gene_9223	Boxcox-transformed_leaf_angle;Starch	Average_internode_length_(below_ear);Average_internode_length_(whole_plant);Ear_height;Starch	0	0	0	0	0	1	0	0	0	0	0	0	0	0	0	0	0	0	0	0	0	0	0	0	0	0	1	private
pan_gene_113	pan_gene_15536	Northern_Leaf_Blight;Starch	Starch	0	0	0	1	0	0	0	1	0	0	0	0	0	0	0	0	0	0	0	0	1	0	0	0	0	0	3	dispensable
pan_gene_113	pan_gene_18906	Northern_Leaf_Blight;Starch	Height_per_day_(until_flowering);PCA_of_metabolites:_PC2;Starch	0	0	0	1	0	1	0	0	0	1	0	0	0	0	0	0	0	0	0	0	0	0	0	0	0	0	3	dispensable
pan_gene_113	pan_gene_24937	Northern_Leaf_Blight;Starch	Starch;Sucrose	0	0	0	1	1	1	0	1	1	0	1	0	0	1	0	0	0	0	0	0	0	0	0	0	0	0	7	dispensable
pan_gene_113	pan_gene_32418	Northern_Leaf_Blight;Starch	Starch	0	0	0	0	0	1	0	0	0	0	0	0	0	0	0	0	0	0	0	0	0	0	1	0	0	0	2	dispensable
pan_gene_113	pan_gene_9223	Northern_Leaf_Blight;Starch	Average_internode_length_(below_ear);Average_internode_length_(whole_plant);Ear_height;Starch	0	0	0	1	0	1	0	0	1	0	0	1	0	0	0	1	0	0	0	0	0	0	1	0	0	0	6	dispensable
pan_gene_1172	pan_gene_15615	Southern_leaf_blight;Starch	Average_internode_length_(above_ear);Starch	0	0	0	1	0	0	0	0	0	0	0	0	0	0	0	0	0	0	0	0	0	0	0	0	0	0	1	private
pan_gene_1172	pan_gene_27081	Southern_leaf_blight;Starch	Starch	0	0	0	1	0	0	0	0	0	0	0	0	0	0	0	0	0	0	0	0	0	0	0	0	0	0	1	private
pan_gene_13564	pan_gene_18505	Starch	Stalk_strength;Starch	0	0	0	1	0	0	0	0	0	0	0	0	0	0	0	0	0	0	0	1	0	0	0	0	0	0	2	dispensable
pan_gene_15536	pan_gene_18238	Starch	Nitrate;Starch	0	0	0	1	0	0	0	0	0	0	0	0	0	0	0	0	0	0	0	0	0	0	0	0	1	0	2	dispensable
pan_gene_15536	pan_gene_24937	Starch	Starch;Sucrose	0	0	0	1	1	0	0	1	0	0	1	0	0	0	0	0	0	0	0	0	0	0	0	0	0	0	4	dispensable
pan_gene_15536	pan_gene_4565	Starch	Starch	0	0	0	1	1	0	0	1	0	0	0	0	0	1	0	0	0	0	0	0	0	0	0	0	0	0	4	dispensable
pan_gene_15536	pan_gene_9404	Starch	Boxcox-transformed_leaf_angle;PCA_of_metabolites:_PC2;Starch	0	0	0	0	0	0	0	0	0	1	0	0	0	0	0	0	0	0	0	0	0	0	0	0	0	0	1	private
pan_gene_15615	pan_gene_27081	Average_internode_length_(above_ear);Starch	Starch	0	0	0	1	0	0	0	0	0	0	0	0	0	0	0	0	0	0	0	0	0	0	0	0	0	0	1	private
pan_gene_15616	pan_gene_15897	Average_internode_length_(above_ear);Starch	Starch	0	0	0	1	1	0	0	1	0	0	0	0	0	0	0	0	0	0	0	0	0	0	0	0	0	0	3	dispensable
pan_gene_15620	pan_gene_15985	Ear_row_number;Starch	Starch	0	0	0	0	0	0	0	0	0	1	0	0	0	0	0	0	0	0	0	0	0	0	0	0	0	0	1	private
pan_gene_15620	pan_gene_16008	Ear_row_number;Starch	Days_to_anthesis;Starch	0	0	0	0	0	0	0	0	0	0	1	0	0	0	0	0	0	0	0	0	0	0	0	0	0	0	1	private
pan_gene_15620	pan_gene_27996	Ear_row_number;Starch	Average_internode_length_(above_ear);Cob_diameter;Stalk_strength;Starch	0	0	0	0	0	0	0	0	0	0	0	0	0	0	0	0	0	0	0	0	0	0	0	1	0	0	1	private
pan_gene_15620	pan_gene_31	Ear_row_number;Starch	Starch	0	0	0	0	0	0	0	0	0	0	1	0	0	0	0	0	0	0	0	0	0	0	0	0	0	0	1	private
pan_gene_15620	pan_gene_32766	Ear_row_number;Starch	Glutamate;Nodes_to_ear;Starch	0	0	0	0	0	1	0	0	0	0	1	0	0	0	0	0	0	0	0	0	0	0	0	0	0	0	2	dispensable
pan_gene_15620	pan_gene_5220	Ear_row_number;Starch	100_Kernel_weight;Ratio_of_ear_height_to_total_height;Starch	0	0	0	0	0	1	0	0	0	1	0	0	0	0	0	0	0	0	0	0	0	0	0	0	0	0	2	dispensable
pan_gene_15620	pan_gene_9264	Ear_row_number;Starch	Average_internode_length_(whole_plant);Starch;Sucrose	0	0	0	0	0	1	0	0	0	0	0	0	0	0	0	0	0	0	0	0	0	0	0	0	0	0	1	private
pan_gene_15664	pan_gene_32579	PCA_of_metabolites:_PC2;Starch	Ear_row_number;Nodes_per_plant;Starch;Total_amino_acids	0	0	0	1	0	0	0	1	0	0	0	0	0	0	0	1	1	0	0	0	0	0	0	0	0	0	4	dispensable
pan_gene_15664	pan_gene_4565	PCA_of_metabolites:_PC2;Starch	Starch	0	0	0	1	0	0	0	0	0	0	0	0	0	0	0	0	0	0	0	0	0	0	0	0	0	0	1	private
pan_gene_15664	pan_gene_8408	PCA_of_metabolites:_PC2;Starch	Days_to_anthesis;Nodes_to_ear;Starch	0	0	0	1	1	1	0	1	1	0	0	0	1	1	0	1	0	1	0	0	0	1	0	0	0	0	10	dispensable
pan_gene_15669	pan_gene_22827	Leaf_length;Starch	Ear_row_number;Starch	0	0	0	1	0	0	0	1	0	0	0	0	0	0	0	0	0	0	0	0	0	0	0	1	0	0	3	dispensable
pan_gene_15669	pan_gene_27996	Leaf_length;Starch	Average_internode_length_(above_ear);Cob_diameter;Stalk_strength;Starch	0	0	0	0	0	0	0	0	0	0	0	0	0	0	0	0	1	0	0	0	0	0	0	0	1	0	2	dispensable
pan_gene_15669	pan_gene_30871	Leaf_length;Starch	Height_per_day_(until_flowering);Starch	0	0	0	1	0	0	1	0	0	1	0	0	0	0	0	0	0	0	0	0	0	0	0	0	0	0	3	dispensable
pan_gene_15669	pan_gene_32766	Leaf_length;Starch	Glutamate;Nodes_to_ear;Starch	0	0	0	1	0	0	0	0	0	0	0	0	0	0	0	0	0	0	0	0	0	1	1	0	0	0	3	dispensable
pan_gene_15696	pan_gene_4565	Boxcox-transformed_leaf_angle;Leaf_length;Starch;Tassel_length	Starch	0	0	0	1	1	0	0	1	1	0	0	0	0	1	0	0	0	0	0	0	0	0	0	0	0	0	5	dispensable
pan_gene_15707	pan_gene_15985	Starch	Starch	0	0	0	1	0	0	0	0	0	0	0	0	0	0	0	0	0	0	0	0	0	0	0	0	0	0	1	private
pan_gene_15707	pan_gene_16608	Starch	PCA_of_metabolites:_PC1;Starch	0	0	0	1	0	1	0	0	0	0	0	0	0	1	0	0	0	0	0	0	0	0	0	0	0	0	3	dispensable
pan_gene_15707	pan_gene_24937	Starch	Starch;Sucrose	0	0	0	1	1	0	0	0	0	0	1	0	0	1	0	0	0	0	0	0	1	0	0	0	0	0	5	dispensable
pan_gene_15707	pan_gene_27961	Starch	Southern_leaf_blight;Starch	0	0	0	1	1	0	0	0	0	0	0	0	0	0	0	1	0	0	0	0	0	0	0	0	0	0	3	dispensable
pan_gene_15707	pan_gene_30761	Starch	Leaf_length;Nodes_above_ear;PCA_of_metabolites:_PC2;Plant_height;Starch;Tassel_length	0	0	0	1	1	0	0	1	0	0	0	0	0	0	0	0	0	0	0	0	1	0	0	0	0	0	4	dispensable
pan_gene_15707	pan_gene_5505	Starch	Boxcox-transformed_leaf_angle;Photoperiod_Growing-degree_days_to_silk;Starch	0	0	0	1	0	0	0	0	0	0	0	0	0	0	0	0	0	0	0	0	0	0	0	0	0	0	1	private
pan_gene_15707	pan_gene_7572	Starch	PCA_of_metabolites:_PC1;Starch	0	0	0	1	0	0	0	0	0	0	0	0	0	0	0	0	0	0	0	0	0	0	0	0	0	0	1	private
pan_gene_15897	pan_gene_32743	Starch	Malate;Starch;Total_amino_acids	0	0	0	0	1	0	0	1	0	0	0	0	0	0	0	0	0	0	0	0	0	0	0	0	0	0	2	dispensable
pan_gene_15985	pan_gene_27961	Starch	Southern_leaf_blight;Starch	0	0	0	1	0	0	0	0	0	0	0	0	0	0	0	0	0	0	0	0	0	0	0	0	0	0	1	private
pan_gene_15985	pan_gene_32766	Starch	Glutamate;Nodes_to_ear;Starch	0	0	0	1	1	0	0	0	0	0	0	0	0	0	0	0	0	0	0	0	0	0	0	0	0	0	2	dispensable
pan_gene_15985	pan_gene_5220	Starch	100_Kernel_weight;Ratio_of_ear_height_to_total_height;Starch	0	0	0	1	0	0	0	0	0	0	0	0	0	0	0	0	0	1	0	0	0	0	0	0	0	0	2	dispensable
pan_gene_160	pan_gene_30069	Starch	PCA_of_metabolites:_PC2;Southern_leaf_blight;Starch	0	0	0	1	0	0	0	0	1	0	0	0	0	0	0	0	0	0	0	0	0	0	0	0	0	0	2	dispensable
pan_gene_16008	pan_gene_164	Days_to_anthesis;Starch	Chlorophyll_B;Starch	0	0	0	0	1	0	0	0	0	0	0	1	0	0	0	0	0	0	0	0	0	0	0	0	0	0	2	dispensable
pan_gene_16008	pan_gene_27996	Days_to_anthesis;Starch	Average_internode_length_(above_ear);Cob_diameter;Stalk_strength;Starch	0	0	0	0	1	0	0	0	0	0	1	0	0	0	0	0	0	0	0	0	0	0	0	0	0	0	2	dispensable
pan_gene_16008	pan_gene_32704	Days_to_anthesis;Starch	Days_to_anthesis;Ear_height;Nodes_per_plant;Nodes_to_ear;Starch	0	0	0	0	1	0	0	0	0	0	0	1	0	0	0	1	0	0	0	0	0	0	0	0	0	0	3	dispensable
pan_gene_16008	pan_gene_5108	Days_to_anthesis;Starch	Starch	0	0	0	0	0	0	0	1	0	0	0	0	0	0	0	0	0	0	0	0	0	0	0	0	0	0	1	private
pan_gene_164	pan_gene_24937	Chlorophyll_B;Starch	Starch;Sucrose	0	0	0	0	0	1	0	0	1	0	0	1	1	0	0	0	0	0	0	0	0	0	0	0	0	0	4	dispensable
pan_gene_164	pan_gene_30761	Chlorophyll_B;Starch	Leaf_length;Nodes_above_ear;PCA_of_metabolites:_PC2;Plant_height;Starch;Tassel_length	0	0	0	0	0	0	0	1	0	0	0	0	1	0	0	0	0	0	0	1	0	0	0	0	0	0	3	dispensable
pan_gene_164	pan_gene_32704	Chlorophyll_B;Starch	Days_to_anthesis;Ear_height;Nodes_per_plant;Nodes_to_ear;Starch	0	0	0	0	0	0	1	0	0	0	0	0	0	0	0	1	0	0	0	0	0	1	0	1	1	0	5	dispensable
pan_gene_164	pan_gene_7572	Chlorophyll_B;Starch	PCA_of_metabolites:_PC1;Starch	0	0	0	0	0	1	1	0	1	1	1	0	0	1	0	1	0	0	0	0	1	0	0	0	1	0	9	dispensable
pan_gene_16607	pan_gene_5128	Average_internode_length_(above_ear);Nodes_per_plant;PCA_of_metabolites:_PC1;Starch	Boxcox-transformed_leaf_angle;Chlorophyll_A;Chlorophyll_B;Glucose;Starch;Tassel_branch_number	0	0	0	1	0	0	1	0	0	0	0	0	0	0	0	0	0	0	0	0	1	0	0	0	0	0	3	dispensable
pan_gene_16608	pan_gene_27961	PCA_of_metabolites:_PC1;Starch	Southern_leaf_blight;Starch	0	0	0	1	0	0	0	0	0	0	0	0	0	0	0	0	0	0	0	0	0	0	0	0	0	0	1	private
pan_gene_16608	pan_gene_5505	PCA_of_metabolites:_PC1;Starch	Boxcox-transformed_leaf_angle;Photoperiod_Growing-degree_days_to_silk;Starch	0	0	0	1	0	0	0	0	0	0	0	0	0	0	0	0	0	0	0	0	0	0	0	0	0	0	1	private
pan_gene_18238	pan_gene_18906	Nitrate;Starch	Height_per_day_(until_flowering);PCA_of_metabolites:_PC2;Starch	0	0	0	1	1	0	0	0	0	0	0	0	0	0	0	0	0	0	0	0	0	0	0	0	0	0	2	dispensable
pan_gene_18238	pan_gene_24937	Nitrate;Starch	Starch;Sucrose	0	0	0	1	0	0	0	0	0	1	0	0	0	1	0	0	0	0	0	0	0	0	0	0	0	0	3	dispensable
pan_gene_18238	pan_gene_31946	Nitrate;Starch	Nodes_per_plant;Starch	0	0	0	1	0	0	0	0	0	0	0	1	0	0	0	0	0	0	0	0	0	0	0	0	0	0	2	dispensable
pan_gene_18505	pan_gene_31257	Stalk_strength;Starch	Ratio_of_ear_height_to_total_height;Starch	0	0	0	1	0	0	0	0	0	0	0	0	0	0	0	0	0	0	0	0	0	0	0	0	0	0	1	private
pan_gene_18906	pan_gene_24937	Height_per_day_(until_flowering);PCA_of_metabolites:_PC2;Starch	Starch;Sucrose	0	0	0	1	0	1	0	0	0	0	0	0	0	0	0	0	0	0	0	0	0	0	0	0	0	0	2	dispensable
pan_gene_19091	pan_gene_5505	Plant_height;Starch	Boxcox-transformed_leaf_angle;Photoperiod_Growing-degree_days_to_silk;Starch	0	0	0	1	0	1	1	0	0	0	0	0	0	0	0	0	0	0	0	0	0	0	0	0	0	0	3	dispensable
pan_gene_19091	pan_gene_6335	Plant_height;Starch	Starch	0	0	0	1	0	0	0	0	0	0	0	0	0	0	0	0	0	0	0	0	0	0	0	0	0	0	1	private
pan_gene_19300	pan_gene_98101	Days_to_anthesis;Fructose;PCA_of_metabolites:_PC1;PCA_of_metabolites:_PC2;Starch;Total_amino_acids	Average_internode_length_(below_ear);Average_internode_length_(whole_plant);Plant_height;Starch	0	0	0	0	0	1	0	0	0	0	0	0	0	0	0	0	0	0	0	0	0	0	0	0	0	0	1	private
pan_gene_19334	pan_gene_22658	Nitrate;Starch	Starch	0	0	0	1	1	0	0	0	0	1	0	0	0	0	0	1	1	0	0	0	0	0	0	0	0	0	5	dispensable
pan_gene_21750	pan_gene_30871	Starch	Height_per_day_(until_flowering);Starch	0	0	0	1	1	0	0	0	0	0	0	0	0	0	0	0	0	0	0	0	1	0	0	0	0	0	3	dispensable
pan_gene_22816	pan_gene_22827	Fructose;PCA_of_metabolites:_PC2;Starch	Ear_row_number;Starch	0	0	0	1	1	0	0	0	0	0	0	0	0	0	0	0	0	0	0	0	0	0	0	0	0	0	2	dispensable
pan_gene_22816	pan_gene_24483	Fructose;PCA_of_metabolites:_PC2;Starch	Anthesis-silking_interval;Boxcox-transformed_leaf_angle;Starch	0	0	0	1	0	0	0	0	0	0	0	0	0	0	0	0	0	0	0	0	0	0	0	0	0	0	1	private
pan_gene_22816	pan_gene_32700	Fructose;PCA_of_metabolites:_PC2;Starch	Starch	0	0	0	1	1	0	0	0	0	0	1	0	0	0	0	0	0	0	0	0	0	0	0	0	0	0	3	dispensable
pan_gene_22816	pan_gene_32766	Fructose;PCA_of_metabolites:_PC2;Starch	Glutamate;Nodes_to_ear;Starch	0	0	0	1	0	0	0	0	0	0	1	0	0	0	0	0	0	0	0	0	0	0	1	0	0	0	3	dispensable
pan_gene_22816	pan_gene_5108	Fructose;PCA_of_metabolites:_PC2;Starch	Starch	0	0	0	1	0	0	0	0	0	0	0	0	0	0	0	0	0	0	0	0	0	0	0	0	0	0	1	private
pan_gene_22816	pan_gene_5220	Fructose;PCA_of_metabolites:_PC2;Starch	100_Kernel_weight;Ratio_of_ear_height_to_total_height;Starch	0	0	0	1	0	1	0	0	1	1	1	0	0	0	1	1	0	1	0	1	0	1	0	0	0	1	11	near-core
pan_gene_22816	pan_gene_68519	Fructose;PCA_of_metabolites:_PC2;Starch	Nodes_to_ear;Starch	0	0	0	0	0	0	0	0	1	0	0	0	0	0	0	0	0	0	0	0	0	0	0	0	0	0	1	private
pan_gene_22816	pan_gene_7599	Fructose;PCA_of_metabolites:_PC2;Starch	Ear_height;Northern_Leaf_Blight;Stalk_strength;Starch	0	0	0	1	0	0	0	0	0	0	0	1	0	0	0	0	0	0	0	0	0	0	0	0	0	0	2	dispensable
pan_gene_22827	pan_gene_24828	Ear_row_number;Starch	PCA_of_metabolites:_PC2;Starch	0	0	0	1	1	0	0	0	0	0	0	0	0	0	0	0	0	0	0	0	0	0	0	1	0	0	3	dispensable
pan_gene_22827	pan_gene_31	Ear_row_number;Starch	Starch	0	0	0	1	1	1	0	1	0	0	0	0	0	0	0	0	0	0	1	0	0	0	0	0	0	0	5	dispensable
pan_gene_22827	pan_gene_32704	Ear_row_number;Starch	Days_to_anthesis;Ear_height;Nodes_per_plant;Nodes_to_ear;Starch	0	0	0	1	1	0	0	1	0	0	0	1	0	0	0	0	0	0	1	0	1	0	0	1	0	0	7	dispensable
pan_gene_22827	pan_gene_32766	Ear_row_number;Starch	Glutamate;Nodes_to_ear;Starch	0	0	0	1	0	0	0	0	0	0	0	0	0	0	0	1	0	0	0	0	0	0	0	0	0	0	2	dispensable
pan_gene_22827	pan_gene_5108	Ear_row_number;Starch	Starch	0	0	0	1	0	0	0	0	1	1	0	0	0	0	0	0	0	0	0	0	0	0	0	1	0	0	4	dispensable
pan_gene_22827	pan_gene_92135	Ear_row_number;Starch	Starch	0	0	0	1	0	0	0	0	0	0	0	0	0	0	0	0	0	0	0	0	0	0	0	0	0	0	1	private
pan_gene_23088	pan_gene_30750	Starch	Average_internode_length_(whole_plant);Nodes_to_ear;Starch	0	0	0	1	0	0	0	0	0	0	0	0	0	0	0	0	0	0	0	0	0	0	0	0	0	0	1	private
pan_gene_23679	pan_gene_5676	Anthesis-silking_interval;Cob_diameter;Starch	Ear_row_number;Plant_height;Starch	0	0	0	1	0	0	1	0	0	0	0	1	1	0	0	0	0	0	0	0	0	0	0	0	0	0	4	dispensable
pan_gene_24828	pan_gene_27996	PCA_of_metabolites:_PC2;Starch	Average_internode_length_(above_ear);Cob_diameter;Stalk_strength;Starch	0	0	0	0	0	0	0	0	0	0	1	0	0	0	0	0	0	0	0	0	0	0	0	0	0	0	1	private
pan_gene_24828	pan_gene_32766	PCA_of_metabolites:_PC2;Starch	Glutamate;Nodes_to_ear;Starch	0	0	0	1	0	0	0	0	0	0	1	0	0	0	0	0	0	0	0	0	0	1	0	0	0	0	3	dispensable
pan_gene_24828	pan_gene_5108	PCA_of_metabolites:_PC2;Starch	Starch	0	0	0	1	0	0	0	0	0	0	0	0	0	0	0	0	0	0	0	0	0	0	1	1	0	0	3	dispensable
pan_gene_24828	pan_gene_5128	PCA_of_metabolites:_PC2;Starch	Boxcox-transformed_leaf_angle;Chlorophyll_A;Chlorophyll_B;Glucose;Starch;Tassel_branch_number	0	0	0	1	1	0	0	0	1	1	0	0	0	0	0	0	0	0	1	0	0	1	0	0	1	0	7	dispensable
pan_gene_24828	pan_gene_5220	PCA_of_metabolites:_PC2;Starch	100_Kernel_weight;Ratio_of_ear_height_to_total_height;Starch	0	0	0	1	1	1	0	0	1	0	0	0	0	0	0	0	0	0	0	0	0	0	0	0	0	0	4	dispensable
pan_gene_24828	pan_gene_68519	PCA_of_metabolites:_PC2;Starch	Nodes_to_ear;Starch	0	0	0	0	0	0	0	0	1	0	0	0	0	0	0	0	0	0	0	0	0	0	0	0	0	0	1	private
pan_gene_24937	pan_gene_32418	Starch;Sucrose	Starch	0	0	0	0	0	1	1	0	0	0	0	1	0	0	0	0	0	0	0	0	0	1	0	1	0	1	6	dispensable
pan_gene_24937	pan_gene_5505	Starch;Sucrose	Boxcox-transformed_leaf_angle;Photoperiod_Growing-degree_days_to_silk;Starch	0	0	0	1	0	0	0	0	0	0	0	0	0	0	0	0	0	0	0	0	0	0	0	0	0	0	1	private
pan_gene_24937	pan_gene_7572	Starch;Sucrose	PCA_of_metabolites:_PC1;Starch	0	0	0	1	0	1	0	0	0	0	1	0	0	0	0	0	0	0	0	0	0	0	0	0	0	0	3	dispensable
pan_gene_24937	pan_gene_9223	Starch;Sucrose	Average_internode_length_(below_ear);Average_internode_length_(whole_plant);Ear_height;Starch	0	0	0	1	0	1	0	0	1	0	0	0	0	1	0	0	0	0	0	0	0	0	0	0	0	0	4	dispensable
pan_gene_27148	pan_gene_9321	Starch;Tassel_length	Southern_leaf_blight;Starch	0	0	0	1	0	0	1	0	0	0	1	0	0	0	0	0	0	1	0	0	0	0	0	0	0	0	4	dispensable
pan_gene_27961	pan_gene_30761	Southern_leaf_blight;Starch	Leaf_length;Nodes_above_ear;PCA_of_metabolites:_PC2;Plant_height;Starch;Tassel_length	0	0	0	1	1	0	0	0	1	0	0	0	0	0	0	0	0	0	0	0	0	0	0	0	0	0	3	dispensable
pan_gene_27961	pan_gene_92135	Southern_leaf_blight;Starch	Starch	0	0	0	1	0	0	0	0	0	0	0	0	0	0	0	0	0	0	0	0	0	0	0	0	0	0	1	private
pan_gene_27962	pan_gene_4734	Southern_leaf_blight;Starch	100_Kernel_weight;Starch	0	0	0	0	0	0	0	0	0	0	0	0	1	0	0	0	0	0	0	0	0	0	0	0	0	0	1	private
pan_gene_27996	pan_gene_30761	Average_internode_length_(above_ear);Cob_diameter;Stalk_strength;Starch	Leaf_length;Nodes_above_ear;PCA_of_metabolites:_PC2;Plant_height;Starch;Tassel_length	0	0	0	0	0	0	0	0	0	0	0	0	0	0	0	0	0	0	0	0	0	0	0	0	1	0	1	private
pan_gene_27996	pan_gene_32766	Average_internode_length_(above_ear);Cob_diameter;Stalk_strength;Starch	Glutamate;Nodes_to_ear;Starch	0	0	0	0	0	0	0	0	0	0	1	0	0	0	0	0	0	0	0	0	0	0	0	0	0	0	1	private
pan_gene_27996	pan_gene_5220	Average_internode_length_(above_ear);Cob_diameter;Stalk_strength;Starch	100_Kernel_weight;Ratio_of_ear_height_to_total_height;Starch	0	0	0	0	0	0	0	0	0	0	0	0	0	0	0	0	1	0	0	0	0	0	0	0	0	0	1	private
pan_gene_29511	pan_gene_4620	Leaf_length;Leaf_width;Starch	Days_to_anthesis;Ear_row_number;Nodes_above_ear;Starch	0	0	0	1	0	0	0	0	0	0	0	0	0	0	0	0	0	0	0	0	0	0	0	0	0	0	1	private
pan_gene_30761	pan_gene_5220	Leaf_length;Nodes_above_ear;PCA_of_metabolites:_PC2;Plant_height;Starch;Tassel_length	100_Kernel_weight;Ratio_of_ear_height_to_total_height;Starch	0	0	0	1	0	0	0	1	1	0	0	0	1	0	0	0	0	0	1	1	0	0	0	0	0	0	6	dispensable
pan_gene_30761	pan_gene_5505	Leaf_length;Nodes_above_ear;PCA_of_metabolites:_PC2;Plant_height;Starch;Tassel_length	Boxcox-transformed_leaf_angle;Photoperiod_Growing-degree_days_to_silk;Starch	0	0	0	1	0	0	0	0	0	0	0	0	0	0	0	0	0	0	0	0	0	1	0	0	0	0	2	dispensable
pan_gene_30761	pan_gene_7572	Leaf_length;Nodes_above_ear;PCA_of_metabolites:_PC2;Plant_height;Starch;Tassel_length	PCA_of_metabolites:_PC1;Starch	0	0	0	1	0	1	0	0	0	0	0	0	0	0	0	0	0	0	0	0	0	1	0	0	0	0	3	dispensable
pan_gene_31	pan_gene_32700	Starch	Starch	0	0	0	1	0	0	0	0	0	0	0	0	0	0	0	0	0	0	0	0	0	0	0	0	0	0	1	private
pan_gene_31	pan_gene_32704	Starch	Days_to_anthesis;Ear_height;Nodes_per_plant;Nodes_to_ear;Starch	0	0	0	1	1	0	0	0	0	0	0	0	0	0	0	0	0	0	0	0	0	1	0	0	0	0	3	dispensable
pan_gene_31	pan_gene_32766	Starch	Glutamate;Nodes_to_ear;Starch	0	0	0	1	0	0	0	0	0	0	1	0	0	0	0	0	0	0	0	0	0	1	0	0	0	0	3	dispensable
pan_gene_31	pan_gene_5107	Starch	Fructose;Starch	0	0	0	1	0	0	0	0	0	0	0	0	0	0	0	0	0	0	0	0	0	0	0	0	0	0	1	private
pan_gene_31	pan_gene_5108	Starch	Starch	0	0	0	1	0	0	0	0	0	0	0	0	0	0	0	0	0	0	0	0	0	0	0	0	0	0	1	private
pan_gene_31	pan_gene_5220	Starch	100_Kernel_weight;Ratio_of_ear_height_to_total_height;Starch	0	0	0	1	0	1	0	0	1	1	0	0	0	0	0	1	1	0	0	0	0	0	0	0	0	0	6	dispensable
pan_gene_31	pan_gene_70947	Starch	Starch	0	0	0	1	0	0	0	1	0	0	0	1	0	0	0	0	0	0	1	0	0	0	1	1	0	0	6	dispensable
pan_gene_31	pan_gene_74346	Starch	Anthesis-silking_interval;Average_internode_length_(whole_plant);Plant_height;Starch	0	0	0	1	0	0	0	0	0	0	0	0	0	0	0	0	0	0	0	0	0	0	0	0	0	0	1	private
pan_gene_31	pan_gene_7572	Starch	PCA_of_metabolites:_PC1;Starch	0	0	0	1	0	1	1	0	1	1	1	0	0	0	0	1	0	0	1	0	0	1	0	1	1	0	11	near-core
pan_gene_31	pan_gene_7599	Starch	Ear_height;Northern_Leaf_Blight;Stalk_strength;Starch	0	0	0	1	0	0	0	0	0	1	1	1	0	0	0	0	0	0	0	0	0	1	1	1	0	0	7	dispensable
pan_gene_31	pan_gene_9100	Starch	Starch;Sucrose	0	0	0	0	0	0	0	0	0	0	1	0	0	0	0	0	0	0	0	0	0	0	0	0	0	0	1	private
pan_gene_31	pan_gene_92135	Starch	Starch	0	0	0	1	0	0	0	0	0	0	0	0	0	0	0	0	0	0	0	0	0	0	0	0	0	0	1	private
pan_gene_31257	pan_gene_31946	Ratio_of_ear_height_to_total_height;Starch	Nodes_per_plant;Starch	0	0	0	1	1	0	0	0	1	0	0	0	1	0	0	1	0	0	1	0	0	0	0	0	0	0	6	dispensable
pan_gene_31257	pan_gene_4565	Ratio_of_ear_height_to_total_height;Starch	Starch	0	0	0	1	1	0	0	0	1	0	0	0	0	1	0	0	0	0	0	0	0	0	0	0	0	0	4	dispensable
pan_gene_31946	pan_gene_5106	Nodes_per_plant;Starch	Fructose;Starch	0	0	0	1	1	0	0	0	0	0	1	0	0	0	0	1	0	1	0	0	0	0	1	0	0	0	6	dispensable
pan_gene_32317	pan_gene_9321	Starch	Southern_leaf_blight;Starch	0	0	0	1	0	0	0	0	1	0	0	0	0	1	0	0	0	0	0	0	0	0	0	0	0	1	4	dispensable
pan_gene_32418	pan_gene_9100	Starch	Starch;Sucrose	0	0	0	0	1	0	0	0	0	0	0	0	0	0	0	0	0	0	0	0	0	0	0	0	0	0	1	private
pan_gene_32418	pan_gene_9223	Starch	Average_internode_length_(below_ear);Average_internode_length_(whole_plant);Ear_height;Starch	0	0	0	0	0	0	0	0	0	0	0	0	0	1	0	0	0	1	1	0	0	0	1	0	0	0	4	dispensable
pan_gene_32579	pan_gene_4565	Ear_row_number;Nodes_per_plant;Starch;Total_amino_acids	Starch	0	0	0	1	0	0	0	0	1	0	0	0	0	0	0	0	0	1	0	0	0	0	0	0	0	0	3	dispensable
pan_gene_32579	pan_gene_9404	Ear_row_number;Nodes_per_plant;Starch;Total_amino_acids	Boxcox-transformed_leaf_angle;PCA_of_metabolites:_PC2;Starch	0	0	0	0	0	0	0	0	0	0	0	0	0	0	0	1	0	0	0	0	0	0	0	0	0	0	1	private
pan_gene_32700	pan_gene_74346	Starch	Anthesis-silking_interval;Average_internode_length_(whole_plant);Plant_height;Starch	0	0	0	1	0	0	0	0	0	0	0	0	0	0	0	0	0	0	0	0	0	0	0	0	0	0	1	private
pan_gene_32700	pan_gene_7599	Starch	Ear_height;Northern_Leaf_Blight;Stalk_strength;Starch	0	0	0	1	0	0	0	0	0	0	0	0	0	0	0	0	0	0	0	0	0	0	0	0	0	0	1	private
pan_gene_32700	pan_gene_9264	Starch	Average_internode_length_(whole_plant);Starch;Sucrose	0	0	0	1	0	0	0	0	0	0	0	0	0	0	0	0	0	0	0	0	0	0	0	0	0	0	1	private
pan_gene_32700	pan_gene_9416	Starch	Average_internode_length_(below_ear);Starch	0	0	0	1	0	0	0	0	0	0	0	1	0	1	0	0	0	1	0	0	0	0	0	0	0	0	4	dispensable
pan_gene_32704	pan_gene_5108	Days_to_anthesis;Ear_height;Nodes_per_plant;Nodes_to_ear;Starch	Starch	0	0	0	1	0	0	0	0	1	0	0	0	0	0	0	0	0	0	0	0	0	0	0	1	0	0	3	dispensable
pan_gene_32704	pan_gene_5220	Days_to_anthesis;Ear_height;Nodes_per_plant;Nodes_to_ear;Starch	100_Kernel_weight;Ratio_of_ear_height_to_total_height;Starch	0	0	0	1	0	0	0	0	0	0	0	0	0	0	0	0	0	0	0	0	0	0	0	0	0	0	1	private
pan_gene_32704	pan_gene_7572	Days_to_anthesis;Ear_height;Nodes_per_plant;Nodes_to_ear;Starch	PCA_of_metabolites:_PC1;Starch	0	0	0	1	0	0	1	1	1	1	0	1	1	0	1	1	0	0	1	0	1	0	0	1	1	0	13	near-core
pan_gene_32766	pan_gene_7599	Glutamate;Nodes_to_ear;Starch	Ear_height;Northern_Leaf_Blight;Stalk_strength;Starch	0	0	0	1	0	0	0	0	0	0	1	0	0	0	0	0	0	0	0	0	0	0	0	0	0	0	2	dispensable
pan_gene_3757	pan_gene_4565	Starch	Starch	0	0	0	1	1	0	0	0	0	1	0	0	0	1	0	0	0	0	0	0	0	0	0	0	0	0	4	dispensable
pan_gene_3857	pan_gene_5715	Stalk_strength;Starch	Ear_row_number;Fumarate;Starch	0	0	0	0	1	0	0	0	0	0	0	0	0	0	0	0	0	0	0	0	0	0	0	0	0	0	1	private
pan_gene_4565	pan_gene_5106	Starch	Fructose;Starch	0	0	0	1	1	0	0	0	0	0	0	0	0	0	1	1	0	0	0	1	0	1	1	0	0	0	7	dispensable
pan_gene_4565	pan_gene_7121	Starch	Starch	0	0	0	1	1	0	0	1	1	1	1	0	0	1	0	0	0	1	0	0	0	0	0	1	0	0	9	dispensable
pan_gene_5107	pan_gene_5220	Fructose;Starch	100_Kernel_weight;Ratio_of_ear_height_to_total_height;Starch	0	0	0	1	0	0	0	0	0	0	0	0	0	0	0	0	0	0	0	0	0	0	0	0	0	0	1	private
pan_gene_5107	pan_gene_7599	Fructose;Starch	Ear_height;Northern_Leaf_Blight;Stalk_strength;Starch	0	0	0	1	0	0	0	0	0	0	0	0	0	0	0	0	0	0	0	0	0	0	0	0	0	0	1	private
pan_gene_5108	pan_gene_5220	Starch	100_Kernel_weight;Ratio_of_ear_height_to_total_height;Starch	0	0	0	1	0	0	0	0	0	0	0	0	0	0	0	0	0	0	0	0	0	0	0	0	0	0	1	private
pan_gene_5108	pan_gene_73850	Starch	Starch	0	0	0	1	0	0	0	0	0	0	0	0	0	0	0	0	0	0	0	0	0	0	0	0	0	0	1	private
pan_gene_5108	pan_gene_74346	Starch	Anthesis-silking_interval;Average_internode_length_(whole_plant);Plant_height;Starch	0	0	0	1	0	0	0	0	0	0	0	0	0	0	0	0	0	0	0	0	0	0	0	0	0	0	1	private
pan_gene_5108	pan_gene_7572	Starch	PCA_of_metabolites:_PC1;Starch	0	0	0	1	1	0	0	0	0	0	0	0	0	0	0	0	0	0	0	0	0	0	0	0	0	0	2	dispensable
pan_gene_5108	pan_gene_92135	Starch	Starch	0	0	0	1	0	0	0	0	0	0	0	0	0	0	0	0	0	0	0	0	0	0	0	0	0	0	1	private
pan_gene_5108	pan_gene_9264	Starch	Average_internode_length_(whole_plant);Starch;Sucrose	0	0	0	1	0	0	0	0	0	0	0	0	0	0	0	0	0	0	0	0	0	0	0	0	0	0	1	private
pan_gene_5220	pan_gene_5505	100_Kernel_weight;Ratio_of_ear_height_to_total_height;Starch	Boxcox-transformed_leaf_angle;Photoperiod_Growing-degree_days_to_silk;Starch	0	0	0	1	0	0	0	1	0	0	0	0	0	0	0	0	0	0	0	0	0	0	0	0	0	0	2	dispensable
pan_gene_5220	pan_gene_70947	100_Kernel_weight;Ratio_of_ear_height_to_total_height;Starch	Starch	0	0	0	1	1	0	0	0	0	0	0	0	0	1	0	0	0	0	0	0	0	0	0	0	0	0	3	dispensable
pan_gene_5220	pan_gene_7572	100_Kernel_weight;Ratio_of_ear_height_to_total_height;Starch	PCA_of_metabolites:_PC1;Starch	0	0	0	1	1	1	0	1	1	1	1	1	0	1	0	1	0	0	0	0	0	0	0	0	0	0	10	dispensable
pan_gene_5220	pan_gene_7599	100_Kernel_weight;Ratio_of_ear_height_to_total_height;Starch	Ear_height;Northern_Leaf_Blight;Stalk_strength;Starch	0	0	0	1	0	0	0	0	0	0	0	0	0	0	0	0	0	0	0	0	0	0	0	0	0	0	1	private
pan_gene_5220	pan_gene_92135	100_Kernel_weight;Ratio_of_ear_height_to_total_height;Starch	Starch	0	0	0	1	0	0	0	0	0	0	0	0	0	0	0	0	0	0	0	0	0	0	0	0	0	0	1	private
pan_gene_5220	pan_gene_9223	100_Kernel_weight;Ratio_of_ear_height_to_total_height;Starch	Average_internode_length_(below_ear);Average_internode_length_(whole_plant);Ear_height;Starch	0	0	0	1	1	1	0	0	1	0	0	0	1	1	0	0	0	0	0	0	0	0	0	0	0	0	6	dispensable
pan_gene_5220	pan_gene_9264	100_Kernel_weight;Ratio_of_ear_height_to_total_height;Starch	Average_internode_length_(whole_plant);Starch;Sucrose	0	0	0	1	0	1	0	0	0	0	0	0	0	1	0	0	0	0	0	0	0	0	0	0	0	0	3	dispensable
pan_gene_5505	pan_gene_7572	Boxcox-transformed_leaf_angle;Photoperiod_Growing-degree_days_to_silk;Starch	PCA_of_metabolites:_PC1;Starch	0	0	0	1	0	0	0	0	0	0	0	0	0	0	0	0	0	0	0	0	1	0	0	0	0	0	2	dispensable
pan_gene_5681	pan_gene_9321	PCA_of_metabolites:_PC2;Starch	Southern_leaf_blight;Starch	0	0	0	1	0	0	0	0	0	0	0	0	0	0	0	0	0	0	0	0	0	0	0	0	0	0	1	private
pan_gene_70947	pan_gene_92135	Starch	Starch	0	0	0	1	0	0	0	0	0	0	0	0	0	0	0	0	0	0	0	0	0	0	0	0	0	0	1	private
pan_gene_7121	pan_gene_9404	Starch	Boxcox-transformed_leaf_angle;PCA_of_metabolites:_PC2;Starch	0	0	0	0	1	0	0	0	0	0	0	0	0	0	0	1	0	0	0	0	0	0	0	0	0	0	2	dispensable
pan_gene_73850	pan_gene_74346	Starch	Anthesis-silking_interval;Average_internode_length_(whole_plant);Plant_height;Starch	0	0	0	1	0	0	0	0	0	0	0	0	0	0	0	0	0	0	0	0	0	0	0	0	0	0	1	private
pan_gene_73850	pan_gene_92135	Starch	Starch	0	0	0	1	0	0	0	0	0	0	0	0	0	1	0	0	0	0	0	0	0	0	0	0	0	0	2	dispensable
pan_gene_73850	pan_gene_9264	Starch	Average_internode_length_(whole_plant);Starch;Sucrose	0	0	0	1	0	0	0	0	0	0	0	0	0	0	0	0	0	0	0	0	0	0	0	0	0	0	1	private
pan_gene_74346	pan_gene_92135	Anthesis-silking_interval;Average_internode_length_(whole_plant);Plant_height;Starch	Starch	0	0	0	1	0	0	0	0	0	0	0	0	0	0	0	0	0	0	0	0	0	0	0	0	0	0	1	private
pan_gene_7599	pan_gene_92135	Ear_height;Northern_Leaf_Blight;Stalk_strength;Starch	Starch	0	0	0	1	0	0	0	0	0	0	0	0	0	0	0	0	0	0	0	0	0	0	0	0	0	0	1	private
pan_gene_7599	pan_gene_9264	Ear_height;Northern_Leaf_Blight;Stalk_strength;Starch	Average_internode_length_(whole_plant);Starch;Sucrose	0	0	0	1	0	0	0	0	0	0	0	0	0	0	0	0	0	0	0	0	0	0	0	1	0	0	2	dispensable
pan_gene_7599	pan_gene_9416	Ear_height;Northern_Leaf_Blight;Stalk_strength;Starch	Average_internode_length_(below_ear);Starch	0	0	0	1	0	0	0	0	0	0	0	1	1	0	1	0	0	0	0	0	0	0	0	0	0	0	4	dispensable
pan_gene_8408	pan_gene_9404	Days_to_anthesis;Nodes_to_ear;Starch	Boxcox-transformed_leaf_angle;PCA_of_metabolites:_PC2;Starch	0	0	0	0	1	0	0	0	0	0	0	0	0	0	0	1	0	0	0	0	0	0	0	0	0	0	2	dispensable
pan_gene_92135	pan_gene_9264	Starch	Average_internode_length_(whole_plant);Starch;Sucrose	0	0	0	1	0	0	0	0	0	0	0	0	0	0	0	0	0	0	0	0	0	0	0	0	0	0	1	private
pan_gene_100	pan_gene_113	Starch	Northern_Leaf_Blight;Starch	0	0	0	0	1	0	0	0	0	0	0	0	0	0	0	0	0	0	1	0	0	0	0	0	0	0	2	dispensable
pan_gene_100	pan_gene_15536	Starch	Starch	0	0	0	0	1	1	0	1	1	0	1	0	0	0	0	0	0	0	0	0	0	0	0	1	0	0	6	dispensable
pan_gene_100	pan_gene_15656	Starch	Starch	0	0	0	0	1	0	0	0	0	0	0	1	0	1	0	0	0	0	0	0	0	0	0	0	0	0	3	dispensable
pan_gene_100	pan_gene_15664	Starch	PCA_of_metabolites:_PC2;Starch	0	0	0	0	1	0	0	0	1	0	0	0	0	0	0	0	0	0	0	0	0	0	0	0	0	0	2	dispensable
pan_gene_100	pan_gene_15696	Starch	Boxcox-transformed_leaf_angle;Leaf_length;Starch;Tassel_length	0	0	0	0	1	1	0	1	1	0	1	0	0	0	0	0	0	0	0	0	0	1	0	0	1	0	7	dispensable
pan_gene_100	pan_gene_15707	Starch	Starch	0	0	0	0	1	0	0	0	0	0	0	0	0	0	0	0	0	0	0	0	0	0	0	0	0	0	1	private
pan_gene_100	pan_gene_16656	Starch	Starch	0	0	0	0	1	0	0	0	0	0	0	0	0	0	0	0	0	0	0	0	0	0	0	0	0	0	1	private
pan_gene_100	pan_gene_22784	Starch	Starch	0	0	0	0	1	0	0	0	0	0	0	0	0	0	0	0	0	0	0	0	0	0	0	0	0	0	1	private
pan_gene_100	pan_gene_31800	Starch	Starch	0	0	0	0	1	0	0	0	0	0	0	0	0	0	0	0	0	0	0	0	1	0	0	0	0	0	2	dispensable
pan_gene_100	pan_gene_31946	Starch	Nodes_per_plant;Starch	0	0	0	0	1	0	0	0	0	0	1	0	0	1	0	0	0	0	0	0	1	0	1	0	0	0	5	dispensable
pan_gene_100	pan_gene_7121	Starch	Starch	0	0	0	0	1	0	0	0	1	0	1	0	0	0	0	0	0	0	1	0	0	0	0	0	0	0	4	dispensable
pan_gene_101040	pan_gene_21750	Starch	Starch	0	0	0	0	1	1	0	1	1	0	1	1	0	0	1	0	0	1	0	1	1	0	0	0	0	1	11	near-core
pan_gene_101223	pan_gene_102343	Starch	Starch	0	0	0	0	0	1	0	0	0	0	0	0	0	0	0	0	0	0	0	0	0	0	0	0	0	0	1	private
pan_gene_101223	pan_gene_24937	Starch	Starch;Sucrose	0	0	0	0	0	0	0	0	1	0	0	0	0	0	1	0	0	0	0	0	0	0	0	0	0	0	2	dispensable
pan_gene_101223	pan_gene_31	Starch	Starch	0	0	0	0	0	1	0	1	0	0	0	0	0	0	1	0	0	0	0	0	0	0	0	0	0	0	3	dispensable
pan_gene_101223	pan_gene_93	Starch	Starch	0	0	0	0	0	1	1	0	0	0	0	0	0	0	0	0	0	0	0	0	0	0	0	0	0	0	2	dispensable
pan_gene_102343	pan_gene_15620	Starch	Ear_row_number;Starch	0	0	0	0	0	0	0	0	0	0	0	0	0	0	0	0	0	0	0	0	1	0	0	0	0	0	1	private
pan_gene_102343	pan_gene_16008	Starch	Days_to_anthesis;Starch	0	0	0	0	1	0	0	0	0	0	0	0	0	0	0	0	0	0	0	0	0	0	0	0	0	0	1	private
pan_gene_102343	pan_gene_70947	Starch	Starch	0	0	0	0	1	0	0	0	0	0	0	0	0	0	0	0	0	1	0	0	0	0	1	0	0	0	3	dispensable
pan_gene_10416	pan_gene_15620	Boxcox-transformed_leaf_angle;Starch	Ear_row_number;Starch	0	0	0	0	0	0	0	1	0	1	1	0	0	0	0	0	0	1	0	0	1	0	0	0	0	0	5	dispensable
pan_gene_10416	pan_gene_30761	Boxcox-transformed_leaf_angle;Starch	Leaf_length;Nodes_above_ear;PCA_of_metabolites:_PC2;Plant_height;Starch;Tassel_length	0	0	0	0	0	1	0	0	0	0	0	0	1	0	0	0	1	1	1	1	0	0	0	0	1	0	7	dispensable
pan_gene_110	pan_gene_7567	Average_internode_length_(above_ear);Starch	PCA_of_metabolites:_PC1;Starch	0	0	0	0	1	0	0	0	0	0	0	0	0	0	0	0	0	0	0	0	0	0	0	0	0	0	1	private
pan_gene_113	pan_gene_15656	Northern_Leaf_Blight;Starch	Starch	0	0	0	0	1	0	0	0	0	0	0	0	0	0	0	0	0	0	0	0	1	0	0	0	0	0	2	dispensable
pan_gene_113	pan_gene_16656	Northern_Leaf_Blight;Starch	Starch	0	0	0	0	1	1	0	0	1	0	0	0	0	0	0	0	0	0	0	0	0	0	0	0	0	0	3	dispensable
pan_gene_113	pan_gene_32744	Northern_Leaf_Blight;Starch	Chlorophyll_A;Nodes_above_ear;Starch;Total_amino_acids	0	0	0	0	1	1	0	0	0	0	0	0	0	0	0	0	0	0	0	0	0	0	0	0	0	0	2	dispensable
pan_gene_15536	pan_gene_32672	Starch	Starch	0	0	0	0	1	0	0	0	1	0	0	0	0	0	0	0	0	0	0	0	0	0	0	0	0	0	2	dispensable
pan_gene_15536	pan_gene_93	Starch	Starch	0	0	0	0	1	0	0	0	0	0	0	0	0	0	0	0	0	0	0	0	0	0	0	0	0	0	1	private
pan_gene_15612	pan_gene_27139	Starch	Starch	0	0	0	0	1	0	0	0	0	0	0	0	0	0	1	0	0	0	0	0	0	0	0	0	0	0	2	dispensable
pan_gene_15616	pan_gene_32419	Average_internode_length_(above_ear);Starch	Starch	0	0	0	0	1	0	0	0	0	0	0	0	0	0	0	0	0	0	0	0	0	0	0	0	0	0	1	private
pan_gene_15616	pan_gene_32579	Average_internode_length_(above_ear);Starch	Ear_row_number;Nodes_per_plant;Starch;Total_amino_acids	0	0	0	0	1	0	0	0	0	0	0	0	0	0	0	0	0	0	0	0	0	0	0	0	0	0	1	private
pan_gene_15656	pan_gene_16656	Starch	Starch	0	0	0	0	1	0	0	0	0	0	0	0	0	0	0	0	0	0	0	0	0	0	0	0	0	0	1	private
pan_gene_15656	pan_gene_24937	Starch	Starch;Sucrose	0	0	0	0	1	0	0	0	0	0	0	0	0	0	0	0	0	0	0	0	0	0	0	0	0	0	1	private
pan_gene_15656	pan_gene_30761	Starch	Leaf_length;Nodes_above_ear;PCA_of_metabolites:_PC2;Plant_height;Starch;Tassel_length	0	0	0	0	1	0	0	0	0	0	0	0	0	0	0	0	0	0	0	0	0	0	0	0	0	0	1	private
pan_gene_15656	pan_gene_32419	Starch	Starch	0	0	0	0	1	0	0	0	0	0	0	0	0	0	0	0	0	0	0	0	0	0	0	0	0	0	1	private
pan_gene_15656	pan_gene_32744	Starch	Chlorophyll_A;Nodes_above_ear;Starch;Total_amino_acids	0	0	0	0	1	0	0	0	0	0	0	0	0	0	0	0	0	0	0	0	0	0	0	0	0	0	1	private
pan_gene_15656	pan_gene_8408	Starch	Days_to_anthesis;Nodes_to_ear;Starch	0	0	0	0	1	0	0	0	0	0	0	0	0	0	0	0	0	0	0	0	0	0	0	0	0	0	1	private
pan_gene_15657	pan_gene_92	Starch	Starch	0	0	0	0	1	0	0	0	0	0	0	0	0	0	0	0	0	0	0	0	1	0	1	0	0	0	3	dispensable
pan_gene_15664	pan_gene_16656	PCA_of_metabolites:_PC2;Starch	Starch	0	0	0	0	1	0	0	0	1	0	0	0	0	0	0	0	0	0	0	0	0	0	0	0	0	0	2	dispensable
pan_gene_15664	pan_gene_24937	PCA_of_metabolites:_PC2;Starch	Starch;Sucrose	0	0	0	0	1	1	0	1	1	0	0	0	0	1	0	0	0	0	0	0	0	1	0	0	0	0	6	dispensable
pan_gene_15664	pan_gene_30761	PCA_of_metabolites:_PC2;Starch	Leaf_length;Nodes_above_ear;PCA_of_metabolites:_PC2;Plant_height;Starch;Tassel_length	0	0	0	0	1	0	0	1	1	0	0	0	0	0	0	0	0	0	0	0	0	0	0	0	0	0	3	dispensable
pan_gene_15664	pan_gene_32419	PCA_of_metabolites:_PC2;Starch	Starch	0	0	0	0	1	0	0	0	0	0	0	0	0	0	0	0	0	0	0	0	0	0	0	0	0	0	1	private
pan_gene_15664	pan_gene_32744	PCA_of_metabolites:_PC2;Starch	Chlorophyll_A;Nodes_above_ear;Starch;Total_amino_acids	0	0	0	0	1	0	0	0	0	0	0	0	0	0	0	0	0	0	0	0	0	0	0	0	0	0	1	private
pan_gene_15664	pan_gene_5106	PCA_of_metabolites:_PC2;Starch	Fructose;Starch	0	0	0	0	1	0	0	0	1	1	0	0	0	1	0	0	1	1	0	0	1	0	0	0	0	1	8	dispensable
pan_gene_15664	pan_gene_9100	PCA_of_metabolites:_PC2;Starch	Starch;Sucrose	0	0	0	0	1	0	0	0	0	0	1	0	0	0	0	0	0	0	0	0	0	0	0	0	0	0	2	dispensable
pan_gene_15669	pan_gene_21112	Leaf_length;Starch	Starch	0	0	0	0	1	0	0	0	0	0	0	0	0	0	0	0	0	0	0	0	0	0	0	0	0	0	1	private
pan_gene_15696	pan_gene_16656	Boxcox-transformed_leaf_angle;Leaf_length;Starch;Tassel_length	Starch	0	0	0	0	1	0	0	0	0	0	0	0	0	0	0	0	0	0	0	0	0	0	0	0	0	0	1	private
pan_gene_15696	pan_gene_24937	Boxcox-transformed_leaf_angle;Leaf_length;Starch;Tassel_length	Starch;Sucrose	0	0	0	0	1	1	0	1	1	0	1	0	0	1	0	0	0	0	0	0	0	1	0	0	0	0	7	dispensable
pan_gene_15696	pan_gene_30761	Boxcox-transformed_leaf_angle;Leaf_length;Starch;Tassel_length	Leaf_length;Nodes_above_ear;PCA_of_metabolites:_PC2;Plant_height;Starch;Tassel_length	0	0	0	0	1	0	0	1	1	0	0	0	0	0	0	0	0	0	0	0	0	1	0	0	0	1	5	dispensable
pan_gene_15696	pan_gene_32419	Boxcox-transformed_leaf_angle;Leaf_length;Starch;Tassel_length	Starch	0	0	0	0	1	0	0	0	0	0	0	0	0	0	0	0	0	0	0	0	0	0	0	0	0	0	1	private
pan_gene_15696	pan_gene_32744	Boxcox-transformed_leaf_angle;Leaf_length;Starch;Tassel_length	Chlorophyll_A;Nodes_above_ear;Starch;Total_amino_acids	0	0	0	0	1	0	0	0	0	0	0	0	0	0	0	0	0	0	0	0	0	0	0	0	0	0	1	private
pan_gene_15696	pan_gene_9100	Boxcox-transformed_leaf_angle;Leaf_length;Starch;Tassel_length	Starch;Sucrose	0	0	0	0	1	0	0	0	0	0	1	0	0	0	0	0	0	0	0	0	0	0	0	0	0	0	2	dispensable
pan_gene_15707	pan_gene_22784	Starch	Starch	0	0	0	0	1	0	0	0	0	0	0	0	0	0	0	0	0	0	0	0	0	0	0	0	0	0	1	private
pan_gene_15707	pan_gene_31946	Starch	Nodes_per_plant;Starch	0	0	0	0	1	0	0	0	0	0	0	1	0	0	0	0	0	0	0	0	0	0	0	0	0	0	2	dispensable
pan_gene_15707	pan_gene_32419	Starch	Starch	0	0	0	0	1	0	0	0	0	0	0	0	0	0	0	0	0	0	0	0	0	0	0	0	0	0	1	private
pan_gene_15707	pan_gene_4565	Starch	Starch	0	0	0	0	1	0	0	0	0	0	0	0	0	0	0	0	0	0	0	0	0	0	0	0	0	0	1	private
pan_gene_160	pan_gene_24481	Starch	Average_internode_length_(below_ear);Starch	0	0	0	0	1	0	0	0	0	0	0	0	0	0	0	0	0	0	0	0	0	0	0	0	0	0	1	private
pan_gene_160	pan_gene_27736	Starch	Starch	0	0	0	0	1	0	0	0	0	0	0	0	0	0	0	0	0	0	0	0	0	0	1	0	0	0	2	dispensable
pan_gene_16008	pan_gene_21112	Days_to_anthesis;Starch	Starch	0	0	0	0	1	0	0	0	0	0	0	0	0	0	0	0	0	0	0	0	0	0	0	0	0	0	1	private
pan_gene_164	pan_gene_22827	Chlorophyll_B;Starch	Ear_row_number;Starch	0	0	0	0	1	0	0	0	0	0	1	0	0	0	0	0	0	0	0	0	0	0	0	0	0	0	2	dispensable
pan_gene_164	pan_gene_70947	Chlorophyll_B;Starch	Starch	0	0	0	0	1	0	1	0	0	0	0	1	1	1	0	0	1	0	0	0	0	0	1	0	0	0	7	dispensable
pan_gene_16607	pan_gene_1748	Average_internode_length_(above_ear);Nodes_per_plant;PCA_of_metabolites:_PC1;Starch	Height_above_ear;Starch	0	0	0	0	1	0	0	0	0	0	0	0	0	0	0	0	0	0	0	0	0	0	0	0	0	0	1	private
pan_gene_16607	pan_gene_19091	Average_internode_length_(above_ear);Nodes_per_plant;PCA_of_metabolites:_PC1;Starch	Plant_height;Starch	0	0	0	0	1	0	0	0	0	0	0	0	0	0	0	0	0	0	0	0	0	0	0	0	0	0	1	private
pan_gene_16608	pan_gene_32744	PCA_of_metabolites:_PC1;Starch	Chlorophyll_A;Nodes_above_ear;Starch;Total_amino_acids	0	0	0	0	1	0	0	0	0	0	0	0	0	0	0	0	0	0	0	0	0	0	0	0	0	0	1	private
pan_gene_16656	pan_gene_19091	Starch	Plant_height;Starch	0	0	0	0	1	0	0	0	0	0	0	0	0	0	0	0	0	0	0	0	0	0	0	0	0	0	1	private
pan_gene_16656	pan_gene_24937	Starch	Starch;Sucrose	0	0	0	0	1	1	0	0	1	0	0	1	0	0	0	0	0	0	0	0	0	0	0	0	1	0	5	dispensable
pan_gene_16656	pan_gene_70947	Starch	Starch	0	0	0	0	1	0	0	0	0	0	0	0	0	0	0	0	0	0	0	0	0	0	0	0	0	0	1	private
pan_gene_16656	pan_gene_7572	Starch	PCA_of_metabolites:_PC1;Starch	0	0	0	0	1	1	0	0	0	0	0	0	0	0	0	0	0	0	0	0	0	0	0	0	0	0	2	dispensable
pan_gene_16656	pan_gene_9100	Starch	Starch;Sucrose	0	0	0	0	1	0	0	0	0	0	0	0	0	0	0	0	0	0	0	0	0	0	0	0	1	0	2	dispensable
pan_gene_16656	pan_gene_9404	Starch	Boxcox-transformed_leaf_angle;PCA_of_metabolites:_PC2;Starch	0	0	0	0	1	0	0	0	0	0	0	0	0	0	0	0	0	0	0	0	1	0	0	0	0	0	2	dispensable
pan_gene_1748	pan_gene_27736	Height_above_ear;Starch	Starch	0	0	0	0	1	0	0	0	0	0	0	0	0	0	0	0	0	0	0	0	0	0	0	0	0	0	1	private
pan_gene_18238	pan_gene_22784	Nitrate;Starch	Starch	0	0	0	0	1	0	0	0	0	0	0	0	0	0	0	0	0	0	0	0	0	0	0	0	1	0	2	dispensable
pan_gene_18238	pan_gene_27961	Nitrate;Starch	Southern_leaf_blight;Starch	0	0	0	0	1	0	0	0	0	0	0	1	0	0	1	0	0	1	1	0	0	0	0	0	0	0	5	dispensable
pan_gene_18238	pan_gene_31257	Nitrate;Starch	Ratio_of_ear_height_to_total_height;Starch	0	0	0	0	1	0	0	0	1	0	0	0	1	0	1	0	0	0	0	0	0	0	0	0	0	0	4	dispensable
pan_gene_18238	pan_gene_7121	Nitrate;Starch	Starch	0	0	0	0	1	1	0	0	1	0	0	0	0	0	0	0	0	0	0	0	0	0	0	0	1	0	4	dispensable
pan_gene_18238	pan_gene_8408	Nitrate;Starch	Days_to_anthesis;Nodes_to_ear;Starch	0	0	0	0	1	0	0	0	0	0	0	0	0	0	0	0	0	0	0	0	0	0	0	0	1	0	2	dispensable
pan_gene_18505	pan_gene_31946	Stalk_strength;Starch	Nodes_per_plant;Starch	0	0	0	0	1	0	0	0	0	0	0	0	0	1	0	0	0	0	0	0	0	0	0	0	0	0	2	dispensable
pan_gene_18505	pan_gene_4565	Stalk_strength;Starch	Starch	0	0	0	0	1	0	0	0	0	0	0	0	0	1	0	0	0	0	0	0	0	0	0	0	0	0	2	dispensable
pan_gene_18906	pan_gene_30761	Height_per_day_(until_flowering);PCA_of_metabolites:_PC2;Starch	Leaf_length;Nodes_above_ear;PCA_of_metabolites:_PC2;Plant_height;Starch;Tassel_length	0	0	0	0	1	1	0	0	0	1	0	0	0	0	0	0	0	0	0	1	0	0	0	0	0	0	4	dispensable
pan_gene_18906	pan_gene_32419	Height_per_day_(until_flowering);PCA_of_metabolites:_PC2;Starch	Starch	0	0	0	0	1	0	0	0	0	0	0	0	0	0	0	0	0	0	0	0	0	0	0	0	0	0	1	private
pan_gene_18906	pan_gene_9100	Height_per_day_(until_flowering);PCA_of_metabolites:_PC2;Starch	Starch;Sucrose	0	0	0	0	1	0	0	0	0	0	0	0	0	0	0	0	0	0	0	0	0	0	0	0	0	0	1	private
pan_gene_19091	pan_gene_201	Plant_height;Starch	Boxcox-transformed_leaf_angle;Height_per_day_(until_flowering);Starch	0	0	0	0	1	0	0	0	0	0	0	0	0	0	0	0	0	0	0	0	0	0	0	0	0	0	1	private
pan_gene_19091	pan_gene_30871	Plant_height;Starch	Height_per_day_(until_flowering);Starch	0	0	0	0	1	1	0	0	0	0	0	0	0	0	0	0	0	0	0	0	0	0	0	0	0	0	2	dispensable
pan_gene_19091	pan_gene_32672	Plant_height;Starch	Starch	0	0	0	0	1	0	0	0	0	0	0	0	0	0	0	0	0	0	0	0	0	0	0	0	0	0	1	private
pan_gene_19334	pan_gene_24939	Nitrate;Starch	Starch	0	0	0	0	1	0	0	0	0	0	0	0	0	0	0	0	0	0	0	0	0	0	0	0	0	0	1	private
pan_gene_19334	pan_gene_2658	Nitrate;Starch	Days_to_anthesis;Plant_height;Starch	0	0	0	0	1	0	0	0	0	1	0	1	0	0	1	0	0	0	1	0	0	1	0	0	0	0	6	dispensable
pan_gene_19334	pan_gene_27139	Nitrate;Starch	Starch	0	0	0	0	1	0	0	0	0	0	0	0	0	0	1	1	0	0	1	0	0	0	0	0	0	0	4	dispensable
pan_gene_19334	pan_gene_30961	Nitrate;Starch	Anthesis-silking_interval;Starch	0	0	0	0	1	0	0	0	0	0	0	0	0	0	0	0	0	0	1	0	0	0	0	0	0	0	2	dispensable
pan_gene_19334	pan_gene_91	Nitrate;Starch	Starch	0	0	0	0	1	0	0	0	0	0	0	1	0	0	0	0	0	0	0	0	0	0	0	1	0	0	3	dispensable
pan_gene_19334	pan_gene_92	Nitrate;Starch	Starch	0	0	0	0	1	1	1	0	0	1	0	0	0	0	1	0	0	1	0	1	1	0	1	0	0	1	10	dispensable
pan_gene_21112	pan_gene_22816	Starch	Fructose;PCA_of_metabolites:_PC2;Starch	0	0	0	0	1	0	0	0	0	0	0	0	0	0	0	0	0	0	0	0	0	0	0	0	0	0	1	private
pan_gene_21112	pan_gene_27996	Starch	Average_internode_length_(above_ear);Cob_diameter;Stalk_strength;Starch	0	0	0	0	1	0	0	0	0	0	0	0	0	0	0	0	0	0	0	0	0	0	0	0	0	0	1	private
pan_gene_21112	pan_gene_31	Starch	Starch	0	0	0	0	1	0	0	0	0	0	0	0	0	0	0	0	0	0	0	0	0	0	0	0	0	0	1	private
pan_gene_21112	pan_gene_32673	Starch	Starch	0	0	0	0	1	0	0	0	0	0	0	0	0	0	0	0	0	0	0	0	0	0	0	0	0	0	1	private
pan_gene_21112	pan_gene_32766	Starch	Glutamate;Nodes_to_ear;Starch	0	0	0	0	1	0	0	0	0	0	0	0	0	0	0	0	0	0	0	0	0	0	0	0	0	0	1	private
pan_gene_22658	pan_gene_30961	Starch	Anthesis-silking_interval;Starch	0	0	0	0	1	0	0	0	0	0	0	0	0	0	0	0	0	0	0	0	0	0	0	0	0	0	1	private
pan_gene_22816	pan_gene_5128	Fructose;PCA_of_metabolites:_PC2;Starch	Boxcox-transformed_leaf_angle;Chlorophyll_A;Chlorophyll_B;Glucose;Starch;Tassel_branch_number	0	0	0	0	1	0	0	1	1	0	0	0	0	0	0	0	0	0	1	0	0	1	0	0	0	0	5	dispensable
pan_gene_22816	pan_gene_87185	Fructose;PCA_of_metabolites:_PC2;Starch	Starch	0	0	0	0	1	0	0	0	0	0	0	0	0	0	0	0	0	0	0	0	0	0	0	0	0	0	1	private
pan_gene_22827	pan_gene_27996	Ear_row_number;Starch	Average_internode_length_(above_ear);Cob_diameter;Stalk_strength;Starch	0	0	0	0	1	0	0	0	0	0	0	0	0	0	0	0	0	0	0	0	0	0	0	0	0	0	1	private
pan_gene_22837	pan_gene_43344	Fructose;Height_above_ear;Starch	Ear_height;Nodes_per_plant;Nodes_to_ear;Starch	0	0	0	0	1	0	0	0	0	0	0	0	0	0	0	0	0	0	0	0	0	0	0	0	0	0	1	private
pan_gene_23531	pan_gene_32419	Nodes_to_ear;Starch	Starch	0	0	0	0	1	0	0	0	0	0	0	0	0	0	0	0	0	0	0	0	0	0	0	0	0	0	1	private
pan_gene_23531	pan_gene_32744	Nodes_to_ear;Starch	Chlorophyll_A;Nodes_above_ear;Starch;Total_amino_acids	0	0	0	0	1	0	0	0	0	0	0	0	0	0	0	0	0	0	0	0	0	0	0	0	0	0	1	private
pan_gene_23531	pan_gene_5106	Nodes_to_ear;Starch	Fructose;Starch	0	0	0	0	1	0	0	0	0	0	0	0	0	0	0	0	0	0	0	0	0	0	0	0	0	0	1	private
pan_gene_24424	pan_gene_9223	Days_to_silk;Starch	Average_internode_length_(below_ear);Average_internode_length_(whole_plant);Ear_height;Starch	0	0	0	0	1	0	0	0	0	0	0	0	0	0	0	0	0	0	0	0	0	0	0	0	0	0	1	private
pan_gene_24481	pan_gene_27736	Average_internode_length_(below_ear);Starch	Starch	0	0	0	0	1	1	0	0	0	0	0	0	0	0	0	0	0	0	0	0	0	0	0	0	0	0	2	dispensable
pan_gene_24481	pan_gene_341	Average_internode_length_(below_ear);Starch	Starch	0	0	0	0	1	0	0	0	0	0	0	0	0	0	0	0	0	0	0	0	0	0	0	0	0	0	1	private
pan_gene_24828	pan_gene_32704	PCA_of_metabolites:_PC2;Starch	Days_to_anthesis;Ear_height;Nodes_per_plant;Nodes_to_ear;Starch	0	0	0	0	1	0	0	0	0	0	0	0	0	0	0	0	0	0	0	0	0	0	0	0	0	0	1	private
pan_gene_24828	pan_gene_43474	PCA_of_metabolites:_PC2;Starch	Starch	0	0	0	0	1	0	0	0	0	0	0	0	0	0	0	0	0	0	0	0	0	0	0	0	0	0	1	private
pan_gene_24937	pan_gene_32744	Starch;Sucrose	Chlorophyll_A;Nodes_above_ear;Starch;Total_amino_acids	0	0	0	0	1	1	0	0	0	0	0	0	0	0	0	0	0	0	0	0	0	0	0	0	0	0	2	dispensable
pan_gene_24937	pan_gene_9404	Starch;Sucrose	Boxcox-transformed_leaf_angle;PCA_of_metabolites:_PC2;Starch	0	0	0	0	1	0	0	0	0	0	0	0	0	0	0	0	0	0	0	0	0	0	0	0	0	0	1	private
pan_gene_2658	pan_gene_30961	Days_to_anthesis;Plant_height;Starch	Anthesis-silking_interval;Starch	0	0	0	0	1	0	0	0	0	0	1	0	0	0	0	0	0	0	1	0	0	0	0	0	0	0	3	dispensable
pan_gene_27081	pan_gene_43344	Starch	Ear_height;Nodes_per_plant;Nodes_to_ear;Starch	0	0	0	0	1	0	0	0	0	0	0	0	0	0	0	0	0	0	0	0	0	0	0	0	0	0	1	private
pan_gene_27139	pan_gene_5681	Starch	PCA_of_metabolites:_PC2;Starch	0	0	0	0	1	0	0	0	1	0	0	0	0	0	1	0	1	0	0	0	0	0	0	0	0	0	4	dispensable
pan_gene_27139	pan_gene_92	Starch	Starch	0	0	0	0	1	0	0	0	0	0	0	0	0	0	0	0	1	1	0	1	0	0	1	0	0	0	5	dispensable
pan_gene_27702	pan_gene_31800	Height_above_ear;PCA_of_metabolites:_PC2;Plant_height;Stalk_strength;Starch	Starch	0	0	0	0	1	0	0	0	0	0	0	0	0	0	0	0	0	0	0	0	0	0	0	0	0	0	1	private
pan_gene_27702	pan_gene_32672	Height_above_ear;PCA_of_metabolites:_PC2;Plant_height;Stalk_strength;Starch	Starch	0	0	0	0	1	0	0	0	0	0	0	0	0	0	0	0	0	0	0	0	0	0	0	0	0	0	1	private
pan_gene_27702	pan_gene_44518	Height_above_ear;PCA_of_metabolites:_PC2;Plant_height;Stalk_strength;Starch	Nodes_to_ear;Starch	0	0	0	0	1	0	0	0	0	0	0	0	0	0	0	0	0	0	0	0	0	0	0	0	0	0	1	private
pan_gene_27702	pan_gene_5106	Height_above_ear;PCA_of_metabolites:_PC2;Plant_height;Stalk_strength;Starch	Fructose;Starch	0	0	0	0	1	0	0	0	1	0	0	0	0	0	0	0	0	0	0	0	0	0	0	0	0	0	2	dispensable
pan_gene_27947	pan_gene_5303	Days_to_silk;Nodes_per_plant;Nodes_to_ear;Starch	Boxcox-transformed_leaf_angle;Glucose;Nodes_above_ear;Starch	0	0	0	0	1	1	0	0	0	0	0	0	1	0	1	0	0	1	0	0	0	0	0	0	0	0	5	dispensable
pan_gene_27961	pan_gene_5106	Southern_leaf_blight;Starch	Fructose;Starch	0	0	0	0	1	0	0	0	0	0	0	0	0	0	0	0	0	0	0	0	0	0	0	0	0	0	1	private
pan_gene_30069	pan_gene_31800	PCA_of_metabolites:_PC2;Southern_leaf_blight;Starch	Starch	0	0	0	0	1	0	0	0	0	0	0	0	0	0	0	0	0	0	0	0	0	0	0	0	0	0	1	private
pan_gene_30069	pan_gene_32672	PCA_of_metabolites:_PC2;Southern_leaf_blight;Starch	Starch	0	0	0	0	1	0	0	0	0	0	0	0	0	0	0	0	0	0	0	0	0	0	0	0	0	0	1	private
pan_gene_30664	pan_gene_9223	Photoperiod_Growing-degree_days_to_silk;Starch	Average_internode_length_(below_ear);Average_internode_length_(whole_plant);Ear_height;Starch	0	0	0	0	1	0	0	0	0	0	0	0	0	0	0	0	0	0	0	0	0	0	0	0	0	0	1	private
pan_gene_30761	pan_gene_32418	Leaf_length;Nodes_above_ear;PCA_of_metabolites:_PC2;Plant_height;Starch;Tassel_length	Starch	0	0	0	0	1	1	0	0	0	0	0	0	0	0	0	0	0	0	0	1	0	0	0	0	0	1	4	dispensable
pan_gene_30761	pan_gene_32419	Leaf_length;Nodes_above_ear;PCA_of_metabolites:_PC2;Plant_height;Starch;Tassel_length	Starch	0	0	0	0	1	0	0	0	0	0	0	0	0	0	0	0	0	0	0	0	0	0	0	0	0	0	1	private
pan_gene_30761	pan_gene_7121	Leaf_length;Nodes_above_ear;PCA_of_metabolites:_PC2;Plant_height;Starch;Tassel_length	Starch	0	0	0	0	1	0	0	0	0	0	0	0	0	0	0	0	0	0	0	0	0	0	0	0	0	0	1	private
pan_gene_30761	pan_gene_8408	Leaf_length;Nodes_above_ear;PCA_of_metabolites:_PC2;Plant_height;Starch;Tassel_length	Days_to_anthesis;Nodes_to_ear;Starch	0	0	0	0	1	0	0	0	1	0	0	0	0	0	0	0	0	0	0	0	0	0	0	0	0	0	2	dispensable
pan_gene_30761	pan_gene_9404	Leaf_length;Nodes_above_ear;PCA_of_metabolites:_PC2;Plant_height;Starch;Tassel_length	Boxcox-transformed_leaf_angle;PCA_of_metabolites:_PC2;Starch	0	0	0	0	1	0	0	0	0	0	0	0	0	0	0	0	0	0	0	0	0	0	0	0	0	0	1	private
pan_gene_30871	pan_gene_7573	Height_per_day_(until_flowering);Starch	PCA_of_metabolites:_PC1;Starch	0	0	0	0	1	0	0	0	0	0	0	0	0	0	0	0	0	0	0	1	0	0	0	0	0	0	2	dispensable
pan_gene_30961	pan_gene_5676	Anthesis-silking_interval;Starch	Ear_row_number;Plant_height;Starch	0	0	0	0	1	0	0	0	0	0	0	1	0	1	0	0	0	0	1	0	0	0	0	0	0	1	5	dispensable
pan_gene_30961	pan_gene_91	Anthesis-silking_interval;Starch	Starch	0	0	0	0	1	0	0	0	1	0	1	1	1	1	0	0	1	1	0	0	1	0	0	1	0	1	11	near-core
pan_gene_31	pan_gene_5128	Starch	Boxcox-transformed_leaf_angle;Chlorophyll_A;Chlorophyll_B;Glucose;Starch;Tassel_branch_number	0	0	0	0	1	0	0	1	0	1	0	0	0	0	0	0	0	0	1	0	0	1	0	0	1	0	6	dispensable
pan_gene_32418	pan_gene_32419	Starch	Starch	0	0	0	0	1	0	0	0	0	0	0	0	0	0	0	0	0	0	0	0	0	0	0	0	0	0	1	private
pan_gene_32419	pan_gene_5106	Starch	Fructose;Starch	0	0	0	0	1	0	0	0	0	0	0	0	0	0	0	0	0	0	0	0	0	0	0	0	0	0	1	private
pan_gene_32419	pan_gene_7121	Starch	Starch	0	0	0	0	1	0	0	0	0	0	0	0	0	0	0	0	0	0	0	0	0	0	0	0	0	0	1	private
pan_gene_32419	pan_gene_8408	Starch	Days_to_anthesis;Nodes_to_ear;Starch	0	0	0	0	1	0	0	0	0	0	0	0	0	0	0	0	0	0	0	0	0	0	0	0	0	0	1	private
pan_gene_32419	pan_gene_9100	Starch	Starch;Sucrose	0	0	0	0	1	0	0	0	0	0	0	0	0	0	0	0	0	0	0	0	0	0	0	0	0	0	1	private
pan_gene_32419	pan_gene_9404	Starch	Boxcox-transformed_leaf_angle;PCA_of_metabolites:_PC2;Starch	0	0	0	0	1	0	0	0	0	0	0	0	0	0	0	0	0	0	0	0	0	0	0	0	0	0	1	private
pan_gene_32672	pan_gene_5106	Starch	Fructose;Starch	0	0	0	0	1	0	0	0	0	0	1	0	1	0	1	0	0	0	1	0	0	0	1	1	1	0	8	dispensable
pan_gene_32692	pan_gene_32694	Boxcox-transformed_leaf_angle;Nodes_per_plant;Ratio_of_ear_height_to_total_height;Starch	Average_internode_length_(whole_plant);Nodes_per_plant;PCA_of_metabolites:_PC2;Ratio_of_ear_height_to_total_height;Starch	0	0	0	0	1	0	0	0	0	0	0	0	0	0	0	0	0	0	0	0	0	0	0	0	0	0	1	private
pan_gene_32742	pan_gene_5108	Malate;Starch	Starch	0	0	0	0	1	0	0	0	0	1	0	0	0	0	0	0	0	0	0	0	0	0	0	0	0	0	2	dispensable
pan_gene_3856	pan_gene_44518	Starch	Nodes_to_ear;Starch	0	0	0	0	1	0	0	0	0	0	0	0	0	0	0	0	0	0	0	0	0	0	0	0	0	0	1	private
pan_gene_43474	pan_gene_5108	Starch	Starch	0	0	0	0	1	0	0	0	0	0	0	0	0	0	0	0	0	0	0	0	0	0	0	0	0	0	1	private
pan_gene_5108	pan_gene_7573	Starch	PCA_of_metabolites:_PC1;Starch	0	0	0	0	1	0	0	0	0	0	0	0	0	0	0	0	0	0	0	0	0	0	0	0	0	0	1	private
pan_gene_5676	pan_gene_91	Ear_row_number;Plant_height;Starch	Starch	0	0	0	0	1	1	0	1	0	1	0	1	0	0	1	0	0	0	0	0	0	1	0	1	0	1	9	dispensable
pan_gene_70947	pan_gene_9100	Starch	Starch;Sucrose	0	0	0	0	1	0	0	0	0	0	0	0	0	0	0	0	0	0	0	0	0	0	0	0	0	0	1	private
pan_gene_70947	pan_gene_9223	Starch	Average_internode_length_(below_ear);Average_internode_length_(whole_plant);Ear_height;Starch	0	0	0	0	1	0	0	0	0	0	0	0	0	0	0	0	1	0	0	0	0	0	0	0	0	0	2	dispensable
pan_gene_7567	pan_gene_98101	PCA_of_metabolites:_PC1;Starch	Average_internode_length_(below_ear);Average_internode_length_(whole_plant);Plant_height;Starch	0	0	0	0	1	0	0	0	0	0	0	0	0	0	0	0	0	0	0	0	0	0	0	0	0	0	1	private
pan_gene_7572	pan_gene_7573	PCA_of_metabolites:_PC1;Starch	PCA_of_metabolites:_PC1;Starch	0	0	0	0	1	0	0	0	0	0	0	0	0	0	0	0	0	0	0	0	0	0	0	0	0	0	1	private
pan_gene_9100	pan_gene_9223	Starch;Sucrose	Average_internode_length_(below_ear);Average_internode_length_(whole_plant);Ear_height;Starch	0	0	0	0	1	0	0	0	0	0	0	0	0	0	0	0	0	0	0	0	0	0	0	0	0	0	1	private
pan_gene_9100	pan_gene_9404	Starch;Sucrose	Boxcox-transformed_leaf_angle;PCA_of_metabolites:_PC2;Starch	0	0	0	0	1	0	0	0	0	0	0	0	0	0	0	0	0	0	0	0	0	0	0	0	0	0	1	private
pan_gene_100	pan_gene_101223	Starch	Starch	0	0	0	0	0	1	0	0	1	0	0	0	0	0	1	0	0	0	0	0	0	0	0	0	0	0	3	dispensable
pan_gene_100	pan_gene_15985	Starch	Starch	0	0	0	0	0	0	0	0	1	0	0	0	0	0	0	0	0	1	0	0	0	0	0	0	0	0	2	dispensable
pan_gene_100	pan_gene_27996	Starch	Average_internode_length_(above_ear);Cob_diameter;Stalk_strength;Starch	0	0	0	0	0	1	0	0	1	1	0	1	0	0	0	0	0	0	0	0	0	0	0	1	0	0	5	dispensable
pan_gene_100	pan_gene_32673	Starch	Starch	0	0	0	0	0	1	0	0	0	0	0	0	0	0	1	0	0	0	0	0	0	1	0	0	0	0	3	dispensable
pan_gene_101040	pan_gene_22827	Starch	Ear_row_number;Starch	0	0	0	0	0	1	0	0	1	0	0	0	0	0	0	0	0	0	0	0	0	0	0	0	0	0	2	dispensable
pan_gene_101040	pan_gene_5128	Starch	Boxcox-transformed_leaf_angle;Chlorophyll_A;Chlorophyll_B;Glucose;Starch;Tassel_branch_number	0	0	0	0	0	1	0	0	0	0	0	0	0	0	0	0	0	0	0	0	0	0	0	0	0	0	1	private
pan_gene_101223	pan_gene_15696	Starch	Boxcox-transformed_leaf_angle;Leaf_length;Starch;Tassel_length	0	0	0	0	0	1	0	0	1	0	0	0	0	0	0	0	0	0	0	0	0	0	0	0	0	0	2	dispensable
pan_gene_101223	pan_gene_15985	Starch	Starch	0	0	0	0	0	0	0	0	1	0	0	0	0	0	0	0	0	0	0	0	0	0	0	0	0	0	1	private
pan_gene_101223	pan_gene_18906	Starch	Height_per_day_(until_flowering);PCA_of_metabolites:_PC2;Starch	0	0	0	0	0	1	0	0	0	0	0	0	0	0	0	0	0	0	0	0	0	0	0	0	0	0	1	private
pan_gene_101223	pan_gene_32418	Starch	Starch	0	0	0	0	0	1	0	0	0	0	0	0	0	0	0	0	0	0	0	0	0	0	0	0	0	0	1	private
pan_gene_102343	pan_gene_15664	Starch	PCA_of_metabolites:_PC2;Starch	0	0	0	0	0	1	0	0	0	0	0	0	0	0	0	0	0	0	1	0	0	0	1	0	0	0	3	dispensable
pan_gene_102343	pan_gene_15696	Starch	Boxcox-transformed_leaf_angle;Leaf_length;Starch;Tassel_length	0	0	0	0	0	1	1	0	0	0	0	0	0	0	0	0	0	0	0	0	0	0	0	0	0	0	2	dispensable
pan_gene_102343	pan_gene_18906	Starch	Height_per_day_(until_flowering);PCA_of_metabolites:_PC2;Starch	0	0	0	0	0	1	0	0	0	1	0	0	0	0	0	0	0	1	0	0	0	0	0	0	0	0	3	dispensable
pan_gene_10416	pan_gene_16008	Boxcox-transformed_leaf_angle;Starch	Days_to_anthesis;Starch	0	0	0	0	0	0	0	1	0	0	1	0	0	0	0	0	0	0	0	0	0	0	0	0	0	0	2	dispensable
pan_gene_10416	pan_gene_22816	Boxcox-transformed_leaf_angle;Starch	Fructose;PCA_of_metabolites:_PC2;Starch	0	0	0	0	0	1	0	0	0	0	1	0	0	0	0	0	0	0	0	0	1	0	1	0	0	0	4	dispensable
pan_gene_10416	pan_gene_32744	Boxcox-transformed_leaf_angle;Starch	Chlorophyll_A;Nodes_above_ear;Starch;Total_amino_acids	0	0	0	0	0	1	0	0	0	0	0	0	0	0	0	0	0	0	0	0	0	0	0	0	0	0	1	private
pan_gene_10416	pan_gene_9264	Boxcox-transformed_leaf_angle;Starch	Average_internode_length_(whole_plant);Starch;Sucrose	0	0	0	0	0	1	0	0	0	0	1	0	0	1	0	0	0	0	0	0	0	0	0	0	0	0	3	dispensable
pan_gene_10805	pan_gene_27827	Boxcox-transformed_leaf_angle;Leaf_width;Starch	Plant_height;Starch	0	0	0	0	0	1	0	0	0	0	0	0	0	0	0	0	0	0	0	0	0	0	0	0	0	0	1	private
pan_gene_11166	pan_gene_181	Average_internode_length_(below_ear);Cob_diameter;Nodes_to_ear;Protein;Starch	Cob_diameter;Nodes_per_plant;Nodes_to_ear;Plant_height;Starch	0	0	0	0	0	1	0	0	0	0	0	0	0	0	0	0	0	0	0	0	0	0	0	0	0	0	1	private
pan_gene_113	pan_gene_15620	Northern_Leaf_Blight;Starch	Ear_row_number;Starch	0	0	0	0	0	1	0	0	0	0	0	0	0	0	0	0	0	0	0	0	0	0	0	0	0	0	1	private
pan_gene_113	pan_gene_15669	Northern_Leaf_Blight;Starch	Leaf_length;Starch	0	0	0	0	0	1	0	0	1	0	0	0	0	0	0	0	0	0	0	0	0	0	0	0	0	0	2	dispensable
pan_gene_113	pan_gene_22816	Northern_Leaf_Blight;Starch	Fructose;PCA_of_metabolites:_PC2;Starch	0	0	0	0	0	1	0	0	1	0	0	0	0	0	0	0	0	0	0	0	0	0	0	0	0	0	2	dispensable
pan_gene_113	pan_gene_30871	Northern_Leaf_Blight;Starch	Height_per_day_(until_flowering);Starch	0	0	0	0	0	1	0	0	1	0	0	0	0	0	0	0	0	0	0	0	0	0	0	1	0	0	3	dispensable
pan_gene_113	pan_gene_32766	Northern_Leaf_Blight;Starch	Glutamate;Nodes_to_ear;Starch	0	0	0	0	0	1	0	0	1	0	0	0	0	0	0	0	0	0	0	0	0	0	0	0	0	0	2	dispensable
pan_gene_113	pan_gene_9264	Northern_Leaf_Blight;Starch	Average_internode_length_(whole_plant);Starch;Sucrose	0	0	0	0	0	1	0	0	0	0	0	0	0	0	0	0	0	0	0	0	0	0	0	0	0	0	1	private
pan_gene_14178	pan_gene_32317	Boxcox-transformed_leaf_angle;Nodes_above_ear;Photoperiod_growing-degree_days_to_anthesis;Starch	Starch	0	0	0	0	0	1	0	0	0	0	0	0	0	0	0	0	0	0	0	1	0	0	1	0	0	0	3	dispensable
pan_gene_15620	pan_gene_73850	Ear_row_number;Starch	Starch	0	0	0	0	0	0	0	0	0	0	0	0	0	1	0	0	0	0	0	0	0	0	0	0	0	0	1	private
pan_gene_15656	pan_gene_24481	Starch	Average_internode_length_(below_ear);Starch	0	0	0	0	0	1	0	0	0	0	0	0	0	0	0	0	0	0	0	0	0	0	0	1	0	0	2	dispensable
pan_gene_15656	pan_gene_27736	Starch	Starch	0	0	0	0	0	1	0	0	0	0	0	0	0	0	0	0	0	0	0	0	0	0	0	0	0	0	1	private
pan_gene_15664	pan_gene_15669	PCA_of_metabolites:_PC2;Starch	Leaf_length;Starch	0	0	0	0	0	1	0	0	1	0	0	0	0	0	0	0	0	0	0	0	0	0	0	0	0	0	2	dispensable
pan_gene_15664	pan_gene_15985	PCA_of_metabolites:_PC2;Starch	Starch	0	0	0	0	0	0	0	0	1	0	0	0	0	0	0	0	0	0	0	0	0	0	0	0	0	0	1	private
pan_gene_15664	pan_gene_32766	PCA_of_metabolites:_PC2;Starch	Glutamate;Nodes_to_ear;Starch	0	0	0	0	0	1	0	0	1	0	0	0	0	0	0	0	0	0	0	0	0	0	0	0	0	0	2	dispensable
pan_gene_15669	pan_gene_164	Leaf_length;Starch	Chlorophyll_B;Starch	0	0	0	0	0	1	0	0	1	0	0	0	0	1	0	0	0	0	0	0	0	0	0	0	0	0	3	dispensable
pan_gene_15669	pan_gene_16656	Leaf_length;Starch	Starch	0	0	0	0	0	1	0	0	0	0	0	0	0	0	0	0	0	0	0	0	0	0	0	0	0	0	1	private
pan_gene_15669	pan_gene_18906	Leaf_length;Starch	Height_per_day_(until_flowering);PCA_of_metabolites:_PC2;Starch	0	0	0	0	0	1	0	0	0	0	0	0	0	0	0	0	0	0	0	0	0	0	0	0	0	0	1	private
pan_gene_15669	pan_gene_24937	Leaf_length;Starch	Starch;Sucrose	0	0	0	0	0	1	0	0	0	0	0	0	0	0	0	0	0	0	0	0	0	0	0	1	0	0	2	dispensable
pan_gene_15669	pan_gene_32418	Leaf_length;Starch	Starch	0	0	0	0	0	1	0	0	0	0	0	0	0	0	0	0	0	0	0	0	0	0	0	0	0	0	1	private
pan_gene_15669	pan_gene_5220	Leaf_length;Starch	100_Kernel_weight;Ratio_of_ear_height_to_total_height;Starch	0	0	0	0	0	1	0	0	1	0	0	0	0	0	0	0	0	0	0	0	0	0	0	0	0	0	2	dispensable
pan_gene_15669	pan_gene_7572	Leaf_length;Starch	PCA_of_metabolites:_PC1;Starch	0	0	0	0	0	1	0	0	0	0	0	0	0	0	0	0	0	0	0	0	0	0	0	1	0	0	2	dispensable
pan_gene_15669	pan_gene_9223	Leaf_length;Starch	Average_internode_length_(below_ear);Average_internode_length_(whole_plant);Ear_height;Starch	0	0	0	0	0	1	0	0	1	0	0	0	0	0	0	0	0	0	0	0	0	0	0	0	0	0	2	dispensable
pan_gene_15669	pan_gene_9264	Leaf_length;Starch	Average_internode_length_(whole_plant);Starch;Sucrose	0	0	0	0	0	1	0	0	0	0	0	0	0	0	0	0	0	0	0	0	0	0	0	0	0	0	1	private
pan_gene_15696	pan_gene_15985	Boxcox-transformed_leaf_angle;Leaf_length;Starch;Tassel_length	Starch	0	0	0	0	0	0	0	0	1	0	0	0	0	0	0	0	0	0	0	0	0	0	0	0	0	0	1	private
pan_gene_15696	pan_gene_27996	Boxcox-transformed_leaf_angle;Leaf_length;Starch;Tassel_length	Average_internode_length_(above_ear);Cob_diameter;Stalk_strength;Starch	0	0	0	0	0	1	0	0	0	0	0	0	0	0	0	0	0	0	0	0	0	0	0	0	0	0	1	private
pan_gene_15728	pan_gene_31	Starch	Starch	0	0	0	0	0	1	0	0	0	1	0	0	0	0	0	0	0	0	0	0	0	0	0	0	0	0	2	dispensable
pan_gene_15985	pan_gene_24937	Starch	Starch;Sucrose	0	0	0	0	0	0	0	0	1	0	0	0	0	0	0	0	0	1	0	0	0	0	0	0	0	0	2	dispensable
pan_gene_15985	pan_gene_32418	Starch	Starch	0	0	0	0	0	0	0	0	0	0	0	0	0	0	0	0	0	0	0	0	0	0	0	1	0	0	1	private
pan_gene_15985	pan_gene_93	Starch	Starch	0	0	0	0	0	0	0	0	0	0	0	0	0	1	0	0	0	0	0	0	0	0	0	0	0	0	1	private
pan_gene_163	pan_gene_27947	Starch	Days_to_silk;Nodes_per_plant;Nodes_to_ear;Starch	0	0	0	0	0	1	0	0	0	0	0	0	0	0	0	0	0	0	0	0	0	0	0	0	0	0	1	private
pan_gene_163	pan_gene_5303	Starch	Boxcox-transformed_leaf_angle;Glucose;Nodes_above_ear;Starch	0	0	0	0	0	1	0	0	0	0	0	0	0	0	0	0	0	0	0	0	0	0	0	0	0	0	1	private
pan_gene_164	pan_gene_16656	Chlorophyll_B;Starch	Starch	0	0	0	0	0	1	0	0	0	0	0	0	0	0	0	0	0	0	0	1	1	0	0	0	0	0	3	dispensable
pan_gene_164	pan_gene_24828	Chlorophyll_B;Starch	PCA_of_metabolites:_PC2;Starch	0	0	0	0	0	1	0	0	1	0	0	0	0	0	0	0	0	0	0	0	0	0	0	0	0	0	2	dispensable
pan_gene_164	pan_gene_32744	Chlorophyll_B;Starch	Chlorophyll_A;Nodes_above_ear;Starch;Total_amino_acids	0	0	0	0	0	1	0	0	0	0	0	0	0	0	0	0	0	0	0	0	0	0	0	0	0	0	1	private
pan_gene_164	pan_gene_7599	Chlorophyll_B;Starch	Ear_height;Northern_Leaf_Blight;Stalk_strength;Starch	0	0	0	0	0	0	0	0	0	0	0	1	0	0	1	0	0	0	0	0	1	0	0	0	0	0	3	dispensable
pan_gene_164	pan_gene_9264	Chlorophyll_B;Starch	Average_internode_length_(whole_plant);Starch;Sucrose	0	0	0	0	0	1	0	0	0	0	0	0	0	0	0	0	0	0	0	0	0	0	0	0	0	0	1	private
pan_gene_16607	pan_gene_32704	Average_internode_length_(above_ear);Nodes_per_plant;PCA_of_metabolites:_PC1;Starch	Days_to_anthesis;Ear_height;Nodes_per_plant;Nodes_to_ear;Starch	0	0	0	0	0	1	0	0	0	0	0	0	0	0	0	0	0	0	0	0	0	0	0	0	0	0	1	private
pan_gene_16608	pan_gene_8408	PCA_of_metabolites:_PC1;Starch	Days_to_anthesis;Nodes_to_ear;Starch	0	0	0	0	0	1	0	0	1	0	0	1	0	0	0	0	0	0	0	0	0	0	1	0	0	0	4	dispensable
pan_gene_16656	pan_gene_22827	Starch	Ear_row_number;Starch	0	0	0	0	0	1	0	0	0	0	0	0	0	0	0	0	0	0	0	0	0	0	0	0	0	0	1	private
pan_gene_16656	pan_gene_24828	Starch	PCA_of_metabolites:_PC2;Starch	0	0	0	0	0	1	0	0	0	0	0	0	0	0	0	0	0	0	0	0	0	0	0	0	0	0	1	private
pan_gene_16656	pan_gene_32744	Starch	Chlorophyll_A;Nodes_above_ear;Starch;Total_amino_acids	0	0	0	0	0	1	0	0	0	0	0	0	0	0	0	0	0	0	0	1	0	0	0	0	0	0	2	dispensable
pan_gene_16656	pan_gene_32766	Starch	Glutamate;Nodes_to_ear;Starch	0	0	0	0	0	1	0	0	1	0	0	0	0	0	0	0	0	0	0	0	0	0	0	0	0	0	2	dispensable
pan_gene_16656	pan_gene_5220	Starch	100_Kernel_weight;Ratio_of_ear_height_to_total_height;Starch	0	0	0	0	0	1	0	1	1	0	0	1	0	0	0	0	0	1	0	0	0	0	0	0	0	0	5	dispensable
pan_gene_16656	pan_gene_7599	Starch	Ear_height;Northern_Leaf_Blight;Stalk_strength;Starch	0	0	0	0	0	0	0	0	0	0	0	0	0	0	0	0	0	0	0	0	0	0	0	1	0	0	1	private
pan_gene_16656	pan_gene_9223	Starch	Average_internode_length_(below_ear);Average_internode_length_(whole_plant);Ear_height;Starch	0	0	0	0	0	1	0	0	0	0	0	0	0	0	0	0	0	0	0	0	0	0	0	0	0	0	1	private
pan_gene_16656	pan_gene_9264	Starch	Average_internode_length_(whole_plant);Starch;Sucrose	0	0	0	0	0	1	0	0	0	0	0	0	0	0	0	0	0	0	0	0	0	0	0	0	0	0	1	private
pan_gene_181	pan_gene_2658	Cob_diameter;Nodes_per_plant;Nodes_to_ear;Plant_height;Starch	Days_to_anthesis;Plant_height;Starch	0	0	0	0	0	1	0	0	0	0	0	0	0	0	0	0	0	0	0	0	0	0	0	0	0	0	1	private
pan_gene_18730	pan_gene_32675	Average_internode_length_(above_ear);Average_internode_length_(below_ear);Average_internode_length_(whole_plant);Days_to_anthesis;Ear_height;Height_per_day_(until_flowering);Plant_height;Starch	PCA_of_metabolites:_PC2;Ratio_of_ear_height_to_total_height;Starch	0	0	0	0	0	1	0	0	0	0	0	0	0	0	0	0	0	0	0	0	0	0	0	0	0	0	1	private
pan_gene_18906	pan_gene_31	Height_per_day_(until_flowering);PCA_of_metabolites:_PC2;Starch	Starch	0	0	0	0	0	1	0	0	0	0	0	0	0	0	0	0	0	1	0	0	0	0	0	0	0	0	2	dispensable
pan_gene_18906	pan_gene_5220	Height_per_day_(until_flowering);PCA_of_metabolites:_PC2;Starch	100_Kernel_weight;Ratio_of_ear_height_to_total_height;Starch	0	0	0	0	0	1	0	0	0	0	0	0	0	0	0	0	0	1	0	0	0	0	0	0	0	0	2	dispensable
pan_gene_18906	pan_gene_7572	Height_per_day_(until_flowering);PCA_of_metabolites:_PC2;Starch	PCA_of_metabolites:_PC1;Starch	0	0	0	0	0	1	0	0	0	1	0	0	0	0	0	0	0	0	0	0	0	0	0	0	0	0	2	dispensable
pan_gene_19004	pan_gene_22380	Starch;Tassel_length	Average_internode_length_(above_ear);Ear_row_number;PCA_of_metabolites:_PC2;Starch	0	0	0	0	0	1	0	0	0	0	0	0	0	0	0	0	0	0	0	0	0	0	0	0	0	0	1	private
pan_gene_19004	pan_gene_32621	Starch;Tassel_length	Boxcox-transformed_leaf_angle;Starch	0	0	0	0	0	1	0	0	0	0	0	0	0	0	0	0	0	0	0	0	0	0	0	0	0	0	1	private
pan_gene_19091	pan_gene_32766	Plant_height;Starch	Glutamate;Nodes_to_ear;Starch	0	0	0	0	0	1	0	0	0	0	0	0	0	0	0	0	0	0	0	0	0	0	0	0	0	0	1	private
pan_gene_19178	pan_gene_92	Height_above_ear;Height_per_day_(until_flowering);Starch;Tassel_branch_number	Starch	0	0	0	0	0	1	0	0	0	0	0	0	0	0	0	0	0	0	0	0	1	0	0	0	0	0	2	dispensable
pan_gene_19337	pan_gene_32675	PCA_of_metabolites:_PC2;Starch	PCA_of_metabolites:_PC2;Ratio_of_ear_height_to_total_height;Starch	0	0	0	0	0	1	0	0	0	0	0	0	0	0	0	0	0	0	0	0	0	0	0	0	0	0	1	private
pan_gene_201	pan_gene_5676	Boxcox-transformed_leaf_angle;Height_per_day_(until_flowering);Starch	Ear_row_number;Plant_height;Starch	0	0	0	0	0	1	0	0	0	0	0	1	0	0	0	1	0	0	0	0	0	1	0	0	0	0	4	dispensable
pan_gene_21750	pan_gene_3853	Starch	100_Kernel_weight;Average_internode_length_(below_ear);Starch;Tassel_length	0	0	0	0	0	1	0	0	0	0	0	0	0	0	0	0	0	0	0	0	0	0	0	0	0	0	1	private
pan_gene_22380	pan_gene_3854	Average_internode_length_(above_ear);Ear_row_number;PCA_of_metabolites:_PC2;Starch	Starch	0	0	0	0	0	1	0	0	1	0	0	0	0	0	0	0	0	0	0	1	0	0	0	0	0	0	3	dispensable
pan_gene_22816	pan_gene_24937	Fructose;PCA_of_metabolites:_PC2;Starch	Starch;Sucrose	0	0	0	0	0	1	0	0	1	0	1	1	1	0	1	0	0	0	1	0	0	1	1	1	0	1	11	near-core
pan_gene_22816	pan_gene_32744	Fructose;PCA_of_metabolites:_PC2;Starch	Chlorophyll_A;Nodes_above_ear;Starch;Total_amino_acids	0	0	0	0	0	1	0	0	0	0	0	0	0	0	0	0	0	0	0	0	0	0	0	0	0	0	1	private
pan_gene_22816	pan_gene_92135	Fructose;PCA_of_metabolites:_PC2;Starch	Starch	0	0	0	0	0	1	0	0	0	0	0	0	0	0	0	0	0	0	0	0	0	0	0	0	0	0	1	private
pan_gene_22816	pan_gene_9223	Fructose;PCA_of_metabolites:_PC2;Starch	Average_internode_length_(below_ear);Average_internode_length_(whole_plant);Ear_height;Starch	0	0	0	0	0	1	0	0	1	0	0	0	0	0	0	0	0	0	0	0	0	0	0	0	0	0	2	dispensable
pan_gene_22816	pan_gene_9264	Fructose;PCA_of_metabolites:_PC2;Starch	Average_internode_length_(whole_plant);Starch;Sucrose	0	0	0	0	0	1	0	0	0	0	0	0	0	0	0	0	0	0	0	0	0	0	0	0	0	0	1	private
pan_gene_22827	pan_gene_32744	Ear_row_number;Starch	Chlorophyll_A;Nodes_above_ear;Starch;Total_amino_acids	0	0	0	0	0	1	0	0	0	0	0	0	0	0	0	0	0	0	0	0	0	0	0	0	0	0	1	private
pan_gene_22827	pan_gene_9264	Ear_row_number;Starch	Average_internode_length_(whole_plant);Starch;Sucrose	0	0	0	0	0	1	0	0	0	0	0	0	0	0	0	0	0	0	0	0	0	0	0	0	0	0	1	private
pan_gene_22834	pan_gene_5715	Ear_row_number;Nodes_above_ear;PCA_of_metabolites:_PC2;Starch;Tassel_branch_number;Tassel_length	Ear_row_number;Fumarate;Starch	0	0	0	0	0	1	0	1	0	0	0	0	0	0	0	0	0	0	0	0	0	0	0	0	0	0	2	dispensable
pan_gene_23088	pan_gene_5342	Starch	100_Kernel_weight;Nodes_above_ear;Starch	0	0	0	0	0	1	1	0	0	0	0	0	0	0	0	0	0	0	0	0	0	0	0	0	0	0	2	dispensable
pan_gene_23531	pan_gene_32692	Nodes_to_ear;Starch	Boxcox-transformed_leaf_angle;Nodes_per_plant;Ratio_of_ear_height_to_total_height;Starch	0	0	0	0	0	1	0	0	0	0	0	0	0	0	0	0	0	0	0	0	0	0	0	0	0	0	1	private
pan_gene_24481	pan_gene_27702	Average_internode_length_(below_ear);Starch	Height_above_ear;PCA_of_metabolites:_PC2;Plant_height;Stalk_strength;Starch	0	0	0	0	0	1	0	0	0	0	0	0	0	0	0	0	0	0	0	0	0	0	0	0	0	0	1	private
pan_gene_24828	pan_gene_24937	PCA_of_metabolites:_PC2;Starch	Starch;Sucrose	0	0	0	0	0	1	0	0	0	0	1	0	0	0	0	0	0	0	0	0	0	0	0	0	0	0	2	dispensable
pan_gene_24828	pan_gene_32744	PCA_of_metabolites:_PC2;Starch	Chlorophyll_A;Nodes_above_ear;Starch;Total_amino_acids	0	0	0	0	0	1	0	0	0	0	0	0	0	0	0	0	0	0	0	0	0	0	0	0	0	0	1	private
pan_gene_24828	pan_gene_9223	PCA_of_metabolites:_PC2;Starch	Average_internode_length_(below_ear);Average_internode_length_(whole_plant);Ear_height;Starch	0	0	0	0	0	1	0	0	1	0	0	0	0	0	0	0	0	0	0	0	0	0	0	0	0	0	2	dispensable
pan_gene_24828	pan_gene_9264	PCA_of_metabolites:_PC2;Starch	Average_internode_length_(whole_plant);Starch;Sucrose	0	0	0	0	0	1	0	0	0	0	0	0	0	0	0	0	0	0	0	0	0	0	0	0	0	0	1	private
pan_gene_24937	pan_gene_31	Starch;Sucrose	Starch	0	0	0	0	0	1	0	0	1	0	1	1	0	0	1	0	0	1	1	0	0	1	1	1	1	1	12	near-core
pan_gene_24937	pan_gene_32766	Starch;Sucrose	Glutamate;Nodes_to_ear;Starch	0	0	0	0	0	1	0	0	1	0	1	0	0	0	0	0	0	0	0	0	0	0	0	0	0	0	3	dispensable
pan_gene_24937	pan_gene_7599	Starch;Sucrose	Ear_height;Northern_Leaf_Blight;Stalk_strength;Starch	0	0	0	0	0	0	0	0	0	0	0	1	0	0	0	0	0	0	0	0	0	0	0	0	0	0	1	private
pan_gene_24937	pan_gene_9264	Starch;Sucrose	Average_internode_length_(whole_plant);Starch;Sucrose	0	0	0	0	0	1	0	0	0	0	0	0	0	1	0	0	0	0	0	0	0	0	0	0	0	0	2	dispensable
pan_gene_27702	pan_gene_42468	Height_above_ear;PCA_of_metabolites:_PC2;Plant_height;Stalk_strength;Starch	Boxcox-transformed_leaf_angle;Height_above_ear;Starch;Total_amino_acids	0	0	0	0	0	1	0	0	0	0	0	0	0	0	0	0	0	0	0	0	0	0	0	0	0	0	1	private
pan_gene_27827	pan_gene_32697	Plant_height;Starch	Average_internode_length_(whole_plant);Days_to_anthesis;Ear_height;Southern_leaf_blight;Starch	0	0	0	0	0	1	0	0	0	0	0	0	0	0	0	0	0	0	0	0	0	0	0	0	0	0	1	private
pan_gene_27996	pan_gene_5106	Average_internode_length_(above_ear);Cob_diameter;Stalk_strength;Starch	Fructose;Starch	0	0	0	0	0	1	0	0	1	0	0	0	0	0	0	0	0	0	0	0	0	0	0	1	0	0	3	dispensable
pan_gene_27996	pan_gene_93	Average_internode_length_(above_ear);Cob_diameter;Stalk_strength;Starch	Starch	0	0	0	0	0	1	0	0	0	0	0	0	0	0	0	0	0	0	0	0	0	0	0	0	0	0	1	private
pan_gene_29511	pan_gene_32669	Leaf_length;Leaf_width;Starch	PCA_of_metabolites:_PC2;Ratio_of_ear_height_to_total_height;Starch	0	0	0	0	0	1	0	0	0	0	0	0	0	0	0	0	0	0	0	0	0	0	0	0	0	0	1	private
pan_gene_30069	pan_gene_7566	PCA_of_metabolites:_PC2;Southern_leaf_blight;Starch	Nodes_to_ear;Starch	0	0	0	0	0	0	1	0	0	0	0	0	0	0	0	0	0	0	0	0	0	0	0	0	0	0	1	private
pan_gene_30664	pan_gene_5108	Photoperiod_Growing-degree_days_to_silk;Starch	Starch	0	0	0	0	0	1	0	0	0	0	0	0	0	0	0	0	0	0	0	0	0	0	0	0	0	0	1	private
pan_gene_30664	pan_gene_7572	Photoperiod_Growing-degree_days_to_silk;Starch	PCA_of_metabolites:_PC1;Starch	0	0	0	0	0	1	0	0	0	0	0	0	0	0	0	0	0	0	0	0	0	0	0	0	0	0	1	private
pan_gene_30664	pan_gene_9264	Photoperiod_Growing-degree_days_to_silk;Starch	Average_internode_length_(whole_plant);Starch;Sucrose	0	0	0	0	0	1	0	0	0	0	0	0	0	0	0	0	0	0	0	0	0	0	0	0	0	0	1	private
pan_gene_30761	pan_gene_9223	Leaf_length;Nodes_above_ear;PCA_of_metabolites:_PC2;Plant_height;Starch;Tassel_length	Average_internode_length_(below_ear);Average_internode_length_(whole_plant);Ear_height;Starch	0	0	0	0	0	1	0	0	0	0	0	0	0	0	0	0	0	0	0	0	0	0	0	0	0	0	1	private
pan_gene_30761	pan_gene_9264	Leaf_length;Nodes_above_ear;PCA_of_metabolites:_PC2;Plant_height;Starch;Tassel_length	Average_internode_length_(whole_plant);Starch;Sucrose	0	0	0	0	0	1	0	0	0	0	0	0	0	0	0	0	0	0	0	0	0	0	0	0	0	0	1	private
pan_gene_31	pan_gene_32744	Starch	Chlorophyll_A;Nodes_above_ear;Starch;Total_amino_acids	0	0	0	0	0	1	0	0	0	0	0	0	0	0	0	0	0	0	0	0	0	0	0	0	0	0	1	private
pan_gene_31	pan_gene_9223	Starch	Average_internode_length_(below_ear);Average_internode_length_(whole_plant);Ear_height;Starch	0	0	0	0	0	1	0	0	1	0	0	0	0	0	0	0	0	0	0	0	0	0	0	0	0	0	2	dispensable
pan_gene_31	pan_gene_9264	Starch	Average_internode_length_(whole_plant);Starch;Sucrose	0	0	0	0	0	1	0	0	0	0	0	0	0	0	0	0	0	0	0	0	0	0	0	0	0	0	1	private
pan_gene_31	pan_gene_93	Starch	Starch	0	0	0	0	0	1	1	0	0	1	0	1	1	0	1	1	0	0	0	0	1	0	0	0	0	0	8	dispensable
pan_gene_32418	pan_gene_9264	Starch	Average_internode_length_(whole_plant);Starch;Sucrose	0	0	0	0	0	1	0	0	0	0	0	0	0	0	0	0	0	0	0	0	0	0	0	0	0	0	1	private
pan_gene_32673	pan_gene_5106	Starch	Fructose;Starch	0	0	0	0	0	1	0	0	0	0	0	0	0	0	0	0	0	0	0	0	0	0	0	0	0	0	1	private
pan_gene_32673	pan_gene_93	Starch	Starch	0	0	0	0	0	1	0	0	0	1	0	0	0	0	0	0	0	0	0	0	0	0	0	0	0	0	2	dispensable
pan_gene_32694	pan_gene_3854	Average_internode_length_(whole_plant);Nodes_per_plant;PCA_of_metabolites:_PC2;Ratio_of_ear_height_to_total_height;Starch	Starch	0	0	0	0	0	1	0	0	0	0	0	0	0	0	0	0	0	0	0	0	0	0	0	0	0	0	1	private
pan_gene_32744	pan_gene_5220	Chlorophyll_A;Nodes_above_ear;Starch;Total_amino_acids	100_Kernel_weight;Ratio_of_ear_height_to_total_height;Starch	0	0	0	0	0	1	0	0	0	0	0	0	0	0	0	0	0	0	0	0	0	0	0	0	0	0	1	private
pan_gene_32744	pan_gene_7572	Chlorophyll_A;Nodes_above_ear;Starch;Total_amino_acids	PCA_of_metabolites:_PC1;Starch	0	0	0	0	0	1	0	0	0	0	0	0	0	0	0	0	0	0	0	0	0	0	0	0	0	0	1	private
pan_gene_32744	pan_gene_9223	Chlorophyll_A;Nodes_above_ear;Starch;Total_amino_acids	Average_internode_length_(below_ear);Average_internode_length_(whole_plant);Ear_height;Starch	0	0	0	0	0	1	0	0	0	0	0	0	0	0	0	0	0	0	0	0	0	0	0	0	0	0	1	private
pan_gene_32744	pan_gene_9264	Chlorophyll_A;Nodes_above_ear;Starch;Total_amino_acids	Average_internode_length_(whole_plant);Starch;Sucrose	0	0	0	0	0	1	0	0	0	0	0	0	0	0	0	0	0	0	0	0	0	0	0	0	0	0	1	private
pan_gene_32766	pan_gene_7572	Glutamate;Nodes_to_ear;Starch	PCA_of_metabolites:_PC1;Starch	0	0	0	0	0	1	0	0	0	0	0	0	0	0	0	0	0	0	0	0	0	0	0	0	0	0	1	private
pan_gene_3854	pan_gene_5342	Starch	100_Kernel_weight;Nodes_above_ear;Starch	0	0	0	0	0	1	0	0	0	0	0	0	0	0	0	0	0	0	0	0	0	0	0	0	0	0	1	private
pan_gene_5106	pan_gene_93	Fructose;Starch	Starch	0	0	0	0	0	1	0	1	0	0	0	0	0	0	0	0	0	0	0	0	0	0	0	1	0	0	3	dispensable
pan_gene_7572	pan_gene_9223	PCA_of_metabolites:_PC1;Starch	Average_internode_length_(below_ear);Average_internode_length_(whole_plant);Ear_height;Starch	0	0	0	0	0	1	0	0	1	0	0	0	0	0	0	0	0	0	0	0	0	0	1	0	0	0	3	dispensable
pan_gene_7572	pan_gene_9264	PCA_of_metabolites:_PC1;Starch	Average_internode_length_(whole_plant);Starch;Sucrose	0	0	0	0	0	1	0	0	0	0	0	0	0	0	0	0	0	0	0	0	0	0	0	0	0	0	1	private
pan_gene_92	pan_gene_9321	Starch	Southern_leaf_blight;Starch	0	0	0	0	0	1	0	0	0	0	0	0	0	0	0	1	0	1	0	1	0	0	0	0	0	1	5	dispensable
pan_gene_9223	pan_gene_9264	Average_internode_length_(below_ear);Average_internode_length_(whole_plant);Ear_height;Starch	Average_internode_length_(whole_plant);Starch;Sucrose	0	0	0	0	0	1	0	0	0	0	0	0	0	1	0	0	0	0	0	0	0	0	0	0	0	0	2	dispensable
pan_gene_102343	pan_gene_24937	Starch	Starch;Sucrose	0	0	0	0	0	0	1	0	0	0	1	0	1	0	0	0	0	1	1	0	0	1	0	0	0	0	6	dispensable
pan_gene_102343	pan_gene_27961	Starch	Southern_leaf_blight;Starch	0	0	0	0	0	0	1	0	0	0	0	0	0	0	0	0	0	0	0	0	0	0	0	0	0	0	1	private
pan_gene_10416	pan_gene_18238	Boxcox-transformed_leaf_angle;Starch	Nitrate;Starch	0	0	0	0	0	0	1	0	0	0	0	0	0	0	0	0	0	0	0	0	1	0	0	0	0	0	2	dispensable
pan_gene_15612	pan_gene_27148	Starch	Starch;Tassel_length	0	0	0	0	0	0	1	0	0	0	0	0	0	0	0	0	0	0	0	0	0	0	0	0	0	0	1	private
pan_gene_15620	pan_gene_22816	Ear_row_number;Starch	Fructose;PCA_of_metabolites:_PC2;Starch	0	0	0	0	0	0	0	0	0	0	1	0	0	0	1	0	0	1	0	0	1	0	0	0	0	0	4	dispensable
pan_gene_15669	pan_gene_15728	Leaf_length;Starch	Starch	0	0	0	0	0	0	0	0	0	1	0	0	0	0	0	0	0	0	0	0	0	0	0	0	0	0	1	private
pan_gene_164	pan_gene_18238	Chlorophyll_B;Starch	Nitrate;Starch	0	0	0	0	0	0	1	0	0	1	0	0	0	0	0	0	0	0	0	0	0	0	0	0	0	0	2	dispensable
pan_gene_164	pan_gene_27149	Chlorophyll_B;Starch	Starch;Tassel_length	0	0	0	0	0	0	1	0	0	0	0	0	0	0	0	0	0	0	0	0	0	0	0	0	0	0	1	private
pan_gene_177	pan_gene_9347	Starch	Ear_height;Nodes_to_ear;PCA_of_metabolites:_PC2;Plant_height;Starch	0	0	0	0	0	0	1	0	0	0	0	0	0	0	0	0	0	0	0	1	0	0	0	0	1	0	3	dispensable
pan_gene_18238	pan_gene_7572	Nitrate;Starch	PCA_of_metabolites:_PC1;Starch	0	0	0	0	0	0	1	0	0	0	0	0	0	0	0	0	0	0	0	0	0	0	0	1	0	0	2	dispensable
pan_gene_19178	pan_gene_23439	Height_above_ear;Height_per_day_(until_flowering);Starch;Tassel_branch_number	Starch	0	0	0	0	0	0	1	0	0	0	0	0	0	0	0	0	0	0	0	0	0	0	0	0	0	0	1	private
pan_gene_22827	pan_gene_5128	Ear_row_number;Starch	Boxcox-transformed_leaf_angle;Chlorophyll_A;Chlorophyll_B;Glucose;Starch;Tassel_branch_number	0	0	0	0	0	0	0	0	0	0	0	0	0	0	0	0	0	0	0	0	0	0	0	1	0	0	1	private
pan_gene_23088	pan_gene_32742	Starch	Malate;Starch	0	0	0	0	0	0	1	0	0	0	0	0	0	0	0	0	0	0	0	0	0	0	0	0	0	0	1	private
pan_gene_23679	pan_gene_4790	Anthesis-silking_interval;Cob_diameter;Starch	Ear_row_number;Starch	0	0	0	0	0	0	1	0	0	0	0	0	0	0	0	0	0	0	0	0	0	0	0	0	0	0	1	private
pan_gene_24937	pan_gene_27996	Starch;Sucrose	Average_internode_length_(above_ear);Cob_diameter;Stalk_strength;Starch	0	0	0	0	0	0	0	0	0	1	0	0	0	0	0	0	0	0	0	0	0	0	0	1	1	0	3	dispensable
pan_gene_27149	pan_gene_9223	Starch;Tassel_length	Average_internode_length_(below_ear);Average_internode_length_(whole_plant);Ear_height;Starch	0	0	0	0	0	0	1	0	0	0	0	0	0	0	0	0	0	0	0	0	0	0	0	0	0	0	1	private
pan_gene_27947	pan_gene_5342	Days_to_silk;Nodes_per_plant;Nodes_to_ear;Starch	100_Kernel_weight;Nodes_above_ear;Starch	0	0	0	0	0	0	1	1	0	0	0	0	0	0	0	0	0	0	0	0	1	0	1	0	0	0	4	dispensable
pan_gene_27962	pan_gene_5342	Southern_leaf_blight;Starch	100_Kernel_weight;Nodes_above_ear;Starch	0	0	0	0	0	0	1	0	0	0	0	0	0	0	0	0	0	0	0	0	0	0	0	0	0	0	1	private
pan_gene_32418	pan_gene_70947	Starch	Starch	0	0	0	0	0	0	1	0	0	0	0	0	0	0	0	0	0	1	0	0	0	0	0	0	0	0	2	dispensable
pan_gene_32743	pan_gene_7763	Malate;Starch;Total_amino_acids	Cob_diameter;Starch	0	0	0	0	0	0	1	0	0	0	0	0	0	0	0	1	1	0	0	0	0	0	0	0	0	1	4	dispensable
pan_gene_4734	pan_gene_5342	100_Kernel_weight;Starch	100_Kernel_weight;Nodes_above_ear;Starch	0	0	0	0	0	0	1	0	0	0	0	0	0	0	0	0	0	0	0	0	0	0	0	0	0	0	1	private
pan_gene_5698	pan_gene_5715	Starch	Ear_row_number;Fumarate;Starch	0	0	0	0	0	0	1	1	0	0	0	0	0	0	0	0	0	1	0	1	0	0	0	0	0	0	4	dispensable
pan_gene_7566	pan_gene_8955	Nodes_to_ear;Starch	Starch	0	0	0	0	0	0	0	0	0	0	1	0	0	0	0	0	0	0	1	0	0	0	0	0	0	0	2	dispensable
pan_gene_101223	pan_gene_15669	Starch	Leaf_length;Starch	0	0	0	0	0	0	0	1	0	0	0	0	0	0	0	0	0	0	0	0	0	0	0	0	0	0	1	private
pan_gene_101223	pan_gene_27736	Starch	Starch	0	0	0	0	0	0	0	1	1	0	0	0	0	0	0	0	0	0	0	0	0	0	0	0	0	0	2	dispensable
pan_gene_10416	pan_gene_32680	Boxcox-transformed_leaf_angle;Starch	PCA_of_metabolites:_PC2;Starch	0	0	0	0	0	0	0	1	0	0	0	0	0	0	0	0	0	0	0	0	0	0	0	0	0	0	1	private
pan_gene_113	pan_gene_15616	Northern_Leaf_Blight;Starch	Average_internode_length_(above_ear);Starch	0	0	0	0	0	0	0	1	0	0	0	0	0	0	0	0	0	0	0	0	0	0	0	0	0	0	1	private
pan_gene_113	pan_gene_15897	Northern_Leaf_Blight;Starch	Starch	0	0	0	0	0	0	0	1	0	0	0	0	0	0	0	0	0	0	0	0	0	0	0	0	0	0	1	private
pan_gene_113	pan_gene_31257	Northern_Leaf_Blight;Starch	Ratio_of_ear_height_to_total_height;Starch	0	0	0	0	0	0	0	1	0	0	0	0	0	0	0	1	0	0	0	0	0	0	0	0	0	0	2	dispensable
pan_gene_113	pan_gene_7121	Northern_Leaf_Blight;Starch	Starch	0	0	0	0	0	0	0	1	0	0	0	0	0	0	0	0	0	0	0	0	0	0	0	0	0	0	1	private
pan_gene_113	pan_gene_8408	Northern_Leaf_Blight;Starch	Days_to_anthesis;Nodes_to_ear;Starch	0	0	0	0	0	0	0	1	0	0	0	0	0	0	0	0	0	0	0	0	0	0	0	0	0	0	1	private
pan_gene_15616	pan_gene_5106	Average_internode_length_(above_ear);Starch	Fructose;Starch	0	0	0	0	0	0	0	1	0	0	0	0	0	0	0	0	0	0	0	0	0	0	0	0	0	0	1	private
pan_gene_15656	pan_gene_165	Starch	Average_internode_length_(above_ear);Nodes_per_plant;Starch	0	0	0	0	0	0	0	1	0	0	0	0	0	0	0	0	0	0	0	0	0	0	0	0	0	0	1	private
pan_gene_15664	pan_gene_27961	PCA_of_metabolites:_PC2;Starch	Southern_leaf_blight;Starch	0	0	0	0	0	0	0	1	0	0	0	0	1	0	0	1	0	0	0	0	0	0	0	0	0	0	3	dispensable
pan_gene_15664	pan_gene_73850	PCA_of_metabolites:_PC2;Starch	Starch	0	0	0	0	0	0	0	1	0	0	0	0	0	0	0	0	0	0	0	0	0	0	0	0	0	0	1	private
pan_gene_15664	pan_gene_7763	PCA_of_metabolites:_PC2;Starch	Cob_diameter;Starch	0	0	0	0	0	0	0	1	0	0	0	0	0	0	0	1	0	0	0	0	0	0	0	0	0	0	2	dispensable
pan_gene_15665	pan_gene_9264	Cob_diameter;Ear_height;Ear_row_number;PCA_of_metabolites:_PC2;Plant_height;Starch	Average_internode_length_(whole_plant);Starch;Sucrose	0	0	0	0	0	0	0	1	0	0	0	0	0	0	0	0	0	0	0	0	0	0	0	0	0	0	1	private
pan_gene_15696	pan_gene_5220	Boxcox-transformed_leaf_angle;Leaf_length;Starch;Tassel_length	100_Kernel_weight;Ratio_of_ear_height_to_total_height;Starch	0	0	0	0	0	0	0	1	0	0	0	0	0	0	0	0	0	0	0	0	0	0	0	0	0	0	1	private
pan_gene_15707	pan_gene_16656	Starch	Starch	0	0	0	0	0	0	0	1	0	0	0	0	0	0	0	0	0	0	0	0	0	0	0	1	0	0	2	dispensable
pan_gene_15707	pan_gene_5220	Starch	100_Kernel_weight;Ratio_of_ear_height_to_total_height;Starch	0	0	0	0	0	0	0	1	0	0	0	0	0	0	0	0	0	0	0	0	0	0	0	0	0	0	1	private
pan_gene_15897	pan_gene_7763	Starch	Cob_diameter;Starch	0	0	0	0	0	0	0	1	0	0	0	0	0	0	0	0	0	0	0	0	0	0	0	0	0	0	1	private
pan_gene_15984	pan_gene_32743	Nodes_to_ear;Northern_Leaf_Blight;Starch	Malate;Starch;Total_amino_acids	0	0	0	0	0	0	0	1	0	0	0	0	0	0	0	0	0	0	0	0	0	0	0	0	0	0	1	private
pan_gene_15984	pan_gene_5505	Nodes_to_ear;Northern_Leaf_Blight;Starch	Boxcox-transformed_leaf_angle;Photoperiod_Growing-degree_days_to_silk;Starch	0	0	0	0	0	0	0	1	1	0	0	0	0	0	0	0	0	0	0	0	0	0	0	0	0	0	2	dispensable
pan_gene_15985	pan_gene_70947	Starch	Starch	0	0	0	0	0	0	0	0	0	0	0	0	0	0	0	0	0	0	0	0	0	1	0	0	0	0	1	private
pan_gene_160	pan_gene_27827	Starch	Plant_height;Starch	0	0	0	0	0	0	0	1	1	0	0	0	0	0	0	0	0	0	0	0	0	0	0	0	0	0	2	dispensable
pan_gene_16008	pan_gene_5128	Days_to_anthesis;Starch	Boxcox-transformed_leaf_angle;Chlorophyll_A;Chlorophyll_B;Glucose;Starch;Tassel_branch_number	0	0	0	0	0	0	0	1	0	0	0	1	0	0	0	0	0	0	0	0	0	0	0	0	0	0	2	dispensable
pan_gene_164	pan_gene_32680	Chlorophyll_B;Starch	PCA_of_metabolites:_PC2;Starch	0	0	0	0	0	0	0	1	0	0	0	0	0	0	0	0	0	0	0	0	0	0	0	0	0	0	1	private
pan_gene_16607	pan_gene_27702	Average_internode_length_(above_ear);Nodes_per_plant;PCA_of_metabolites:_PC1;Starch	Height_above_ear;PCA_of_metabolites:_PC2;Plant_height;Stalk_strength;Starch	0	0	0	0	0	0	0	1	0	0	0	0	0	0	0	0	0	0	0	0	0	0	0	0	0	0	1	private
pan_gene_16608	pan_gene_27736	PCA_of_metabolites:_PC1;Starch	Starch	0	0	0	0	0	0	0	1	0	0	0	0	0	0	0	0	0	0	0	0	0	0	0	0	0	0	1	private
pan_gene_16608	pan_gene_32418	PCA_of_metabolites:_PC1;Starch	Starch	0	0	0	0	0	0	0	0	0	0	0	0	0	1	1	0	0	1	0	0	0	0	0	1	0	0	4	dispensable
pan_gene_16653	pan_gene_52497	Starch	Starch	0	0	0	0	0	0	0	1	0	0	0	0	0	0	0	0	0	0	0	0	0	0	0	0	0	0	1	private
pan_gene_16656	pan_gene_30761	Starch	Leaf_length;Nodes_above_ear;PCA_of_metabolites:_PC2;Plant_height;Starch;Tassel_length	0	0	0	0	0	0	0	1	1	0	0	0	0	0	0	0	0	0	0	1	0	0	0	0	0	0	3	dispensable
pan_gene_18362	pan_gene_22882	Starch	Height_above_ear;Starch	0	0	0	0	0	0	0	1	0	1	0	0	0	0	0	0	0	0	0	0	0	0	0	0	0	0	2	dispensable
pan_gene_18730	pan_gene_98101	Average_internode_length_(above_ear);Average_internode_length_(below_ear);Average_internode_length_(whole_plant);Days_to_anthesis;Ear_height;Height_per_day_(until_flowering);Plant_height;Starch	Average_internode_length_(below_ear);Average_internode_length_(whole_plant);Plant_height;Starch	0	0	0	0	0	0	0	1	0	0	0	0	0	0	0	0	0	0	0	0	0	0	0	0	0	0	1	private
pan_gene_18906	pan_gene_19004	Height_per_day_(until_flowering);PCA_of_metabolites:_PC2;Starch	Starch;Tassel_length	0	0	0	0	0	0	0	1	0	0	0	0	0	0	0	0	0	0	0	0	0	0	0	0	0	0	1	private
pan_gene_19091	pan_gene_24828	Plant_height;Starch	PCA_of_metabolites:_PC2;Starch	0	0	0	0	0	0	0	1	0	0	0	0	0	0	1	0	0	0	0	0	0	0	1	0	0	0	3	dispensable
pan_gene_19091	pan_gene_7572	Plant_height;Starch	PCA_of_metabolites:_PC1;Starch	0	0	0	0	0	0	0	1	0	0	0	0	0	0	0	0	0	0	0	0	0	0	0	0	0	0	1	private
pan_gene_19334	pan_gene_9321	Nitrate;Starch	Southern_leaf_blight;Starch	0	0	0	0	0	0	0	1	0	0	0	0	0	1	0	0	1	1	0	0	0	0	0	0	0	1	5	dispensable
pan_gene_201	pan_gene_23679	Boxcox-transformed_leaf_angle;Height_per_day_(until_flowering);Starch	Anthesis-silking_interval;Cob_diameter;Starch	0	0	0	0	0	0	0	1	0	0	0	0	1	0	0	0	0	0	0	0	0	0	1	0	0	1	4	dispensable
pan_gene_22380	pan_gene_30750	Average_internode_length_(above_ear);Ear_row_number;PCA_of_metabolites:_PC2;Starch	Average_internode_length_(whole_plant);Nodes_to_ear;Starch	0	0	0	0	0	0	0	1	0	0	0	0	0	1	0	0	0	0	0	0	0	0	0	0	0	0	2	dispensable
pan_gene_22834	pan_gene_3857	Ear_row_number;Nodes_above_ear;PCA_of_metabolites:_PC2;Starch;Tassel_branch_number;Tassel_length	Stalk_strength;Starch	0	0	0	0	0	0	0	1	0	0	0	0	0	0	0	0	0	0	0	0	0	0	0	0	0	0	1	private
pan_gene_23088	pan_gene_3857	Starch	Stalk_strength;Starch	0	0	0	0	0	0	0	1	0	0	0	0	0	0	0	0	0	0	0	0	0	0	0	0	0	0	1	private
pan_gene_23679	pan_gene_29952	Anthesis-silking_interval;Cob_diameter;Starch	Ear_height;Height_per_day_(until_flowering);Nodes_per_plant;Starch	0	0	0	0	0	0	0	1	0	0	0	0	0	0	0	0	0	0	0	0	0	0	0	0	0	0	1	private
pan_gene_23679	pan_gene_62181	Anthesis-silking_interval;Cob_diameter;Starch	Leaf_length;Starch	0	0	0	0	0	0	0	1	0	0	0	0	0	1	0	0	0	0	0	0	0	0	0	0	0	0	2	dispensable
pan_gene_24828	pan_gene_5505	PCA_of_metabolites:_PC2;Starch	Boxcox-transformed_leaf_angle;Photoperiod_Growing-degree_days_to_silk;Starch	0	0	0	0	0	0	0	1	1	0	0	0	0	0	0	0	0	0	0	0	0	1	0	0	0	0	3	dispensable
pan_gene_24937	pan_gene_31257	Starch;Sucrose	Ratio_of_ear_height_to_total_height;Starch	0	0	0	0	0	0	0	1	0	0	0	0	0	0	0	0	0	0	0	0	0	0	0	0	0	0	1	private
pan_gene_24937	pan_gene_32579	Starch;Sucrose	Ear_row_number;Nodes_per_plant;Starch;Total_amino_acids	0	0	0	0	0	0	0	1	0	0	0	0	0	0	0	0	0	0	0	0	0	0	0	0	0	0	1	private
pan_gene_24937	pan_gene_5106	Starch;Sucrose	Fructose;Starch	0	0	0	0	0	0	0	1	1	0	1	0	0	0	0	0	0	0	0	0	0	1	0	0	1	0	5	dispensable
pan_gene_24937	pan_gene_7121	Starch;Sucrose	Starch	0	0	0	0	0	0	0	1	0	0	0	0	0	0	0	0	0	0	0	0	0	0	0	0	0	0	1	private
pan_gene_24937	pan_gene_8408	Starch;Sucrose	Days_to_anthesis;Nodes_to_ear;Starch	0	0	0	0	0	0	0	1	1	0	1	0	0	0	0	0	0	0	0	0	1	1	0	0	0	0	5	dispensable
pan_gene_24939	pan_gene_4730	Starch	Starch	0	0	0	0	0	0	0	1	0	0	0	0	0	0	0	0	1	0	0	0	0	0	0	0	0	0	2	dispensable
pan_gene_24939	pan_gene_9214	Starch	Height_per_day_(until_flowering);PCA_of_metabolites:_PC2;Southern_leaf_blight;Starch	0	0	0	0	0	0	0	1	0	0	0	0	0	0	0	0	0	0	0	0	0	0	0	0	0	0	1	private
pan_gene_27961	pan_gene_32418	Southern_leaf_blight;Starch	Starch	0	0	0	0	0	0	0	0	0	1	0	0	0	0	0	0	0	0	0	0	0	0	0	0	1	0	2	dispensable
pan_gene_27961	pan_gene_73850	Southern_leaf_blight;Starch	Starch	0	0	0	0	0	0	0	1	0	0	0	0	0	0	0	1	0	0	0	0	0	0	0	0	0	0	2	dispensable
pan_gene_29952	pan_gene_9214	Ear_height;Height_per_day_(until_flowering);Nodes_per_plant;Starch	Height_per_day_(until_flowering);PCA_of_metabolites:_PC2;Southern_leaf_blight;Starch	0	0	0	0	0	0	0	1	0	0	0	0	0	0	0	0	0	0	0	0	0	0	0	0	0	0	1	private
pan_gene_30750	pan_gene_5342	Average_internode_length_(whole_plant);Nodes_to_ear;Starch	100_Kernel_weight;Nodes_above_ear;Starch	0	0	0	0	0	0	0	1	0	0	0	0	0	0	0	0	0	0	0	0	0	0	0	0	0	0	1	private
pan_gene_31257	pan_gene_73850	Ratio_of_ear_height_to_total_height;Starch	Starch	0	0	0	0	0	0	0	1	1	0	0	0	0	0	0	1	0	0	0	0	0	0	0	0	0	0	3	dispensable
pan_gene_31946	pan_gene_9731	Nodes_per_plant;Starch	Photoperiod_growing-degree_days_to_anthesis;Starch	0	0	0	0	0	0	0	1	0	0	0	0	0	0	0	0	0	0	0	0	0	0	0	0	0	0	1	private
pan_gene_32673	pan_gene_32742	Starch	Malate;Starch	0	0	0	0	0	0	0	1	0	0	0	1	0	0	0	0	1	0	0	0	0	0	0	0	0	0	3	dispensable
pan_gene_32743	pan_gene_341	Malate;Starch;Total_amino_acids	Starch	0	0	0	0	0	0	0	1	0	0	0	0	0	0	0	0	0	0	0	0	0	0	0	0	0	0	1	private
pan_gene_3854	pan_gene_3857	Starch	Stalk_strength;Starch	0	0	0	0	0	0	0	1	0	0	0	0	0	0	0	0	0	0	0	0	0	0	0	0	0	0	1	private
pan_gene_3854	pan_gene_8431	Starch	Plant_height;Starch	0	0	0	0	0	0	0	1	0	0	1	0	0	0	0	0	0	1	0	0	0	0	0	0	0	0	3	dispensable
pan_gene_42468	pan_gene_7566	Boxcox-transformed_leaf_angle;Height_above_ear;Starch;Total_amino_acids	Nodes_to_ear;Starch	0	0	0	0	0	0	0	1	0	0	0	0	0	0	0	0	0	0	0	0	0	0	0	0	0	0	1	private
pan_gene_5673	pan_gene_70947	Chlorophyll_A;Glucose;Starch	Starch	0	0	0	0	0	0	0	1	0	0	0	0	0	0	0	0	0	0	0	0	1	0	0	0	0	0	2	dispensable
pan_gene_5715	pan_gene_97312	Ear_row_number;Fumarate;Starch	Ear_row_number;Fumarate;Starch	0	0	0	0	0	0	0	1	0	0	0	0	0	0	0	0	0	0	0	0	0	0	0	0	0	0	1	private
pan_gene_7121	pan_gene_73850	Starch	Starch	0	0	0	0	0	0	0	1	1	0	0	1	0	0	0	1	0	0	0	0	0	0	0	0	0	0	4	dispensable
pan_gene_73850	pan_gene_8408	Starch	Days_to_anthesis;Nodes_to_ear;Starch	0	0	0	0	0	0	0	1	0	0	0	1	0	0	0	1	0	0	0	0	0	0	0	0	0	0	3	dispensable
pan_gene_100	pan_gene_8408	Starch	Days_to_anthesis;Nodes_to_ear;Starch	0	0	0	0	0	0	0	0	1	0	1	1	0	0	0	0	1	0	0	0	1	1	1	0	0	0	7	dispensable
pan_gene_101223	pan_gene_15664	Starch	PCA_of_metabolites:_PC2;Starch	0	0	0	0	0	0	0	0	1	0	0	0	0	0	0	0	0	0	0	0	0	0	0	0	0	0	1	private
pan_gene_101223	pan_gene_27961	Starch	Southern_leaf_blight;Starch	0	0	0	0	0	0	0	0	1	0	0	0	0	0	0	0	0	0	0	0	0	0	0	0	0	0	1	private
pan_gene_101223	pan_gene_27996	Starch	Average_internode_length_(above_ear);Cob_diameter;Stalk_strength;Starch	0	0	0	0	0	0	0	0	1	0	0	0	0	0	0	0	0	0	0	0	0	0	0	0	0	0	1	private
pan_gene_101223	pan_gene_30761	Starch	Leaf_length;Nodes_above_ear;PCA_of_metabolites:_PC2;Plant_height;Starch;Tassel_length	0	0	0	0	0	0	0	0	1	0	0	0	0	0	0	0	0	0	0	0	0	0	0	0	0	0	1	private
pan_gene_101223	pan_gene_5106	Starch	Fructose;Starch	0	0	0	0	0	0	0	0	1	0	0	0	0	0	0	0	0	0	0	0	0	0	0	0	0	0	1	private
pan_gene_101223	pan_gene_7121	Starch	Starch	0	0	0	0	0	0	0	0	1	0	0	0	0	0	0	0	0	0	0	0	0	0	0	0	0	0	1	private
pan_gene_101223	pan_gene_8408	Starch	Days_to_anthesis;Nodes_to_ear;Starch	0	0	0	0	0	0	0	0	1	0	0	0	0	0	0	0	0	0	0	0	0	0	0	0	0	0	1	private
pan_gene_10416	pan_gene_16656	Boxcox-transformed_leaf_angle;Starch	Starch	0	0	0	0	0	0	0	0	0	0	0	0	0	0	0	0	0	0	0	0	1	0	0	0	0	0	1	private
pan_gene_11166	pan_gene_201	Average_internode_length_(below_ear);Cob_diameter;Nodes_to_ear;Protein;Starch	Boxcox-transformed_leaf_angle;Height_per_day_(until_flowering);Starch	0	0	0	0	0	0	0	0	0	0	0	0	1	0	0	0	0	0	0	0	0	0	0	0	0	0	1	private
pan_gene_113	pan_gene_27736	Northern_Leaf_Blight;Starch	Starch	0	0	0	0	0	0	0	0	1	0	0	0	0	0	0	0	0	0	0	0	0	0	0	0	0	0	1	private
pan_gene_113	pan_gene_30761	Northern_Leaf_Blight;Starch	Leaf_length;Nodes_above_ear;PCA_of_metabolites:_PC2;Plant_height;Starch;Tassel_length	0	0	0	0	0	0	0	0	1	0	0	0	1	0	0	0	0	0	0	0	0	0	0	0	0	0	2	dispensable
pan_gene_113	pan_gene_31	Northern_Leaf_Blight;Starch	Starch	0	0	0	0	0	0	0	0	1	0	1	0	0	0	0	0	0	0	0	0	0	0	0	0	0	0	2	dispensable
pan_gene_113	pan_gene_3853	Northern_Leaf_Blight;Starch	100_Kernel_weight;Average_internode_length_(below_ear);Starch;Tassel_length	0	0	0	0	0	0	0	0	1	0	0	0	0	0	0	0	0	0	0	0	0	0	0	0	0	0	1	private
pan_gene_113	pan_gene_68519	Northern_Leaf_Blight;Starch	Nodes_to_ear;Starch	0	0	0	0	0	0	0	0	1	0	0	0	0	0	0	0	0	0	0	0	0	0	0	0	0	0	1	private
pan_gene_1172	pan_gene_4621	Southern_leaf_blight;Starch	Nodes_above_ear;Starch	0	0	0	0	0	0	0	0	1	0	0	0	0	0	0	0	0	0	0	0	0	0	0	0	0	0	1	private
pan_gene_1172	pan_gene_5103	Southern_leaf_blight;Starch	Cob_diameter;Fructose;PCA_of_metabolites:_PC2;Starch;Tassel_branch_number	0	0	0	0	0	0	0	0	0	0	1	1	0	0	0	0	0	0	0	0	0	0	0	0	0	0	2	dispensable
pan_gene_13564	pan_gene_7567	Starch	PCA_of_metabolites:_PC1;Starch	0	0	0	0	0	0	0	0	1	0	0	0	0	0	0	0	0	0	0	0	0	0	0	0	0	0	1	private
pan_gene_14181	pan_gene_30069	Starch	PCA_of_metabolites:_PC2;Southern_leaf_blight;Starch	0	0	0	0	0	0	0	0	1	0	0	0	0	0	0	0	0	0	0	0	0	0	0	0	0	0	1	private
pan_gene_14248	pan_gene_4730	Boxcox-transformed_leaf_angle;Plant_height;Starch	Starch	0	0	0	0	0	0	0	0	1	0	0	0	0	0	0	0	0	0	0	0	0	0	0	0	0	0	1	private
pan_gene_15536	pan_gene_16608	Starch	PCA_of_metabolites:_PC1;Starch	0	0	0	0	0	0	0	0	1	0	0	0	0	0	0	0	0	0	0	0	0	0	0	0	0	0	1	private
pan_gene_15610	pan_gene_5332	Average_internode_length_(above_ear);Nodes_above_ear;Starch	Starch	0	0	0	0	0	0	0	0	1	0	0	0	0	0	0	0	0	0	0	0	0	0	0	0	0	0	1	private
pan_gene_15612	pan_gene_19178	Starch	Height_above_ear;Height_per_day_(until_flowering);Starch;Tassel_branch_number	0	0	0	0	0	0	0	0	1	0	0	0	0	0	0	0	0	0	0	0	0	0	0	0	0	0	1	private
pan_gene_15616	pan_gene_32692	Average_internode_length_(above_ear);Starch	Boxcox-transformed_leaf_angle;Nodes_per_plant;Ratio_of_ear_height_to_total_height;Starch	0	0	0	0	0	0	0	0	1	0	0	0	0	0	0	0	0	0	0	0	0	0	0	0	0	0	1	private
pan_gene_15616	pan_gene_42468	Average_internode_length_(above_ear);Starch	Boxcox-transformed_leaf_angle;Height_above_ear;Starch;Total_amino_acids	0	0	0	0	0	0	0	0	1	0	0	0	0	0	0	0	0	0	0	0	0	0	0	0	0	0	1	private
pan_gene_15620	pan_gene_24937	Ear_row_number;Starch	Starch;Sucrose	0	0	0	0	0	0	0	0	0	0	0	0	0	0	0	0	0	0	0	0	0	0	0	1	0	0	1	private
pan_gene_15656	pan_gene_30069	Starch	PCA_of_metabolites:_PC2;Southern_leaf_blight;Starch	0	0	0	0	0	0	0	0	1	0	0	0	0	0	0	0	0	0	0	0	0	0	0	0	0	0	1	private
pan_gene_15656	pan_gene_42468	Starch	Boxcox-transformed_leaf_angle;Height_above_ear;Starch;Total_amino_acids	0	0	0	0	0	0	0	0	1	0	0	0	0	0	0	0	0	0	0	0	0	0	0	0	0	0	1	private
pan_gene_15664	pan_gene_27736	PCA_of_metabolites:_PC2;Starch	Starch	0	0	0	0	0	0	0	0	1	0	0	0	0	0	0	0	0	0	0	0	0	0	0	0	0	0	1	private
pan_gene_15664	pan_gene_5220	PCA_of_metabolites:_PC2;Starch	100_Kernel_weight;Ratio_of_ear_height_to_total_height;Starch	0	0	0	0	0	0	0	0	1	0	0	0	0	0	0	0	0	0	0	0	0	0	0	0	0	0	1	private
pan_gene_15664	pan_gene_7599	PCA_of_metabolites:_PC2;Starch	Ear_height;Northern_Leaf_Blight;Stalk_strength;Starch	0	0	0	0	0	0	0	0	0	0	0	0	0	0	0	0	0	0	0	0	0	0	1	0	0	0	1	private
pan_gene_15669	pan_gene_24828	Leaf_length;Starch	PCA_of_metabolites:_PC2;Starch	0	0	0	0	0	0	0	0	1	1	0	0	0	0	0	0	0	0	0	0	0	0	0	0	1	0	3	dispensable
pan_gene_15669	pan_gene_27736	Leaf_length;Starch	Starch	0	0	0	0	0	0	0	0	1	0	0	0	0	0	0	0	0	0	0	0	0	0	0	0	0	0	1	private
pan_gene_15669	pan_gene_68519	Leaf_length;Starch	Nodes_to_ear;Starch	0	0	0	0	0	0	0	0	1	0	0	0	0	0	0	0	0	0	0	0	0	0	0	0	0	0	1	private
pan_gene_15696	pan_gene_16608	Boxcox-transformed_leaf_angle;Leaf_length;Starch;Tassel_length	PCA_of_metabolites:_PC1;Starch	0	0	0	0	0	0	0	0	1	0	0	0	0	1	0	0	0	0	0	0	0	0	0	0	0	0	2	dispensable
pan_gene_15696	pan_gene_27736	Boxcox-transformed_leaf_angle;Leaf_length;Starch;Tassel_length	Starch	0	0	0	0	0	0	0	0	1	0	0	0	0	0	0	0	0	0	0	0	0	0	0	0	0	0	1	private
pan_gene_15897	pan_gene_2658	Starch	Days_to_anthesis;Plant_height;Starch	0	0	0	0	0	0	0	0	1	0	0	1	0	0	0	0	0	0	0	0	0	0	0	0	0	0	2	dispensable
pan_gene_15897	pan_gene_92	Starch	Starch	0	0	0	0	0	0	0	0	1	0	0	0	0	0	0	0	0	0	0	0	0	0	0	0	0	0	1	private
pan_gene_15897	pan_gene_97122	Starch	Nodes_above_ear;Starch	0	0	0	0	0	0	0	0	1	0	0	0	0	0	0	0	0	0	0	0	0	0	0	0	0	0	1	private
pan_gene_15984	pan_gene_21750	Nodes_to_ear;Northern_Leaf_Blight;Starch	Starch	0	0	0	0	0	0	0	0	1	0	0	0	0	0	0	0	0	0	0	0	0	0	0	0	0	0	1	private
pan_gene_15985	pan_gene_5106	Starch	Fructose;Starch	0	0	0	0	0	0	0	0	1	0	0	0	0	0	0	0	0	0	0	0	0	0	0	0	0	0	1	private
pan_gene_15985	pan_gene_8408	Starch	Days_to_anthesis;Nodes_to_ear;Starch	0	0	0	0	0	0	0	0	1	0	0	0	0	0	0	0	0	0	0	0	1	0	0	0	0	0	2	dispensable
pan_gene_160	pan_gene_341	Starch	Starch	0	0	0	0	0	0	0	0	1	0	0	0	0	0	0	0	0	0	0	0	0	0	0	0	0	0	1	private
pan_gene_164	pan_gene_27736	Chlorophyll_B;Starch	Starch	0	0	0	0	0	0	0	0	1	0	0	0	0	0	0	0	0	0	0	0	0	0	0	0	0	0	1	private
pan_gene_164	pan_gene_68519	Chlorophyll_B;Starch	Nodes_to_ear;Starch	0	0	0	0	0	0	0	0	1	0	0	0	0	0	0	0	0	0	0	0	0	0	0	0	0	0	1	private
pan_gene_16607	pan_gene_5108	Average_internode_length_(above_ear);Nodes_per_plant;PCA_of_metabolites:_PC1;Starch	Starch	0	0	0	0	0	0	0	0	1	0	0	0	0	0	0	0	0	0	0	0	0	0	0	0	0	0	1	private
pan_gene_16608	pan_gene_31257	PCA_of_metabolites:_PC1;Starch	Ratio_of_ear_height_to_total_height;Starch	0	0	0	0	0	0	0	0	1	0	0	0	0	0	0	0	0	0	0	0	0	0	0	0	0	0	1	private
pan_gene_16608	pan_gene_32579	PCA_of_metabolites:_PC1;Starch	Ear_row_number;Nodes_per_plant;Starch;Total_amino_acids	0	0	0	0	0	0	0	0	1	0	0	0	0	0	0	0	0	0	0	0	0	0	0	0	0	0	1	private
pan_gene_16608	pan_gene_7121	PCA_of_metabolites:_PC1;Starch	Starch	0	0	0	0	0	0	0	0	1	0	0	0	0	0	0	0	0	0	0	0	0	0	0	0	0	0	1	private
pan_gene_18906	pan_gene_27996	Height_per_day_(until_flowering);PCA_of_metabolites:_PC2;Starch	Average_internode_length_(above_ear);Cob_diameter;Stalk_strength;Starch	0	0	0	0	0	0	0	0	1	0	0	0	0	0	0	0	0	0	0	0	0	0	0	0	0	0	1	private
pan_gene_19178	pan_gene_19334	Height_above_ear;Height_per_day_(until_flowering);Starch;Tassel_branch_number	Nitrate;Starch	0	0	0	0	0	0	0	0	1	0	0	0	0	0	0	0	0	0	0	0	0	0	0	0	0	0	1	private
pan_gene_21750	pan_gene_22827	Starch	Ear_row_number;Starch	0	0	0	0	0	0	0	0	1	0	0	0	0	0	0	0	0	0	0	0	0	0	0	0	0	0	1	private
pan_gene_22380	pan_gene_27827	Average_internode_length_(above_ear);Ear_row_number;PCA_of_metabolites:_PC2;Starch	Plant_height;Starch	0	0	0	0	0	0	0	0	1	0	0	0	0	0	0	0	0	0	0	0	0	0	0	0	0	0	1	private
pan_gene_22380	pan_gene_32697	Average_internode_length_(above_ear);Ear_row_number;PCA_of_metabolites:_PC2;Starch	Average_internode_length_(whole_plant);Days_to_anthesis;Ear_height;Southern_leaf_blight;Starch	0	0	0	0	0	0	0	0	1	0	0	0	0	0	0	0	0	0	0	0	0	1	0	0	0	0	2	dispensable
pan_gene_22380	pan_gene_5715	Average_internode_length_(above_ear);Ear_row_number;PCA_of_metabolites:_PC2;Starch	Ear_row_number;Fumarate;Starch	0	0	0	0	0	0	0	0	1	0	1	0	0	0	0	0	0	0	0	0	0	0	1	1	0	0	4	dispensable
pan_gene_22816	pan_gene_27736	Fructose;PCA_of_metabolites:_PC2;Starch	Starch	0	0	0	0	0	0	0	0	1	0	0	0	0	0	0	0	0	0	0	0	0	0	0	0	0	0	1	private
pan_gene_22816	pan_gene_4733	Fructose;PCA_of_metabolites:_PC2;Starch	100_Kernel_weight;Average_internode_length_(whole_plant);Starch	0	0	0	0	0	0	0	0	1	0	0	0	0	0	0	0	0	0	0	0	0	0	0	0	0	0	1	private
pan_gene_22816	pan_gene_5505	Fructose;PCA_of_metabolites:_PC2;Starch	Boxcox-transformed_leaf_angle;Photoperiod_Growing-degree_days_to_silk;Starch	0	0	0	0	0	0	0	0	1	0	0	0	0	0	0	0	0	0	0	0	0	1	0	0	0	0	2	dispensable
pan_gene_22827	pan_gene_7573	Ear_row_number;Starch	PCA_of_metabolites:_PC1;Starch	0	0	0	0	0	0	0	0	1	0	0	0	0	0	0	0	0	0	0	0	0	0	0	0	0	0	1	private
pan_gene_23439	pan_gene_27148	Starch	Starch;Tassel_length	0	0	0	0	0	0	0	0	1	0	0	0	0	0	0	0	0	0	0	0	0	0	0	0	0	0	1	private
pan_gene_23439	pan_gene_92	Starch	Starch	0	0	0	0	0	0	0	0	1	0	0	0	0	0	0	0	0	0	0	0	0	0	0	0	0	0	1	private
pan_gene_24828	pan_gene_3853	PCA_of_metabolites:_PC2;Starch	100_Kernel_weight;Average_internode_length_(below_ear);Starch;Tassel_length	0	0	0	0	0	0	0	0	1	0	0	0	0	0	0	0	0	0	0	0	0	1	0	0	0	0	2	dispensable
pan_gene_24937	pan_gene_27736	Starch;Sucrose	Starch	0	0	0	0	0	0	0	0	1	0	0	0	0	0	0	0	1	0	0	0	0	0	0	0	0	0	2	dispensable
pan_gene_24937	pan_gene_27961	Starch;Sucrose	Southern_leaf_blight;Starch	0	0	0	0	0	0	0	0	1	0	0	0	0	0	0	0	0	0	0	0	0	0	0	0	0	0	1	private
pan_gene_27139	pan_gene_32317	Starch	Starch	0	0	0	0	0	0	0	0	1	0	0	0	0	0	1	1	0	0	0	0	0	0	0	0	0	0	3	dispensable
pan_gene_27736	pan_gene_27961	Starch	Southern_leaf_blight;Starch	0	0	0	0	0	0	0	0	1	0	0	0	0	0	0	0	0	0	0	0	0	0	0	0	0	0	1	private
pan_gene_27736	pan_gene_30761	Starch	Leaf_length;Nodes_above_ear;PCA_of_metabolites:_PC2;Plant_height;Starch;Tassel_length	0	0	0	0	0	0	0	0	1	0	0	0	0	0	0	0	0	0	0	0	0	0	0	0	0	0	1	private
pan_gene_27736	pan_gene_31	Starch	Starch	0	0	0	0	0	0	0	0	1	0	0	0	0	0	0	0	0	0	0	0	0	0	0	0	0	0	1	private
pan_gene_27736	pan_gene_5220	Starch	100_Kernel_weight;Ratio_of_ear_height_to_total_height;Starch	0	0	0	0	0	0	0	0	1	0	0	0	0	0	0	0	1	0	0	0	0	0	0	0	0	0	2	dispensable
pan_gene_27736	pan_gene_68519	Starch	Nodes_to_ear;Starch	0	0	0	0	0	0	0	0	1	0	0	0	0	0	0	0	0	0	0	0	0	0	0	0	0	0	1	private
pan_gene_27736	pan_gene_9223	Starch	Average_internode_length_(below_ear);Average_internode_length_(whole_plant);Ear_height;Starch	0	0	0	0	0	0	0	0	1	0	0	0	0	0	0	0	0	0	0	0	0	0	0	0	0	0	1	private
pan_gene_27736	pan_gene_9416	Starch	Average_internode_length_(below_ear);Starch	0	0	0	0	0	0	0	0	1	0	0	0	0	0	0	0	0	0	0	0	0	0	0	0	0	0	1	private
pan_gene_27827	pan_gene_5342	Plant_height;Starch	100_Kernel_weight;Nodes_above_ear;Starch	0	0	0	0	0	0	0	0	1	0	0	0	0	0	0	0	0	0	0	0	0	0	0	0	0	0	1	private
pan_gene_27827	pan_gene_5715	Plant_height;Starch	Ear_row_number;Fumarate;Starch	0	0	0	0	0	0	0	0	1	0	0	0	0	0	0	0	0	1	0	0	0	0	0	0	0	0	2	dispensable
pan_gene_27947	pan_gene_9338	Days_to_silk;Nodes_per_plant;Nodes_to_ear;Starch	Starch	0	0	0	0	0	0	0	0	1	0	0	0	0	0	0	0	0	0	0	1	0	0	0	0	0	0	2	dispensable
pan_gene_30069	pan_gene_341	PCA_of_metabolites:_PC2;Southern_leaf_blight;Starch	Starch	0	0	0	0	0	0	0	0	1	0	0	0	0	0	0	0	0	0	0	0	0	0	0	0	0	0	1	private
pan_gene_30750	pan_gene_341	Average_internode_length_(whole_plant);Nodes_to_ear;Starch	Starch	0	0	0	0	0	0	0	0	1	0	0	0	0	0	0	0	0	0	0	0	0	0	0	0	0	0	1	private
pan_gene_30871	pan_gene_5128	Height_per_day_(until_flowering);Starch	Boxcox-transformed_leaf_angle;Chlorophyll_A;Chlorophyll_B;Glucose;Starch;Tassel_branch_number	0	0	0	0	0	0	0	0	1	1	0	0	0	0	0	0	0	0	0	0	0	0	0	0	0	0	2	dispensable
pan_gene_30871	pan_gene_5220	Height_per_day_(until_flowering);Starch	100_Kernel_weight;Ratio_of_ear_height_to_total_height;Starch	0	0	0	0	0	0	0	0	1	0	0	0	0	0	0	0	0	0	0	0	0	0	0	0	0	0	1	private
pan_gene_30871	pan_gene_5505	Height_per_day_(until_flowering);Starch	Boxcox-transformed_leaf_angle;Photoperiod_Growing-degree_days_to_silk;Starch	0	0	0	0	0	0	0	0	1	1	0	0	0	0	0	0	0	0	0	0	0	1	0	0	0	0	3	dispensable
pan_gene_31	pan_gene_3853	Starch	100_Kernel_weight;Average_internode_length_(below_ear);Starch;Tassel_length	0	0	0	0	0	0	0	0	1	0	0	0	0	0	0	0	0	0	0	0	0	0	0	0	0	0	1	private
pan_gene_31800	pan_gene_42468	Starch	Boxcox-transformed_leaf_angle;Height_above_ear;Starch;Total_amino_acids	0	0	0	0	0	0	0	0	1	0	0	0	0	0	0	0	0	0	0	0	0	0	0	0	0	0	1	private
pan_gene_32589	pan_gene_3914	Nodes_above_ear;Starch;Total_amino_acids	Nodes_per_plant;Starch	0	0	0	0	0	0	0	0	1	0	0	0	0	0	0	0	0	0	0	0	0	0	0	0	0	0	1	private
pan_gene_32692	pan_gene_42468	Boxcox-transformed_leaf_angle;Nodes_per_plant;Ratio_of_ear_height_to_total_height;Starch	Boxcox-transformed_leaf_angle;Height_above_ear;Starch;Total_amino_acids	0	0	0	0	0	0	0	0	1	0	0	0	0	0	0	0	0	0	0	0	0	0	0	0	0	0	1	private
pan_gene_32743	pan_gene_4790	Malate;Starch;Total_amino_acids	Ear_row_number;Starch	0	0	0	0	0	0	0	0	1	0	0	0	0	0	0	0	0	0	0	0	0	0	0	0	0	0	1	private
pan_gene_32744	pan_gene_7566	Chlorophyll_A;Nodes_above_ear;Starch;Total_amino_acids	Nodes_to_ear;Starch	0	0	0	0	0	0	0	0	1	0	0	0	0	0	0	0	0	0	0	0	0	0	0	0	0	0	1	private
pan_gene_32766	pan_gene_3853	Glutamate;Nodes_to_ear;Starch	100_Kernel_weight;Average_internode_length_(below_ear);Starch;Tassel_length	0	0	0	0	0	0	0	0	1	0	0	0	0	0	1	0	0	0	0	0	0	0	0	0	0	0	2	dispensable
pan_gene_32766	pan_gene_5220	Glutamate;Nodes_to_ear;Starch	100_Kernel_weight;Ratio_of_ear_height_to_total_height;Starch	0	0	0	0	0	0	0	0	1	0	0	0	0	0	0	1	0	0	0	0	0	0	0	0	0	0	2	dispensable
pan_gene_32766	pan_gene_93	Glutamate;Nodes_to_ear;Starch	Starch	0	0	0	0	0	0	0	0	0	0	0	1	0	0	0	0	0	1	0	0	0	0	0	0	0	0	2	dispensable
pan_gene_3853	pan_gene_5220	100_Kernel_weight;Average_internode_length_(below_ear);Starch;Tassel_length	100_Kernel_weight;Ratio_of_ear_height_to_total_height;Starch	0	0	0	0	0	0	0	0	1	0	0	0	0	0	0	0	0	0	0	0	0	0	0	0	0	0	1	private
pan_gene_3854	pan_gene_5698	Starch	Starch	0	0	0	0	0	0	0	0	1	1	1	0	0	0	0	0	0	1	0	1	0	1	0	0	0	0	6	dispensable
pan_gene_3854	pan_gene_5715	Starch	Ear_row_number;Fumarate;Starch	0	0	0	0	0	0	0	0	1	0	0	0	0	0	0	0	0	1	0	1	0	0	0	0	0	0	3	dispensable
pan_gene_4565	pan_gene_73850	Starch	Starch	0	0	0	0	0	0	0	0	1	0	0	0	0	0	0	0	0	0	0	0	0	0	0	0	0	0	1	private
pan_gene_4733	pan_gene_5220	100_Kernel_weight;Average_internode_length_(whole_plant);Starch	100_Kernel_weight;Ratio_of_ear_height_to_total_height;Starch	0	0	0	0	0	0	0	0	1	0	0	0	0	0	0	0	0	0	0	0	0	0	0	0	0	0	1	private
pan_gene_5128	pan_gene_6335	Boxcox-transformed_leaf_angle;Chlorophyll_A;Chlorophyll_B;Glucose;Starch;Tassel_branch_number	Starch	0	0	0	0	0	0	0	0	1	0	0	0	0	0	0	0	0	0	0	0	0	0	0	0	0	0	1	private
pan_gene_5128	pan_gene_7572	Boxcox-transformed_leaf_angle;Chlorophyll_A;Chlorophyll_B;Glucose;Starch;Tassel_branch_number	PCA_of_metabolites:_PC1;Starch	0	0	0	0	0	0	0	0	1	1	0	0	0	0	0	0	0	0	1	0	0	0	0	1	0	0	4	dispensable
pan_gene_5220	pan_gene_68519	100_Kernel_weight;Ratio_of_ear_height_to_total_height;Starch	Nodes_to_ear;Starch	0	0	0	0	0	0	0	0	1	0	0	0	0	0	0	0	0	0	0	0	0	0	0	0	0	0	1	private
pan_gene_5673	pan_gene_68519	Chlorophyll_A;Glucose;Starch	Nodes_to_ear;Starch	0	0	0	0	0	0	0	0	1	0	0	0	0	0	0	0	0	0	0	0	0	0	0	0	0	0	1	private
pan_gene_68519	pan_gene_70947	Nodes_to_ear;Starch	Starch	0	0	0	0	0	0	0	0	1	0	0	0	0	0	0	0	0	0	0	0	0	0	0	0	0	0	1	private
pan_gene_68519	pan_gene_9223	Nodes_to_ear;Starch	Average_internode_length_(below_ear);Average_internode_length_(whole_plant);Ear_height;Starch	0	0	0	0	0	0	0	0	1	0	0	0	0	0	0	0	0	0	0	0	0	0	0	0	0	0	1	private
pan_gene_9223	pan_gene_9416	Average_internode_length_(below_ear);Average_internode_length_(whole_plant);Ear_height;Starch	Average_internode_length_(below_ear);Starch	0	0	0	0	0	0	0	0	1	0	0	0	0	0	0	0	0	0	0	0	0	0	0	0	0	0	1	private
pan_gene_100	pan_gene_19004	Starch	Starch;Tassel_length	0	0	0	0	0	0	0	0	0	1	0	0	0	0	0	0	0	0	0	0	0	0	0	0	0	0	1	private
pan_gene_113	pan_gene_32704	Northern_Leaf_Blight;Starch	Days_to_anthesis;Ear_height;Nodes_per_plant;Nodes_to_ear;Starch	0	0	0	0	0	0	0	0	0	1	0	0	0	0	0	0	0	0	0	0	0	0	0	0	0	0	1	private
pan_gene_124	pan_gene_18362	Cob_diameter;Starch	Starch	0	0	0	0	0	0	0	0	0	1	0	0	0	0	0	0	0	0	0	0	0	0	0	0	0	0	1	private
pan_gene_124	pan_gene_22882	Cob_diameter;Starch	Height_above_ear;Starch	0	0	0	0	0	0	0	0	0	1	0	0	0	0	0	0	0	0	0	0	0	0	0	0	0	0	1	private
pan_gene_124	pan_gene_29511	Cob_diameter;Starch	Leaf_length;Leaf_width;Starch	0	0	0	0	0	0	0	0	0	1	0	0	0	0	0	0	0	0	0	0	0	0	0	0	0	0	1	private
pan_gene_13339	pan_gene_22658	Starch	Starch	0	0	0	0	0	0	0	0	0	1	0	0	0	0	0	0	0	0	0	0	0	0	0	0	0	0	1	private
pan_gene_13339	pan_gene_23679	Starch	Anthesis-silking_interval;Cob_diameter;Starch	0	0	0	0	0	0	0	0	0	1	0	0	0	0	0	0	0	0	0	0	0	0	0	0	0	0	1	private
pan_gene_13339	pan_gene_2658	Starch	Days_to_anthesis;Plant_height;Starch	0	0	0	0	0	0	0	0	0	1	0	0	0	0	0	0	0	0	0	0	0	0	0	0	0	0	1	private
pan_gene_13339	pan_gene_4790	Starch	Ear_row_number;Starch	0	0	0	0	0	0	0	0	0	1	0	0	0	0	0	0	0	0	0	0	0	0	0	0	0	0	1	private
pan_gene_13339	pan_gene_91	Starch	Starch	0	0	0	0	0	0	0	0	0	1	0	0	0	0	0	0	0	0	0	0	0	1	0	0	0	0	2	dispensable
pan_gene_13564	pan_gene_32579	Starch	Ear_row_number;Nodes_per_plant;Starch;Total_amino_acids	0	0	0	0	0	0	0	0	0	1	0	0	0	0	0	0	0	0	0	0	0	0	0	0	0	0	1	private
pan_gene_14248	pan_gene_15696	Boxcox-transformed_leaf_angle;Plant_height;Starch	Boxcox-transformed_leaf_angle;Leaf_length;Starch;Tassel_length	0	0	0	0	0	0	0	0	0	1	0	0	0	0	0	0	0	0	0	0	0	0	0	0	0	0	1	private
pan_gene_14248	pan_gene_22784	Boxcox-transformed_leaf_angle;Plant_height;Starch	Starch	0	0	0	0	0	0	0	0	0	1	0	0	0	0	0	0	0	0	0	0	0	0	0	0	0	0	1	private
pan_gene_14248	pan_gene_27961	Boxcox-transformed_leaf_angle;Plant_height;Starch	Southern_leaf_blight;Starch	0	0	0	0	0	0	0	0	0	1	0	0	0	0	0	0	0	0	0	0	0	0	0	0	0	0	1	private
pan_gene_14248	pan_gene_31946	Boxcox-transformed_leaf_angle;Plant_height;Starch	Nodes_per_plant;Starch	0	0	0	0	0	0	0	0	0	1	0	0	0	0	0	0	0	0	0	0	0	0	0	0	0	0	1	private
pan_gene_14248	pan_gene_32418	Boxcox-transformed_leaf_angle;Plant_height;Starch	Starch	0	0	0	0	0	0	0	0	0	1	0	0	0	0	0	0	0	0	0	0	0	0	0	0	0	0	1	private
pan_gene_14248	pan_gene_5106	Boxcox-transformed_leaf_angle;Plant_height;Starch	Fructose;Starch	0	0	0	0	0	0	0	0	0	1	0	0	0	0	0	0	1	0	0	0	0	0	0	0	0	0	2	dispensable
pan_gene_14248	pan_gene_8408	Boxcox-transformed_leaf_angle;Plant_height;Starch	Days_to_anthesis;Nodes_to_ear;Starch	0	0	0	0	0	0	0	0	0	1	0	0	0	0	0	0	0	0	0	0	0	0	0	0	0	0	1	private
pan_gene_15536	pan_gene_32680	Starch	PCA_of_metabolites:_PC2;Starch	0	0	0	0	0	0	0	0	0	1	0	0	0	0	0	0	0	0	0	0	0	0	0	0	0	0	1	private
pan_gene_15612	pan_gene_9321	Starch	Southern_leaf_blight;Starch	0	0	0	0	0	0	0	0	0	1	0	0	0	0	0	0	1	0	0	1	0	0	0	0	0	0	3	dispensable
pan_gene_15620	pan_gene_7572	Ear_row_number;Starch	PCA_of_metabolites:_PC1;Starch	0	0	0	0	0	0	0	0	0	1	1	0	0	0	0	0	0	0	0	0	0	0	0	0	0	0	2	dispensable
pan_gene_15696	pan_gene_32680	Boxcox-transformed_leaf_angle;Leaf_length;Starch;Tassel_length	PCA_of_metabolites:_PC2;Starch	0	0	0	0	0	0	0	0	0	1	0	0	0	0	0	0	0	0	0	0	1	0	0	0	0	0	2	dispensable
pan_gene_15728	pan_gene_24828	Starch	PCA_of_metabolites:_PC2;Starch	0	0	0	0	0	0	0	0	0	1	0	0	0	0	0	0	0	0	0	0	0	0	0	0	0	0	1	private
pan_gene_15728	pan_gene_30871	Starch	Height_per_day_(until_flowering);Starch	0	0	0	0	0	0	0	0	0	1	0	0	0	0	0	0	0	0	0	0	0	0	0	0	0	0	1	private
pan_gene_15984	pan_gene_21927	Nodes_to_ear;Northern_Leaf_Blight;Starch	Starch	0	0	0	0	0	0	0	0	0	1	0	0	0	0	0	0	0	0	0	0	0	0	0	0	0	0	1	private
pan_gene_15984	pan_gene_714	Nodes_to_ear;Northern_Leaf_Blight;Starch	Starch	0	0	0	0	0	0	0	0	0	1	0	0	0	0	0	0	0	0	0	0	0	0	0	0	0	0	1	private
pan_gene_163	pan_gene_27149	Starch	Starch;Tassel_length	0	0	0	0	0	0	0	0	0	1	0	0	0	0	0	0	0	0	0	0	0	0	0	0	0	0	1	private
pan_gene_163	pan_gene_27702	Starch	Height_above_ear;PCA_of_metabolites:_PC2;Plant_height;Stalk_strength;Starch	0	0	0	0	0	0	0	0	0	1	0	0	0	0	0	0	0	0	0	0	0	0	0	0	0	0	1	private
pan_gene_164	pan_gene_5128	Chlorophyll_B;Starch	Boxcox-transformed_leaf_angle;Chlorophyll_A;Chlorophyll_B;Glucose;Starch;Tassel_branch_number	0	0	0	0	0	0	0	0	0	1	0	0	0	0	0	0	0	0	0	0	0	0	0	1	0	0	2	dispensable
pan_gene_165	pan_gene_32673	Average_internode_length_(above_ear);Nodes_per_plant;Starch	Starch	0	0	0	0	0	0	0	0	0	0	0	0	0	0	0	0	0	1	0	0	0	0	0	0	0	0	1	private
pan_gene_16607	pan_gene_19004	Average_internode_length_(above_ear);Nodes_per_plant;PCA_of_metabolites:_PC1;Starch	Starch;Tassel_length	0	0	0	0	0	0	0	0	0	1	0	0	0	0	0	0	0	0	0	0	0	0	0	0	0	0	1	private
pan_gene_16607	pan_gene_24937	Average_internode_length_(above_ear);Nodes_per_plant;PCA_of_metabolites:_PC1;Starch	Starch;Sucrose	0	0	0	0	0	0	0	0	0	1	0	0	0	0	0	0	0	0	0	0	0	0	0	0	0	0	1	private
pan_gene_16607	pan_gene_27996	Average_internode_length_(above_ear);Nodes_per_plant;PCA_of_metabolites:_PC1;Starch	Average_internode_length_(above_ear);Cob_diameter;Stalk_strength;Starch	0	0	0	0	0	0	0	0	0	1	0	0	0	0	0	0	0	0	0	0	0	0	0	0	0	0	1	private
pan_gene_16608	pan_gene_27996	PCA_of_metabolites:_PC1;Starch	Average_internode_length_(above_ear);Cob_diameter;Stalk_strength;Starch	0	0	0	0	0	0	0	0	0	1	0	0	0	0	0	0	0	0	0	0	0	0	0	0	0	0	1	private
pan_gene_16608	pan_gene_341	PCA_of_metabolites:_PC1;Starch	Starch	0	0	0	0	0	0	0	0	0	1	0	0	0	0	0	0	0	0	0	0	0	0	0	0	0	0	1	private
pan_gene_181	pan_gene_30961	Cob_diameter;Nodes_per_plant;Nodes_to_ear;Plant_height;Starch	Anthesis-silking_interval;Starch	0	0	0	0	0	0	0	0	0	0	0	0	0	0	0	0	0	0	0	0	0	1	0	0	0	0	1	private
pan_gene_181	pan_gene_91	Cob_diameter;Nodes_per_plant;Nodes_to_ear;Plant_height;Starch	Starch	0	0	0	0	0	0	0	0	0	0	0	0	0	0	0	0	0	0	0	0	0	1	0	0	0	0	1	private
pan_gene_18238	pan_gene_19004	Nitrate;Starch	Starch;Tassel_length	0	0	0	0	0	0	0	0	0	1	0	0	0	0	0	0	0	0	0	0	0	0	0	0	0	0	1	private
pan_gene_18238	pan_gene_27996	Nitrate;Starch	Average_internode_length_(above_ear);Cob_diameter;Stalk_strength;Starch	0	0	0	0	0	0	0	0	0	1	0	0	0	0	0	0	0	0	0	0	0	0	0	1	0	0	2	dispensable
pan_gene_18730	pan_gene_3857	Average_internode_length_(above_ear);Average_internode_length_(below_ear);Average_internode_length_(whole_plant);Days_to_anthesis;Ear_height;Height_per_day_(until_flowering);Plant_height;Starch	Stalk_strength;Starch	0	0	0	0	0	0	0	0	0	0	0	0	1	0	0	0	0	0	0	0	0	0	0	0	0	0	1	private
pan_gene_18730	pan_gene_7566	Average_internode_length_(above_ear);Average_internode_length_(below_ear);Average_internode_length_(whole_plant);Days_to_anthesis;Ear_height;Height_per_day_(until_flowering);Plant_height;Starch	Nodes_to_ear;Starch	0	0	0	0	0	0	0	0	0	1	0	0	0	0	0	0	0	0	0	0	0	0	0	0	0	0	1	private
pan_gene_19004	pan_gene_24937	Starch;Tassel_length	Starch;Sucrose	0	0	0	0	0	0	0	0	0	1	0	0	0	0	0	0	0	0	0	0	0	0	0	0	0	0	1	private
pan_gene_19300	pan_gene_24481	Days_to_anthesis;Fructose;PCA_of_metabolites:_PC1;PCA_of_metabolites:_PC2;Starch;Total_amino_acids	Average_internode_length_(below_ear);Starch	0	0	0	0	0	0	0	0	0	1	0	0	0	0	0	0	0	0	0	0	0	0	0	0	0	0	1	private
pan_gene_22827	pan_gene_42468	Ear_row_number;Starch	Boxcox-transformed_leaf_angle;Height_above_ear;Starch;Total_amino_acids	0	0	0	0	0	0	0	0	0	1	0	0	0	0	0	0	0	0	0	0	0	0	0	0	0	0	1	private
pan_gene_22837	pan_gene_9731	Fructose;Height_above_ear;Starch	Photoperiod_growing-degree_days_to_anthesis;Starch	0	0	0	0	0	0	0	0	0	1	0	0	0	0	0	0	0	0	0	0	0	0	0	0	0	0	1	private
pan_gene_22882	pan_gene_29511	Height_above_ear;Starch	Leaf_length;Leaf_width;Starch	0	0	0	0	0	0	0	0	0	1	0	0	0	0	0	0	0	0	0	0	0	0	0	0	0	0	1	private
pan_gene_23531	pan_gene_27149	Nodes_to_ear;Starch	Starch;Tassel_length	0	0	0	0	0	0	0	0	0	1	0	0	0	0	0	0	0	0	0	0	0	0	0	0	0	0	1	private
pan_gene_23531	pan_gene_27702	Nodes_to_ear;Starch	Height_above_ear;PCA_of_metabolites:_PC2;Plant_height;Stalk_strength;Starch	0	0	0	0	0	0	0	0	0	1	0	0	0	0	0	0	0	0	0	0	0	0	0	0	0	0	1	private
pan_gene_23531	pan_gene_6335	Nodes_to_ear;Starch	Starch	0	0	0	0	0	0	0	0	0	1	0	0	0	0	0	0	0	0	0	0	0	0	0	0	0	0	1	private
pan_gene_23531	pan_gene_9404	Nodes_to_ear;Starch	Boxcox-transformed_leaf_angle;PCA_of_metabolites:_PC2;Starch	0	0	0	0	0	0	0	0	0	1	0	0	0	0	0	0	0	0	0	0	0	0	0	0	0	0	1	private
pan_gene_23679	pan_gene_2658	Anthesis-silking_interval;Cob_diameter;Starch	Days_to_anthesis;Plant_height;Starch	0	0	0	0	0	0	0	0	0	1	0	1	0	0	0	0	0	0	0	0	1	0	1	0	0	0	4	dispensable
pan_gene_23679	pan_gene_30961	Anthesis-silking_interval;Cob_diameter;Starch	Anthesis-silking_interval;Starch	0	0	0	0	0	0	0	0	0	0	0	1	0	0	0	0	0	0	0	0	0	0	0	0	0	1	2	dispensable
pan_gene_24939	pan_gene_2658	Starch	Days_to_anthesis;Plant_height;Starch	0	0	0	0	0	0	0	0	0	1	0	0	0	0	0	0	0	0	0	1	0	0	0	0	0	0	2	dispensable
pan_gene_27149	pan_gene_27702	Starch;Tassel_length	Height_above_ear;PCA_of_metabolites:_PC2;Plant_height;Stalk_strength;Starch	0	0	0	0	0	0	0	0	0	1	0	0	0	0	0	0	0	0	0	0	0	0	0	0	0	0	1	private
pan_gene_27149	pan_gene_4733	Starch;Tassel_length	100_Kernel_weight;Average_internode_length_(whole_plant);Starch	0	0	0	0	0	0	0	0	0	1	0	0	0	0	0	0	0	1	0	0	0	0	0	0	0	0	2	dispensable
pan_gene_27149	pan_gene_6335	Starch;Tassel_length	Starch	0	0	0	0	0	0	0	0	0	1	0	0	0	0	0	0	0	0	0	0	0	0	0	0	0	0	1	private
pan_gene_27149	pan_gene_9404	Starch;Tassel_length	Boxcox-transformed_leaf_angle;PCA_of_metabolites:_PC2;Starch	0	0	0	0	0	0	0	0	0	1	0	0	0	0	0	0	0	0	0	0	0	0	0	0	0	0	1	private
pan_gene_27702	pan_gene_32743	Height_above_ear;PCA_of_metabolites:_PC2;Plant_height;Stalk_strength;Starch	Malate;Starch;Total_amino_acids	0	0	0	0	0	0	0	0	0	0	0	0	0	0	0	0	0	0	0	0	0	0	0	0	0	1	1	private
pan_gene_27702	pan_gene_4733	Height_above_ear;PCA_of_metabolites:_PC2;Plant_height;Stalk_strength;Starch	100_Kernel_weight;Average_internode_length_(whole_plant);Starch	0	0	0	0	0	0	0	0	0	1	0	0	0	0	0	0	0	0	0	0	0	0	0	1	0	0	2	dispensable
pan_gene_27702	pan_gene_6335	Height_above_ear;PCA_of_metabolites:_PC2;Plant_height;Stalk_strength;Starch	Starch	0	0	0	0	0	0	0	0	0	1	0	0	0	0	0	0	0	0	0	0	0	0	0	0	0	0	1	private
pan_gene_29511	pan_gene_9731	Leaf_length;Leaf_width;Starch	Photoperiod_growing-degree_days_to_anthesis;Starch	0	0	0	0	0	0	0	0	0	1	0	0	0	0	0	0	0	0	0	0	0	0	0	0	0	0	1	private
pan_gene_30961	pan_gene_4790	Anthesis-silking_interval;Starch	Ear_row_number;Starch	0	0	0	0	0	0	0	0	0	0	0	0	0	0	0	0	0	0	0	0	0	0	0	0	0	1	1	private
pan_gene_31	pan_gene_5505	Starch	Boxcox-transformed_leaf_angle;Photoperiod_Growing-degree_days_to_silk;Starch	0	0	0	0	0	0	0	0	0	1	0	0	0	0	0	0	0	0	0	0	0	0	0	0	0	0	1	private
pan_gene_31257	pan_gene_32680	Ratio_of_ear_height_to_total_height;Starch	PCA_of_metabolites:_PC2;Starch	0	0	0	0	0	0	0	0	0	1	0	0	0	0	0	0	0	0	0	0	1	0	0	0	0	0	2	dispensable
pan_gene_32418	pan_gene_32744	Starch	Chlorophyll_A;Nodes_above_ear;Starch;Total_amino_acids	0	0	0	0	0	0	0	0	0	0	0	0	0	0	0	1	0	0	0	0	0	0	0	0	0	0	1	private
pan_gene_32579	pan_gene_5106	Ear_row_number;Nodes_per_plant;Starch;Total_amino_acids	Fructose;Starch	0	0	0	0	0	0	0	0	0	1	0	0	0	0	0	0	0	0	0	0	0	0	0	0	0	0	1	private
pan_gene_32675	pan_gene_4790	PCA_of_metabolites:_PC2;Ratio_of_ear_height_to_total_height;Starch	Ear_row_number;Starch	0	0	0	0	0	0	0	0	0	1	0	0	0	0	0	0	0	0	0	0	0	0	0	0	0	0	1	private
pan_gene_32680	pan_gene_5106	PCA_of_metabolites:_PC2;Starch	Fructose;Starch	0	0	0	0	0	0	0	0	0	1	0	0	0	0	0	0	0	0	0	0	0	0	0	0	0	0	1	private
pan_gene_32680	pan_gene_9404	PCA_of_metabolites:_PC2;Starch	Boxcox-transformed_leaf_angle;PCA_of_metabolites:_PC2;Starch	0	0	0	0	0	0	0	0	0	1	0	0	0	0	0	0	0	0	0	0	0	0	0	0	0	0	1	private
pan_gene_32704	pan_gene_9223	Days_to_anthesis;Ear_height;Nodes_per_plant;Nodes_to_ear;Starch	Average_internode_length_(below_ear);Average_internode_length_(whole_plant);Ear_height;Starch	0	0	0	0	0	0	0	0	0	1	0	0	0	0	0	0	0	0	0	0	0	0	0	0	0	0	1	private
pan_gene_32743	pan_gene_4733	Malate;Starch;Total_amino_acids	100_Kernel_weight;Average_internode_length_(whole_plant);Starch	0	0	0	0	0	0	0	0	0	0	0	0	0	0	0	0	0	0	0	0	0	0	0	0	0	1	1	private
pan_gene_4733	pan_gene_6335	100_Kernel_weight;Average_internode_length_(whole_plant);Starch	Starch	0	0	0	0	0	0	0	0	0	1	1	0	1	0	0	0	0	0	0	0	1	0	0	0	0	1	5	dispensable
pan_gene_4790	pan_gene_91	Ear_row_number;Starch	Starch	0	0	0	0	0	0	0	0	0	1	1	1	0	0	0	0	0	1	0	0	0	0	0	0	0	1	5	dispensable
pan_gene_5071	pan_gene_91	Starch	Starch	0	0	0	0	0	0	0	0	0	1	0	0	0	0	0	0	0	0	0	0	0	0	0	0	0	0	1	private
pan_gene_5106	pan_gene_9404	Fructose;Starch	Boxcox-transformed_leaf_angle;PCA_of_metabolites:_PC2;Starch	0	0	0	0	0	0	0	0	0	1	0	0	0	0	0	0	0	0	0	0	0	0	0	0	0	0	1	private
pan_gene_100	pan_gene_5220	Starch	100_Kernel_weight;Ratio_of_ear_height_to_total_height;Starch	0	0	0	0	0	0	0	0	0	0	1	0	0	0	0	0	0	0	0	0	0	1	0	0	0	0	2	dispensable
pan_gene_110	pan_gene_26383	Average_internode_length_(above_ear);Starch	Starch	0	0	0	0	0	0	0	0	0	0	1	0	0	0	0	0	0	0	0	0	0	0	0	0	0	0	1	private
pan_gene_15656	pan_gene_32672	Starch	Starch	0	0	0	0	0	0	0	0	0	0	1	0	0	0	0	0	0	0	0	0	0	0	0	0	0	0	1	private
pan_gene_16008	pan_gene_32766	Days_to_anthesis;Starch	Glutamate;Nodes_to_ear;Starch	0	0	0	0	0	0	0	0	0	0	1	0	0	0	0	0	0	0	0	0	0	0	0	0	0	0	1	private
pan_gene_19004	pan_gene_27749	Starch;Tassel_length	Average_internode_length_(below_ear);Boxcox-transformed_leaf_angle;Ratio_of_ear_height_to_total_height;Starch	0	0	0	0	0	0	0	0	0	0	1	0	0	0	0	0	0	0	0	0	0	0	0	0	0	0	1	private
pan_gene_21927	pan_gene_22882	Starch	Height_above_ear;Starch	0	0	0	0	0	0	0	0	0	0	1	0	0	0	0	0	0	0	0	0	0	0	0	0	0	0	1	private
pan_gene_24937	pan_gene_31946	Starch;Sucrose	Nodes_per_plant;Starch	0	0	0	0	0	0	0	0	0	0	1	0	0	0	0	0	0	0	1	0	1	0	0	0	0	0	3	dispensable
pan_gene_27996	pan_gene_30871	Average_internode_length_(above_ear);Cob_diameter;Stalk_strength;Starch	Height_per_day_(until_flowering);Starch	0	0	0	0	0	0	0	0	0	0	1	0	0	0	0	0	0	0	0	0	0	0	0	1	0	0	2	dispensable
pan_gene_3914	pan_gene_5071	Nodes_per_plant;Starch	Starch	0	0	0	0	0	0	0	0	0	0	1	0	0	0	0	1	0	0	0	0	0	0	1	0	0	0	3	dispensable
pan_gene_7567	pan_gene_8955	PCA_of_metabolites:_PC1;Starch	Starch	0	0	0	0	0	0	0	0	0	0	1	0	0	0	0	0	0	0	0	0	0	0	0	0	0	0	1	private
pan_gene_7572	pan_gene_9100	PCA_of_metabolites:_PC1;Starch	Starch;Sucrose	0	0	0	0	0	0	0	0	0	0	1	0	0	0	0	0	0	0	0	0	0	0	0	0	0	0	1	private
pan_gene_113	pan_gene_15984	Northern_Leaf_Blight;Starch	Nodes_to_ear;Northern_Leaf_Blight;Starch	0	0	0	0	0	0	0	0	0	0	0	1	0	0	0	0	0	0	0	0	0	0	0	0	0	0	1	private
pan_gene_113	pan_gene_9404	Northern_Leaf_Blight;Starch	Boxcox-transformed_leaf_angle;PCA_of_metabolites:_PC2;Starch	0	0	0	0	0	0	0	0	0	0	0	0	0	0	0	0	0	0	0	0	1	0	0	0	0	0	1	private
pan_gene_1172	pan_gene_2608	Southern_leaf_blight;Starch	Nodes_per_plant;Northern_Leaf_Blight;Starch	0	0	0	0	0	0	0	0	0	0	0	1	0	0	0	0	0	0	0	1	0	0	0	0	0	0	2	dispensable
pan_gene_15616	pan_gene_15664	Average_internode_length_(above_ear);Starch	PCA_of_metabolites:_PC2;Starch	0	0	0	0	0	0	0	0	0	0	0	1	0	0	0	0	0	0	0	0	0	0	0	0	0	0	1	private
pan_gene_15656	pan_gene_27996	Starch	Average_internode_length_(above_ear);Cob_diameter;Stalk_strength;Starch	0	0	0	0	0	0	0	0	0	0	0	1	0	0	0	0	0	0	0	0	0	0	0	0	0	0	1	private
pan_gene_15657	pan_gene_91	Starch	Starch	0	0	0	0	0	0	0	0	0	0	0	1	0	0	0	0	0	0	0	0	0	0	0	0	0	0	1	private
pan_gene_15669	pan_gene_93	Leaf_length;Starch	Starch	0	0	0	0	0	0	0	0	0	0	0	1	1	0	1	0	0	0	0	0	1	0	0	0	0	0	4	dispensable
pan_gene_15707	pan_gene_32579	Starch	Ear_row_number;Nodes_per_plant;Starch;Total_amino_acids	0	0	0	0	0	0	0	0	0	0	0	1	0	0	0	1	0	0	0	0	0	0	0	0	0	0	2	dispensable
pan_gene_15728	pan_gene_18730	Starch	Average_internode_length_(above_ear);Average_internode_length_(below_ear);Average_internode_length_(whole_plant);Days_to_anthesis;Ear_height;Height_per_day_(until_flowering);Plant_height;Starch	0	0	0	0	0	0	0	0	0	0	0	1	0	0	0	0	0	0	0	0	0	0	0	0	0	0	1	private
pan_gene_15897	pan_gene_19334	Starch	Nitrate;Starch	0	0	0	0	0	0	0	0	0	0	0	1	0	0	0	0	0	0	0	0	0	0	0	0	0	0	1	private
pan_gene_15897	pan_gene_5676	Starch	Ear_row_number;Plant_height;Starch	0	0	0	0	0	0	0	0	0	0	0	1	0	0	0	0	0	0	0	0	0	0	0	0	0	0	1	private
pan_gene_18238	pan_gene_32579	Nitrate;Starch	Ear_row_number;Nodes_per_plant;Starch;Total_amino_acids	0	0	0	0	0	0	0	0	0	0	0	1	0	0	0	0	0	0	0	0	0	0	0	0	0	0	1	private
pan_gene_19178	pan_gene_27148	Height_above_ear;Height_per_day_(until_flowering);Starch;Tassel_branch_number	Starch;Tassel_length	0	0	0	0	0	0	0	0	0	0	0	0	0	0	0	0	0	0	1	0	0	0	0	0	0	0	1	private
pan_gene_19334	pan_gene_201	Nitrate;Starch	Boxcox-transformed_leaf_angle;Height_per_day_(until_flowering);Starch	0	0	0	0	0	0	0	0	0	0	0	1	0	0	0	0	0	0	0	0	0	0	0	0	0	0	1	private
pan_gene_19334	pan_gene_4790	Nitrate;Starch	Ear_row_number;Starch	0	0	0	0	0	0	0	0	0	0	0	1	0	0	0	0	0	0	0	0	0	0	0	0	0	0	1	private
pan_gene_19337	pan_gene_7567	PCA_of_metabolites:_PC2;Starch	PCA_of_metabolites:_PC1;Starch	0	0	0	0	0	0	0	0	0	0	0	1	0	0	0	0	0	0	0	0	0	0	0	0	0	0	1	private
pan_gene_21925	pan_gene_2608	Leaf_length;Nodes_per_plant;Starch	Nodes_per_plant;Northern_Leaf_Blight;Starch	0	0	0	0	0	0	0	0	0	0	0	1	0	0	0	0	0	0	0	0	0	0	0	0	0	0	1	private
pan_gene_22784	pan_gene_73850	Starch	Starch	0	0	0	0	0	0	0	0	0	0	0	1	0	0	0	1	0	0	0	0	0	0	0	0	0	0	2	dispensable
pan_gene_22816	pan_gene_30761	Fructose;PCA_of_metabolites:_PC2;Starch	Leaf_length;Nodes_above_ear;PCA_of_metabolites:_PC2;Plant_height;Starch;Tassel_length	0	0	0	0	0	0	0	0	0	0	0	0	1	0	1	0	1	0	1	1	1	1	0	0	0	0	7	dispensable
pan_gene_23439	pan_gene_9321	Starch	Southern_leaf_blight;Starch	0	0	0	0	0	0	0	0	0	0	0	1	0	0	0	0	0	0	0	0	0	0	0	0	0	0	1	private
pan_gene_23531	pan_gene_7121	Nodes_to_ear;Starch	Starch	0	0	0	0	0	0	0	0	0	0	0	1	0	0	0	0	0	0	0	0	1	0	0	0	0	0	2	dispensable
pan_gene_2658	pan_gene_65046	Days_to_anthesis;Plant_height;Starch	Starch;Tassel_length	0	0	0	0	0	0	0	0	0	0	0	1	0	0	0	0	0	0	0	0	0	0	0	0	0	0	1	private
pan_gene_31946	pan_gene_73850	Nodes_per_plant;Starch	Starch	0	0	0	0	0	0	0	0	0	0	0	1	0	0	0	1	0	0	0	0	0	0	0	0	0	0	2	dispensable
pan_gene_32579	pan_gene_73850	Ear_row_number;Nodes_per_plant;Starch;Total_amino_acids	Starch	0	0	0	0	0	0	0	0	0	0	0	1	0	0	0	1	0	0	0	0	0	0	0	0	0	0	2	dispensable
pan_gene_32694	pan_gene_5715	Average_internode_length_(whole_plant);Nodes_per_plant;PCA_of_metabolites:_PC2;Ratio_of_ear_height_to_total_height;Starch	Ear_row_number;Fumarate;Starch	0	0	0	0	0	0	0	0	0	0	0	1	0	0	1	0	0	0	0	0	0	0	0	1	0	0	3	dispensable
pan_gene_340	pan_gene_7763	Starch;Tassel_length	Cob_diameter;Starch	0	0	0	0	0	0	0	0	0	0	0	1	0	0	0	0	0	0	0	0	0	0	0	1	0	0	2	dispensable
pan_gene_3757	pan_gene_73850	Starch	Starch	0	0	0	0	0	0	0	0	0	0	0	1	0	0	0	1	0	0	0	0	0	0	0	0	0	0	2	dispensable
pan_gene_4733	pan_gene_9223	100_Kernel_weight;Average_internode_length_(whole_plant);Starch	Average_internode_length_(below_ear);Average_internode_length_(whole_plant);Ear_height;Starch	0	0	0	0	0	0	0	0	0	0	0	1	0	0	0	0	0	0	0	0	0	0	0	0	0	0	1	private
pan_gene_5071	pan_gene_65046	Starch	Starch;Tassel_length	0	0	0	0	0	0	0	0	0	0	0	1	0	0	0	0	0	0	0	0	0	0	0	0	0	0	1	private
pan_gene_5103	pan_gene_9380	Cob_diameter;Fructose;PCA_of_metabolites:_PC2;Starch;Tassel_branch_number	Ear_height;Nodes_per_plant;Nodes_to_ear;Starch	0	0	0	0	0	0	0	0	0	0	0	1	0	0	0	0	0	0	0	0	0	0	0	0	0	0	1	private
pan_gene_70947	pan_gene_7599	Starch	Ear_height;Northern_Leaf_Blight;Stalk_strength;Starch	0	0	0	0	0	0	0	0	0	0	0	1	0	0	0	0	0	0	0	0	0	1	1	1	0	1	5	dispensable
pan_gene_9223	pan_gene_9404	Average_internode_length_(below_ear);Average_internode_length_(whole_plant);Ear_height;Starch	Boxcox-transformed_leaf_angle;PCA_of_metabolites:_PC2;Starch	0	0	0	0	0	0	0	0	0	0	0	0	0	0	0	1	0	0	0	0	0	0	0	0	0	0	1	private
pan_gene_102343	pan_gene_113	Starch	Northern_Leaf_Blight;Starch	0	0	0	0	0	0	0	0	0	0	0	0	1	0	0	0	0	0	0	0	0	0	0	0	0	0	1	private
pan_gene_1186	pan_gene_32623	Chlorophyll_B;PCA_of_metabolites:_PC2;Starch;Tassel_branch_number;Tassel_length	Starch	0	0	0	0	0	0	0	0	0	0	0	0	1	0	0	0	0	0	0	0	0	0	0	0	0	0	1	private
pan_gene_1276	pan_gene_4621	Starch	Nodes_above_ear;Starch	0	0	0	0	0	0	0	0	0	0	0	0	1	0	0	0	0	0	0	0	0	0	0	0	0	0	1	private
pan_gene_15536	pan_gene_3757	Starch	Starch	0	0	0	0	0	0	0	0	0	0	0	0	1	0	0	1	0	0	0	0	0	0	0	0	0	0	2	dispensable
pan_gene_15696	pan_gene_18238	Boxcox-transformed_leaf_angle;Leaf_length;Starch;Tassel_length	Nitrate;Starch	0	0	0	0	0	0	0	0	0	0	0	0	1	1	0	0	0	0	0	0	0	0	0	0	0	0	2	dispensable
pan_gene_15727	pan_gene_4565	Nitrate;Starch	Starch	0	0	0	0	0	0	0	0	0	0	0	0	1	0	0	0	0	0	0	0	0	1	0	0	0	0	2	dispensable
pan_gene_16653	pan_gene_48593	Starch	Starch	0	0	0	0	0	0	0	0	0	0	0	0	1	0	0	0	0	0	0	0	0	0	0	0	0	0	1	private
pan_gene_18906	pan_gene_24424	Height_per_day_(until_flowering);PCA_of_metabolites:_PC2;Starch	Days_to_silk;Starch	0	0	0	0	0	0	0	0	0	0	0	0	1	0	0	0	0	0	0	0	0	0	0	0	0	0	1	private
pan_gene_22658	pan_gene_9235	Starch	PCA_of_metabolites:_PC2;Starch	0	0	0	0	0	0	0	0	0	0	0	0	1	0	0	0	0	0	0	0	0	0	0	0	0	0	1	private
pan_gene_23611	pan_gene_9351	Starch	Nodes_to_ear;Starch;Tassel_length	0	0	0	0	0	0	0	0	0	0	0	0	1	0	0	0	0	0	0	0	0	0	0	0	0	0	1	private
pan_gene_26383	pan_gene_30069	Starch	PCA_of_metabolites:_PC2;Southern_leaf_blight;Starch	0	0	0	0	0	0	0	0	0	0	0	0	1	0	0	0	0	0	0	0	0	0	0	0	0	0	1	private
pan_gene_27149	pan_gene_32680	Starch;Tassel_length	PCA_of_metabolites:_PC2;Starch	0	0	0	0	0	0	0	0	0	0	0	0	1	0	0	0	0	0	0	0	0	0	0	0	0	0	1	private
pan_gene_27961	pan_gene_9223	Southern_leaf_blight;Starch	Average_internode_length_(below_ear);Average_internode_length_(whole_plant);Ear_height;Starch	0	0	0	0	0	0	0	0	0	0	0	0	1	0	0	0	0	0	0	0	0	0	0	0	0	0	1	private
pan_gene_31257	pan_gene_3757	Ratio_of_ear_height_to_total_height;Starch	Starch	0	0	0	0	0	0	0	0	0	0	0	0	1	0	0	1	0	0	0	0	0	0	0	0	0	0	2	dispensable
pan_gene_3853	pan_gene_5693	100_Kernel_weight;Average_internode_length_(below_ear);Starch;Tassel_length	Ear_row_number;Nodes_above_ear;Starch;Sucrose	0	0	0	0	0	0	0	0	0	0	0	0	1	0	0	0	0	0	0	0	0	0	0	0	0	0	1	private
pan_gene_4733	pan_gene_7763	100_Kernel_weight;Average_internode_length_(whole_plant);Starch	Cob_diameter;Starch	0	0	0	0	0	0	0	0	0	0	0	0	1	0	0	0	0	0	0	0	1	0	1	0	0	0	3	dispensable
pan_gene_4734	pan_gene_5303	100_Kernel_weight;Starch	Boxcox-transformed_leaf_angle;Glucose;Nodes_above_ear;Starch	0	0	0	0	0	0	0	0	0	0	0	0	1	0	0	0	0	0	0	0	0	0	0	0	0	0	1	private
pan_gene_9380	pan_gene_97793	Ear_height;Nodes_per_plant;Nodes_to_ear;Starch	Starch	0	0	0	0	0	0	0	0	0	0	0	0	1	0	0	0	0	0	0	0	0	0	0	0	0	0	1	private
pan_gene_100	pan_gene_102343	Starch	Starch	0	0	0	0	0	0	0	0	0	0	0	0	0	1	1	0	0	0	1	1	0	0	0	0	0	0	4	dispensable
pan_gene_102343	pan_gene_16608	Starch	PCA_of_metabolites:_PC1;Starch	0	0	0	0	0	0	0	0	0	0	0	0	0	1	1	0	0	1	0	0	0	0	0	1	0	0	4	dispensable
pan_gene_102343	pan_gene_31946	Starch	Nodes_per_plant;Starch	0	0	0	0	0	0	0	0	0	0	0	0	0	1	0	0	0	0	1	0	0	0	0	1	0	0	3	dispensable
pan_gene_13339	pan_gene_16607	Starch	Average_internode_length_(above_ear);Nodes_per_plant;PCA_of_metabolites:_PC1;Starch	0	0	0	0	0	0	0	0	0	0	0	0	0	1	0	0	0	0	0	0	0	0	0	0	0	0	1	private
pan_gene_13564	pan_gene_27961	Starch	Southern_leaf_blight;Starch	0	0	0	0	0	0	0	0	0	0	0	0	0	1	0	0	0	0	0	0	0	0	0	0	0	0	1	private
pan_gene_15656	pan_gene_2658	Starch	Days_to_anthesis;Plant_height;Starch	0	0	0	0	0	0	0	0	0	0	0	0	0	1	0	0	0	0	0	0	0	0	0	0	0	0	1	private
pan_gene_15664	pan_gene_18238	PCA_of_metabolites:_PC2;Starch	Nitrate;Starch	0	0	0	0	0	0	0	0	0	0	0	0	0	1	0	0	0	0	0	0	0	0	0	0	0	0	1	private
pan_gene_159	pan_gene_98101	Cob_diameter;Nodes_per_plant;Plant_height;Starch	Average_internode_length_(below_ear);Average_internode_length_(whole_plant);Plant_height;Starch	0	0	0	0	0	0	0	0	0	0	0	0	0	1	0	0	0	0	0	0	0	0	0	0	0	0	1	private
pan_gene_18505	pan_gene_27961	Stalk_strength;Starch	Southern_leaf_blight;Starch	0	0	0	0	0	0	0	0	0	0	0	0	0	1	0	0	0	0	0	0	0	0	0	0	0	0	1	private
pan_gene_18505	pan_gene_7121	Stalk_strength;Starch	Starch	0	0	0	0	0	0	0	0	0	0	0	0	0	1	0	0	0	0	0	0	0	0	0	0	0	0	1	private
pan_gene_18505	pan_gene_8408	Stalk_strength;Starch	Days_to_anthesis;Nodes_to_ear;Starch	0	0	0	0	0	0	0	0	0	0	0	0	0	1	0	0	0	0	0	0	0	0	0	0	0	0	1	private
pan_gene_22834	pan_gene_3854	Ear_row_number;Nodes_above_ear;PCA_of_metabolites:_PC2;Starch;Tassel_branch_number;Tassel_length	Starch	0	0	0	0	0	0	0	0	0	0	0	0	0	1	0	0	0	0	0	0	0	0	0	0	0	0	1	private
pan_gene_23088	pan_gene_32780	Starch	Average_internode_length_(above_ear);Average_internode_length_(below_ear);Ear_height;Glutamate;Height_per_day_(until_flowering);Leaf_length;Plant_height;Starch	0	0	0	0	0	0	0	0	0	0	0	0	0	1	0	0	0	1	0	0	0	0	0	0	0	0	2	dispensable
pan_gene_23679	pan_gene_9326	Anthesis-silking_interval;Cob_diameter;Starch	Starch	0	0	0	0	0	0	0	0	0	0	0	0	0	1	0	0	0	0	0	0	0	0	0	0	0	0	1	private
pan_gene_2658	pan_gene_27702	Days_to_anthesis;Plant_height;Starch	Height_above_ear;PCA_of_metabolites:_PC2;Plant_height;Stalk_strength;Starch	0	0	0	0	0	0	0	0	0	0	0	0	0	1	0	0	0	0	0	0	0	0	0	0	0	0	1	private
pan_gene_27139	pan_gene_5676	Starch	Ear_row_number;Plant_height;Starch	0	0	0	0	0	0	0	0	0	0	0	0	0	1	1	0	1	0	0	1	0	0	0	0	0	0	4	dispensable
pan_gene_27139	pan_gene_8971	Starch	Starch;Sucrose	0	0	0	0	0	0	0	0	0	0	0	0	0	1	0	0	0	0	0	0	0	0	0	0	0	0	1	private
pan_gene_31946	pan_gene_3914	Nodes_per_plant;Starch	Nodes_per_plant;Starch	0	0	0	0	0	0	0	0	0	0	0	0	0	1	0	0	0	0	0	0	0	0	0	0	0	0	1	private
pan_gene_32317	pan_gene_75167	Starch	Starch	0	0	0	0	0	0	0	0	0	0	0	0	0	1	0	0	0	0	0	0	0	0	0	0	0	0	1	private
pan_gene_32418	pan_gene_32579	Starch	Ear_row_number;Nodes_per_plant;Starch;Total_amino_acids	0	0	0	0	0	0	0	0	0	0	0	0	0	1	0	0	0	0	0	0	0	0	0	0	0	0	1	private
pan_gene_32418	pan_gene_32680	Starch	PCA_of_metabolites:_PC2;Starch	0	0	0	0	0	0	0	0	0	0	0	0	0	1	0	0	0	0	0	0	0	0	0	0	0	0	1	private
pan_gene_32418	pan_gene_7121	Starch	Starch	0	0	0	0	0	0	0	0	0	0	0	0	0	1	0	0	0	0	0	0	0	0	0	0	0	0	1	private
pan_gene_44843	pan_gene_92135	Ear_row_number;Nodes_per_plant;Starch	Starch	0	0	0	0	0	0	0	0	0	0	0	0	0	1	0	0	0	0	0	0	0	0	0	0	0	0	1	private
pan_gene_4730	pan_gene_62181	Starch	Leaf_length;Starch	0	0	0	0	0	0	0	0	0	0	0	0	0	1	0	0	0	0	0	0	0	0	0	0	0	0	1	private
pan_gene_4730	pan_gene_9326	Starch	Starch	0	0	0	0	0	0	0	0	0	0	0	0	0	1	0	0	0	0	0	0	0	0	0	0	0	0	1	private
pan_gene_7763	pan_gene_9404	Cob_diameter;Starch	Boxcox-transformed_leaf_angle;PCA_of_metabolites:_PC2;Starch	0	0	0	0	0	0	0	0	0	0	0	0	0	0	0	1	0	0	0	0	0	0	0	0	0	0	1	private
pan_gene_100	pan_gene_31	Starch	Starch	0	0	0	0	0	0	0	0	0	0	0	0	0	0	1	0	0	0	0	0	0	1	0	0	0	0	2	dispensable
pan_gene_101040	pan_gene_30871	Starch	Height_per_day_(until_flowering);Starch	0	0	0	0	0	0	0	0	0	0	0	0	0	0	1	0	0	0	0	0	0	0	0	0	0	0	1	private
pan_gene_101223	pan_gene_32673	Starch	Starch	0	0	0	0	0	0	0	0	0	0	0	0	0	0	1	0	0	0	0	0	0	0	0	0	0	0	1	private
pan_gene_1186	pan_gene_7566	Chlorophyll_B;PCA_of_metabolites:_PC2;Starch;Tassel_branch_number;Tassel_length	Nodes_to_ear;Starch	0	0	0	0	0	0	0	0	0	0	0	0	0	0	1	0	0	0	0	1	0	0	0	0	0	0	2	dispensable
pan_gene_15669	pan_gene_32742	Leaf_length;Starch	Malate;Starch	0	0	0	0	0	0	0	0	0	0	0	0	0	0	1	0	0	0	0	0	0	0	0	0	0	0	1	private
pan_gene_21750	pan_gene_24937	Starch	Starch;Sucrose	0	0	0	0	0	0	0	0	0	0	0	0	0	0	1	0	0	0	0	0	0	0	0	0	0	0	1	private
pan_gene_21750	pan_gene_31	Starch	Starch	0	0	0	0	0	0	0	0	0	0	0	0	0	0	1	0	1	0	0	0	0	0	0	0	0	0	2	dispensable
pan_gene_23088	pan_gene_8431	Starch	Plant_height;Starch	0	0	0	0	0	0	0	0	0	0	0	0	0	0	1	0	0	0	0	0	0	0	0	0	0	0	1	private
pan_gene_24481	pan_gene_26383	Average_internode_length_(below_ear);Starch	Starch	0	0	0	0	0	0	0	0	0	0	0	0	0	0	1	0	0	0	0	0	0	0	0	0	0	0	1	private
pan_gene_2658	pan_gene_32317	Days_to_anthesis;Plant_height;Starch	Starch	0	0	0	0	0	0	0	0	0	0	0	0	0	0	1	0	0	0	0	0	0	0	0	0	0	0	1	private
pan_gene_2658	pan_gene_5681	Days_to_anthesis;Plant_height;Starch	PCA_of_metabolites:_PC2;Starch	0	0	0	0	0	0	0	0	0	0	0	0	0	0	1	0	0	0	0	0	0	0	0	0	0	0	1	private
pan_gene_27139	pan_gene_9321	Starch	Southern_leaf_blight;Starch	0	0	0	0	0	0	0	0	0	0	0	0	0	0	1	0	0	0	0	0	0	0	0	0	0	0	1	private
pan_gene_27702	pan_gene_31257	Height_above_ear;PCA_of_metabolites:_PC2;Plant_height;Stalk_strength;Starch	Ratio_of_ear_height_to_total_height;Starch	0	0	0	0	0	0	0	0	0	0	0	0	0	0	1	0	0	0	0	0	0	0	0	0	1	0	2	dispensable
pan_gene_340	pan_gene_6335	Starch;Tassel_length	Starch	0	0	0	0	0	0	0	0	0	0	0	0	0	0	1	0	0	0	0	0	0	0	0	0	0	0	1	private
pan_gene_5103	pan_gene_9263	Cob_diameter;Fructose;PCA_of_metabolites:_PC2;Starch;Tassel_branch_number	Average_internode_length_(whole_plant);Starch;Sucrose	0	0	0	0	0	0	0	0	0	0	0	0	0	0	0	0	0	0	0	0	0	0	0	1	0	0	1	private
pan_gene_91	pan_gene_9264	Starch	Average_internode_length_(whole_plant);Starch;Sucrose	0	0	0	0	0	0	0	0	0	0	0	0	0	0	1	0	0	0	0	0	0	0	0	0	0	0	1	private
pan_gene_110	pan_gene_15536	Average_internode_length_(above_ear);Starch	Starch	0	0	0	0	0	0	0	0	0	0	0	0	0	0	0	1	0	0	0	0	0	0	0	0	0	0	1	private
pan_gene_113	pan_gene_7763	Northern_Leaf_Blight;Starch	Cob_diameter;Starch	0	0	0	0	0	0	0	0	0	0	0	0	0	0	0	1	0	0	0	0	0	0	0	0	0	0	1	private
pan_gene_13564	pan_gene_32743	Starch	Malate;Starch;Total_amino_acids	0	0	0	0	0	0	0	0	0	0	0	0	0	0	0	1	0	0	0	0	0	0	0	0	0	0	1	private
pan_gene_13564	pan_gene_7121	Starch	Starch	0	0	0	0	0	0	0	0	0	0	0	0	0	0	0	1	0	0	0	0	0	0	0	0	0	0	1	private
pan_gene_14248	pan_gene_2658	Boxcox-transformed_leaf_angle;Plant_height;Starch	Days_to_anthesis;Plant_height;Starch	0	0	0	0	0	0	0	0	0	0	0	0	0	0	0	0	0	0	1	0	0	0	0	0	0	1	2	dispensable
pan_gene_15536	pan_gene_73850	Starch	Starch	0	0	0	0	0	0	0	0	0	0	0	0	0	0	0	1	0	0	0	0	0	0	0	0	0	0	1	private
pan_gene_15664	pan_gene_19091	PCA_of_metabolites:_PC2;Starch	Plant_height;Starch	0	0	0	0	0	0	0	0	0	0	0	0	0	0	0	1	0	0	0	0	0	0	0	0	0	0	1	private
pan_gene_15669	pan_gene_27749	Leaf_length;Starch	Average_internode_length_(below_ear);Boxcox-transformed_leaf_angle;Ratio_of_ear_height_to_total_height;Starch	0	0	0	0	0	0	0	0	0	0	0	0	0	0	0	1	0	0	0	0	0	0	0	0	0	0	1	private
pan_gene_15669	pan_gene_69930	Leaf_length;Starch	Nodes_to_ear;Starch	0	0	0	0	0	0	0	0	0	0	0	0	0	0	0	1	0	0	0	0	0	0	0	0	0	0	1	private
pan_gene_15696	pan_gene_19091	Boxcox-transformed_leaf_angle;Leaf_length;Starch;Tassel_length	Plant_height;Starch	0	0	0	0	0	0	0	0	0	0	0	0	0	0	0	1	0	0	0	0	0	0	0	0	0	0	1	private
pan_gene_15696	pan_gene_3757	Boxcox-transformed_leaf_angle;Leaf_length;Starch;Tassel_length	Starch	0	0	0	0	0	0	0	0	0	0	0	0	0	0	0	1	0	0	0	0	0	0	0	0	0	0	1	private
pan_gene_15696	pan_gene_73850	Boxcox-transformed_leaf_angle;Leaf_length;Starch;Tassel_length	Starch	0	0	0	0	0	0	0	0	0	0	0	0	0	0	0	1	0	0	0	0	0	0	0	0	0	0	1	private
pan_gene_15897	pan_gene_7121	Starch	Starch	0	0	0	0	0	0	0	0	0	0	0	0	0	0	0	1	0	0	0	0	0	0	0	0	0	0	1	private
pan_gene_15897	pan_gene_73850	Starch	Starch	0	0	0	0	0	0	0	0	0	0	0	0	0	0	0	1	0	0	0	0	0	0	0	0	0	0	1	private
pan_gene_16008	pan_gene_69930	Days_to_anthesis;Starch	Nodes_to_ear;Starch	0	0	0	0	0	0	0	0	0	0	0	0	0	0	0	1	0	0	0	0	0	0	0	0	0	0	1	private
pan_gene_1748	pan_gene_30069	Height_above_ear;Starch	PCA_of_metabolites:_PC2;Southern_leaf_blight;Starch	0	0	0	0	0	0	0	0	0	0	0	0	0	0	0	1	0	0	0	0	0	0	0	0	0	0	1	private
pan_gene_18238	pan_gene_32744	Nitrate;Starch	Chlorophyll_A;Nodes_above_ear;Starch;Total_amino_acids	0	0	0	0	0	0	0	0	0	0	0	0	0	0	0	1	0	0	0	0	0	0	0	0	0	0	1	private
pan_gene_18238	pan_gene_4565	Nitrate;Starch	Starch	0	0	0	0	0	0	0	0	0	0	0	0	0	0	0	1	0	0	0	0	0	0	0	0	0	0	1	private
pan_gene_19091	pan_gene_7763	Plant_height;Starch	Cob_diameter;Starch	0	0	0	0	0	0	0	0	0	0	0	0	0	0	0	1	0	0	0	0	0	0	0	0	0	0	1	private
pan_gene_19091	pan_gene_9223	Plant_height;Starch	Average_internode_length_(below_ear);Average_internode_length_(whole_plant);Ear_height;Starch	0	0	0	0	0	0	0	0	0	0	0	0	0	0	0	1	0	0	0	0	0	0	0	0	0	0	1	private
pan_gene_201	pan_gene_9264	Boxcox-transformed_leaf_angle;Height_per_day_(until_flowering);Starch	Average_internode_length_(whole_plant);Starch;Sucrose	0	0	0	0	0	0	0	0	0	0	0	0	0	0	0	1	0	0	0	0	0	1	1	0	0	0	3	dispensable
pan_gene_21750	pan_gene_5128	Starch	Boxcox-transformed_leaf_angle;Chlorophyll_A;Chlorophyll_B;Glucose;Starch;Tassel_branch_number	0	0	0	0	0	0	0	0	0	0	0	0	0	0	0	0	0	0	1	0	0	0	0	0	0	0	1	private
pan_gene_22380	pan_gene_25318	Average_internode_length_(above_ear);Ear_row_number;PCA_of_metabolites:_PC2;Starch	Starch	0	0	0	0	0	0	0	0	0	0	0	0	0	0	0	1	0	0	0	0	0	0	0	0	0	0	1	private
pan_gene_22658	pan_gene_9264	Starch	Average_internode_length_(whole_plant);Starch;Sucrose	0	0	0	0	0	0	0	0	0	0	0	0	0	0	0	1	0	0	0	0	0	0	0	0	0	0	1	private
pan_gene_22784	pan_gene_32744	Starch	Chlorophyll_A;Nodes_above_ear;Starch;Total_amino_acids	0	0	0	0	0	0	0	0	0	0	0	0	0	0	0	1	0	0	0	0	0	0	0	0	0	0	1	private
pan_gene_22816	pan_gene_27749	Fructose;PCA_of_metabolites:_PC2;Starch	Average_internode_length_(below_ear);Boxcox-transformed_leaf_angle;Ratio_of_ear_height_to_total_height;Starch	0	0	0	0	0	0	0	0	0	0	0	0	0	0	0	1	0	0	0	0	0	0	0	0	0	0	1	private
pan_gene_22816	pan_gene_69930	Fructose;PCA_of_metabolites:_PC2;Starch	Nodes_to_ear;Starch	0	0	0	0	0	0	0	0	0	0	0	0	0	0	0	1	0	0	0	0	0	0	0	0	0	0	1	private
pan_gene_22827	pan_gene_5220	Ear_row_number;Starch	100_Kernel_weight;Ratio_of_ear_height_to_total_height;Starch	0	0	0	0	0	0	0	0	0	0	0	0	0	0	0	1	0	0	0	0	0	0	0	0	0	0	1	private
pan_gene_23088	pan_gene_25318	Starch	Starch	0	0	0	0	0	0	0	0	0	0	0	0	0	0	0	1	0	0	0	0	0	0	0	0	0	0	1	private
pan_gene_23088	pan_gene_9206	Starch	100_Kernel_weight;Starch	0	0	0	0	0	0	0	0	0	0	0	0	0	0	0	1	0	0	0	0	0	0	0	0	0	0	1	private
pan_gene_2608	pan_gene_9731	Nodes_per_plant;Northern_Leaf_Blight;Starch	Photoperiod_growing-degree_days_to_anthesis;Starch	0	0	0	0	0	0	0	0	0	0	0	0	0	0	0	1	0	0	0	0	0	0	0	0	0	0	1	private
pan_gene_27749	pan_gene_31	Average_internode_length_(below_ear);Boxcox-transformed_leaf_angle;Ratio_of_ear_height_to_total_height;Starch	Starch	0	0	0	0	0	0	0	0	0	0	0	0	0	0	0	1	0	0	0	0	0	0	0	0	0	0	1	private
pan_gene_27961	pan_gene_9404	Southern_leaf_blight;Starch	Boxcox-transformed_leaf_angle;PCA_of_metabolites:_PC2;Starch	0	0	0	0	0	0	0	0	0	0	0	0	0	0	0	1	0	0	0	0	0	0	0	0	0	0	1	private
pan_gene_29511	pan_gene_32173	Leaf_length;Leaf_width;Starch	Starch	0	0	0	0	0	0	0	0	0	0	0	0	0	0	0	1	0	0	0	0	0	0	0	0	0	0	1	private
pan_gene_31	pan_gene_69930	Starch	Nodes_to_ear;Starch	0	0	0	0	0	0	0	0	0	0	0	0	0	0	0	1	0	0	0	0	0	0	0	0	0	0	1	private
pan_gene_31257	pan_gene_7763	Ratio_of_ear_height_to_total_height;Starch	Cob_diameter;Starch	0	0	0	0	0	0	0	0	0	0	0	0	0	0	0	1	0	0	0	0	0	0	0	0	0	0	1	private
pan_gene_31946	pan_gene_32744	Nodes_per_plant;Starch	Chlorophyll_A;Nodes_above_ear;Starch;Total_amino_acids	0	0	0	0	0	0	0	0	0	0	0	0	0	0	0	1	0	0	0	0	0	0	0	0	0	0	1	private
pan_gene_32744	pan_gene_4565	Chlorophyll_A;Nodes_above_ear;Starch;Total_amino_acids	Starch	0	0	0	0	0	0	0	0	0	0	0	0	0	0	0	1	0	0	0	0	0	0	0	0	0	0	1	private
pan_gene_341	pan_gene_73850	Starch	Starch	0	0	0	0	0	0	0	0	0	0	0	0	0	0	0	1	0	0	0	0	0	0	0	0	0	0	1	private
pan_gene_3856	pan_gene_7763	Starch	Cob_diameter;Starch	0	0	0	0	0	0	0	0	0	0	0	0	0	0	0	1	0	0	0	0	0	0	0	0	0	0	1	private
pan_gene_5505	pan_gene_9223	Boxcox-transformed_leaf_angle;Photoperiod_Growing-degree_days_to_silk;Starch	Average_internode_length_(below_ear);Average_internode_length_(whole_plant);Ear_height;Starch	0	0	0	0	0	0	0	0	0	0	0	0	0	0	0	1	0	0	0	0	0	0	0	0	0	0	1	private
pan_gene_5676	pan_gene_8971	Ear_row_number;Plant_height;Starch	Starch;Sucrose	0	0	0	0	0	0	0	0	0	0	0	0	0	0	0	1	0	0	0	0	0	0	0	0	0	0	1	private
pan_gene_69930	pan_gene_7572	Nodes_to_ear;Starch	PCA_of_metabolites:_PC1;Starch	0	0	0	0	0	0	0	0	0	0	0	0	0	0	0	1	0	0	0	0	0	0	0	0	0	0	1	private
pan_gene_10416	pan_gene_7599	Boxcox-transformed_leaf_angle;Starch	Ear_height;Northern_Leaf_Blight;Stalk_strength;Starch	0	0	0	0	0	0	0	0	0	0	0	0	0	0	0	0	1	0	0	0	0	0	1	0	1	0	3	dispensable
pan_gene_15612	pan_gene_65046	Starch	Starch;Tassel_length	0	0	0	0	0	0	0	0	0	0	0	0	0	0	0	0	0	0	0	0	0	0	1	0	0	0	1	private
pan_gene_15897	pan_gene_4790	Starch	Ear_row_number;Starch	0	0	0	0	0	0	0	0	0	0	0	0	0	0	0	0	1	0	0	0	0	0	0	0	0	0	1	private
pan_gene_16008	pan_gene_21750	Days_to_anthesis;Starch	Starch	0	0	0	0	0	0	0	0	0	0	0	0	0	0	0	0	1	0	0	0	0	0	0	0	0	0	1	private
pan_gene_21750	pan_gene_74346	Starch	Anthesis-silking_interval;Average_internode_length_(whole_plant);Plant_height;Starch	0	0	0	0	0	0	0	0	0	0	0	0	0	0	0	0	1	0	0	0	0	0	0	1	0	0	2	dispensable
pan_gene_27736	pan_gene_4565	Starch	Starch	0	0	0	0	0	0	0	0	0	0	0	0	0	0	0	0	1	0	0	0	0	0	0	0	0	0	1	private
pan_gene_30871	pan_gene_3853	Height_per_day_(until_flowering);Starch	100_Kernel_weight;Average_internode_length_(below_ear);Starch;Tassel_length	0	0	0	0	0	0	0	0	0	0	0	0	0	0	0	0	1	0	0	1	0	0	0	0	0	0	2	dispensable
pan_gene_3854	pan_gene_65861	Starch	Starch	0	0	0	0	0	0	0	0	0	0	0	0	0	0	0	0	1	0	0	0	0	0	0	0	0	0	1	private
pan_gene_65558	pan_gene_65559	Starch	Height_above_ear;Starch	0	0	0	0	0	0	0	0	0	0	0	0	0	0	0	0	1	0	0	0	0	0	0	0	0	0	1	private
pan_gene_65558	pan_gene_74346	Starch	Anthesis-silking_interval;Average_internode_length_(whole_plant);Plant_height;Starch	0	0	0	0	0	0	0	0	0	0	0	0	0	0	0	0	1	0	0	0	0	0	0	0	0	0	1	private
pan_gene_65559	pan_gene_74346	Height_above_ear;Starch	Anthesis-silking_interval;Average_internode_length_(whole_plant);Plant_height;Starch	0	0	0	0	0	0	0	0	0	0	0	0	0	0	0	0	1	0	0	0	0	0	0	0	0	0	1	private
pan_gene_102343	pan_gene_16656	Starch	Starch	0	0	0	0	0	0	0	0	0	0	0	0	0	0	0	0	0	1	0	0	1	0	0	1	0	0	3	dispensable
pan_gene_110	pan_gene_15727	Average_internode_length_(above_ear);Starch	Nitrate;Starch	0	0	0	0	0	0	0	0	0	0	0	0	0	0	0	0	0	1	0	0	0	1	0	0	0	0	2	dispensable
pan_gene_15707	pan_gene_93	Starch	Starch	0	0	0	0	0	0	0	0	0	0	0	0	0	0	0	0	0	1	0	0	0	0	0	0	0	0	1	private
pan_gene_16607	pan_gene_22827	Average_internode_length_(above_ear);Nodes_per_plant;PCA_of_metabolites:_PC1;Starch	Ear_row_number;Starch	0	0	0	0	0	0	0	0	0	0	0	0	0	0	0	0	0	1	0	0	0	0	0	0	0	0	1	private
pan_gene_16608	pan_gene_16656	PCA_of_metabolites:_PC1;Starch	Starch	0	0	0	0	0	0	0	0	0	0	0	0	0	0	0	0	0	1	0	0	0	0	0	0	0	0	1	private
pan_gene_16656	pan_gene_18906	Starch	Height_per_day_(until_flowering);PCA_of_metabolites:_PC2;Starch	0	0	0	0	0	0	0	0	0	0	0	0	0	0	0	0	0	1	0	0	0	0	0	0	0	0	1	private
pan_gene_16656	pan_gene_22816	Starch	Fructose;PCA_of_metabolites:_PC2;Starch	0	0	0	0	0	0	0	0	0	0	0	0	0	0	0	0	0	1	0	1	0	0	0	0	0	0	2	dispensable
pan_gene_16656	pan_gene_31	Starch	Starch	0	0	0	0	0	0	0	0	0	0	0	0	0	0	0	0	0	1	0	0	0	0	0	1	1	0	3	dispensable
pan_gene_18906	pan_gene_70947	Height_per_day_(until_flowering);PCA_of_metabolites:_PC2;Starch	Starch	0	0	0	0	0	0	0	0	0	0	0	0	0	0	0	0	0	1	0	0	0	0	0	0	0	0	1	private
pan_gene_22380	pan_gene_26383	Average_internode_length_(above_ear);Ear_row_number;PCA_of_metabolites:_PC2;Starch	Starch	0	0	0	0	0	0	0	0	0	0	0	0	0	0	0	0	0	1	0	0	0	0	0	0	0	0	1	private
pan_gene_2658	pan_gene_8971	Days_to_anthesis;Plant_height;Starch	Starch;Sucrose	0	0	0	0	0	0	0	0	0	0	0	0	0	0	0	0	0	1	0	0	0	0	0	0	0	0	1	private
pan_gene_27827	pan_gene_3854	Plant_height;Starch	Starch	0	0	0	0	0	0	0	0	0	0	0	0	0	0	0	0	0	1	0	0	0	0	0	0	0	0	1	private
pan_gene_27827	pan_gene_5698	Plant_height;Starch	Starch	0	0	0	0	0	0	0	0	0	0	0	0	0	0	0	0	0	1	0	0	0	0	0	0	0	0	1	private
pan_gene_30761	pan_gene_32766	Leaf_length;Nodes_above_ear;PCA_of_metabolites:_PC2;Plant_height;Starch;Tassel_length	Glutamate;Nodes_to_ear;Starch	0	0	0	0	0	0	0	0	0	0	0	0	0	0	0	0	0	1	0	0	1	1	0	0	0	0	3	dispensable
pan_gene_5715	pan_gene_8431	Ear_row_number;Fumarate;Starch	Plant_height;Starch	0	0	0	0	0	0	0	0	0	0	0	0	0	0	0	0	0	1	0	0	0	0	0	0	0	0	1	private
pan_gene_102343	pan_gene_7121	Starch	Starch	0	0	0	0	0	0	0	0	0	0	0	0	0	0	0	0	0	0	1	0	0	0	0	0	0	0	1	private
pan_gene_102343	pan_gene_8408	Starch	Days_to_anthesis;Nodes_to_ear;Starch	0	0	0	0	0	0	0	0	0	0	0	0	0	0	0	0	0	0	1	0	0	0	0	0	0	0	1	private
pan_gene_113	pan_gene_22827	Northern_Leaf_Blight;Starch	Ear_row_number;Starch	0	0	0	0	0	0	0	0	0	0	0	0	0	0	0	0	0	0	1	0	0	0	0	0	0	0	1	private
pan_gene_1186	pan_gene_18730	Chlorophyll_B;PCA_of_metabolites:_PC2;Starch;Tassel_branch_number;Tassel_length	Average_internode_length_(above_ear);Average_internode_length_(below_ear);Average_internode_length_(whole_plant);Days_to_anthesis;Ear_height;Height_per_day_(until_flowering);Plant_height;Starch	0	0	0	0	0	0	0	0	0	0	0	0	0	0	0	0	0	0	1	1	0	0	0	0	0	0	2	dispensable
pan_gene_15612	pan_gene_91	Starch	Starch	0	0	0	0	0	0	0	0	0	0	0	0	0	0	0	0	0	0	0	0	0	0	0	1	0	0	1	private
pan_gene_15664	pan_gene_22827	PCA_of_metabolites:_PC2;Starch	Ear_row_number;Starch	0	0	0	0	0	0	0	0	0	0	0	0	0	0	0	0	0	0	1	0	0	0	0	0	0	0	1	private
pan_gene_16656	pan_gene_27996	Starch	Average_internode_length_(above_ear);Cob_diameter;Stalk_strength;Starch	0	0	0	0	0	0	0	0	0	0	0	0	0	0	0	0	0	0	0	0	0	0	0	0	1	0	1	private
pan_gene_1748	pan_gene_19091	Height_above_ear;Starch	Plant_height;Starch	0	0	0	0	0	0	0	0	0	0	0	0	0	0	0	0	0	0	1	0	0	0	0	0	0	0	1	private
pan_gene_21925	pan_gene_27947	Leaf_length;Nodes_per_plant;Starch	Days_to_silk;Nodes_per_plant;Nodes_to_ear;Starch	0	0	0	0	0	0	0	0	0	0	0	0	0	0	0	0	0	0	1	0	0	0	0	0	0	0	1	private
pan_gene_22882	pan_gene_9380	Height_above_ear;Starch	Ear_height;Nodes_per_plant;Nodes_to_ear;Starch	0	0	0	0	0	0	0	0	0	0	0	0	0	0	0	0	0	0	1	0	0	0	0	0	0	0	1	private
pan_gene_23088	pan_gene_42468	Starch	Boxcox-transformed_leaf_angle;Height_above_ear;Starch;Total_amino_acids	0	0	0	0	0	0	0	0	0	0	0	0	0	0	0	0	0	0	1	0	0	0	0	0	0	0	1	private
pan_gene_24430	pan_gene_9338	100_Kernel_weight;Anthesis-silking_interval;PCA_of_metabolites:_PC1;Starch	Starch	0	0	0	0	0	0	0	0	0	0	0	0	0	0	0	0	0	0	1	0	0	0	0	0	0	0	1	private
pan_gene_30761	pan_gene_4565	Leaf_length;Nodes_above_ear;PCA_of_metabolites:_PC2;Plant_height;Starch;Tassel_length	Starch	0	0	0	0	0	0	0	0	0	0	0	0	0	0	0	0	0	0	1	1	0	0	0	0	0	0	2	dispensable
pan_gene_32694	pan_gene_8955	Average_internode_length_(whole_plant);Nodes_per_plant;PCA_of_metabolites:_PC2;Ratio_of_ear_height_to_total_height;Starch	Starch	0	0	0	0	0	0	0	0	0	0	0	0	0	0	0	0	0	0	1	0	0	0	0	0	0	0	1	private
pan_gene_70947	pan_gene_7572	Starch	PCA_of_metabolites:_PC1;Starch	0	0	0	0	0	0	0	0	0	0	0	0	0	0	0	0	0	0	1	0	0	0	0	0	0	0	1	private
pan_gene_1186	pan_gene_19337	Chlorophyll_B;PCA_of_metabolites:_PC2;Starch;Tassel_branch_number;Tassel_length	PCA_of_metabolites:_PC2;Starch	0	0	0	0	0	0	0	0	0	0	0	0	0	0	0	0	0	0	0	0	0	1	0	0	0	0	1	private
pan_gene_14178	pan_gene_15612	Boxcox-transformed_leaf_angle;Nodes_above_ear;Photoperiod_growing-degree_days_to_anthesis;Starch	Starch	0	0	0	0	0	0	0	0	0	0	0	0	0	0	0	0	0	0	0	1	0	0	0	0	0	0	1	private
pan_gene_14178	pan_gene_19334	Boxcox-transformed_leaf_angle;Nodes_above_ear;Photoperiod_growing-degree_days_to_anthesis;Starch	Nitrate;Starch	0	0	0	0	0	0	0	0	0	0	0	0	0	0	0	0	0	0	0	1	0	0	0	0	0	0	1	private
pan_gene_14178	pan_gene_5681	Boxcox-transformed_leaf_angle;Nodes_above_ear;Photoperiod_growing-degree_days_to_anthesis;Starch	PCA_of_metabolites:_PC2;Starch	0	0	0	0	0	0	0	0	0	0	0	0	0	0	0	0	0	0	0	1	0	0	0	0	0	0	1	private
pan_gene_16008	pan_gene_5505	Days_to_anthesis;Starch	Boxcox-transformed_leaf_angle;Photoperiod_Growing-degree_days_to_silk;Starch	0	0	0	0	0	0	0	0	0	0	0	0	0	0	0	0	0	0	0	1	0	0	0	0	0	0	1	private
pan_gene_18906	pan_gene_4565	Height_per_day_(until_flowering);PCA_of_metabolites:_PC2;Starch	Starch	0	0	0	0	0	0	0	0	0	0	0	0	0	0	0	0	0	0	0	1	0	0	0	0	0	0	1	private
pan_gene_22380	pan_gene_8431	Average_internode_length_(above_ear);Ear_row_number;PCA_of_metabolites:_PC2;Starch	Plant_height;Starch	0	0	0	0	0	0	0	0	0	0	0	0	0	0	0	0	0	0	0	1	0	0	0	0	0	0	1	private
pan_gene_23088	pan_gene_4620	Starch	Days_to_anthesis;Ear_row_number;Nodes_above_ear;Starch	0	0	0	0	0	0	0	0	0	0	0	0	0	0	0	0	0	0	0	1	0	0	0	0	0	0	1	private
pan_gene_23679	pan_gene_24939	Anthesis-silking_interval;Cob_diameter;Starch	Starch	0	0	0	0	0	0	0	0	0	0	0	0	0	0	0	0	0	0	0	1	0	0	1	0	0	0	2	dispensable
pan_gene_24424	pan_gene_3914	Days_to_silk;Starch	Nodes_per_plant;Starch	0	0	0	0	0	0	0	0	0	0	0	0	0	0	0	0	0	0	0	1	0	0	0	0	0	0	1	private
pan_gene_24483	pan_gene_83255	Anthesis-silking_interval;Boxcox-transformed_leaf_angle;Starch	Days_to_anthesis;Starch	0	0	0	0	0	0	0	0	0	0	0	0	0	0	0	0	0	0	0	1	0	0	0	0	0	0	1	private
pan_gene_24939	pan_gene_4790	Starch	Ear_row_number;Starch	0	0	0	0	0	0	0	0	0	0	0	0	0	0	0	0	0	0	0	1	0	0	0	0	0	0	1	private
pan_gene_30069	pan_gene_42468	PCA_of_metabolites:_PC2;Southern_leaf_blight;Starch	Boxcox-transformed_leaf_angle;Height_above_ear;Starch;Total_amino_acids	0	0	0	0	0	0	0	0	0	0	0	0	0	0	0	0	0	0	0	1	0	0	0	0	0	0	1	private
pan_gene_32418	pan_gene_4565	Starch	Starch	0	0	0	0	0	0	0	0	0	0	0	0	0	0	0	0	0	0	0	1	0	0	0	0	0	0	1	private
pan_gene_3854	pan_gene_4620	Starch	Days_to_anthesis;Ear_row_number;Nodes_above_ear;Starch	0	0	0	0	0	0	0	0	0	0	0	0	0	0	0	0	0	0	0	1	0	0	0	0	0	0	1	private
pan_gene_103516	pan_gene_103517	Chlorophyll_A;Malate;Nodes_per_plant;Starch	Starch	0	0	0	0	0	0	0	0	0	0	0	0	0	0	0	0	0	0	0	0	1	1	0	0	0	1	3	dispensable
pan_gene_103516	pan_gene_22816	Chlorophyll_A;Malate;Nodes_per_plant;Starch	Fructose;PCA_of_metabolites:_PC2;Starch	0	0	0	0	0	0	0	0	0	0	0	0	0	0	0	0	0	0	0	0	1	0	0	0	0	0	1	private
pan_gene_103516	pan_gene_27996	Chlorophyll_A;Malate;Nodes_per_plant;Starch	Average_internode_length_(above_ear);Cob_diameter;Stalk_strength;Starch	0	0	0	0	0	0	0	0	0	0	0	0	0	0	0	0	0	0	0	0	1	0	0	0	0	0	1	private
pan_gene_10416	pan_gene_22827	Boxcox-transformed_leaf_angle;Starch	Ear_row_number;Starch	0	0	0	0	0	0	0	0	0	0	0	0	0	0	0	0	0	0	0	0	1	0	0	0	0	0	1	private
pan_gene_10416	pan_gene_31	Boxcox-transformed_leaf_angle;Starch	Starch	0	0	0	0	0	0	0	0	0	0	0	0	0	0	0	0	0	0	0	0	1	0	1	0	0	0	2	dispensable
pan_gene_11166	pan_gene_9214	Average_internode_length_(below_ear);Cob_diameter;Nodes_to_ear;Protein;Starch	Height_per_day_(until_flowering);PCA_of_metabolites:_PC2;Southern_leaf_blight;Starch	0	0	0	0	0	0	0	0	0	0	0	0	0	0	0	0	0	0	0	0	1	0	0	0	0	0	1	private
pan_gene_15985	pan_gene_31946	Starch	Nodes_per_plant;Starch	0	0	0	0	0	0	0	0	0	0	0	0	0	0	0	0	0	0	0	0	1	0	0	0	0	0	1	private
pan_gene_164	pan_gene_9404	Chlorophyll_B;Starch	Boxcox-transformed_leaf_angle;PCA_of_metabolites:_PC2;Starch	0	0	0	0	0	0	0	0	0	0	0	0	0	0	0	0	0	0	0	0	1	0	0	0	0	0	1	private
pan_gene_165	pan_gene_19004	Average_internode_length_(above_ear);Nodes_per_plant;Starch	Starch;Tassel_length	0	0	0	0	0	0	0	0	0	0	0	0	0	0	0	0	0	0	0	0	1	0	0	0	0	0	1	private
pan_gene_18238	pan_gene_5220	Nitrate;Starch	100_Kernel_weight;Ratio_of_ear_height_to_total_height;Starch	0	0	0	0	0	0	0	0	0	0	0	0	0	0	0	0	0	0	0	0	1	0	0	0	0	0	1	private
pan_gene_18730	pan_gene_27727	Average_internode_length_(above_ear);Average_internode_length_(below_ear);Average_internode_length_(whole_plant);Days_to_anthesis;Ear_height;Height_per_day_(until_flowering);Plant_height;Starch	Nodes_to_ear;Starch	0	0	0	0	0	0	0	0	0	0	0	0	0	0	0	0	0	0	0	0	1	0	0	0	0	0	1	private
pan_gene_21750	pan_gene_24828	Starch	PCA_of_metabolites:_PC2;Starch	0	0	0	0	0	0	0	0	0	0	0	0	0	0	0	0	0	0	0	0	1	0	1	0	0	0	2	dispensable
pan_gene_24937	pan_gene_31800	Starch;Sucrose	Starch	0	0	0	0	0	0	0	0	0	0	0	0	0	0	0	0	0	0	0	0	1	0	0	0	0	0	1	private
pan_gene_27149	pan_gene_32673	Starch;Tassel_length	Starch	0	0	0	0	0	0	0	0	0	0	0	0	0	0	0	0	0	0	0	0	1	0	0	0	0	0	1	private
pan_gene_30761	pan_gene_30871	Leaf_length;Nodes_above_ear;PCA_of_metabolites:_PC2;Plant_height;Starch;Tassel_length	Height_per_day_(until_flowering);Starch	0	0	0	0	0	0	0	0	0	0	0	0	0	0	0	0	0	0	0	0	1	0	0	0	0	0	1	private
pan_gene_30871	pan_gene_93	Height_per_day_(until_flowering);Starch	Starch	0	0	0	0	0	0	0	0	0	0	0	0	0	0	0	0	0	0	0	0	1	0	0	0	0	0	1	private
pan_gene_32672	pan_gene_8408	Starch	Days_to_anthesis;Nodes_to_ear;Starch	0	0	0	0	0	0	0	0	0	0	0	0	0	0	0	0	0	0	0	0	1	0	0	0	0	0	1	private
pan_gene_32673	pan_gene_5220	Starch	100_Kernel_weight;Ratio_of_ear_height_to_total_height;Starch	0	0	0	0	0	0	0	0	0	0	0	0	0	0	0	0	0	0	0	0	1	1	0	0	0	0	2	dispensable
pan_gene_7572	pan_gene_9404	PCA_of_metabolites:_PC1;Starch	Boxcox-transformed_leaf_angle;PCA_of_metabolites:_PC2;Starch	0	0	0	0	0	0	0	0	0	0	0	0	0	0	0	0	0	0	0	0	1	0	1	0	0	0	2	dispensable
pan_gene_100	pan_gene_32418	Starch	Starch	0	0	0	0	0	0	0	0	0	0	0	0	0	0	0	0	0	0	0	0	0	1	0	0	0	0	1	private
pan_gene_103516	pan_gene_31	Chlorophyll_A;Malate;Nodes_per_plant;Starch	Starch	0	0	0	0	0	0	0	0	0	0	0	0	0	0	0	0	0	0	0	0	0	1	0	0	0	0	1	private
pan_gene_103516	pan_gene_5071	Chlorophyll_A;Malate;Nodes_per_plant;Starch	Starch	0	0	0	0	0	0	0	0	0	0	0	0	0	0	0	0	0	0	0	0	0	1	0	0	0	0	1	private
pan_gene_103516	pan_gene_5128	Chlorophyll_A;Malate;Nodes_per_plant;Starch	Boxcox-transformed_leaf_angle;Chlorophyll_A;Chlorophyll_B;Glucose;Starch;Tassel_branch_number	0	0	0	0	0	0	0	0	0	0	0	0	0	0	0	0	0	0	0	0	0	1	0	0	0	0	1	private
pan_gene_103516	pan_gene_91263	Chlorophyll_A;Malate;Nodes_per_plant;Starch	Starch	0	0	0	0	0	0	0	0	0	0	0	0	0	0	0	0	0	0	0	0	0	1	0	0	0	0	1	private
pan_gene_103517	pan_gene_160	Starch	Starch	0	0	0	0	0	0	0	0	0	0	0	0	0	0	0	0	0	0	0	0	0	1	0	0	0	0	1	private
pan_gene_103517	pan_gene_5128	Starch	Boxcox-transformed_leaf_angle;Chlorophyll_A;Chlorophyll_B;Glucose;Starch;Tassel_branch_number	0	0	0	0	0	0	0	0	0	0	0	0	0	0	0	0	0	0	0	0	0	1	0	0	0	0	1	private
pan_gene_13339	pan_gene_14248	Starch	Boxcox-transformed_leaf_angle;Plant_height;Starch	0	0	0	0	0	0	0	0	0	0	0	0	0	0	0	0	0	0	0	0	0	1	0	0	0	0	1	private
pan_gene_14248	pan_gene_28011	Boxcox-transformed_leaf_angle;Plant_height;Starch	Starch;Tassel_length	0	0	0	0	0	0	0	0	0	0	0	0	0	0	0	0	0	0	0	0	0	1	0	0	0	1	2	dispensable
pan_gene_15664	pan_gene_7572	PCA_of_metabolites:_PC2;Starch	PCA_of_metabolites:_PC1;Starch	0	0	0	0	0	0	0	0	0	0	0	0	0	0	0	0	0	0	0	0	0	1	1	0	0	0	2	dispensable
pan_gene_15669	pan_gene_30761	Leaf_length;Starch	Leaf_length;Nodes_above_ear;PCA_of_metabolites:_PC2;Plant_height;Starch;Tassel_length	0	0	0	0	0	0	0	0	0	0	0	0	0	0	0	0	0	0	0	0	0	1	0	1	0	0	2	dispensable
pan_gene_15696	pan_gene_31	Boxcox-transformed_leaf_angle;Leaf_length;Starch;Tassel_length	Starch	0	0	0	0	0	0	0	0	0	0	0	0	0	0	0	0	0	0	0	0	0	1	0	0	0	0	1	private
pan_gene_15696	pan_gene_7572	Boxcox-transformed_leaf_angle;Leaf_length;Starch;Tassel_length	PCA_of_metabolites:_PC1;Starch	0	0	0	0	0	0	0	0	0	0	0	0	0	0	0	0	0	0	0	0	0	1	0	0	0	0	1	private
pan_gene_15897	pan_gene_32672	Starch	Starch	0	0	0	0	0	0	0	0	0	0	0	0	0	0	0	0	0	0	0	0	0	1	0	0	0	0	1	private
pan_gene_15985	pan_gene_32704	Starch	Days_to_anthesis;Ear_height;Nodes_per_plant;Nodes_to_ear;Starch	0	0	0	0	0	0	0	0	0	0	0	0	0	0	0	0	0	0	0	0	0	1	0	0	0	0	1	private
pan_gene_181	pan_gene_22658	Cob_diameter;Nodes_per_plant;Nodes_to_ear;Plant_height;Starch	Starch	0	0	0	0	0	0	0	0	0	0	0	0	0	0	0	0	0	0	0	0	0	1	0	0	0	0	1	private
pan_gene_201	pan_gene_2658	Boxcox-transformed_leaf_angle;Height_per_day_(until_flowering);Starch	Days_to_anthesis;Plant_height;Starch	0	0	0	0	0	0	0	0	0	0	0	0	0	0	0	0	0	0	0	0	0	1	0	0	0	0	1	private
pan_gene_201	pan_gene_91	Boxcox-transformed_leaf_angle;Height_per_day_(until_flowering);Starch	Starch	0	0	0	0	0	0	0	0	0	0	0	0	0	0	0	0	0	0	0	0	0	1	0	0	0	0	1	private
pan_gene_22380	pan_gene_4734	Average_internode_length_(above_ear);Ear_row_number;PCA_of_metabolites:_PC2;Starch	100_Kernel_weight;Starch	0	0	0	0	0	0	0	0	0	0	0	0	0	0	0	0	0	0	0	0	0	1	1	0	0	0	2	dispensable
pan_gene_22816	pan_gene_5106	Fructose;PCA_of_metabolites:_PC2;Starch	Fructose;Starch	0	0	0	0	0	0	0	0	0	0	0	0	0	0	0	0	0	0	0	0	0	1	0	0	0	0	1	private
pan_gene_22827	pan_gene_27961	Ear_row_number;Starch	Southern_leaf_blight;Starch	0	0	0	0	0	0	0	0	0	0	0	0	0	0	0	0	0	0	0	0	0	1	0	0	0	0	1	private
pan_gene_23531	pan_gene_32701	Nodes_to_ear;Starch	Starch	0	0	0	0	0	0	0	0	0	0	0	0	0	0	0	0	0	0	0	0	0	1	0	0	0	0	1	private
pan_gene_24481	pan_gene_32672	Average_internode_length_(below_ear);Starch	Starch	0	0	0	0	0	0	0	0	0	0	0	0	0	0	0	0	0	0	0	0	0	1	0	0	0	0	1	private
pan_gene_24481	pan_gene_7121	Average_internode_length_(below_ear);Starch	Starch	0	0	0	0	0	0	0	0	0	0	0	0	0	0	0	0	0	0	0	0	0	1	0	0	0	0	1	private
pan_gene_31	pan_gene_5071	Starch	Starch	0	0	0	0	0	0	0	0	0	0	0	0	0	0	0	0	0	0	0	0	0	1	0	0	0	1	2	dispensable
pan_gene_31	pan_gene_5106	Starch	Fructose;Starch	0	0	0	0	0	0	0	0	0	0	0	0	0	0	0	0	0	0	0	0	0	1	0	0	0	0	1	private
pan_gene_32679	pan_gene_5715	PCA_of_metabolites:_PC2;Starch	Ear_row_number;Fumarate;Starch	0	0	0	0	0	0	0	0	0	0	0	0	0	0	0	0	0	0	0	0	0	1	1	0	0	0	2	dispensable
pan_gene_32679	pan_gene_9273	PCA_of_metabolites:_PC2;Starch	Starch	0	0	0	0	0	0	0	0	0	0	0	0	0	0	0	0	0	0	0	0	0	1	0	0	0	0	1	private
pan_gene_32704	pan_gene_7599	Days_to_anthesis;Ear_height;Nodes_per_plant;Nodes_to_ear;Starch	Ear_height;Northern_Leaf_Blight;Stalk_strength;Starch	0	0	0	0	0	0	0	0	0	0	0	0	0	0	0	0	0	0	0	0	0	1	0	0	0	0	1	private
pan_gene_32766	pan_gene_5128	Glutamate;Nodes_to_ear;Starch	Boxcox-transformed_leaf_angle;Chlorophyll_A;Chlorophyll_B;Glucose;Starch;Tassel_branch_number	0	0	0	0	0	0	0	0	0	0	0	0	0	0	0	0	0	0	0	0	0	1	0	0	0	0	1	private
pan_gene_5071	pan_gene_91263	Starch	Starch	0	0	0	0	0	0	0	0	0	0	0	0	0	0	0	0	0	0	0	0	0	1	0	0	0	0	1	private
pan_gene_5106	pan_gene_5128	Fructose;Starch	Boxcox-transformed_leaf_angle;Chlorophyll_A;Chlorophyll_B;Glucose;Starch;Tassel_branch_number	0	0	0	0	0	0	0	0	0	0	0	0	0	0	0	0	0	0	0	0	0	1	0	0	0	0	1	private
pan_gene_5106	pan_gene_5220	Fructose;Starch	100_Kernel_weight;Ratio_of_ear_height_to_total_height;Starch	0	0	0	0	0	0	0	0	0	0	0	0	0	0	0	0	0	0	0	0	0	1	0	0	0	0	1	private
pan_gene_5106	pan_gene_5505	Fructose;Starch	Boxcox-transformed_leaf_angle;Photoperiod_Growing-degree_days_to_silk;Starch	0	0	0	0	0	0	0	0	0	0	0	0	0	0	0	0	0	0	0	0	0	1	0	0	0	0	1	private
pan_gene_5220	pan_gene_8408	100_Kernel_weight;Ratio_of_ear_height_to_total_height;Starch	Days_to_anthesis;Nodes_to_ear;Starch	0	0	0	0	0	0	0	0	0	0	0	0	0	0	0	0	0	0	0	0	0	1	0	0	0	0	1	private
pan_gene_5715	pan_gene_9273	Ear_row_number;Fumarate;Starch	Starch	0	0	0	0	0	0	0	0	0	0	0	0	0	0	0	0	0	0	0	0	0	1	0	0	0	0	1	private
pan_gene_7599	pan_gene_91263	Ear_height;Northern_Leaf_Blight;Stalk_strength;Starch	Starch	0	0	0	0	0	0	0	0	0	0	0	0	0	0	0	0	0	0	0	0	0	1	0	0	0	0	1	private
pan_gene_14181	pan_gene_22658	Starch	Starch	0	0	0	0	0	0	0	0	0	0	0	0	0	0	0	0	0	0	0	0	0	0	1	0	0	0	1	private
pan_gene_15612	pan_gene_4790	Starch	Ear_row_number;Starch	0	0	0	0	0	0	0	0	0	0	0	0	0	0	0	0	0	0	0	0	0	0	1	0	0	0	1	private
pan_gene_15656	pan_gene_1748	Starch	Height_above_ear;Starch	0	0	0	0	0	0	0	0	0	0	0	0	0	0	0	0	0	0	0	0	0	0	1	0	0	0	1	private
pan_gene_15656	pan_gene_18906	Starch	Height_per_day_(until_flowering);PCA_of_metabolites:_PC2;Starch	0	0	0	0	0	0	0	0	0	0	0	0	0	0	0	0	0	0	0	0	0	0	1	0	0	0	1	private
pan_gene_15657	pan_gene_27139	Starch	Starch	0	0	0	0	0	0	0	0	0	0	0	0	0	0	0	0	0	0	0	0	0	0	1	0	0	0	1	private
pan_gene_15657	pan_gene_4790	Starch	Ear_row_number;Starch	0	0	0	0	0	0	0	0	0	0	0	0	0	0	0	0	0	0	0	0	0	0	1	0	0	0	1	private
pan_gene_15664	pan_gene_164	PCA_of_metabolites:_PC2;Starch	Chlorophyll_B;Starch	0	0	0	0	0	0	0	0	0	0	0	0	0	0	0	0	0	0	0	0	0	0	1	0	0	0	1	private
pan_gene_15664	pan_gene_31	PCA_of_metabolites:_PC2;Starch	Starch	0	0	0	0	0	0	0	0	0	0	0	0	0	0	0	0	0	0	0	0	0	0	1	0	0	0	1	private
pan_gene_15669	pan_gene_32700	Leaf_length;Starch	Starch	0	0	0	0	0	0	0	0	0	0	0	0	0	0	0	0	0	0	0	0	0	0	1	0	0	0	1	private
pan_gene_18505	pan_gene_32743	Stalk_strength;Starch	Malate;Starch;Total_amino_acids	0	0	0	0	0	0	0	0	0	0	0	0	0	0	0	0	0	0	0	0	0	0	1	0	0	0	1	private
pan_gene_19004	pan_gene_5303	Starch;Tassel_length	Boxcox-transformed_leaf_angle;Glucose;Nodes_above_ear;Starch	0	0	0	0	0	0	0	0	0	0	0	0	0	0	0	0	0	0	0	0	0	0	1	0	0	0	1	private
pan_gene_19091	pan_gene_21750	Plant_height;Starch	Starch	0	0	0	0	0	0	0	0	0	0	0	0	0	0	0	0	0	0	0	0	0	0	1	0	0	0	1	private
pan_gene_21750	pan_gene_5108	Starch	Starch	0	0	0	0	0	0	0	0	0	0	0	0	0	0	0	0	0	0	0	0	0	0	1	0	0	0	1	private
pan_gene_22816	pan_gene_87900	Fructose;PCA_of_metabolites:_PC2;Starch	Height_per_day_(until_flowering);Starch	0	0	0	0	0	0	0	0	0	0	0	0	0	0	0	0	0	0	0	0	0	0	1	0	0	0	1	private
pan_gene_22827	pan_gene_4733	Ear_row_number;Starch	100_Kernel_weight;Average_internode_length_(whole_plant);Starch	0	0	0	0	0	0	0	0	0	0	0	0	0	0	0	0	0	0	0	0	0	0	1	0	0	0	1	private
pan_gene_24483	pan_gene_31	Anthesis-silking_interval;Boxcox-transformed_leaf_angle;Starch	Starch	0	0	0	0	0	0	0	0	0	0	0	0	0	0	0	0	0	0	0	0	0	0	1	0	0	0	1	private
pan_gene_24828	pan_gene_87900	PCA_of_metabolites:_PC2;Starch	Height_per_day_(until_flowering);Starch	0	0	0	0	0	0	0	0	0	0	0	0	0	0	0	0	0	0	0	0	0	0	1	0	0	0	1	private
pan_gene_27149	pan_gene_5220	Starch;Tassel_length	100_Kernel_weight;Ratio_of_ear_height_to_total_height;Starch	0	0	0	0	0	0	0	0	0	0	0	0	0	0	0	0	0	0	0	0	0	0	1	0	0	0	1	private
pan_gene_27827	pan_gene_30069	Plant_height;Starch	PCA_of_metabolites:_PC2;Southern_leaf_blight;Starch	0	0	0	0	0	0	0	0	0	0	0	0	0	0	0	0	0	0	0	0	0	0	1	0	0	0	1	private
pan_gene_27947	pan_gene_5715	Days_to_silk;Nodes_per_plant;Nodes_to_ear;Starch	Ear_row_number;Fumarate;Starch	0	0	0	0	0	0	0	0	0	0	0	0	0	0	0	0	0	0	0	0	0	0	1	0	0	0	1	private
pan_gene_31	pan_gene_87900	Starch	Height_per_day_(until_flowering);Starch	0	0	0	0	0	0	0	0	0	0	0	0	0	0	0	0	0	0	0	0	0	0	1	0	0	0	1	private
pan_gene_32669	pan_gene_5332	PCA_of_metabolites:_PC2;Ratio_of_ear_height_to_total_height;Starch	Starch	0	0	0	0	0	0	0	0	0	0	0	0	0	0	0	0	0	0	0	0	0	0	1	0	0	0	1	private
pan_gene_32679	pan_gene_3857	PCA_of_metabolites:_PC2;Starch	Stalk_strength;Starch	0	0	0	0	0	0	0	0	0	0	0	0	0	0	0	0	0	0	0	0	0	0	1	0	0	0	1	private
pan_gene_32766	pan_gene_87900	Glutamate;Nodes_to_ear;Starch	Height_per_day_(until_flowering);Starch	0	0	0	0	0	0	0	0	0	0	0	0	0	0	0	0	0	0	0	0	0	0	1	0	0	0	1	private
pan_gene_4734	pan_gene_5715	100_Kernel_weight;Starch	Ear_row_number;Fumarate;Starch	0	0	0	0	0	0	0	0	0	0	0	0	0	0	0	0	0	0	0	0	0	0	1	0	0	0	1	private
pan_gene_5108	pan_gene_87900	Starch	Height_per_day_(until_flowering);Starch	0	0	0	0	0	0	0	0	0	0	0	0	0	0	0	0	0	0	0	0	0	0	1	0	0	0	1	private
pan_gene_5342	pan_gene_5715	100_Kernel_weight;Nodes_above_ear;Starch	Ear_row_number;Fumarate;Starch	0	0	0	0	0	0	0	0	0	0	0	0	0	0	0	0	0	0	0	0	0	0	1	0	0	0	1	private
pan_gene_7599	pan_gene_85732	Ear_height;Northern_Leaf_Blight;Stalk_strength;Starch	Starch	0	0	0	0	0	0	0	0	0	0	0	0	0	0	0	0	0	0	0	0	0	0	0	0	1	0	1	private
pan_gene_1172	pan_gene_32173	Southern_leaf_blight;Starch	Starch	0	0	0	0	0	0	0	0	0	0	0	0	0	0	0	0	0	0	0	0	0	0	0	1	0	0	1	private
pan_gene_15612	pan_gene_30961	Starch	Anthesis-silking_interval;Starch	0	0	0	0	0	0	0	0	0	0	0	0	0	0	0	0	0	0	0	0	0	0	0	1	0	0	1	private
pan_gene_15620	pan_gene_18238	Ear_row_number;Starch	Nitrate;Starch	0	0	0	0	0	0	0	0	0	0	0	0	0	0	0	0	0	0	0	0	0	0	0	1	0	0	1	private
pan_gene_15707	pan_gene_7599	Starch	Ear_height;Northern_Leaf_Blight;Stalk_strength;Starch	0	0	0	0	0	0	0	0	0	0	0	0	0	0	0	0	0	0	0	0	0	0	0	1	0	0	1	private
pan_gene_15897	pan_gene_21927	Starch	Starch	0	0	0	0	0	0	0	0	0	0	0	0	0	0	0	0	0	0	0	0	0	0	0	1	0	0	1	private
pan_gene_16607	pan_gene_22816	Average_internode_length_(above_ear);Nodes_per_plant;PCA_of_metabolites:_PC1;Starch	Fructose;PCA_of_metabolites:_PC2;Starch	0	0	0	0	0	0	0	0	0	0	0	0	0	0	0	0	0	0	0	0	0	0	0	1	0	0	1	private
pan_gene_18238	pan_gene_22816	Nitrate;Starch	Fructose;PCA_of_metabolites:_PC2;Starch	0	0	0	0	0	0	0	0	0	0	0	0	0	0	0	0	0	0	0	0	0	0	0	1	0	0	1	private
pan_gene_18238	pan_gene_31	Nitrate;Starch	Starch	0	0	0	0	0	0	0	0	0	0	0	0	0	0	0	0	0	0	0	0	0	0	0	1	0	0	1	private
pan_gene_18238	pan_gene_5128	Nitrate;Starch	Boxcox-transformed_leaf_angle;Chlorophyll_A;Chlorophyll_B;Glucose;Starch;Tassel_branch_number	0	0	0	0	0	0	0	0	0	0	0	0	0	0	0	0	0	0	0	0	0	0	0	1	0	0	1	private
pan_gene_21925	pan_gene_32173	Leaf_length;Nodes_per_plant;Starch	Starch	0	0	0	0	0	0	0	0	0	0	0	0	0	0	0	0	0	0	0	0	0	0	0	1	0	0	1	private
pan_gene_22837	pan_gene_32173	Fructose;Height_above_ear;Starch	Starch	0	0	0	0	0	0	0	0	0	0	0	0	0	0	0	0	0	0	0	0	0	0	0	1	0	0	1	private
pan_gene_23679	pan_gene_28011	Anthesis-silking_interval;Cob_diameter;Starch	Starch;Tassel_length	0	0	0	0	0	0	0	0	0	0	0	0	0	0	0	0	0	0	0	0	0	0	0	1	0	0	1	private
pan_gene_23679	pan_gene_9338	Anthesis-silking_interval;Cob_diameter;Starch	Starch	0	0	0	0	0	0	0	0	0	0	0	0	0	0	0	0	0	0	0	0	0	0	0	1	0	0	1	private
pan_gene_24424	pan_gene_5698	Days_to_silk;Starch	Starch	0	0	0	0	0	0	0	0	0	0	0	0	0	0	0	0	0	0	0	0	0	0	0	1	0	0	1	private
pan_gene_24481	pan_gene_5106	Average_internode_length_(below_ear);Starch	Fructose;Starch	0	0	0	0	0	0	0	0	0	0	0	0	0	0	0	0	0	0	0	0	0	0	0	1	0	0	1	private
pan_gene_27827	pan_gene_42468	Plant_height;Starch	Boxcox-transformed_leaf_angle;Height_above_ear;Starch;Total_amino_acids	0	0	0	0	0	0	0	0	0	0	0	0	0	0	0	0	0	0	0	0	0	0	0	1	0	0	1	private
pan_gene_32694	pan_gene_7567	Average_internode_length_(whole_plant);Nodes_per_plant;PCA_of_metabolites:_PC2;Ratio_of_ear_height_to_total_height;Starch	PCA_of_metabolites:_PC1;Starch	0	0	0	0	0	0	0	0	0	0	0	0	0	0	0	0	0	0	0	0	0	0	0	1	0	0	1	private
pan_gene_32767	pan_gene_5715	Glutamate;Nitrate;Nodes_to_ear;Plant_height;Southern_leaf_blight;Starch	Ear_row_number;Fumarate;Starch	0	0	0	0	0	0	0	0	0	0	0	0	0	0	0	0	0	0	0	0	0	0	0	1	0	0	1	private
pan_gene_10416	pan_gene_85732	Boxcox-transformed_leaf_angle;Starch	Starch	0	0	0	0	0	0	0	0	0	0	0	0	0	0	0	0	0	0	0	0	0	0	0	0	1	0	1	private
pan_gene_14178	pan_gene_9321	Boxcox-transformed_leaf_angle;Nodes_above_ear;Photoperiod_growing-degree_days_to_anthesis;Starch	Southern_leaf_blight;Starch	0	0	0	0	0	0	0	0	0	0	0	0	0	0	0	0	0	0	0	0	0	0	0	0	1	0	1	private
pan_gene_15669	pan_gene_5128	Leaf_length;Starch	Boxcox-transformed_leaf_angle;Chlorophyll_A;Chlorophyll_B;Glucose;Starch;Tassel_branch_number	0	0	0	0	0	0	0	0	0	0	0	0	0	0	0	0	0	0	0	0	0	0	0	0	1	0	1	private
pan_gene_177	pan_gene_32589	Starch	Nodes_above_ear;Starch;Total_amino_acids	0	0	0	0	0	0	0	0	0	0	0	0	0	0	0	0	0	0	0	0	0	0	0	0	1	0	1	private
pan_gene_18238	pan_gene_3757	Nitrate;Starch	Starch	0	0	0	0	0	0	0	0	0	0	0	0	0	0	0	0	0	0	0	0	0	0	0	0	1	0	1	private
pan_gene_23088	pan_gene_9338	Starch	Starch	0	0	0	0	0	0	0	0	0	0	0	0	0	0	0	0	0	0	0	0	0	0	0	0	1	0	1	private
pan_gene_24937	pan_gene_85732	Starch;Sucrose	Starch	0	0	0	0	0	0	0	0	0	0	0	0	0	0	0	0	0	0	0	0	0	0	0	0	1	0	1	private
pan_gene_27736	pan_gene_85732	Starch	Starch	0	0	0	0	0	0	0	0	0	0	0	0	0	0	0	0	0	0	0	0	0	0	0	0	1	0	1	private
pan_gene_27996	pan_gene_85732	Average_internode_length_(above_ear);Cob_diameter;Stalk_strength;Starch	Starch	0	0	0	0	0	0	0	0	0	0	0	0	0	0	0	0	0	0	0	0	0	0	0	0	1	0	1	private
pan_gene_11166	pan_gene_14248	Average_internode_length_(below_ear);Cob_diameter;Nodes_to_ear;Protein;Starch	Boxcox-transformed_leaf_angle;Plant_height;Starch	0	0	0	0	0	0	0	0	0	0	0	0	0	0	0	0	0	0	0	0	0	0	0	0	0	1	1	private
pan_gene_11166	pan_gene_22658	Average_internode_length_(below_ear);Cob_diameter;Nodes_to_ear;Protein;Starch	Starch	0	0	0	0	0	0	0	0	0	0	0	0	0	0	0	0	0	0	0	0	0	0	0	0	0	1	1	private
pan_gene_11166	pan_gene_2658	Average_internode_length_(below_ear);Cob_diameter;Nodes_to_ear;Protein;Starch	Days_to_anthesis;Plant_height;Starch	0	0	0	0	0	0	0	0	0	0	0	0	0	0	0	0	0	0	0	0	0	0	0	0	0	1	1	private
pan_gene_11166	pan_gene_4730	Average_internode_length_(below_ear);Cob_diameter;Nodes_to_ear;Protein;Starch	Starch	0	0	0	0	0	0	0	0	0	0	0	0	0	0	0	0	0	0	0	0	0	0	0	0	0	1	1	private
pan_gene_11166	pan_gene_91	Average_internode_length_(below_ear);Cob_diameter;Nodes_to_ear;Protein;Starch	Starch	0	0	0	0	0	0	0	0	0	0	0	0	0	0	0	0	0	0	0	0	0	0	0	0	0	1	1	private
pan_gene_15610	pan_gene_24424	Average_internode_length_(above_ear);Nodes_above_ear;Starch	Days_to_silk;Starch	0	0	0	0	0	0	0	0	0	0	0	0	0	0	0	0	0	0	0	0	0	0	0	0	0	1	1	private
pan_gene_15665	pan_gene_91	Cob_diameter;Ear_height;Ear_row_number;PCA_of_metabolites:_PC2;Plant_height;Starch	Starch	0	0	0	0	0	0	0	0	0	0	0	0	0	0	0	0	0	0	0	0	0	0	0	0	0	1	1	private
pan_gene_16607	pan_gene_341	Average_internode_length_(above_ear);Nodes_per_plant;PCA_of_metabolites:_PC1;Starch	Starch	0	0	0	0	0	0	0	0	0	0	0	0	0	0	0	0	0	0	0	0	0	0	0	0	0	1	1	private
pan_gene_201	pan_gene_4730	Boxcox-transformed_leaf_angle;Height_per_day_(until_flowering);Starch	Starch	0	0	0	0	0	0	0	0	0	0	0	0	0	0	0	0	0	0	0	0	0	0	0	0	0	1	1	private
pan_gene_23088	pan_gene_5698	Starch	Starch	0	0	0	0	0	0	0	0	0	0	0	0	0	0	0	0	0	0	0	0	0	0	0	0	0	1	1	private
pan_gene_2658	pan_gene_28011	Days_to_anthesis;Plant_height;Starch	Starch;Tassel_length	0	0	0	0	0	0	0	0	0	0	0	0	0	0	0	0	0	0	0	0	0	0	0	0	0	1	1	private
pan_gene_27736	pan_gene_5715	Starch	Ear_row_number;Fumarate;Starch	0	0	0	0	0	0	0	0	0	0	0	0	0	0	0	0	0	0	0	0	0	0	0	0	0	1	1	private
pan_gene_28011	pan_gene_91	Starch;Tassel_length	Starch	0	0	0	0	0	0	0	0	0	0	0	0	0	0	0	0	0	0	0	0	0	0	0	0	0	1	1	private
pan_gene_5071	pan_gene_68519	Starch	Nodes_to_ear;Starch	0	0	0	0	0	0	0	0	0	0	0	0	0	0	0	0	0	0	0	0	0	0	0	0	0	1	1	private
