# Supplementary material for: Co-expression pan-network reveals genes involved in complex traits within maize pan-genome
Source: BMC Plant Biol. 2022 Dec 19;22:595. doi: 10.1186/s12870-022-03985-z (PMC9762053; doi:10.1186/s12870-022-03985-z)
Supplement: Supplementary file 7 — Additional file 7. [file 12870_2022_3985_MOESM7_ESM.zip › SupplementaryData5/Northern_Leaf_Blight.pannetwork.csv]

gene1	gene2	trait1	trait2	B73	B97	CML103	CML228	CML247	CML277	CML322	CML333	CML52	CML69	HP301	IL14H	Ki11	Ki3	Ky21	M162W	M37W	Mo18W	MS71	NC350	NC358	Oh43	Oh7b	P39	Tx303	Tzi8	sum	sub-category
pan_gene_100245	pan_gene_31404	Malate;Northern_Leaf_Blight	Northern_Leaf_Blight	0	0	0	0	0	0	1	0	0	0	0	0	0	0	0	0	0	1	0	0	0	0	1	0	0	0	3	dispensable
pan_gene_10840	pan_gene_5004	Ear_row_number;Northern_Leaf_Blight	Average_internode_length_(above_ear);Northern_Leaf_Blight	1	0	0	0	0	0	0	0	0	0	0	0	0	0	0	0	0	0	0	0	0	0	0	0	0	0	1	private
pan_gene_10881	pan_gene_27378	Northern_Leaf_Blight;Ratio_of_ear_height_to_total_height	Northern_Leaf_Blight	0	0	0	0	0	0	0	0	0	0	1	0	0	0	0	0	0	0	0	0	0	0	0	0	0	0	1	private
pan_gene_10881	pan_gene_29507	Northern_Leaf_Blight;Ratio_of_ear_height_to_total_height	Northern_Leaf_Blight	0	0	0	0	0	0	0	0	0	0	1	0	0	0	0	0	0	0	0	0	0	0	0	0	0	0	1	private
pan_gene_10881	pan_gene_4989	Northern_Leaf_Blight;Ratio_of_ear_height_to_total_height	Northern_Leaf_Blight	0	0	0	0	0	0	0	0	0	0	1	0	0	0	0	0	0	0	0	0	0	0	0	0	0	0	1	private
pan_gene_10881	pan_gene_5663	Northern_Leaf_Blight;Ratio_of_ear_height_to_total_height	Northern_Leaf_Blight	0	0	0	0	0	0	0	0	0	0	1	0	0	0	0	0	0	0	0	0	0	0	0	0	0	0	1	private
pan_gene_113	pan_gene_15492	Northern_Leaf_Blight;Starch	Northern_Leaf_Blight	1	0	0	1	1	1	0	0	1	1	1	0	1	1	0	0	0	0	0	0	0	0	0	0	0	0	9	dispensable
pan_gene_113	pan_gene_15927	Northern_Leaf_Blight;Starch	Northern_Leaf_Blight	1	1	0	1	1	0	0	0	1	0	0	0	0	0	0	0	0	0	0	0	0	0	1	0	0	0	6	dispensable
pan_gene_113	pan_gene_21185	Northern_Leaf_Blight;Starch	Average_internode_length_(below_ear);Glucose;Northern_Leaf_Blight	1	0	0	0	0	0	0	0	0	1	1	0	1	1	0	0	0	0	0	0	0	0	0	0	0	0	5	dispensable
pan_gene_113	pan_gene_23929	Northern_Leaf_Blight;Starch	Average_internode_length_(whole_plant);Northern_Leaf_Blight	1	1	1	1	1	1	1	1	1	1	1	1	1	1	0	1	1	0	1	1	1	0	1	0	0	1	21	core
pan_gene_113	pan_gene_24459	Northern_Leaf_Blight;Starch	Northern_Leaf_Blight	0	0	0	0	1	0	0	0	0	1	0	0	0	0	0	1	0	0	0	0	0	0	0	0	0	0	3	dispensable
pan_gene_113	pan_gene_26082	Northern_Leaf_Blight;Starch	Northern_Leaf_Blight	0	0	0	1	0	0	0	0	0	1	0	0	0	0	0	1	0	0	0	0	0	0	0	0	0	0	3	dispensable
pan_gene_113	pan_gene_277	Northern_Leaf_Blight;Starch	Northern_Leaf_Blight	0	0	0	0	1	0	0	0	1	0	0	0	1	0	0	0	0	0	0	0	0	0	0	0	0	0	3	dispensable
pan_gene_113	pan_gene_29633	Northern_Leaf_Blight;Starch	Northern_Leaf_Blight	1	0	0	1	1	0	1	0	0	1	1	1	0	0	1	0	0	0	1	0	1	0	1	0	0	0	11	near-core
pan_gene_113	pan_gene_30971	Northern_Leaf_Blight;Starch	Northern_Leaf_Blight	1	1	0	1	1	1	0	0	1	1	1	1	0	1	0	0	0	0	0	0	0	1	0	1	0	1	13	near-core
pan_gene_113	pan_gene_31404	Northern_Leaf_Blight;Starch	Northern_Leaf_Blight	1	0	0	0	0	1	0	0	1	0	0	0	1	0	0	0	0	0	0	0	0	0	0	0	0	0	4	dispensable
pan_gene_113	pan_gene_4625	Northern_Leaf_Blight;Starch	Northern_Leaf_Blight	1	0	1	0	1	1	0	0	1	0	1	0	1	0	1	0	0	0	1	0	1	0	1	0	0	0	11	near-core
pan_gene_113	pan_gene_4669	Northern_Leaf_Blight;Starch	Northern_Leaf_Blight	1	0	0	0	0	0	0	0	0	0	0	0	0	0	0	1	0	0	0	0	0	0	0	0	0	0	2	dispensable
pan_gene_12733	pan_gene_27202	Northern_Leaf_Blight	Anthesis-silking_interval;Northern_Leaf_Blight;Photoperiod_Growing-degree_days_to_silk	1	1	0	0	0	0	0	0	0	0	0	1	0	0	0	0	1	0	0	0	0	0	1	1	0	0	6	dispensable
pan_gene_12733	pan_gene_30089	Northern_Leaf_Blight	Northern_Leaf_Blight	1	1	1	0	0	0	1	0	0	1	1	1	0	0	1	1	1	1	1	0	1	1	1	1	1	1	18	near-core
pan_gene_12733	pan_gene_8666	Northern_Leaf_Blight	Ear_height;Northern_Leaf_Blight;PCA_of_metabolites:_PC1;Ratio_of_ear_height_to_total_height	1	0	0	0	0	0	0	0	0	1	0	0	1	0	1	0	1	0	0	0	0	0	0	0	0	0	5	dispensable
pan_gene_12745	pan_gene_16486	Chlorophyll_B;Northern_Leaf_Blight	Northern_Leaf_Blight	1	0	0	0	0	0	0	0	0	0	0	0	0	0	0	0	0	0	0	0	0	0	0	0	0	1	2	dispensable
pan_gene_12745	pan_gene_24300	Chlorophyll_B;Northern_Leaf_Blight	Northern_Leaf_Blight	1	0	0	0	0	0	0	0	0	0	0	0	0	0	0	0	0	0	0	0	0	0	0	0	0	0	1	private
pan_gene_12942	pan_gene_387	Northern_Leaf_Blight	Ear_height;Malate;Northern_Leaf_Blight	1	0	0	0	0	0	0	1	0	0	0	0	0	1	0	1	0	0	0	0	0	0	0	0	0	0	4	dispensable
pan_gene_14364	pan_gene_68555	Northern_Leaf_Blight	Cob_diameter;Height_per_day_(until_flowering);Northern_Leaf_Blight	0	0	0	0	0	0	0	0	0	0	0	0	0	0	0	0	1	0	0	1	0	0	0	0	0	0	2	dispensable
pan_gene_14654	pan_gene_18835	Northern_Leaf_Blight	Northern_Leaf_Blight	1	1	1	1	0	1	0	1	0	0	1	1	1	1	0	1	1	1	1	1	1	1	1	1	0	1	20	core
pan_gene_14658	pan_gene_4995	Northern_Leaf_Blight	Average_internode_length_(below_ear);Nitrate;Northern_Leaf_Blight	1	0	0	0	0	0	0	0	0	0	0	0	0	0	0	0	0	0	0	0	0	0	0	0	0	0	1	private
pan_gene_14669	pan_gene_15123	Average_internode_length_(below_ear);Height_per_day_(until_flowering);Nodes_above_ear;Northern_Leaf_Blight	Northern_Leaf_Blight	1	0	0	0	0	0	0	0	0	1	0	0	0	0	0	0	0	0	0	0	0	0	0	0	0	0	2	dispensable
pan_gene_14669	pan_gene_19194	Average_internode_length_(below_ear);Height_per_day_(until_flowering);Nodes_above_ear;Northern_Leaf_Blight	Northern_Leaf_Blight	1	1	0	0	0	1	1	0	1	1	0	0	0	0	0	0	0	0	0	0	0	0	0	1	0	1	8	dispensable
pan_gene_14815	pan_gene_21472	Northern_Leaf_Blight	Northern_Leaf_Blight	1	1	0	1	1	0	1	0	0	0	0	1	1	0	0	1	1	1	0	1	1	0	1	1	0	1	15	near-core
pan_gene_14815	pan_gene_2573	Northern_Leaf_Blight	Height_above_ear;Height_per_day_(until_flowering);Nodes_per_plant;Northern_Leaf_Blight;Plant_height	1	1	1	0	1	1	0	1	1	0	0	1	0	1	0	0	0	0	0	0	1	1	1	1	1	1	15	near-core
pan_gene_14815	pan_gene_27111	Northern_Leaf_Blight	Northern_Leaf_Blight;Photoperiod_growing-degree_days_to_anthesis	1	1	1	1	1	0	1	1	1	1	0	1	0	0	0	1	0	1	0	1	1	0	1	1	0	1	17	near-core
pan_gene_14815	pan_gene_4669	Northern_Leaf_Blight	Northern_Leaf_Blight	1	0	0	0	1	0	0	1	0	0	0	0	0	0	0	1	0	0	0	0	0	0	0	0	0	1	5	dispensable
pan_gene_15123	pan_gene_174	Northern_Leaf_Blight	Nitrate;Northern_Leaf_Blight	1	0	0	0	1	0	1	0	0	1	1	0	0	0	1	1	0	1	1	1	1	0	1	1	1	0	14	near-core
pan_gene_15123	pan_gene_21492	Northern_Leaf_Blight	Northern_Leaf_Blight	1	0	0	0	1	0	1	0	0	0	0	0	0	0	0	0	0	0	0	0	0	0	0	0	0	0	3	dispensable
pan_gene_15123	pan_gene_4760	Northern_Leaf_Blight	Northern_Leaf_Blight	0	0	0	0	1	0	0	0	0	1	0	0	0	0	0	0	0	0	0	0	0	0	0	0	0	0	2	dispensable
pan_gene_15123	pan_gene_6274	Northern_Leaf_Blight	Leaf_width;Nodes_per_plant;Northern_Leaf_Blight;PCA_of_metabolites:_PC2	1	0	0	0	0	0	1	0	0	1	1	0	0	0	1	1	0	0	1	1	0	0	1	0	1	1	11	near-core
pan_gene_15290	pan_gene_21998	Northern_Leaf_Blight	Northern_Leaf_Blight;Southern_leaf_blight	1	0	1	1	1	1	0	1	1	0	1	1	1	1	1	1	0	0	0	0	0	0	1	1	0	0	15	near-core
pan_gene_15435	pan_gene_15492	Northern_Leaf_Blight	Northern_Leaf_Blight	1	0	0	0	0	0	0	0	1	0	0	0	0	0	0	0	0	0	1	0	0	1	1	0	1	1	7	dispensable
pan_gene_15435	pan_gene_16487	Northern_Leaf_Blight	Northern_Leaf_Blight	1	0	0	1	0	1	1	0	1	0	1	1	0	1	0	0	1	1	0	1	0	1	1	0	0	0	13	near-core
pan_gene_15435	pan_gene_19550	Northern_Leaf_Blight	Days_to_anthesis;Leaf_width;Northern_Leaf_Blight	1	0	0	1	1	1	1	1	0	1	1	1	1	1	0	0	1	1	1	0	1	1	1	1	0	1	19	near-core
pan_gene_15435	pan_gene_21745	Northern_Leaf_Blight	Northern_Leaf_Blight	1	1	1	1	1	1	1	1	1	1	1	1	0	1	1	1	0	1	0	0	1	1	0	1	1	0	20	core
pan_gene_15435	pan_gene_24110	Northern_Leaf_Blight	Northern_Leaf_Blight	1	0	0	0	0	0	0	0	1	0	0	0	1	0	1	0	0	0	1	0	1	1	0	0	0	1	8	dispensable
pan_gene_15435	pan_gene_24272	Northern_Leaf_Blight	Northern_Leaf_Blight	1	0	0	1	0	1	1	0	1	1	1	1	1	0	1	0	0	0	0	0	1	1	1	1	0	1	15	near-core
pan_gene_15435	pan_gene_27036	Northern_Leaf_Blight	Northern_Leaf_Blight	1	0	1	0	0	0	0	0	0	0	0	1	0	0	0	1	0	0	1	0	0	0	0	1	0	0	6	dispensable
pan_gene_15435	pan_gene_277	Northern_Leaf_Blight	Northern_Leaf_Blight	0	0	0	0	0	0	0	0	1	0	0	0	0	0	0	0	0	0	0	0	0	0	0	1	1	0	3	dispensable
pan_gene_15435	pan_gene_31404	Northern_Leaf_Blight	Northern_Leaf_Blight	1	1	1	1	0	1	1	0	1	0	1	1	1	1	1	0	0	1	1	0	1	1	1	1	0	0	18	near-core
pan_gene_15435	pan_gene_4625	Northern_Leaf_Blight	Northern_Leaf_Blight	1	0	0	1	0	0	1	0	1	1	0	0	0	1	0	0	0	1	1	0	0	1	0	0	1	1	11	near-core
pan_gene_15435	pan_gene_4704	Northern_Leaf_Blight	Northern_Leaf_Blight	1	1	1	1	0	1	1	0	1	1	0	1	0	0	1	0	0	0	1	0	0	1	1	0	0	0	13	near-core
pan_gene_15435	pan_gene_7599	Northern_Leaf_Blight	Ear_height;Northern_Leaf_Blight;Stalk_strength;Starch	1	1	0	1	0	0	0	0	0	0	1	1	0	0	1	0	0	0	0	0	1	1	1	0	0	0	9	dispensable
pan_gene_15435	pan_gene_8665	Northern_Leaf_Blight	Ear_row_number;Northern_Leaf_Blight	1	0	0	1	0	1	0	0	0	0	0	0	0	0	0	0	1	0	0	0	0	0	0	0	0	0	4	dispensable
pan_gene_15461	pan_gene_27429	Northern_Leaf_Blight	Northern_Leaf_Blight	1	1	1	0	1	0	1	0	0	1	0	1	1	0	1	0	1	0	1	1	1	1	1	1	0	0	16	near-core
pan_gene_15461	pan_gene_27472	Northern_Leaf_Blight	Northern_Leaf_Blight	1	0	1	0	0	0	0	0	0	1	0	0	0	0	1	0	1	0	1	0	0	1	0	0	0	0	7	dispensable
pan_gene_15461	pan_gene_4988	Northern_Leaf_Blight	Northern_Leaf_Blight;Tassel_length	1	0	0	0	0	0	0	1	0	1	1	0	0	0	1	0	1	0	0	1	0	0	1	0	0	0	8	dispensable
pan_gene_15492	pan_gene_16487	Northern_Leaf_Blight	Northern_Leaf_Blight	1	1	0	0	0	1	0	0	1	0	1	0	0	0	0	0	1	0	0	0	0	0	1	1	0	0	8	dispensable
pan_gene_15492	pan_gene_21185	Northern_Leaf_Blight	Average_internode_length_(below_ear);Glucose;Northern_Leaf_Blight	1	0	0	0	1	0	0	0	0	1	1	0	1	1	0	1	0	0	0	1	0	0	0	0	1	1	10	dispensable
pan_gene_15492	pan_gene_21745	Northern_Leaf_Blight	Northern_Leaf_Blight	1	1	0	0	0	1	0	0	0	0	0	0	0	0	0	0	1	0	0	0	1	0	0	0	1	1	7	dispensable
pan_gene_15492	pan_gene_23757	Northern_Leaf_Blight	Ear_height;Northern_Leaf_Blight	1	1	0	0	0	0	0	0	1	0	1	1	0	0	0	0	1	1	1	0	0	1	1	1	1	0	12	near-core
pan_gene_15492	pan_gene_24110	Northern_Leaf_Blight	Northern_Leaf_Blight	1	1	0	1	1	1	0	1	1	0	0	1	0	1	0	0	0	1	1	1	1	1	0	1	1	1	17	near-core
pan_gene_15492	pan_gene_24272	Northern_Leaf_Blight	Northern_Leaf_Blight	1	1	1	1	1	1	1	0	0	0	0	0	0	1	0	1	0	0	0	0	0	1	1	0	1	1	13	near-core
pan_gene_15492	pan_gene_24289	Northern_Leaf_Blight	Northern_Leaf_Blight	0	0	0	0	1	0	0	0	0	0	0	0	0	0	0	0	0	0	0	0	0	0	0	0	0	0	1	private
pan_gene_15492	pan_gene_27010	Northern_Leaf_Blight	Northern_Leaf_Blight	1	1	0	0	1	0	0	0	1	0	1	0	0	0	0	0	1	1	1	0	1	1	1	1	1	1	14	near-core
pan_gene_15492	pan_gene_277	Northern_Leaf_Blight	Northern_Leaf_Blight	0	0	0	0	1	0	0	0	1	0	0	0	1	0	0	0	0	0	0	0	0	0	0	1	1	0	5	dispensable
pan_gene_15492	pan_gene_30971	Northern_Leaf_Blight	Northern_Leaf_Blight	1	0	0	0	1	0	0	0	1	0	1	0	0	1	0	0	0	0	0	0	0	0	0	0	0	0	5	dispensable
pan_gene_15492	pan_gene_31404	Northern_Leaf_Blight	Northern_Leaf_Blight	1	1	0	0	1	1	1	1	1	0	1	0	1	0	0	1	1	1	1	1	1	1	1	1	1	0	19	near-core
pan_gene_15492	pan_gene_3350	Northern_Leaf_Blight	Leaf_width;Northern_Leaf_Blight	1	1	1	0	1	1	0	1	1	0	1	1	0	0	1	0	1	1	1	1	1	1	1	1	1	1	20	core
pan_gene_15492	pan_gene_4625	Northern_Leaf_Blight	Northern_Leaf_Blight	1	1	1	1	1	1	1	0	1	0	1	0	1	0	0	1	1	0	1	1	1	1	0	0	1	1	18	near-core
pan_gene_15492	pan_gene_5005	Northern_Leaf_Blight	Average_internode_length_(above_ear);Northern_Leaf_Blight	1	1	1	1	1	1	1	1	1	1	1	0	0	0	1	1	0	0	1	1	1	0	1	0	0	0	17	near-core
pan_gene_15879	pan_gene_27357	Northern_Leaf_Blight	Nitrate;Northern_Leaf_Blight	1	0	0	0	0	0	0	1	0	0	0	0	1	0	0	0	0	0	0	0	0	0	0	0	0	0	3	dispensable
pan_gene_15926	pan_gene_27036	Northern_Leaf_Blight	Northern_Leaf_Blight	1	0	0	0	0	0	0	0	0	0	0	0	0	0	0	0	0	0	0	0	1	0	1	1	0	0	4	dispensable
pan_gene_15926	pan_gene_4704	Northern_Leaf_Blight	Northern_Leaf_Blight	1	0	0	0	0	0	0	0	0	0	0	0	0	0	0	0	1	0	0	0	0	0	1	1	0	0	4	dispensable
pan_gene_15926	pan_gene_4984	Northern_Leaf_Blight	Average_internode_length_(below_ear);Nitrate;Northern_Leaf_Blight	0	0	1	0	0	0	0	0	1	0	0	0	1	0	0	0	1	0	1	0	1	0	0	0	0	0	6	dispensable
pan_gene_15927	pan_gene_174	Northern_Leaf_Blight	Nitrate;Northern_Leaf_Blight	1	0	1	0	1	1	0	0	1	0	1	0	0	0	1	0	0	1	1	0	0	1	1	1	1	0	13	near-core
pan_gene_15927	pan_gene_24459	Northern_Leaf_Blight	Northern_Leaf_Blight	0	0	0	0	1	0	0	0	0	1	0	0	0	0	0	0	0	0	0	0	0	0	0	0	1	0	3	dispensable
pan_gene_15927	pan_gene_26082	Northern_Leaf_Blight	Northern_Leaf_Blight	0	0	1	1	1	0	0	0	0	1	0	0	0	0	0	0	0	1	1	1	1	0	0	0	1	1	10	dispensable
pan_gene_15927	pan_gene_29633	Northern_Leaf_Blight	Northern_Leaf_Blight	1	1	0	1	0	0	0	0	0	0	0	0	0	0	0	0	0	0	0	0	0	1	0	0	1	0	5	dispensable
pan_gene_15927	pan_gene_31404	Northern_Leaf_Blight	Northern_Leaf_Blight	1	0	0	1	1	1	1	0	1	1	0	0	1	0	0	0	0	0	1	1	1	1	1	0	1	0	14	near-core
pan_gene_16003	pan_gene_2785	Ear_height;Glucose;Northern_Leaf_Blight	Leaf_width;Northern_Leaf_Blight	1	0	0	0	0	0	0	0	0	0	0	0	0	0	0	0	0	0	0	0	0	0	0	0	0	0	1	private
pan_gene_16006	pan_gene_31934	Nodes_to_ear;Northern_Leaf_Blight	Northern_Leaf_Blight	1	0	1	0	0	0	1	0	0	0	0	0	0	0	0	0	0	0	1	0	0	1	1	0	0	0	6	dispensable
pan_gene_16425	pan_gene_16486	Ear_row_number;Northern_Leaf_Blight	Northern_Leaf_Blight	1	0	0	0	0	0	0	0	0	0	0	0	0	0	0	0	0	0	0	0	0	0	0	0	0	0	1	private
pan_gene_16425	pan_gene_199	Ear_row_number;Northern_Leaf_Blight	Northern_Leaf_Blight	1	0	0	0	0	0	0	0	0	0	0	0	0	0	0	0	0	0	0	0	0	0	0	0	0	0	1	private
pan_gene_16425	pan_gene_24300	Ear_row_number;Northern_Leaf_Blight	Northern_Leaf_Blight	1	0	0	0	0	0	0	0	0	0	0	0	0	0	0	0	0	0	0	0	0	0	0	0	0	0	1	private
pan_gene_16425	pan_gene_27357	Ear_row_number;Northern_Leaf_Blight	Nitrate;Northern_Leaf_Blight	1	0	0	0	0	0	0	0	0	0	0	0	0	0	0	0	0	0	0	0	0	0	0	0	0	0	1	private
pan_gene_16425	pan_gene_30876	Ear_row_number;Northern_Leaf_Blight	Average_internode_length_(whole_plant);Northern_Leaf_Blight	1	0	0	0	0	0	0	0	0	0	0	0	0	0	0	0	0	0	0	0	0	0	0	0	0	0	1	private
pan_gene_16425	pan_gene_32165	Ear_row_number;Northern_Leaf_Blight	Northern_Leaf_Blight;Tassel_branch_number	1	0	0	0	0	0	0	0	0	0	0	0	0	0	0	0	0	0	0	0	0	0	0	0	0	0	1	private
pan_gene_16448	pan_gene_4615	Average_internode_length_(above_ear);Northern_Leaf_Blight	Chlorophyll_B;Northern_Leaf_Blight	1	0	0	0	0	0	0	0	0	0	0	0	0	0	0	0	0	0	0	0	0	0	0	0	0	0	1	private
pan_gene_16464	pan_gene_23757	Northern_Leaf_Blight	Ear_height;Northern_Leaf_Blight	1	0	0	0	0	0	0	0	0	0	0	1	0	0	0	0	0	0	0	0	0	0	0	0	0	0	2	dispensable
pan_gene_16464	pan_gene_24459	Northern_Leaf_Blight	Northern_Leaf_Blight	0	0	0	0	1	0	0	0	0	0	0	0	0	0	1	0	0	0	0	0	0	0	0	0	0	0	2	dispensable
pan_gene_16464	pan_gene_4669	Northern_Leaf_Blight	Northern_Leaf_Blight	1	0	0	0	0	0	0	0	0	0	0	0	0	0	0	0	0	0	0	0	0	0	0	0	0	0	1	private
pan_gene_16464	pan_gene_6274	Northern_Leaf_Blight	Leaf_width;Nodes_per_plant;Northern_Leaf_Blight;PCA_of_metabolites:_PC2	1	0	0	0	0	0	0	0	0	1	0	1	0	0	1	1	0	0	1	0	0	0	0	0	0	0	6	dispensable
pan_gene_16464	pan_gene_96207	Northern_Leaf_Blight	Northern_Leaf_Blight;Plant_height	1	0	0	0	0	0	0	0	0	0	0	0	0	0	1	0	0	0	0	0	0	0	0	0	0	0	2	dispensable
pan_gene_16486	pan_gene_24300	Northern_Leaf_Blight	Northern_Leaf_Blight	1	0	0	0	0	0	0	0	0	0	0	0	0	0	0	0	0	0	0	0	0	1	0	0	0	0	2	dispensable
pan_gene_16486	pan_gene_27357	Northern_Leaf_Blight	Nitrate;Northern_Leaf_Blight	1	0	0	0	0	0	0	0	0	0	0	0	0	0	0	0	0	0	0	0	0	0	0	0	0	0	1	private
pan_gene_16487	pan_gene_19550	Northern_Leaf_Blight	Days_to_anthesis;Leaf_width;Northern_Leaf_Blight	1	0	0	1	1	1	0	0	0	0	0	1	0	0	0	0	0	0	0	0	1	1	1	0	0	1	9	dispensable
pan_gene_16487	pan_gene_23506	Northern_Leaf_Blight	Northern_Leaf_Blight	1	1	0	1	0	0	1	0	1	1	1	1	1	1	0	0	1	0	0	1	1	1	1	0	1	0	16	near-core
pan_gene_16487	pan_gene_23757	Northern_Leaf_Blight	Ear_height;Northern_Leaf_Blight	1	0	0	1	0	1	1	0	1	1	0	1	0	1	1	0	1	1	0	0	0	0	0	1	0	0	12	near-core
pan_gene_16487	pan_gene_277	Northern_Leaf_Blight	Northern_Leaf_Blight	0	0	0	0	0	0	0	0	1	0	0	0	0	0	0	0	0	0	0	0	0	0	0	0	0	0	1	private
pan_gene_16487	pan_gene_31404	Northern_Leaf_Blight	Northern_Leaf_Blight	1	1	1	1	0	1	1	1	1	1	1	1	1	1	0	1	1	0	0	1	1	0	1	1	0	1	20	core
pan_gene_16487	pan_gene_3350	Northern_Leaf_Blight	Leaf_width;Northern_Leaf_Blight	1	0	0	1	1	1	0	0	1	1	0	0	0	1	0	0	0	1	0	0	1	0	1	0	0	0	10	dispensable
pan_gene_16487	pan_gene_4985	Northern_Leaf_Blight	Average_internode_length_(below_ear);Ear_height;Northern_Leaf_Blight	1	0	0	1	1	1	0	1	1	0	1	0	1	0	1	0	0	0	1	1	0	1	1	1	0	0	14	near-core
pan_gene_16487	pan_gene_8665	Northern_Leaf_Blight	Ear_row_number;Northern_Leaf_Blight	1	0	0	1	0	1	0	0	1	1	0	0	0	1	1	1	1	0	0	0	0	0	0	0	0	0	9	dispensable
pan_gene_1654	pan_gene_19077	Northern_Leaf_Blight;Ratio_of_ear_height_to_total_height	Height_per_day_(until_flowering);Northern_Leaf_Blight;Plant_height;Tassel_branch_number	0	0	0	0	0	0	0	0	0	0	0	0	0	0	0	0	1	0	0	0	0	0	0	0	0	0	1	private
pan_gene_1654	pan_gene_3597	Northern_Leaf_Blight;Ratio_of_ear_height_to_total_height	Northern_Leaf_Blight	0	0	0	0	1	0	0	0	0	0	0	0	0	0	0	0	0	0	0	0	0	0	0	0	0	0	1	private
pan_gene_16550	pan_gene_24039	Glucose;Northern_Leaf_Blight;Southern_leaf_blight	Average_internode_length_(above_ear);Days_to_silk;Northern_Leaf_Blight	1	0	0	0	0	0	1	1	1	0	0	0	1	0	1	0	0	0	0	0	0	0	1	0	1	0	8	dispensable
pan_gene_16550	pan_gene_27592	Glucose;Northern_Leaf_Blight;Southern_leaf_blight	Leaf_length;Northern_Leaf_Blight	1	0	1	0	0	0	1	0	0	0	1	0	0	1	0	0	1	1	1	0	0	1	0	0	1	0	10	dispensable
pan_gene_174	pan_gene_19194	Nitrate;Northern_Leaf_Blight	Northern_Leaf_Blight	1	0	0	0	0	0	0	0	0	1	0	1	0	0	0	0	0	0	0	0	0	0	0	0	0	0	3	dispensable
pan_gene_174	pan_gene_23757	Nitrate;Northern_Leaf_Blight	Ear_height;Northern_Leaf_Blight	1	0	1	1	0	0	1	0	1	0	0	0	1	0	0	0	0	0	0	0	0	1	0	0	1	0	8	dispensable
pan_gene_174	pan_gene_24289	Nitrate;Northern_Leaf_Blight	Northern_Leaf_Blight	0	0	0	0	1	0	0	0	0	1	0	0	0	0	0	0	0	0	0	0	0	0	0	0	0	0	2	dispensable
pan_gene_174	pan_gene_24459	Nitrate;Northern_Leaf_Blight	Northern_Leaf_Blight	0	0	0	0	1	0	0	0	0	0	0	0	0	0	1	0	0	0	0	1	0	0	0	0	1	1	5	dispensable
pan_gene_174	pan_gene_27010	Nitrate;Northern_Leaf_Blight	Northern_Leaf_Blight	1	0	1	1	1	0	1	0	0	0	1	1	1	0	1	1	1	1	1	0	1	1	1	1	0	1	18	near-core
pan_gene_174	pan_gene_32128	Nitrate;Northern_Leaf_Blight	Northern_Leaf_Blight	1	1	1	1	0	1	0	0	1	1	0	1	1	0	0	0	1	1	1	1	0	0	0	1	1	0	15	near-core
pan_gene_174	pan_gene_3350	Nitrate;Northern_Leaf_Blight	Leaf_width;Northern_Leaf_Blight	1	1	0	1	1	1	1	1	1	1	0	1	1	0	0	1	1	0	0	1	1	1	0	1	1	1	19	near-core
pan_gene_174	pan_gene_4669	Nitrate;Northern_Leaf_Blight	Northern_Leaf_Blight	1	0	1	0	0	0	0	0	0	0	0	0	0	0	1	0	0	0	0	1	0	1	0	1	0	0	6	dispensable
pan_gene_174	pan_gene_4760	Nitrate;Northern_Leaf_Blight	Northern_Leaf_Blight	0	0	0	0	0	0	0	0	0	1	0	0	0	0	0	0	0	0	0	0	0	0	0	0	0	0	1	private
pan_gene_174	pan_gene_6274	Nitrate;Northern_Leaf_Blight	Leaf_width;Nodes_per_plant;Northern_Leaf_Blight;PCA_of_metabolites:_PC2	1	0	1	1	0	1	0	1	0	1	1	1	1	0	1	1	1	0	1	0	0	1	1	0	1	0	16	near-core
pan_gene_174	pan_gene_96207	Nitrate;Northern_Leaf_Blight	Northern_Leaf_Blight;Plant_height	1	0	0	0	0	0	1	0	0	1	1	1	1	0	1	0	1	1	0	1	1	0	0	1	0	0	12	near-core
pan_gene_17467	pan_gene_19176	Nodes_per_plant;Northern_Leaf_Blight;Plant_height	Height_per_day_(until_flowering);Northern_Leaf_Blight	0	0	0	1	0	0	0	0	0	0	0	0	0	0	0	0	0	0	0	0	0	0	0	0	0	0	1	private
pan_gene_17467	pan_gene_91037	Nodes_per_plant;Northern_Leaf_Blight;Plant_height	Anthesis-silking_interval;Northern_Leaf_Blight	0	0	0	1	0	0	0	0	0	0	0	0	0	0	0	0	0	0	0	0	0	0	0	0	0	0	1	private
pan_gene_17514	pan_gene_4684	Northern_Leaf_Blight;Southern_leaf_blight	Fumarate;Northern_Leaf_Blight	1	0	0	0	0	0	0	0	0	0	0	0	0	0	0	0	0	0	0	0	0	0	0	0	0	0	1	private
pan_gene_17536	pan_gene_24722	Northern_Leaf_Blight	Northern_Leaf_Blight;Tassel_branch_number	0	0	0	0	0	0	0	0	0	0	0	1	0	0	0	0	0	0	0	0	0	0	0	0	0	0	1	private
pan_gene_1791	pan_gene_21733	Days_to_anthesis;Nodes_per_plant;Nodes_to_ear;Northern_Leaf_Blight;Starch	Nodes_above_ear;Northern_Leaf_Blight	0	0	0	0	0	0	0	0	0	0	0	0	0	0	0	0	0	0	0	0	0	0	0	0	1	0	1	private
pan_gene_1791	pan_gene_23506	Days_to_anthesis;Nodes_per_plant;Nodes_to_ear;Northern_Leaf_Blight;Starch	Northern_Leaf_Blight	0	0	0	0	0	1	0	0	0	0	0	0	1	0	0	0	0	0	0	0	0	0	0	0	0	0	2	dispensable
pan_gene_18785	pan_gene_277	Anthesis-silking_interval;Northern_Leaf_Blight	Northern_Leaf_Blight	0	0	0	0	0	0	0	0	0	0	0	0	0	0	0	0	0	0	0	0	0	0	0	1	0	0	1	private
pan_gene_18785	pan_gene_31404	Anthesis-silking_interval;Northern_Leaf_Blight	Northern_Leaf_Blight	0	0	0	0	0	0	0	0	0	0	0	0	0	0	0	0	0	0	0	0	0	0	0	1	0	0	1	private
pan_gene_18785	pan_gene_4625	Anthesis-silking_interval;Northern_Leaf_Blight	Northern_Leaf_Blight	0	0	0	0	0	0	0	0	0	0	0	0	0	0	0	0	0	0	0	0	0	0	0	1	0	0	1	private
pan_gene_18896	pan_gene_22513	Nitrate;Northern_Leaf_Blight	Days_to_anthesis;Northern_Leaf_Blight	1	1	1	0	0	0	0	0	0	0	0	0	0	0	0	0	0	0	0	0	1	0	0	0	0	1	5	dispensable
pan_gene_18909	pan_gene_27022	Average_internode_length_(above_ear);Average_internode_length_(whole_plant);Northern_Leaf_Blight;PCA_of_metabolites:_PC2	Nodes_above_ear;Northern_Leaf_Blight;Tassel_branch_number	0	0	0	0	0	0	0	0	0	0	0	1	0	0	0	0	0	0	0	0	0	0	0	0	0	0	1	private
pan_gene_18917	pan_gene_27010	Nitrate;Northern_Leaf_Blight	Northern_Leaf_Blight	1	0	1	0	0	0	0	0	1	0	1	0	0	0	1	0	0	0	1	0	1	1	1	1	0	0	10	dispensable
pan_gene_18917	pan_gene_31361	Nitrate;Northern_Leaf_Blight	Nodes_to_ear;Northern_Leaf_Blight;Ratio_of_ear_height_to_total_height	1	1	1	0	0	1	1	0	1	0	1	0	0	0	0	0	0	0	0	0	1	1	1	0	0	0	10	dispensable
pan_gene_18917	pan_gene_4836	Nitrate;Northern_Leaf_Blight	Northern_Leaf_Blight;Ratio_of_ear_height_to_total_height;Tassel_length	1	0	1	0	0	0	0	1	1	0	1	0	0	1	0	0	0	0	0	0	0	1	0	0	0	0	7	dispensable
pan_gene_19077	pan_gene_5060	Height_per_day_(until_flowering);Northern_Leaf_Blight;Plant_height;Tassel_branch_number	Northern_Leaf_Blight	1	0	0	0	0	0	0	0	0	0	0	0	0	0	0	0	0	0	0	0	0	0	0	0	0	0	1	private
pan_gene_19190	pan_gene_27378	Northern_Leaf_Blight;Tassel_branch_number	Northern_Leaf_Blight	1	0	1	0	0	1	0	0	1	0	1	1	0	0	0	0	0	0	0	0	0	0	0	0	1	0	7	dispensable
pan_gene_19190	pan_gene_4989	Northern_Leaf_Blight;Tassel_branch_number	Northern_Leaf_Blight	1	1	1	0	0	0	0	0	1	0	1	0	0	0	0	0	0	0	0	0	0	0	0	1	1	0	7	dispensable
pan_gene_19194	pan_gene_4669	Northern_Leaf_Blight	Northern_Leaf_Blight	1	0	0	0	0	0	0	0	0	0	0	0	0	0	1	0	0	0	0	0	0	1	0	0	0	1	4	dispensable
pan_gene_19194	pan_gene_6274	Northern_Leaf_Blight	Leaf_width;Nodes_per_plant;Northern_Leaf_Blight;PCA_of_metabolites:_PC2	1	0	0	0	0	0	0	0	0	1	0	0	0	0	0	0	0	0	0	0	0	0	0	0	0	0	2	dispensable
pan_gene_19194	pan_gene_96207	Northern_Leaf_Blight	Northern_Leaf_Blight;Plant_height	1	0	1	0	0	0	0	0	0	0	0	1	0	0	0	0	0	0	0	0	1	1	0	0	0	0	5	dispensable
pan_gene_19210	pan_gene_2609	Average_internode_length_(above_ear);Average_internode_length_(whole_plant);Northern_Leaf_Blight	Days_to_silk;Nodes_to_ear;Northern_Leaf_Blight	1	0	0	0	0	0	0	0	0	0	0	0	0	0	0	0	0	0	0	0	0	0	0	0	0	0	1	private
pan_gene_19210	pan_gene_26981	Average_internode_length_(above_ear);Average_internode_length_(whole_plant);Northern_Leaf_Blight	Anthesis-silking_interval;Northern_Leaf_Blight	1	0	0	1	0	0	0	0	0	0	0	0	0	0	0	0	1	1	0	1	0	0	0	0	0	0	5	dispensable
pan_gene_19210	pan_gene_27429	Average_internode_length_(above_ear);Average_internode_length_(whole_plant);Northern_Leaf_Blight	Northern_Leaf_Blight	1	0	0	0	0	0	0	0	1	0	0	0	0	0	0	0	0	0	0	0	0	0	1	0	0	0	3	dispensable
pan_gene_19210	pan_gene_2809	Average_internode_length_(above_ear);Average_internode_length_(whole_plant);Northern_Leaf_Blight	Leaf_width;Northern_Leaf_Blight;Tassel_branch_number	1	0	1	0	0	1	0	0	1	1	0	0	0	0	0	0	1	1	0	0	1	1	1	0	0	0	10	dispensable
pan_gene_19210	pan_gene_4994	Average_internode_length_(above_ear);Average_internode_length_(whole_plant);Northern_Leaf_Blight	Average_internode_length_(below_ear);Ear_height;Nitrate;Northern_Leaf_Blight;Ratio_of_ear_height_to_total_height	1	0	1	0	1	1	0	1	1	1	1	0	1	0	0	1	1	1	0	1	1	1	1	0	0	0	16	near-core
pan_gene_19210	pan_gene_5659	Average_internode_length_(above_ear);Average_internode_length_(whole_plant);Northern_Leaf_Blight	Northern_Leaf_Blight	1	1	1	1	1	1	0	0	1	1	1	0	1	0	0	1	1	1	0	1	1	1	1	0	1	0	18	near-core
pan_gene_19508	pan_gene_27070	Leaf_width;Northern_Leaf_Blight	Northern_Leaf_Blight	1	0	0	0	0	0	0	0	0	0	0	0	0	0	0	0	0	0	0	0	0	0	0	0	0	1	2	dispensable
pan_gene_19508	pan_gene_28493	Leaf_width;Northern_Leaf_Blight	Average_internode_length_(above_ear);Leaf_length;Northern_Leaf_Blight	1	0	0	0	0	0	0	0	0	0	0	0	0	0	0	0	0	1	1	0	0	0	0	0	0	0	3	dispensable
pan_gene_19508	pan_gene_4187	Leaf_width;Northern_Leaf_Blight	Average_internode_length_(above_ear);Days_to_silk;Nodes_per_plant;Northern_Leaf_Blight;Tassel_length	1	0	0	0	0	0	0	0	0	0	0	0	0	0	0	0	0	0	0	0	0	0	0	0	0	0	1	private
pan_gene_19550	pan_gene_21745	Days_to_anthesis;Leaf_width;Northern_Leaf_Blight	Northern_Leaf_Blight	1	0	0	1	0	1	0	1	0	0	1	1	0	1	0	0	0	0	0	0	0	0	0	0	0	0	7	dispensable
pan_gene_19550	pan_gene_24272	Days_to_anthesis;Leaf_width;Northern_Leaf_Blight	Northern_Leaf_Blight	1	0	0	1	0	1	1	0	0	0	0	1	1	0	0	0	0	0	0	0	0	0	0	1	0	0	7	dispensable
pan_gene_19550	pan_gene_4625	Days_to_anthesis;Leaf_width;Northern_Leaf_Blight	Northern_Leaf_Blight	1	0	0	1	0	1	0	0	1	1	0	1	1	1	0	0	0	0	0	0	0	0	0	0	0	0	8	dispensable
pan_gene_19550	pan_gene_4704	Days_to_anthesis;Leaf_width;Northern_Leaf_Blight	Northern_Leaf_Blight	1	0	1	1	1	1	1	0	0	0	0	1	0	0	0	0	0	0	1	0	0	1	1	0	0	1	11	near-core
pan_gene_199	pan_gene_4984	Northern_Leaf_Blight	Average_internode_length_(below_ear);Nitrate;Northern_Leaf_Blight	0	0	0	0	0	0	0	0	0	0	0	0	1	0	0	1	0	0	0	0	1	0	0	0	0	0	3	dispensable
pan_gene_21039	pan_gene_22203	Northern_Leaf_Blight	Malate;Northern_Leaf_Blight;Protein;Tassel_branch_number	1	0	1	1	1	0	0	0	0	0	0	0	1	1	0	0	1	1	0	0	0	0	0	0	0	1	9	dispensable
pan_gene_21039	pan_gene_24460	Northern_Leaf_Blight	Northern_Leaf_Blight	0	0	0	0	0	0	0	0	0	0	0	0	0	0	0	0	1	1	0	1	1	0	0	0	0	1	5	dispensable
pan_gene_21185	pan_gene_21745	Average_internode_length_(below_ear);Glucose;Northern_Leaf_Blight	Northern_Leaf_Blight	1	0	0	0	0	0	0	0	0	0	0	0	0	0	0	0	0	0	0	0	0	1	0	0	1	0	3	dispensable
pan_gene_21185	pan_gene_23929	Average_internode_length_(below_ear);Glucose;Northern_Leaf_Blight	Average_internode_length_(whole_plant);Northern_Leaf_Blight	1	0	0	0	1	0	0	0	0	1	0	0	1	1	0	1	0	0	0	1	0	0	0	0	0	1	8	dispensable
pan_gene_21185	pan_gene_24272	Average_internode_length_(below_ear);Glucose;Northern_Leaf_Blight	Northern_Leaf_Blight	1	0	0	0	1	0	0	0	0	0	0	0	1	1	0	1	0	0	0	0	0	1	0	0	1	0	7	dispensable
pan_gene_21185	pan_gene_26082	Average_internode_length_(below_ear);Glucose;Northern_Leaf_Blight	Northern_Leaf_Blight	0	0	0	0	1	0	0	0	0	1	0	0	1	0	0	0	0	0	0	1	0	0	0	0	1	1	6	dispensable
pan_gene_21185	pan_gene_277	Average_internode_length_(below_ear);Glucose;Northern_Leaf_Blight	Northern_Leaf_Blight	0	0	0	0	0	0	0	0	0	0	0	0	0	0	0	0	0	0	0	0	0	0	0	0	1	0	1	private
pan_gene_21185	pan_gene_4625	Average_internode_length_(below_ear);Glucose;Northern_Leaf_Blight	Northern_Leaf_Blight	1	0	0	0	1	0	0	0	0	0	1	0	1	1	0	0	0	0	0	1	0	1	0	0	1	1	9	dispensable
pan_gene_21375	pan_gene_24265	Northern_Leaf_Blight;Tassel_length	Average_internode_length_(below_ear);Days_to_silk;Northern_Leaf_Blight	0	0	0	0	0	0	0	0	0	0	0	1	0	0	0	0	0	0	0	0	0	0	0	0	0	0	1	private
pan_gene_21419	pan_gene_4721	Northern_Leaf_Blight	Northern_Leaf_Blight	1	0	0	0	1	1	0	1	1	0	0	0	0	0	0	1	0	0	0	0	0	0	0	0	0	0	6	dispensable
pan_gene_21419	pan_gene_65487	Northern_Leaf_Blight	Northern_Leaf_Blight	1	1	0	0	0	1	0	0	0	0	0	0	0	0	0	1	0	0	0	0	0	0	0	0	0	0	4	dispensable
pan_gene_21472	pan_gene_24459	Northern_Leaf_Blight	Northern_Leaf_Blight	0	0	0	0	1	0	0	0	0	0	0	0	0	0	1	1	0	0	0	0	0	0	0	0	0	0	3	dispensable
pan_gene_21472	pan_gene_27353	Northern_Leaf_Blight	Northern_Leaf_Blight	1	0	0	1	0	0	0	0	0	0	0	0	0	0	0	0	0	0	0	0	0	0	0	0	0	0	2	dispensable
pan_gene_21472	pan_gene_4626	Northern_Leaf_Blight	Northern_Leaf_Blight	1	1	1	0	1	0	0	1	1	0	1	1	0	0	0	1	0	1	0	1	1	1	1	1	0	0	15	near-core
pan_gene_21472	pan_gene_4669	Northern_Leaf_Blight	Northern_Leaf_Blight	1	0	0	0	1	0	0	0	0	0	0	0	0	0	1	1	0	0	0	1	0	1	0	1	0	1	8	dispensable
pan_gene_21492	pan_gene_22513	Northern_Leaf_Blight	Days_to_anthesis;Northern_Leaf_Blight	1	0	1	0	0	0	1	0	0	0	0	0	0	0	0	0	0	0	0	0	1	0	1	1	0	0	6	dispensable
pan_gene_21745	pan_gene_24110	Northern_Leaf_Blight	Northern_Leaf_Blight	1	0	0	0	0	1	0	0	1	0	0	0	0	0	1	0	0	1	0	1	0	0	0	0	0	0	6	dispensable
pan_gene_21745	pan_gene_24272	Northern_Leaf_Blight	Northern_Leaf_Blight	1	1	1	1	0	1	1	0	1	1	1	1	0	1	1	1	0	1	0	0	1	1	0	1	1	1	19	near-core
pan_gene_21745	pan_gene_24289	Northern_Leaf_Blight	Northern_Leaf_Blight	0	0	0	0	1	0	0	0	0	1	0	0	0	0	0	0	0	0	0	0	0	0	0	0	0	0	2	dispensable
pan_gene_21745	pan_gene_26082	Northern_Leaf_Blight	Northern_Leaf_Blight	0	0	0	0	1	0	0	0	0	0	0	0	0	0	0	0	0	1	0	0	0	0	0	0	1	1	4	dispensable
pan_gene_21745	pan_gene_27246	Northern_Leaf_Blight	Nodes_above_ear;Northern_Leaf_Blight	0	0	0	0	0	1	0	0	0	0	0	0	0	0	0	0	0	0	0	0	0	0	0	0	0	0	1	private
pan_gene_21745	pan_gene_277	Northern_Leaf_Blight	Northern_Leaf_Blight	0	0	0	0	1	0	0	0	1	0	0	0	0	0	0	0	0	0	0	0	0	0	0	0	1	0	3	dispensable
pan_gene_21745	pan_gene_31404	Northern_Leaf_Blight	Northern_Leaf_Blight	1	1	1	1	1	1	1	0	1	1	1	1	0	1	1	0	1	1	0	1	1	0	0	1	1	1	20	core
pan_gene_21745	pan_gene_352	Northern_Leaf_Blight	Northern_Leaf_Blight	0	0	0	0	0	0	0	0	0	0	1	0	0	0	0	0	0	0	0	0	0	0	0	0	0	0	1	private
pan_gene_21745	pan_gene_4625	Northern_Leaf_Blight	Northern_Leaf_Blight	1	1	0	0	0	1	0	0	1	1	0	0	0	1	0	0	0	1	0	0	0	0	0	0	1	1	9	dispensable
pan_gene_21745	pan_gene_4704	Northern_Leaf_Blight	Northern_Leaf_Blight	1	0	0	1	1	1	0	0	1	1	0	0	0	0	1	0	0	0	0	0	0	0	0	0	0	0	7	dispensable
pan_gene_21745	pan_gene_8665	Northern_Leaf_Blight	Ear_row_number;Northern_Leaf_Blight	1	0	0	0	0	0	0	0	0	0	0	0	0	0	0	0	0	1	0	0	0	0	0	0	0	0	2	dispensable
pan_gene_21815	pan_gene_27070	Northern_Leaf_Blight;Southern_leaf_blight	Northern_Leaf_Blight	1	0	0	0	0	0	1	1	1	0	0	1	0	0	0	0	0	0	0	1	0	0	1	0	0	0	7	dispensable
pan_gene_21998	pan_gene_65487	Northern_Leaf_Blight;Southern_leaf_blight	Northern_Leaf_Blight	1	1	0	1	0	0	0	1	0	0	0	0	1	0	0	0	0	0	0	0	0	0	0	0	0	0	5	dispensable
pan_gene_22203	pan_gene_24460	Malate;Northern_Leaf_Blight;Protein;Tassel_branch_number	Northern_Leaf_Blight	0	0	0	1	0	0	0	0	0	0	0	0	0	0	0	0	1	1	0	1	1	0	0	0	0	1	6	dispensable
pan_gene_22203	pan_gene_3329	Malate;Northern_Leaf_Blight;Protein;Tassel_branch_number	Northern_Leaf_Blight	0	0	0	0	1	0	0	0	0	1	0	1	1	1	0	0	0	0	0	0	0	0	0	1	0	0	6	dispensable
pan_gene_22203	pan_gene_4615	Malate;Northern_Leaf_Blight;Protein;Tassel_branch_number	Chlorophyll_B;Northern_Leaf_Blight	1	0	0	0	0	0	0	0	0	0	0	0	0	0	0	0	0	0	0	0	0	0	0	0	0	0	1	private
pan_gene_22203	pan_gene_4656	Malate;Northern_Leaf_Blight;Protein;Tassel_branch_number	Northern_Leaf_Blight	1	1	1	0	1	1	1	0	1	1	1	1	1	0	1	1	1	0	1	1	1	1	1	0	0	1	20	core
pan_gene_22203	pan_gene_7600	Malate;Northern_Leaf_Blight;Protein;Tassel_branch_number	Ear_height;Northern_Leaf_Blight	1	0	1	0	1	0	1	0	0	0	1	0	1	0	0	1	0	0	1	1	0	1	1	0	0	0	11	near-core
pan_gene_22203	pan_gene_863	Malate;Northern_Leaf_Blight;Protein;Tassel_branch_number	100_Kernel_weight;Northern_Leaf_Blight	0	1	0	1	1	1	1	0	1	1	1	1	0	1	0	1	1	0	0	0	1	1	1	1	1	1	18	near-core
pan_gene_22513	pan_gene_27476	Days_to_anthesis;Northern_Leaf_Blight	Northern_Leaf_Blight	1	1	0	0	0	0	0	0	0	0	0	0	1	0	0	1	1	1	0	0	0	0	0	0	0	0	6	dispensable
pan_gene_23619	pan_gene_27378	Height_above_ear;Northern_Leaf_Blight	Northern_Leaf_Blight	0	0	0	1	0	0	0	0	0	0	0	0	0	0	0	0	0	0	0	0	0	0	0	0	0	0	1	private
pan_gene_23619	pan_gene_29507	Height_above_ear;Northern_Leaf_Blight	Northern_Leaf_Blight	0	0	0	1	0	0	0	0	0	0	0	0	0	0	0	0	0	0	0	0	0	0	0	0	0	0	1	private
pan_gene_23757	pan_gene_24110	Ear_height;Northern_Leaf_Blight	Northern_Leaf_Blight	1	1	0	1	0	0	0	0	1	0	0	1	0	0	1	0	0	1	0	0	0	1	0	1	0	0	9	dispensable
pan_gene_23757	pan_gene_24289	Ear_height;Northern_Leaf_Blight	Northern_Leaf_Blight	0	0	0	0	0	0	0	0	0	1	0	0	0	0	0	0	0	0	0	0	0	0	0	0	0	0	1	private
pan_gene_23757	pan_gene_27010	Ear_height;Northern_Leaf_Blight	Northern_Leaf_Blight	1	1	1	1	0	1	1	0	0	0	1	1	0	0	1	0	1	1	1	0	1	1	1	1	1	0	17	near-core
pan_gene_23757	pan_gene_277	Ear_height;Northern_Leaf_Blight	Northern_Leaf_Blight	0	0	0	0	0	0	0	0	1	0	0	0	1	0	0	0	0	0	0	0	0	0	0	0	0	0	2	dispensable
pan_gene_23757	pan_gene_3350	Ear_height;Northern_Leaf_Blight	Leaf_width;Northern_Leaf_Blight	1	1	1	1	1	0	1	1	1	1	1	1	1	1	1	1	0	1	0	1	1	1	1	1	1	0	22	core
pan_gene_23757	pan_gene_6274	Ear_height;Northern_Leaf_Blight	Leaf_width;Nodes_per_plant;Northern_Leaf_Blight;PCA_of_metabolites:_PC2	1	0	0	0	0	0	0	0	0	0	0	0	0	0	0	0	0	0	0	0	0	1	1	0	0	0	3	dispensable
pan_gene_23757	pan_gene_8665	Ear_height;Northern_Leaf_Blight	Ear_row_number;Northern_Leaf_Blight	1	0	0	1	0	1	0	0	0	1	0	0	0	1	0	0	0	1	0	0	0	0	0	0	0	1	7	dispensable
pan_gene_23757	pan_gene_96207	Ear_height;Northern_Leaf_Blight	Northern_Leaf_Blight;Plant_height	1	0	1	0	0	0	1	0	0	0	0	0	0	0	0	0	0	1	0	1	0	0	0	0	0	0	5	dispensable
pan_gene_23822	pan_gene_24039	Anthesis-silking_interval;Ear_height;Northern_Leaf_Blight	Average_internode_length_(above_ear);Days_to_silk;Northern_Leaf_Blight	1	0	0	1	0	1	1	0	0	0	0	1	0	0	0	0	1	0	0	0	1	0	0	1	0	1	9	dispensable
pan_gene_23929	pan_gene_26082	Average_internode_length_(whole_plant);Northern_Leaf_Blight	Northern_Leaf_Blight	0	0	0	1	0	0	0	0	0	1	0	0	0	0	0	1	1	0	0	0	0	0	0	0	0	1	5	dispensable
pan_gene_23929	pan_gene_65487	Average_internode_length_(whole_plant);Northern_Leaf_Blight	Northern_Leaf_Blight	1	1	0	0	0	1	0	1	0	1	0	0	0	0	0	0	0	0	0	0	0	0	1	0	0	0	6	dispensable
pan_gene_24110	pan_gene_24272	Northern_Leaf_Blight	Northern_Leaf_Blight	1	0	0	1	1	1	0	0	1	0	0	0	1	1	1	0	0	1	0	0	0	0	0	0	1	1	11	near-core
pan_gene_24110	pan_gene_24289	Northern_Leaf_Blight	Northern_Leaf_Blight	0	0	0	0	0	0	0	0	0	1	0	0	0	0	0	0	0	0	0	0	0	0	0	0	0	0	1	private
pan_gene_24110	pan_gene_277	Northern_Leaf_Blight	Northern_Leaf_Blight	0	0	0	0	0	0	0	0	1	0	0	0	0	0	0	0	0	0	0	0	0	0	0	1	1	0	3	dispensable
pan_gene_24110	pan_gene_31404	Northern_Leaf_Blight	Northern_Leaf_Blight	1	0	0	1	0	1	0	0	1	0	1	0	1	1	1	0	0	1	1	1	1	0	0	0	1	0	13	near-core
pan_gene_24110	pan_gene_3350	Northern_Leaf_Blight	Leaf_width;Northern_Leaf_Blight	1	0	0	1	1	1	1	1	1	1	1	1	0	1	1	1	0	1	0	0	1	1	0	1	1	0	18	near-core
pan_gene_24110	pan_gene_7599	Northern_Leaf_Blight	Ear_height;Northern_Leaf_Blight;Stalk_strength;Starch	1	1	0	1	0	0	0	0	0	0	0	0	1	0	1	0	0	0	0	0	1	0	1	0	1	1	9	dispensable
pan_gene_24272	pan_gene_24289	Northern_Leaf_Blight	Northern_Leaf_Blight	0	0	0	0	1	0	0	0	0	1	0	0	0	0	0	0	0	0	0	0	0	0	0	0	0	0	2	dispensable
pan_gene_24272	pan_gene_26082	Northern_Leaf_Blight	Northern_Leaf_Blight	0	0	1	0	1	0	0	0	0	0	0	0	0	0	0	0	0	0	0	0	0	0	0	0	1	0	3	dispensable
pan_gene_24272	pan_gene_277	Northern_Leaf_Blight	Northern_Leaf_Blight	0	0	0	0	0	0	0	0	1	0	0	0	0	0	0	0	0	0	0	0	0	0	0	0	0	0	1	private
pan_gene_24272	pan_gene_30846	Northern_Leaf_Blight	Days_to_silk;Height_per_day_(until_flowering);Leaf_width;Northern_Leaf_Blight;Plant_height	0	0	0	0	0	0	0	0	0	0	0	0	0	0	0	0	0	0	0	0	0	0	0	0	0	1	1	private
pan_gene_24272	pan_gene_31404	Northern_Leaf_Blight	Northern_Leaf_Blight	1	1	1	1	1	1	1	1	1	1	1	1	1	1	1	1	1	1	0	0	1	1	1	1	1	0	23	core
pan_gene_24272	pan_gene_4625	Northern_Leaf_Blight	Northern_Leaf_Blight	1	1	1	1	1	1	1	0	0	1	0	0	1	1	1	1	1	1	0	0	0	1	1	0	0	1	17	near-core
pan_gene_24272	pan_gene_7599	Northern_Leaf_Blight	Ear_height;Northern_Leaf_Blight;Stalk_strength;Starch	1	0	0	1	0	0	0	0	0	1	0	1	1	0	1	0	1	0	0	0	1	0	1	0	0	1	10	dispensable
pan_gene_24286	pan_gene_2892	Northern_Leaf_Blight	100_Kernel_weight;Average_internode_length_(whole_plant);Ear_height;Northern_Leaf_Blight	1	0	0	0	0	0	0	0	0	0	0	0	0	0	0	0	0	0	0	0	0	0	0	0	0	0	1	private
pan_gene_24286	pan_gene_31361	Northern_Leaf_Blight	Nodes_to_ear;Northern_Leaf_Blight;Ratio_of_ear_height_to_total_height	1	0	0	0	1	0	0	0	0	0	0	0	0	0	0	0	0	0	0	0	0	0	0	0	1	0	3	dispensable
pan_gene_24286	pan_gene_5005	Northern_Leaf_Blight	Average_internode_length_(above_ear);Northern_Leaf_Blight	1	1	0	1	0	0	0	1	0	0	0	0	0	1	0	1	0	0	0	0	1	0	0	1	0	0	8	dispensable
pan_gene_24289	pan_gene_24459	Northern_Leaf_Blight	Northern_Leaf_Blight	0	0	0	0	1	0	0	0	0	0	0	0	0	0	0	0	0	0	0	0	0	0	0	0	0	0	1	private
pan_gene_24289	pan_gene_277	Northern_Leaf_Blight	Northern_Leaf_Blight	0	0	0	0	1	0	0	0	0	0	0	0	0	0	0	0	0	0	0	0	0	0	0	0	0	0	1	private
pan_gene_24289	pan_gene_31404	Northern_Leaf_Blight	Northern_Leaf_Blight	0	0	0	0	1	0	0	0	0	1	0	0	0	0	0	0	0	0	0	0	0	0	0	0	0	0	2	dispensable
pan_gene_24289	pan_gene_3350	Northern_Leaf_Blight	Leaf_width;Northern_Leaf_Blight	0	0	0	0	1	0	0	0	0	1	0	0	0	0	0	0	0	0	0	0	0	0	0	0	0	0	2	dispensable
pan_gene_24289	pan_gene_4760	Northern_Leaf_Blight	Northern_Leaf_Blight	0	0	0	0	0	0	0	0	0	1	0	0	0	0	0	0	0	0	0	0	0	0	0	0	0	0	1	private
pan_gene_24289	pan_gene_6274	Northern_Leaf_Blight	Leaf_width;Nodes_per_plant;Northern_Leaf_Blight;PCA_of_metabolites:_PC2	0	0	0	0	0	0	0	0	0	1	0	0	0	0	0	0	0	0	0	0	0	0	0	0	0	0	1	private
pan_gene_24299	pan_gene_24300	Northern_Leaf_Blight	Northern_Leaf_Blight	1	0	0	1	0	0	0	0	0	1	0	0	0	1	0	0	0	0	0	0	0	1	0	0	0	0	5	dispensable
pan_gene_24299	pan_gene_4704	Northern_Leaf_Blight	Northern_Leaf_Blight	1	0	0	0	0	0	0	0	0	0	0	0	0	0	0	0	0	0	0	0	0	0	0	0	0	0	1	private
pan_gene_24300	pan_gene_26475	Northern_Leaf_Blight	Average_internode_length_(above_ear);Nodes_per_plant;Nodes_to_ear;Northern_Leaf_Blight	1	0	0	0	0	0	0	0	0	0	0	0	0	0	0	0	0	0	0	0	0	0	0	0	0	0	1	private
pan_gene_24300	pan_gene_2892	Northern_Leaf_Blight	100_Kernel_weight;Average_internode_length_(whole_plant);Ear_height;Northern_Leaf_Blight	1	0	0	0	0	0	0	0	0	0	0	0	0	0	0	0	0	0	0	0	0	0	0	0	0	0	1	private
pan_gene_24356	pan_gene_27120	Northern_Leaf_Blight	Nodes_above_ear;Northern_Leaf_Blight;Photoperiod_Growing-degree_days_to_silk;Tassel_branch_number	1	0	0	0	0	0	0	0	0	0	0	0	0	0	0	0	0	0	0	0	0	0	0	0	0	0	1	private
pan_gene_24459	pan_gene_4626	Northern_Leaf_Blight	Northern_Leaf_Blight	0	0	0	0	0	0	0	0	0	0	0	0	0	0	0	1	0	0	0	1	0	0	0	0	0	1	3	dispensable
pan_gene_24459	pan_gene_4669	Northern_Leaf_Blight	Northern_Leaf_Blight	0	0	0	0	0	0	0	0	0	0	0	0	0	0	1	1	0	0	0	0	0	0	0	0	0	0	2	dispensable
pan_gene_24459	pan_gene_6274	Northern_Leaf_Blight	Leaf_width;Nodes_per_plant;Northern_Leaf_Blight;PCA_of_metabolites:_PC2	0	0	0	0	0	0	0	0	0	0	0	0	0	0	1	0	0	0	0	0	0	0	0	0	1	0	2	dispensable
pan_gene_24460	pan_gene_2609	Northern_Leaf_Blight	Days_to_silk;Nodes_to_ear;Northern_Leaf_Blight	0	0	0	0	0	0	0	0	0	0	0	0	0	0	0	0	0	0	0	1	0	0	0	0	0	0	1	private
pan_gene_24460	pan_gene_4656	Northern_Leaf_Blight	Northern_Leaf_Blight	0	0	0	0	0	0	0	1	0	0	0	0	0	0	0	0	1	1	0	1	1	0	0	0	0	0	5	dispensable
pan_gene_24460	pan_gene_7600	Northern_Leaf_Blight	Ear_height;Northern_Leaf_Blight	0	0	0	0	0	0	0	0	0	0	0	0	0	0	0	0	0	1	0	0	0	0	0	0	0	0	1	private
pan_gene_24722	pan_gene_26982	Northern_Leaf_Blight;Tassel_branch_number	Northern_Leaf_Blight	0	0	0	0	0	0	0	0	0	1	0	0	0	0	0	0	0	0	0	0	0	0	0	0	0	0	1	private
pan_gene_24722	pan_gene_27378	Northern_Leaf_Blight;Tassel_branch_number	Northern_Leaf_Blight	1	0	0	0	0	0	1	1	1	1	0	0	1	0	1	0	1	0	0	0	1	0	0	0	0	0	9	dispensable
pan_gene_24722	pan_gene_4989	Northern_Leaf_Blight;Tassel_branch_number	Northern_Leaf_Blight	1	0	0	0	0	0	1	0	1	1	0	0	1	0	1	0	1	0	0	0	0	0	0	0	0	0	7	dispensable
pan_gene_24722	pan_gene_5663	Northern_Leaf_Blight;Tassel_branch_number	Northern_Leaf_Blight	1	0	0	0	0	0	1	0	1	1	0	0	1	0	0	0	0	0	0	0	1	0	0	0	0	0	6	dispensable
pan_gene_24850	pan_gene_5005	Northern_Leaf_Blight	Average_internode_length_(above_ear);Northern_Leaf_Blight	1	0	0	0	0	1	0	0	0	0	0	0	0	0	0	0	0	0	0	0	0	0	0	0	0	0	2	dispensable
pan_gene_2573	pan_gene_27111	Height_above_ear;Height_per_day_(until_flowering);Nodes_per_plant;Northern_Leaf_Blight;Plant_height	Northern_Leaf_Blight;Photoperiod_growing-degree_days_to_anthesis	1	1	1	0	1	0	0	1	1	0	1	1	1	0	0	0	0	0	1	0	1	0	1	1	1	0	14	near-core
pan_gene_2608	pan_gene_27378	Nodes_per_plant;Northern_Leaf_Blight;Starch	Northern_Leaf_Blight	1	0	0	0	0	1	0	0	1	0	0	1	0	0	0	0	0	0	0	1	0	0	0	0	0	0	5	dispensable
pan_gene_2608	pan_gene_4989	Nodes_per_plant;Northern_Leaf_Blight;Starch	Northern_Leaf_Blight	1	0	0	0	0	1	0	0	0	0	0	0	0	0	0	0	0	0	0	0	0	0	0	0	0	0	2	dispensable
pan_gene_2609	pan_gene_26981	Days_to_silk;Nodes_to_ear;Northern_Leaf_Blight	Anthesis-silking_interval;Northern_Leaf_Blight	1	1	1	1	1	0	0	0	0	0	0	1	0	1	0	1	0	0	0	1	0	0	1	1	1	1	13	near-core
pan_gene_2609	pan_gene_27429	Days_to_silk;Nodes_to_ear;Northern_Leaf_Blight	Northern_Leaf_Blight	1	1	1	1	1	0	0	0	0	0	1	1	0	1	0	1	0	0	1	1	0	0	1	1	1	1	15	near-core
pan_gene_2609	pan_gene_4656	Days_to_silk;Nodes_to_ear;Northern_Leaf_Blight	Northern_Leaf_Blight	1	1	1	1	1	0	0	0	0	0	1	1	0	1	0	1	0	0	1	1	0	0	1	1	0	1	14	near-core
pan_gene_2609	pan_gene_7600	Days_to_silk;Nodes_to_ear;Northern_Leaf_Blight	Ear_height;Northern_Leaf_Blight	1	1	1	0	1	0	0	0	0	0	1	1	0	1	0	1	0	0	1	0	0	0	1	1	0	0	11	near-core
pan_gene_2611	pan_gene_4615	Nodes_per_plant;Nodes_to_ear;Northern_Leaf_Blight;Plant_height	Chlorophyll_B;Northern_Leaf_Blight	1	0	0	0	0	0	0	1	0	1	0	0	0	0	0	0	0	0	0	0	1	0	0	0	0	1	5	dispensable
pan_gene_26475	pan_gene_2892	Average_internode_length_(above_ear);Nodes_per_plant;Nodes_to_ear;Northern_Leaf_Blight	100_Kernel_weight;Average_internode_length_(whole_plant);Ear_height;Northern_Leaf_Blight	1	0	1	0	0	0	0	0	1	0	0	0	0	0	0	0	0	0	0	0	1	0	0	0	0	0	4	dispensable
pan_gene_26981	pan_gene_27429	Anthesis-silking_interval;Northern_Leaf_Blight	Northern_Leaf_Blight	1	1	1	1	1	0	1	1	0	0	1	1	1	1	1	1	1	1	1	1	0	1	1	1	0	1	21	core
pan_gene_26981	pan_gene_2809	Anthesis-silking_interval;Northern_Leaf_Blight	Leaf_width;Northern_Leaf_Blight;Tassel_branch_number	1	1	1	0	1	1	1	1	0	0	1	0	1	1	1	1	1	1	1	1	1	0	1	0	1	0	19	near-core
pan_gene_26981	pan_gene_4994	Anthesis-silking_interval;Northern_Leaf_Blight	Average_internode_length_(below_ear);Ear_height;Nitrate;Northern_Leaf_Blight;Ratio_of_ear_height_to_total_height	1	0	0	0	0	0	0	0	0	0	0	0	0	1	1	0	0	1	0	0	0	0	0	0	0	0	4	dispensable
pan_gene_26982	pan_gene_27378	Northern_Leaf_Blight	Northern_Leaf_Blight	0	0	0	0	0	0	0	0	0	1	0	0	0	0	0	0	0	0	0	0	0	0	0	0	0	0	1	private
pan_gene_26982	pan_gene_29507	Northern_Leaf_Blight	Northern_Leaf_Blight	0	0	0	0	0	0	0	0	0	1	0	0	0	0	0	0	0	0	0	0	0	0	0	0	0	0	1	private
pan_gene_26982	pan_gene_4989	Northern_Leaf_Blight	Northern_Leaf_Blight	0	0	0	0	0	0	0	0	0	1	0	0	0	0	0	0	0	0	0	0	0	0	0	0	0	0	1	private
pan_gene_26982	pan_gene_5663	Northern_Leaf_Blight	Northern_Leaf_Blight	0	0	0	0	0	0	0	0	0	1	0	0	0	0	0	0	0	0	0	0	0	0	0	0	0	0	1	private
pan_gene_26990	pan_gene_27357	Days_to_anthesis;Northern_Leaf_Blight	Nitrate;Northern_Leaf_Blight	1	0	0	0	0	0	0	0	0	0	0	0	0	0	0	0	0	0	0	0	0	0	0	0	0	0	1	private
pan_gene_26990	pan_gene_30493	Days_to_anthesis;Northern_Leaf_Blight	Northern_Leaf_Blight	1	0	0	0	0	0	0	0	0	0	0	0	0	0	0	0	0	0	0	0	0	0	0	0	0	0	1	private
pan_gene_27010	pan_gene_32128	Northern_Leaf_Blight	Northern_Leaf_Blight	1	1	1	0	0	0	0	0	0	0	1	1	1	0	1	0	0	0	1	1	0	1	1	1	1	0	13	near-core
pan_gene_27010	pan_gene_3350	Northern_Leaf_Blight	Leaf_width;Northern_Leaf_Blight	1	1	1	1	1	0	1	0	1	0	1	1	1	1	1	1	1	1	1	1	1	1	1	1	1	1	23	core
pan_gene_27010	pan_gene_4836	Northern_Leaf_Blight	Northern_Leaf_Blight;Ratio_of_ear_height_to_total_height;Tassel_length	1	0	0	0	0	0	0	0	0	0	1	0	0	0	0	0	0	0	0	0	0	1	0	0	0	0	3	dispensable
pan_gene_27010	pan_gene_6274	Northern_Leaf_Blight	Leaf_width;Nodes_per_plant;Northern_Leaf_Blight;PCA_of_metabolites:_PC2	1	1	0	1	0	0	0	0	0	0	1	1	0	0	1	0	0	0	1	0	0	1	1	0	0	0	9	dispensable
pan_gene_27010	pan_gene_96207	Northern_Leaf_Blight	Northern_Leaf_Blight;Plant_height	1	0	0	0	0	0	0	0	0	0	1	0	0	0	1	0	0	1	0	0	0	0	0	0	0	0	4	dispensable
pan_gene_27070	pan_gene_28493	Northern_Leaf_Blight	Average_internode_length_(above_ear);Leaf_length;Northern_Leaf_Blight	1	0	0	0	0	0	0	0	0	0	0	0	1	0	0	0	0	0	0	0	0	1	0	0	1	0	4	dispensable
pan_gene_27070	pan_gene_31934	Northern_Leaf_Blight	Northern_Leaf_Blight	1	0	0	0	0	0	0	0	0	0	0	1	0	0	0	0	0	1	0	0	0	0	0	0	0	0	3	dispensable
pan_gene_27070	pan_gene_4693	Northern_Leaf_Blight	Northern_Leaf_Blight	1	0	0	0	0	0	0	0	0	0	0	0	0	0	0	0	0	0	0	0	0	1	0	0	0	0	2	dispensable
pan_gene_27122	pan_gene_27378	Northern_Leaf_Blight	Northern_Leaf_Blight	1	0	1	0	1	1	1	1	0	1	0	1	0	0	1	1	0	0	1	1	1	0	0	0	0	0	13	near-core
pan_gene_27122	pan_gene_29507	Northern_Leaf_Blight	Northern_Leaf_Blight	1	0	1	0	1	0	1	0	0	0	0	1	0	0	1	1	0	0	0	1	1	0	0	0	1	0	10	dispensable
pan_gene_27122	pan_gene_4989	Northern_Leaf_Blight	Northern_Leaf_Blight	1	0	0	0	1	0	1	0	0	1	0	0	0	0	1	1	0	0	1	0	0	0	0	0	0	0	7	dispensable
pan_gene_27202	pan_gene_8666	Anthesis-silking_interval;Northern_Leaf_Blight;Photoperiod_Growing-degree_days_to_silk	Ear_height;Northern_Leaf_Blight;PCA_of_metabolites:_PC1;Ratio_of_ear_height_to_total_height	1	1	0	0	0	0	1	0	0	1	0	1	0	0	0	0	1	1	0	0	0	0	1	0	0	1	9	dispensable
pan_gene_27246	pan_gene_31404	Nodes_above_ear;Northern_Leaf_Blight	Northern_Leaf_Blight	0	0	0	0	0	1	0	0	0	0	0	0	0	0	0	0	0	0	0	0	0	0	0	0	0	0	1	private
pan_gene_27353	pan_gene_4669	Northern_Leaf_Blight	Northern_Leaf_Blight	1	0	0	0	1	0	0	0	0	0	0	0	0	0	0	0	0	0	0	0	0	0	0	0	0	0	2	dispensable
pan_gene_27357	pan_gene_32165	Nitrate;Northern_Leaf_Blight	Northern_Leaf_Blight;Tassel_branch_number	1	0	0	1	1	0	0	0	0	0	1	0	1	0	0	0	0	1	0	0	0	0	0	0	1	0	7	dispensable
pan_gene_27378	pan_gene_29507	Northern_Leaf_Blight	Northern_Leaf_Blight	1	0	1	1	1	1	0	0	1	1	1	1	0	1	0	1	1	1	0	1	1	1	1	1	0	1	19	near-core
pan_gene_27378	pan_gene_4989	Northern_Leaf_Blight	Northern_Leaf_Blight	1	1	1	1	1	1	1	0	1	1	1	0	1	1	1	1	1	1	1	0	0	1	1	1	1	1	22	core
pan_gene_27378	pan_gene_5663	Northern_Leaf_Blight	Northern_Leaf_Blight	1	1	1	0	0	1	1	1	1	1	1	1	1	0	0	0	0	1	1	1	1	0	1	0	1	1	18	near-core
pan_gene_27388	pan_gene_30895	Northern_Leaf_Blight	Average_internode_length_(above_ear);Height_per_day_(until_flowering);Leaf_width;Nodes_per_plant;Northern_Leaf_Blight;Tassel_branch_number	1	0	0	0	0	0	0	0	0	0	0	0	0	0	0	0	1	0	0	0	0	0	0	0	0	0	2	dispensable
pan_gene_27429	pan_gene_27472	Northern_Leaf_Blight	Northern_Leaf_Blight	1	1	1	1	0	1	1	0	0	1	0	1	0	1	1	1	1	1	1	0	0	1	0	1	0	1	17	near-core
pan_gene_27429	pan_gene_4656	Northern_Leaf_Blight	Northern_Leaf_Blight	1	0	1	1	1	1	1	1	0	1	1	1	1	1	1	0	1	1	1	1	0	1	1	1	1	1	22	core
pan_gene_27429	pan_gene_4988	Northern_Leaf_Blight	Northern_Leaf_Blight;Tassel_length	1	1	1	1	1	0	0	1	1	1	0	1	1	1	1	0	1	1	0	0	0	1	1	0	1	0	17	near-core
pan_gene_27429	pan_gene_7600	Northern_Leaf_Blight	Ear_height;Northern_Leaf_Blight	1	0	1	0	1	1	1	1	0	1	1	1	1	1	1	0	1	1	1	1	1	1	1	1	1	1	22	core
pan_gene_27472	pan_gene_4988	Northern_Leaf_Blight	Northern_Leaf_Blight;Tassel_length	1	1	1	1	1	1	0	0	0	1	1	1	1	1	1	1	1	1	0	0	0	1	0	0	0	0	16	near-core
pan_gene_27476	pan_gene_28549	Northern_Leaf_Blight	Northern_Leaf_Blight	1	1	0	1	0	0	0	0	0	0	0	0	0	0	0	1	1	0	0	0	0	0	0	0	0	0	5	dispensable
pan_gene_277	pan_gene_31404	Northern_Leaf_Blight	Northern_Leaf_Blight	0	0	0	0	1	0	0	0	1	0	0	0	1	0	0	0	0	0	0	0	0	0	0	1	1	0	5	dispensable
pan_gene_277	pan_gene_3350	Northern_Leaf_Blight	Leaf_width;Northern_Leaf_Blight	0	0	0	0	1	0	0	0	0	0	0	0	1	0	0	0	0	0	0	0	0	0	0	0	0	0	2	dispensable
pan_gene_277	pan_gene_4625	Northern_Leaf_Blight	Northern_Leaf_Blight	0	0	0	0	1	0	0	0	1	0	0	0	0	0	0	0	0	0	0	0	0	0	0	0	1	0	3	dispensable
pan_gene_277	pan_gene_7599	Northern_Leaf_Blight	Ear_height;Northern_Leaf_Blight;Stalk_strength;Starch	0	0	0	0	0	0	0	0	0	0	0	0	0	0	0	0	0	0	0	0	0	0	0	1	0	0	1	private
pan_gene_277	pan_gene_8665	Northern_Leaf_Blight	Ear_row_number;Northern_Leaf_Blight	0	0	0	0	1	0	0	0	0	0	0	0	0	0	0	0	0	0	0	0	0	0	0	0	0	0	1	private
pan_gene_2780	pan_gene_31467	Days_to_anthesis;Northern_Leaf_Blight	Ear_row_number;Northern_Leaf_Blight;Photoperiod_growing-degree_days_to_anthesis;Ratio_of_ear_height_to_total_height;Tassel_branch_number	1	0	0	1	0	1	1	1	1	0	1	0	1	1	1	0	1	1	0	1	1	1	0	0	0	1	16	near-core
pan_gene_2809	pan_gene_4994	Leaf_width;Northern_Leaf_Blight;Tassel_branch_number	Average_internode_length_(below_ear);Ear_height;Nitrate;Northern_Leaf_Blight;Ratio_of_ear_height_to_total_height	1	0	1	1	0	1	0	0	1	0	0	1	0	1	1	0	1	1	0	0	0	1	1	0	0	1	13	near-core
pan_gene_2809	pan_gene_5659	Leaf_width;Northern_Leaf_Blight;Tassel_branch_number	Northern_Leaf_Blight	1	0	1	0	0	0	0	0	0	0	0	1	0	1	1	0	1	1	0	0	0	1	1	1	0	1	11	near-core
pan_gene_28493	pan_gene_4187	Average_internode_length_(above_ear);Leaf_length;Northern_Leaf_Blight	Average_internode_length_(above_ear);Days_to_silk;Nodes_per_plant;Northern_Leaf_Blight;Tassel_length	1	0	0	0	0	0	0	0	0	0	0	0	0	0	0	0	0	0	0	0	0	0	0	0	0	0	1	private
pan_gene_28549	pan_gene_31295	Northern_Leaf_Blight	Northern_Leaf_Blight	1	0	1	0	0	1	1	0	0	1	1	0	0	0	0	0	0	1	0	1	0	0	1	0	0	0	9	dispensable
pan_gene_2894	pan_gene_4625	Northern_Leaf_Blight	Northern_Leaf_Blight	1	0	0	0	0	0	0	0	0	0	0	0	0	0	0	0	0	0	0	0	0	0	0	0	0	0	1	private
pan_gene_29507	pan_gene_4989	Northern_Leaf_Blight	Northern_Leaf_Blight	1	1	1	1	1	1	0	0	1	1	1	0	0	1	0	1	0	0	0	0	0	1	1	1	0	1	15	near-core
pan_gene_29633	pan_gene_4669	Northern_Leaf_Blight	Northern_Leaf_Blight	1	0	0	0	1	0	0	0	0	0	0	0	0	0	0	1	0	0	0	0	0	0	0	0	0	0	3	dispensable
pan_gene_30876	pan_gene_32165	Average_internode_length_(whole_plant);Northern_Leaf_Blight	Northern_Leaf_Blight;Tassel_branch_number	1	0	1	0	0	0	0	0	0	0	0	1	0	0	0	0	0	0	1	0	1	0	0	0	0	0	5	dispensable
pan_gene_30895	pan_gene_32128	Average_internode_length_(above_ear);Height_per_day_(until_flowering);Leaf_width;Nodes_per_plant;Northern_Leaf_Blight;Tassel_branch_number	Northern_Leaf_Blight	1	0	0	0	0	0	1	0	0	1	1	1	0	1	0	1	0	0	0	0	1	0	0	0	0	0	8	dispensable
pan_gene_30971	pan_gene_4625	Northern_Leaf_Blight	Northern_Leaf_Blight	1	0	0	0	0	1	0	0	1	0	0	0	0	0	0	0	0	0	0	0	0	0	0	0	0	0	3	dispensable
pan_gene_31404	pan_gene_3350	Northern_Leaf_Blight	Leaf_width;Northern_Leaf_Blight	1	0	0	0	1	1	0	0	0	1	0	0	1	1	0	0	1	1	0	0	1	1	1	0	1	0	12	near-core
pan_gene_31404	pan_gene_4625	Northern_Leaf_Blight	Northern_Leaf_Blight	1	1	1	1	1	1	0	1	1	1	0	1	1	1	1	1	0	1	1	1	0	1	0	0	1	1	20	core
pan_gene_31404	pan_gene_5005	Northern_Leaf_Blight	Average_internode_length_(above_ear);Northern_Leaf_Blight	1	0	1	0	1	1	0	1	0	0	1	0	0	0	0	1	0	1	1	1	1	0	1	1	0	0	13	near-core
pan_gene_32128	pan_gene_3350	Northern_Leaf_Blight	Leaf_width;Northern_Leaf_Blight	1	1	1	1	0	1	1	0	1	0	1	1	1	0	1	0	0	1	1	1	1	0	1	1	1	0	18	near-core
pan_gene_32128	pan_gene_4626	Northern_Leaf_Blight	Northern_Leaf_Blight	1	0	0	1	0	1	1	1	1	1	0	0	1	1	0	0	0	1	0	1	0	0	1	1	1	0	14	near-core
pan_gene_32128	pan_gene_6274	Northern_Leaf_Blight	Leaf_width;Nodes_per_plant;Northern_Leaf_Blight;PCA_of_metabolites:_PC2	1	0	1	1	0	1	0	0	0	0	0	0	0	0	0	0	1	0	1	0	0	0	1	0	1	0	8	dispensable
pan_gene_3329	pan_gene_4615	Northern_Leaf_Blight	Chlorophyll_B;Northern_Leaf_Blight	0	0	0	0	0	0	0	0	0	0	0	0	0	1	0	0	0	0	0	0	0	0	0	0	0	0	1	private
pan_gene_3329	pan_gene_863	Northern_Leaf_Blight	100_Kernel_weight;Northern_Leaf_Blight	0	0	0	0	0	0	0	0	0	1	0	1	0	1	0	0	0	0	0	0	0	0	0	1	0	0	4	dispensable
pan_gene_3350	pan_gene_6274	Leaf_width;Northern_Leaf_Blight	Leaf_width;Nodes_per_plant;Northern_Leaf_Blight;PCA_of_metabolites:_PC2	1	0	0	1	0	1	0	0	0	1	1	1	0	0	0	0	1	0	1	0	0	0	0	0	1	0	9	dispensable
pan_gene_3350	pan_gene_96207	Leaf_width;Northern_Leaf_Blight	Northern_Leaf_Blight;Plant_height	1	0	1	0	0	0	1	0	0	0	1	1	0	0	0	0	1	1	0	1	0	0	0	0	0	0	8	dispensable
pan_gene_387	pan_gene_59791	Ear_height;Malate;Northern_Leaf_Blight	100_Kernel_weight;Days_to_silk;Northern_Leaf_Blight;Stalk_strength	1	0	0	0	0	0	0	0	0	0	0	0	0	0	0	0	0	0	0	0	0	0	0	0	0	0	1	private
pan_gene_4595	pan_gene_5005	Days_to_anthesis;Northern_Leaf_Blight	Average_internode_length_(above_ear);Northern_Leaf_Blight	0	0	0	0	0	0	0	0	0	1	0	0	0	0	0	0	1	0	0	0	0	0	0	0	0	0	2	dispensable
pan_gene_4615	pan_gene_62340	Chlorophyll_B;Northern_Leaf_Blight	Days_to_silk;Northern_Leaf_Blight	1	0	0	0	0	0	0	0	0	0	0	0	0	0	0	0	0	0	0	0	0	0	0	0	0	0	1	private
pan_gene_4625	pan_gene_4704	Northern_Leaf_Blight	Northern_Leaf_Blight	1	0	0	1	1	1	0	0	1	1	0	0	0	0	0	0	0	0	0	0	0	0	0	0	0	0	6	dispensable
pan_gene_4625	pan_gene_5005	Northern_Leaf_Blight	Average_internode_length_(above_ear);Northern_Leaf_Blight	1	1	1	1	1	1	1	0	1	0	0	1	1	0	0	1	1	1	1	1	1	0	1	1	0	1	19	near-core
pan_gene_4626	pan_gene_4669	Northern_Leaf_Blight	Northern_Leaf_Blight	1	0	0	0	0	0	0	0	0	0	0	0	0	0	1	1	0	0	0	0	0	1	0	1	0	1	6	dispensable
pan_gene_4656	pan_gene_4988	Northern_Leaf_Blight	Northern_Leaf_Blight;Tassel_length	1	0	0	0	0	1	0	1	0	1	0	1	0	1	1	0	1	0	0	0	0	0	1	0	0	0	9	dispensable
pan_gene_4656	pan_gene_7600	Northern_Leaf_Blight	Ear_height;Northern_Leaf_Blight	1	1	1	1	1	0	1	1	1	1	1	1	1	1	1	1	1	1	1	1	1	1	1	1	1	1	25	core
pan_gene_4669	pan_gene_6274	Northern_Leaf_Blight	Leaf_width;Nodes_per_plant;Northern_Leaf_Blight;PCA_of_metabolites:_PC2	1	0	0	0	0	0	0	0	0	0	0	0	0	0	1	0	0	0	0	0	0	0	0	0	0	0	2	dispensable
pan_gene_4669	pan_gene_96207	Northern_Leaf_Blight	Northern_Leaf_Blight;Plant_height	1	0	1	0	1	0	0	0	0	0	0	0	0	0	1	0	0	0	0	0	0	1	0	0	0	0	5	dispensable
pan_gene_4704	pan_gene_5005	Northern_Leaf_Blight	Average_internode_length_(above_ear);Northern_Leaf_Blight	1	0	0	0	1	0	0	0	0	0	0	0	0	0	0	0	0	0	0	0	0	0	0	0	0	0	2	dispensable
pan_gene_4760	pan_gene_6274	Northern_Leaf_Blight	Leaf_width;Nodes_per_plant;Northern_Leaf_Blight;PCA_of_metabolites:_PC2	0	0	0	0	0	0	0	0	0	1	0	0	0	0	0	0	0	0	0	0	0	0	0	0	0	0	1	private
pan_gene_4988	pan_gene_7600	Northern_Leaf_Blight;Tassel_length	Ear_height;Northern_Leaf_Blight	1	0	0	0	1	0	0	1	0	1	0	1	0	1	0	0	1	1	0	0	0	0	1	0	0	0	9	dispensable
pan_gene_4989	pan_gene_5663	Northern_Leaf_Blight	Northern_Leaf_Blight	1	1	1	0	0	1	1	0	1	1	1	0	1	0	0	0	0	1	1	0	0	0	1	0	1	1	14	near-core
pan_gene_6274	pan_gene_96207	Leaf_width;Nodes_per_plant;Northern_Leaf_Blight;PCA_of_metabolites:_PC2	Northern_Leaf_Blight;Plant_height	1	0	0	0	0	0	1	0	0	0	1	0	1	0	1	0	1	0	0	0	0	0	0	0	0	1	7	dispensable
pan_gene_100500	pan_gene_14815	Leaf_width;Northern_Leaf_Blight	Northern_Leaf_Blight	0	1	0	1	0	0	0	1	0	0	0	0	1	1	0	1	0	1	0	1	0	0	0	1	0	0	9	dispensable
pan_gene_100500	pan_gene_15927	Leaf_width;Northern_Leaf_Blight	Northern_Leaf_Blight	0	1	0	0	0	0	0	0	0	0	0	0	0	0	0	0	0	0	0	0	0	0	0	0	0	0	1	private
pan_gene_100500	pan_gene_21472	Leaf_width;Northern_Leaf_Blight	Northern_Leaf_Blight	0	1	1	1	0	0	0	0	1	0	1	0	0	1	0	1	0	1	1	1	0	0	1	1	0	1	13	near-core
pan_gene_100500	pan_gene_21998	Leaf_width;Northern_Leaf_Blight	Northern_Leaf_Blight;Southern_leaf_blight	0	1	0	1	0	0	0	0	1	0	1	0	1	1	0	1	0	1	0	1	0	0	1	0	0	0	10	dispensable
pan_gene_100500	pan_gene_23929	Leaf_width;Northern_Leaf_Blight	Average_internode_length_(whole_plant);Northern_Leaf_Blight	0	1	0	0	0	0	0	0	0	0	0	0	0	0	0	0	0	0	0	0	0	0	0	0	0	0	1	private
pan_gene_100500	pan_gene_2611	Leaf_width;Northern_Leaf_Blight	Nodes_per_plant;Nodes_to_ear;Northern_Leaf_Blight;Plant_height	0	1	0	0	0	0	0	0	0	0	0	0	0	0	0	0	0	0	0	0	0	0	0	0	0	0	1	private
pan_gene_100500	pan_gene_27476	Leaf_width;Northern_Leaf_Blight	Northern_Leaf_Blight	0	1	1	0	0	0	0	1	0	0	0	0	0	0	0	0	0	0	0	0	0	0	0	0	0	0	3	dispensable
pan_gene_100500	pan_gene_29633	Leaf_width;Northern_Leaf_Blight	Northern_Leaf_Blight	0	1	0	0	0	0	0	0	0	0	0	0	0	0	0	0	0	0	0	0	0	0	0	0	0	0	1	private
pan_gene_100500	pan_gene_4626	Leaf_width;Northern_Leaf_Blight	Northern_Leaf_Blight	0	1	1	1	0	0	0	0	0	0	1	0	0	0	0	1	0	0	0	0	0	0	1	0	0	1	7	dispensable
pan_gene_100500	pan_gene_4669	Leaf_width;Northern_Leaf_Blight	Northern_Leaf_Blight	0	0	0	0	0	0	0	0	0	0	0	0	0	0	0	0	0	0	0	0	0	0	0	0	0	1	1	private
pan_gene_100500	pan_gene_4721	Leaf_width;Northern_Leaf_Blight	Northern_Leaf_Blight	0	1	0	0	0	0	0	0	0	0	0	0	0	0	0	0	0	0	0	0	0	0	0	0	0	0	1	private
pan_gene_100890	pan_gene_18807	Northern_Leaf_Blight	Anthesis-silking_interval;Average_internode_length_(above_ear);Average_internode_length_(below_ear);Nodes_per_plant;Northern_Leaf_Blight	0	0	0	0	0	0	0	0	0	0	0	0	0	0	0	0	0	0	0	0	0	0	0	0	0	1	1	private
pan_gene_10793	pan_gene_4648	Average_internode_length_(below_ear);Nodes_per_plant;Northern_Leaf_Blight	Chlorophyll_B;Northern_Leaf_Blight	0	1	0	0	0	0	0	0	0	0	0	0	0	0	0	0	0	0	0	0	0	0	0	0	0	0	1	private
pan_gene_113	pan_gene_24272	Northern_Leaf_Blight;Starch	Northern_Leaf_Blight	0	1	0	0	0	0	0	0	1	0	0	0	0	0	0	0	0	0	0	0	0	0	0	0	0	0	2	dispensable
pan_gene_12153	pan_gene_26989	Northern_Leaf_Blight	Northern_Leaf_Blight	0	1	0	0	0	0	0	0	0	0	0	0	0	0	0	0	0	0	0	0	0	0	0	0	0	0	1	private
pan_gene_12153	pan_gene_2807	Northern_Leaf_Blight	Leaf_width;Northern_Leaf_Blight;Tassel_branch_number	0	1	0	0	0	0	0	0	0	0	0	0	0	0	0	0	0	0	0	0	0	0	0	0	0	0	1	private
pan_gene_12153	pan_gene_28492	Northern_Leaf_Blight	Average_internode_length_(above_ear);Northern_Leaf_Blight	0	1	1	0	0	0	0	0	1	0	0	0	0	0	0	0	0	0	0	0	0	0	0	0	0	0	3	dispensable
pan_gene_12733	pan_gene_23762	Northern_Leaf_Blight	Chlorophyll_A;Northern_Leaf_Blight	0	0	0	0	0	0	0	0	0	1	0	1	0	0	0	0	0	0	0	0	0	0	0	0	0	1	3	dispensable
pan_gene_12733	pan_gene_25244	Northern_Leaf_Blight	Northern_Leaf_Blight	0	1	1	0	0	0	0	1	0	1	0	1	0	0	0	0	0	0	0	0	0	0	1	1	0	1	8	dispensable
pan_gene_14154	pan_gene_174	Boxcox-transformed_leaf_angle;Nitrate;Nodes_above_ear;Nodes_per_plant;Northern_Leaf_Blight;Tassel_length	Nitrate;Northern_Leaf_Blight	0	1	0	0	0	0	0	0	0	1	0	0	0	0	0	0	0	0	0	0	0	0	0	0	0	0	2	dispensable
pan_gene_14154	pan_gene_32128	Boxcox-transformed_leaf_angle;Nitrate;Nodes_above_ear;Nodes_per_plant;Northern_Leaf_Blight;Tassel_length	Northern_Leaf_Blight	0	1	0	0	0	0	0	0	0	0	0	0	0	0	0	0	0	0	0	0	0	0	0	0	0	0	1	private
pan_gene_14154	pan_gene_4760	Boxcox-transformed_leaf_angle;Nitrate;Nodes_above_ear;Nodes_per_plant;Northern_Leaf_Blight;Tassel_length	Northern_Leaf_Blight	0	0	0	0	0	0	0	0	0	1	0	0	0	0	0	0	0	0	0	0	0	0	0	0	0	0	1	private
pan_gene_14155	pan_gene_14654	Average_internode_length_(above_ear);Boxcox-transformed_leaf_angle;Nitrate;Nodes_above_ear;Nodes_per_plant;Northern_Leaf_Blight;Tassel_length	Northern_Leaf_Blight	0	0	0	0	0	0	0	0	0	0	0	0	1	0	0	0	0	0	0	0	0	0	0	0	0	0	1	private
pan_gene_14241	pan_gene_25244	Nodes_above_ear;Northern_Leaf_Blight	Northern_Leaf_Blight	0	1	0	0	0	0	0	0	0	0	0	0	0	0	0	1	0	0	1	0	0	0	0	0	0	0	3	dispensable
pan_gene_14241	pan_gene_27202	Nodes_above_ear;Northern_Leaf_Blight	Anthesis-silking_interval;Northern_Leaf_Blight;Photoperiod_Growing-degree_days_to_silk	0	1	0	0	0	0	0	0	0	0	0	0	0	0	0	0	0	0	0	0	0	0	0	0	0	1	2	dispensable
pan_gene_14241	pan_gene_30089	Nodes_above_ear;Northern_Leaf_Blight	Northern_Leaf_Blight	0	1	0	0	0	0	0	0	0	0	0	0	0	0	0	1	0	0	0	0	0	0	0	0	0	0	2	dispensable
pan_gene_14242	pan_gene_15492	Northern_Leaf_Blight	Northern_Leaf_Blight	0	1	0	1	1	0	1	1	1	1	0	0	1	0	0	0	0	1	0	0	0	0	0	0	0	0	9	dispensable
pan_gene_14242	pan_gene_18917	Northern_Leaf_Blight	Nitrate;Northern_Leaf_Blight	0	1	0	1	1	0	0	1	1	0	0	0	1	0	0	0	0	0	0	0	0	0	0	0	0	0	6	dispensable
pan_gene_14242	pan_gene_21472	Northern_Leaf_Blight	Northern_Leaf_Blight	0	1	0	1	1	0	0	1	1	0	0	0	0	0	0	0	0	0	0	0	0	0	0	0	0	0	5	dispensable
pan_gene_14242	pan_gene_23757	Northern_Leaf_Blight	Ear_height;Northern_Leaf_Blight	0	1	0	0	0	0	0	0	1	0	0	0	0	0	0	0	0	0	0	0	0	0	0	0	0	0	2	dispensable
pan_gene_14242	pan_gene_23929	Northern_Leaf_Blight	Average_internode_length_(whole_plant);Northern_Leaf_Blight	0	1	0	1	1	0	1	1	1	1	1	0	1	1	0	0	0	1	0	0	0	0	1	0	0	0	12	near-core
pan_gene_14242	pan_gene_24459	Northern_Leaf_Blight	Northern_Leaf_Blight	0	0	0	0	1	0	0	0	0	0	0	0	0	0	0	0	0	0	0	0	0	0	0	0	0	0	1	private
pan_gene_14242	pan_gene_4625	Northern_Leaf_Blight	Northern_Leaf_Blight	0	1	0	1	0	0	0	0	0	0	0	0	1	0	0	0	0	0	0	0	0	0	1	0	0	0	4	dispensable
pan_gene_14242	pan_gene_4626	Northern_Leaf_Blight	Northern_Leaf_Blight	0	1	1	1	0	0	0	0	1	0	0	0	1	0	0	0	0	0	0	0	0	0	0	0	0	1	6	dispensable
pan_gene_14242	pan_gene_4669	Northern_Leaf_Blight	Northern_Leaf_Blight	0	0	0	0	0	0	0	1	0	0	0	0	0	0	0	0	0	0	0	0	0	0	0	0	0	0	1	private
pan_gene_14242	pan_gene_5005	Northern_Leaf_Blight	Average_internode_length_(above_ear);Northern_Leaf_Blight	0	1	0	1	0	0	0	0	1	0	0	0	0	0	0	0	0	0	0	0	0	0	0	0	0	0	3	dispensable
pan_gene_14242	pan_gene_7741	Northern_Leaf_Blight	Ear_height;Northern_Leaf_Blight;Ratio_of_ear_height_to_total_height	0	1	0	0	0	0	0	1	0	0	0	0	0	0	0	0	0	0	0	0	0	0	0	0	0	0	2	dispensable
pan_gene_14364	pan_gene_2553	Northern_Leaf_Blight	Glutamate;Nodes_to_ear;Northern_Leaf_Blight	0	0	0	0	0	0	0	0	0	0	0	0	0	1	0	0	0	0	0	1	0	0	0	0	0	1	3	dispensable
pan_gene_14669	pan_gene_15492	Average_internode_length_(below_ear);Height_per_day_(until_flowering);Nodes_above_ear;Northern_Leaf_Blight	Northern_Leaf_Blight	0	1	0	0	0	0	0	0	1	0	0	0	0	0	0	0	0	0	0	0	0	0	0	0	0	0	2	dispensable
pan_gene_14669	pan_gene_16487	Average_internode_length_(below_ear);Height_per_day_(until_flowering);Nodes_above_ear;Northern_Leaf_Blight	Northern_Leaf_Blight	0	1	0	0	0	0	0	1	0	0	0	0	0	0	0	0	0	0	0	0	0	0	0	0	0	0	2	dispensable
pan_gene_14669	pan_gene_174	Average_internode_length_(below_ear);Height_per_day_(until_flowering);Nodes_above_ear;Northern_Leaf_Blight	Nitrate;Northern_Leaf_Blight	0	1	1	0	0	0	0	0	0	1	0	0	0	0	0	0	0	0	1	0	1	0	0	0	0	0	5	dispensable
pan_gene_14669	pan_gene_18917	Average_internode_length_(below_ear);Height_per_day_(until_flowering);Nodes_above_ear;Northern_Leaf_Blight	Nitrate;Northern_Leaf_Blight	0	1	1	0	0	1	0	0	0	0	0	0	0	0	0	0	0	0	0	0	0	0	0	0	0	0	3	dispensable
pan_gene_14669	pan_gene_27010	Average_internode_length_(below_ear);Height_per_day_(until_flowering);Nodes_above_ear;Northern_Leaf_Blight	Northern_Leaf_Blight	0	1	1	0	0	0	0	0	0	0	0	0	0	0	0	0	1	0	0	0	0	0	0	0	0	0	3	dispensable
pan_gene_14669	pan_gene_31051	Average_internode_length_(below_ear);Height_per_day_(until_flowering);Nodes_above_ear;Northern_Leaf_Blight	Northern_Leaf_Blight	0	0	0	0	0	0	0	0	0	1	0	0	0	0	0	0	0	0	0	0	0	0	0	0	0	0	1	private
pan_gene_14669	pan_gene_32128	Average_internode_length_(below_ear);Height_per_day_(until_flowering);Nodes_above_ear;Northern_Leaf_Blight	Northern_Leaf_Blight	0	1	1	0	0	0	1	0	1	0	0	0	0	0	0	0	0	0	0	0	0	0	0	0	0	0	4	dispensable
pan_gene_14669	pan_gene_3350	Average_internode_length_(below_ear);Height_per_day_(until_flowering);Nodes_above_ear;Northern_Leaf_Blight	Leaf_width;Northern_Leaf_Blight	0	1	0	0	0	1	1	0	1	1	0	0	0	0	0	0	0	0	0	0	0	0	0	0	0	0	5	dispensable
pan_gene_14669	pan_gene_4760	Average_internode_length_(below_ear);Height_per_day_(until_flowering);Nodes_above_ear;Northern_Leaf_Blight	Northern_Leaf_Blight	0	0	0	0	0	0	0	0	0	1	0	0	0	0	0	0	0	0	0	0	0	0	0	0	0	0	1	private
pan_gene_14752	pan_gene_22513	Northern_Leaf_Blight	Days_to_anthesis;Northern_Leaf_Blight	0	1	0	0	0	0	0	0	1	0	0	0	0	0	0	0	0	0	0	0	0	0	0	0	0	0	2	dispensable
pan_gene_14815	pan_gene_15290	Northern_Leaf_Blight	Northern_Leaf_Blight	0	1	1	1	1	0	0	1	1	0	0	0	0	1	0	0	0	1	0	0	1	0	0	0	0	0	9	dispensable
pan_gene_14815	pan_gene_1654	Northern_Leaf_Blight	Northern_Leaf_Blight;Ratio_of_ear_height_to_total_height	0	0	0	0	1	0	0	0	0	0	0	0	0	0	0	0	1	0	0	0	0	0	0	0	0	0	2	dispensable
pan_gene_14815	pan_gene_21998	Northern_Leaf_Blight	Northern_Leaf_Blight;Southern_leaf_blight	0	1	1	1	1	0	1	1	1	0	0	1	1	1	0	1	1	1	0	1	0	0	0	1	1	1	17	near-core
pan_gene_14815	pan_gene_3597	Northern_Leaf_Blight	Northern_Leaf_Blight	0	1	0	1	1	0	0	0	0	0	0	1	1	1	0	1	0	0	0	0	0	0	1	0	0	0	8	dispensable
pan_gene_14815	pan_gene_4721	Northern_Leaf_Blight	Northern_Leaf_Blight	0	1	0	1	0	0	0	0	0	0	0	0	0	1	0	0	0	0	0	0	0	0	0	0	0	0	3	dispensable
pan_gene_15123	pan_gene_18917	Northern_Leaf_Blight	Nitrate;Northern_Leaf_Blight	0	0	0	0	0	0	0	0	0	0	0	0	0	0	0	0	0	1	0	0	0	0	0	0	0	1	2	dispensable
pan_gene_15123	pan_gene_24289	Northern_Leaf_Blight	Northern_Leaf_Blight	0	0	0	0	1	0	0	0	0	1	0	0	0	0	0	0	0	0	0	0	0	0	0	0	0	0	2	dispensable
pan_gene_15123	pan_gene_24459	Northern_Leaf_Blight	Northern_Leaf_Blight	0	0	0	0	1	0	0	0	0	0	0	0	0	0	1	0	0	0	0	1	0	0	0	0	1	0	4	dispensable
pan_gene_15290	pan_gene_25244	Northern_Leaf_Blight	Northern_Leaf_Blight	0	1	0	1	1	0	0	1	0	0	0	0	1	1	0	1	0	0	0	0	0	0	0	0	0	0	7	dispensable
pan_gene_15290	pan_gene_2573	Northern_Leaf_Blight	Height_above_ear;Height_per_day_(until_flowering);Nodes_per_plant;Northern_Leaf_Blight;Plant_height	0	1	0	1	1	0	0	1	0	1	0	1	1	1	0	1	1	1	0	0	1	0	1	0	1	1	15	near-core
pan_gene_15290	pan_gene_27111	Northern_Leaf_Blight	Northern_Leaf_Blight;Photoperiod_growing-degree_days_to_anthesis	0	1	0	0	0	0	0	0	1	0	0	0	1	0	0	0	0	0	0	0	1	0	1	0	0	0	5	dispensable
pan_gene_15420	pan_gene_4942	Cob_diameter;Northern_Leaf_Blight	Northern_Leaf_Blight	0	1	0	0	0	0	0	0	0	0	0	0	0	0	0	0	0	0	0	0	0	0	0	0	0	0	1	private
pan_gene_15435	pan_gene_30303	Northern_Leaf_Blight	Glutamate;Height_above_ear;Northern_Leaf_Blight	0	1	0	1	0	1	0	1	1	0	0	1	0	1	0	0	0	1	0	0	1	0	0	0	0	1	10	dispensable
pan_gene_15435	pan_gene_30876	Northern_Leaf_Blight	Average_internode_length_(whole_plant);Northern_Leaf_Blight	0	1	0	0	0	0	0	0	0	0	0	0	0	0	0	0	0	0	1	0	0	0	0	0	0	0	2	dispensable
pan_gene_15435	pan_gene_4595	Northern_Leaf_Blight	Days_to_anthesis;Northern_Leaf_Blight	0	0	0	0	0	0	0	0	0	1	0	0	0	0	0	0	0	0	0	0	0	0	0	0	0	0	1	private
pan_gene_15435	pan_gene_4984	Northern_Leaf_Blight	Average_internode_length_(below_ear);Nitrate;Northern_Leaf_Blight	0	1	1	1	1	1	0	1	1	1	0	0	1	0	0	1	1	0	0	0	0	0	0	0	0	1	12	near-core
pan_gene_15435	pan_gene_59791	Northern_Leaf_Blight	100_Kernel_weight;Days_to_silk;Northern_Leaf_Blight;Stalk_strength	0	1	0	1	1	0	0	0	0	0	0	0	0	1	0	0	0	0	0	0	1	0	1	0	0	0	6	dispensable
pan_gene_15461	pan_gene_18790	Northern_Leaf_Blight	Average_internode_length_(whole_plant);Chlorophyll_B;Height_per_day_(until_flowering);Nodes_above_ear;Northern_Leaf_Blight;Protein	0	0	0	1	0	0	0	0	0	0	0	0	0	0	0	0	0	1	0	1	0	0	0	0	0	0	3	dispensable
pan_gene_15461	pan_gene_19557	Northern_Leaf_Blight	Leaf_width;Northern_Leaf_Blight	0	1	1	1	1	0	0	0	0	0	0	0	0	0	0	1	0	1	1	1	0	0	0	0	0	0	8	dispensable
pan_gene_15461	pan_gene_22203	Northern_Leaf_Blight	Malate;Northern_Leaf_Blight;Protein;Tassel_branch_number	0	1	1	1	1	1	0	0	1	1	0	1	1	1	1	1	1	0	0	1	1	0	1	1	1	1	19	near-core
pan_gene_15461	pan_gene_2609	Northern_Leaf_Blight	Days_to_silk;Nodes_to_ear;Northern_Leaf_Blight	0	1	1	1	1	0	0	0	0	0	0	1	0	0	0	1	0	0	1	1	0	0	0	1	0	1	10	dispensable
pan_gene_15461	pan_gene_26981	Northern_Leaf_Blight	Anthesis-silking_interval;Northern_Leaf_Blight	0	1	1	1	1	1	0	1	1	0	1	1	1	0	1	0	1	1	0	1	0	0	1	1	0	1	17	near-core
pan_gene_15461	pan_gene_2809	Northern_Leaf_Blight	Leaf_width;Northern_Leaf_Blight;Tassel_branch_number	0	1	1	0	1	0	1	0	0	1	1	0	1	0	1	0	0	0	1	1	0	0	0	0	0	0	10	dispensable
pan_gene_15461	pan_gene_4656	Northern_Leaf_Blight	Northern_Leaf_Blight	0	1	1	0	1	0	1	1	1	1	0	1	1	1	1	1	1	1	1	1	1	1	1	1	0	1	21	core
pan_gene_15461	pan_gene_7600	Northern_Leaf_Blight	Ear_height;Northern_Leaf_Blight	0	1	1	0	1	0	1	1	1	1	0	1	1	1	0	1	1	1	0	1	1	1	1	1	0	0	18	near-core
pan_gene_15461	pan_gene_863	Northern_Leaf_Blight	100_Kernel_weight;Northern_Leaf_Blight	0	1	0	0	0	0	0	0	0	1	0	1	0	0	0	1	0	0	0	0	1	0	1	1	0	0	7	dispensable
pan_gene_15492	pan_gene_18917	Northern_Leaf_Blight	Nitrate;Northern_Leaf_Blight	0	1	0	1	0	1	0	1	1	1	1	1	1	1	0	1	0	1	0	1	0	0	1	0	0	0	14	near-core
pan_gene_15492	pan_gene_24459	Northern_Leaf_Blight	Northern_Leaf_Blight	0	0	0	0	1	0	0	0	0	1	0	0	0	0	0	0	0	0	0	0	0	0	0	0	1	1	4	dispensable
pan_gene_15492	pan_gene_31361	Northern_Leaf_Blight	Nodes_to_ear;Northern_Leaf_Blight;Ratio_of_ear_height_to_total_height	0	1	0	1	1	1	1	0	1	0	0	0	0	1	0	1	0	1	0	1	0	0	1	0	0	1	12	near-core
pan_gene_15492	pan_gene_32128	Northern_Leaf_Blight	Northern_Leaf_Blight	0	1	0	1	0	1	0	0	1	0	1	0	0	1	0	0	0	1	0	0	0	0	1	0	1	0	9	dispensable
pan_gene_15492	pan_gene_4626	Northern_Leaf_Blight	Northern_Leaf_Blight	0	1	1	1	0	1	1	1	1	0	1	0	1	0	0	0	0	1	1	1	1	1	1	0	1	0	16	near-core
pan_gene_15492	pan_gene_6274	Northern_Leaf_Blight	Leaf_width;Nodes_per_plant;Northern_Leaf_Blight;PCA_of_metabolites:_PC2	0	1	1	1	0	1	0	0	0	0	1	0	1	0	0	0	0	0	1	0	0	1	1	0	1	0	10	dispensable
pan_gene_15492	pan_gene_7741	Northern_Leaf_Blight	Ear_height;Northern_Leaf_Blight;Ratio_of_ear_height_to_total_height	0	1	1	0	1	0	0	1	0	0	1	0	0	0	0	0	0	0	1	0	0	1	0	0	0	0	7	dispensable
pan_gene_15879	pan_gene_18821	Northern_Leaf_Blight	Anthesis-silking_interval;Northern_Leaf_Blight	0	1	0	0	0	0	0	0	0	0	0	0	0	1	0	0	0	0	0	0	0	0	0	0	0	0	2	dispensable
pan_gene_15879	pan_gene_24110	Northern_Leaf_Blight	Northern_Leaf_Blight	0	1	0	0	0	0	0	0	0	0	0	0	0	1	0	0	0	0	0	0	1	0	0	0	0	0	3	dispensable
pan_gene_15879	pan_gene_32165	Northern_Leaf_Blight	Northern_Leaf_Blight;Tassel_branch_number	0	1	0	0	0	0	0	0	0	1	0	0	1	0	0	0	0	0	0	0	0	0	1	0	0	0	4	dispensable
pan_gene_15927	pan_gene_21185	Northern_Leaf_Blight	Average_internode_length_(below_ear);Glucose;Northern_Leaf_Blight	0	0	0	0	1	0	0	0	0	1	1	0	0	0	0	1	0	0	0	0	0	1	0	0	1	1	7	dispensable
pan_gene_15927	pan_gene_21472	Northern_Leaf_Blight	Northern_Leaf_Blight	0	1	1	0	0	0	0	0	0	0	0	0	0	1	0	0	0	1	1	0	0	0	1	0	0	0	6	dispensable
pan_gene_15927	pan_gene_22513	Northern_Leaf_Blight	Days_to_anthesis;Northern_Leaf_Blight	0	1	0	0	0	0	0	0	1	0	0	0	0	0	1	0	0	0	0	0	0	0	0	0	0	0	3	dispensable
pan_gene_15927	pan_gene_23929	Northern_Leaf_Blight	Average_internode_length_(whole_plant);Northern_Leaf_Blight	0	1	0	1	0	0	0	0	1	0	0	0	0	0	0	0	1	0	0	0	0	0	0	0	0	0	4	dispensable
pan_gene_15927	pan_gene_2611	Northern_Leaf_Blight	Nodes_per_plant;Nodes_to_ear;Northern_Leaf_Blight;Plant_height	0	1	0	0	0	0	0	0	0	0	0	0	0	0	0	0	0	0	0	0	0	0	0	0	0	0	1	private
pan_gene_15927	pan_gene_27476	Northern_Leaf_Blight	Northern_Leaf_Blight	0	1	0	0	1	0	0	0	0	0	0	0	0	0	0	0	0	0	0	0	0	0	0	0	0	0	2	dispensable
pan_gene_15927	pan_gene_28549	Northern_Leaf_Blight	Northern_Leaf_Blight	0	1	0	0	0	0	0	0	0	0	0	0	0	0	0	0	0	0	0	0	0	0	0	0	0	0	1	private
pan_gene_15927	pan_gene_4669	Northern_Leaf_Blight	Northern_Leaf_Blight	0	0	0	0	0	0	0	0	0	0	0	0	0	0	1	0	0	0	0	0	0	1	0	0	0	0	2	dispensable
pan_gene_15928	pan_gene_21091	Northern_Leaf_Blight	Northern_Leaf_Blight	0	1	0	0	0	0	0	0	0	0	0	0	0	0	0	0	0	0	1	0	0	0	0	0	0	0	2	dispensable
pan_gene_15928	pan_gene_27592	Northern_Leaf_Blight	Leaf_length;Northern_Leaf_Blight	0	1	0	0	0	0	0	0	1	0	0	0	0	0	0	0	0	0	0	0	0	0	0	0	0	0	2	dispensable
pan_gene_15928	pan_gene_31690	Northern_Leaf_Blight	Northern_Leaf_Blight	0	1	0	0	0	0	0	0	0	0	0	0	0	0	0	0	0	0	0	0	0	0	0	0	0	0	1	private
pan_gene_15935	pan_gene_26900	Days_to_anthesis;Northern_Leaf_Blight	Northern_Leaf_Blight	0	1	0	1	0	0	0	0	0	0	0	0	0	0	0	0	0	0	0	0	1	0	0	0	0	0	3	dispensable
pan_gene_15935	pan_gene_27190	Days_to_anthesis;Northern_Leaf_Blight	Northern_Leaf_Blight	0	1	0	0	0	1	0	0	0	0	0	0	0	0	0	0	0	0	0	0	0	0	0	0	0	0	2	dispensable
pan_gene_15935	pan_gene_2780	Days_to_anthesis;Northern_Leaf_Blight	Days_to_anthesis;Northern_Leaf_Blight	0	1	0	0	0	0	0	0	0	0	0	0	0	0	0	0	0	0	0	0	0	0	0	0	0	0	1	private
pan_gene_15935	pan_gene_91037	Days_to_anthesis;Northern_Leaf_Blight	Anthesis-silking_interval;Northern_Leaf_Blight	0	1	0	0	0	0	0	0	0	0	0	0	0	0	0	0	0	0	0	1	0	0	0	0	0	0	2	dispensable
pan_gene_15938	pan_gene_24286	Days_to_anthesis;Northern_Leaf_Blight	Northern_Leaf_Blight	0	1	0	0	0	0	0	1	0	0	0	0	0	0	0	0	0	0	0	0	1	0	0	1	0	0	4	dispensable
pan_gene_15938	pan_gene_29633	Days_to_anthesis;Northern_Leaf_Blight	Northern_Leaf_Blight	0	1	0	0	1	0	0	1	1	0	0	0	0	0	0	0	0	0	0	1	0	0	0	0	0	0	5	dispensable
pan_gene_15938	pan_gene_4625	Days_to_anthesis;Northern_Leaf_Blight	Northern_Leaf_Blight	0	1	0	1	0	1	0	0	1	0	0	0	0	0	0	0	0	0	0	0	1	0	0	0	0	0	5	dispensable
pan_gene_15938	pan_gene_4626	Days_to_anthesis;Northern_Leaf_Blight	Northern_Leaf_Blight	0	1	0	0	0	0	0	0	0	0	0	0	0	0	0	0	0	0	0	0	0	0	0	0	0	0	1	private
pan_gene_15938	pan_gene_7741	Days_to_anthesis;Northern_Leaf_Blight	Ear_height;Northern_Leaf_Blight;Ratio_of_ear_height_to_total_height	0	1	0	0	0	1	0	0	0	0	0	0	0	0	0	0	0	0	0	1	0	0	0	0	0	0	3	dispensable
pan_gene_15984	pan_gene_2807	Nodes_to_ear;Northern_Leaf_Blight;Starch	Leaf_width;Northern_Leaf_Blight;Tassel_branch_number	0	1	0	1	0	0	0	1	0	0	0	0	0	0	0	0	0	0	0	0	0	0	0	0	0	0	3	dispensable
pan_gene_16463	pan_gene_21783	Northern_Leaf_Blight	Height_per_day_(until_flowering);Northern_Leaf_Blight	0	1	0	0	0	0	0	0	0	0	0	0	0	0	0	0	0	0	0	0	0	0	0	0	0	0	1	private
pan_gene_16464	pan_gene_21759	Northern_Leaf_Blight	Northern_Leaf_Blight	0	1	0	0	0	0	0	0	0	0	0	0	0	0	0	0	0	0	0	0	0	0	0	0	0	0	1	private
pan_gene_16464	pan_gene_4721	Northern_Leaf_Blight	Northern_Leaf_Blight	0	1	0	0	0	0	0	0	0	0	0	0	0	0	0	0	0	0	0	0	0	0	0	0	0	0	1	private
pan_gene_16464	pan_gene_4985	Northern_Leaf_Blight	Average_internode_length_(below_ear);Ear_height;Northern_Leaf_Blight	0	1	0	0	1	0	0	0	0	0	0	0	0	0	0	0	0	0	0	0	0	0	0	0	0	0	2	dispensable
pan_gene_16465	pan_gene_21104	Northern_Leaf_Blight	Northern_Leaf_Blight	0	0	0	0	0	0	0	0	0	0	0	0	1	0	0	0	0	0	0	0	0	0	1	0	0	0	2	dispensable
pan_gene_16465	pan_gene_5456	Northern_Leaf_Blight	Days_to_silk;Northern_Leaf_Blight;Photoperiod_Growing-degree_days_to_silk;Tassel_length;Total_amino_acids	0	0	0	0	0	0	0	1	0	0	0	0	0	1	0	0	0	0	0	1	1	0	0	0	0	0	4	dispensable
pan_gene_16465	pan_gene_91037	Northern_Leaf_Blight	Anthesis-silking_interval;Northern_Leaf_Blight	0	0	0	0	0	0	0	0	0	0	0	0	0	0	0	0	0	0	0	0	1	0	0	0	0	0	1	private
pan_gene_16465	pan_gene_93959	Northern_Leaf_Blight	Northern_Leaf_Blight	0	0	0	0	0	0	0	0	0	0	0	0	0	0	0	0	0	0	1	1	0	0	0	0	0	0	2	dispensable
pan_gene_16487	pan_gene_21091	Northern_Leaf_Blight	Northern_Leaf_Blight	0	1	0	0	0	1	0	0	1	0	0	0	0	0	0	0	0	0	0	0	0	0	0	0	0	0	3	dispensable
pan_gene_16487	pan_gene_24272	Northern_Leaf_Blight	Northern_Leaf_Blight	0	1	0	1	0	0	1	0	1	0	0	0	0	1	0	0	0	0	0	0	0	0	0	0	0	0	5	dispensable
pan_gene_1654	pan_gene_21998	Northern_Leaf_Blight;Ratio_of_ear_height_to_total_height	Northern_Leaf_Blight;Southern_leaf_blight	0	0	0	0	1	0	0	0	0	0	0	0	0	0	0	0	1	0	0	0	0	0	0	0	0	1	3	dispensable
pan_gene_16550	pan_gene_4693	Glucose;Northern_Leaf_Blight;Southern_leaf_blight	Northern_Leaf_Blight	0	1	0	0	0	0	0	1	0	0	0	0	0	0	0	0	0	0	0	0	0	0	0	0	0	0	2	dispensable
pan_gene_16550	pan_gene_5006	Glucose;Northern_Leaf_Blight;Southern_leaf_blight	Average_internode_length_(above_ear);Height_above_ear;Northern_Leaf_Blight	0	1	0	1	0	0	1	1	1	0	0	1	0	0	0	0	0	0	0	0	1	0	0	0	0	0	7	dispensable
pan_gene_174	pan_gene_18917	Nitrate;Northern_Leaf_Blight	Nitrate;Northern_Leaf_Blight	0	1	1	0	0	1	0	0	1	0	1	0	0	0	0	0	0	1	1	1	1	1	0	1	1	0	12	near-core
pan_gene_174	pan_gene_21492	Nitrate;Northern_Leaf_Blight	Northern_Leaf_Blight	0	0	0	0	0	1	0	0	0	0	0	0	0	0	0	0	0	0	0	0	0	0	0	0	0	0	1	private
pan_gene_18790	pan_gene_19557	Average_internode_length_(whole_plant);Chlorophyll_B;Height_per_day_(until_flowering);Nodes_above_ear;Northern_Leaf_Blight;Protein	Leaf_width;Northern_Leaf_Blight	0	0	0	0	0	0	0	0	0	0	0	0	0	0	0	0	0	1	0	0	0	0	0	0	0	0	1	private
pan_gene_18790	pan_gene_2609	Average_internode_length_(whole_plant);Chlorophyll_B;Height_per_day_(until_flowering);Nodes_above_ear;Northern_Leaf_Blight;Protein	Days_to_silk;Nodes_to_ear;Northern_Leaf_Blight	0	0	0	1	0	0	0	0	0	0	0	0	0	0	0	0	0	0	0	1	0	0	0	0	0	0	2	dispensable
pan_gene_18790	pan_gene_26981	Average_internode_length_(whole_plant);Chlorophyll_B;Height_per_day_(until_flowering);Nodes_above_ear;Northern_Leaf_Blight;Protein	Anthesis-silking_interval;Northern_Leaf_Blight	0	0	0	0	0	1	0	0	0	0	0	0	0	0	0	0	0	1	0	1	0	0	0	0	0	0	3	dispensable
pan_gene_18790	pan_gene_27429	Average_internode_length_(whole_plant);Chlorophyll_B;Height_per_day_(until_flowering);Nodes_above_ear;Northern_Leaf_Blight;Protein	Northern_Leaf_Blight	0	0	0	0	0	1	0	0	0	0	0	0	0	0	0	0	0	0	0	1	0	0	0	0	0	0	2	dispensable
pan_gene_18790	pan_gene_27472	Average_internode_length_(whole_plant);Chlorophyll_B;Height_per_day_(until_flowering);Nodes_above_ear;Northern_Leaf_Blight;Protein	Northern_Leaf_Blight	0	0	0	1	0	1	0	0	0	0	0	0	0	0	0	0	0	1	0	0	0	0	0	0	0	0	3	dispensable
pan_gene_18790	pan_gene_2809	Average_internode_length_(whole_plant);Chlorophyll_B;Height_per_day_(until_flowering);Nodes_above_ear;Northern_Leaf_Blight;Protein	Leaf_width;Northern_Leaf_Blight;Tassel_branch_number	0	0	0	0	0	0	0	0	0	0	0	0	0	0	0	0	0	0	0	1	0	0	0	0	0	0	1	private
pan_gene_18790	pan_gene_4656	Average_internode_length_(whole_plant);Chlorophyll_B;Height_per_day_(until_flowering);Nodes_above_ear;Northern_Leaf_Blight;Protein	Northern_Leaf_Blight	0	0	0	0	0	1	0	0	0	0	0	0	0	0	0	0	0	1	0	1	0	0	0	0	0	0	3	dispensable
pan_gene_18790	pan_gene_7600	Average_internode_length_(whole_plant);Chlorophyll_B;Height_per_day_(until_flowering);Nodes_above_ear;Northern_Leaf_Blight;Protein	Ear_height;Northern_Leaf_Blight	0	0	0	0	0	0	0	0	0	0	0	0	0	0	0	0	0	1	0	1	0	0	0	0	0	0	2	dispensable
pan_gene_18821	pan_gene_24110	Anthesis-silking_interval;Northern_Leaf_Blight	Northern_Leaf_Blight	0	1	0	1	0	0	0	0	0	0	0	0	0	1	1	0	0	1	1	0	0	0	0	0	0	0	6	dispensable
pan_gene_18821	pan_gene_27010	Anthesis-silking_interval;Northern_Leaf_Blight	Northern_Leaf_Blight	0	1	0	1	0	0	0	0	0	0	0	0	0	1	0	0	0	1	1	0	0	0	1	0	0	1	7	dispensable
pan_gene_18829	pan_gene_18835	Northern_Leaf_Blight;Ratio_of_ear_height_to_total_height	Northern_Leaf_Blight	0	1	0	0	0	0	0	0	0	0	0	0	0	0	0	0	0	0	0	0	0	0	0	0	0	1	2	dispensable
pan_gene_18829	pan_gene_19508	Northern_Leaf_Blight;Ratio_of_ear_height_to_total_height	Leaf_width;Northern_Leaf_Blight	0	1	0	0	0	0	0	0	0	0	0	0	0	0	0	0	0	0	1	0	0	0	0	0	0	1	3	dispensable
pan_gene_18829	pan_gene_21815	Northern_Leaf_Blight;Ratio_of_ear_height_to_total_height	Northern_Leaf_Blight;Southern_leaf_blight	0	1	1	0	0	0	0	0	0	0	1	0	0	0	0	1	0	0	1	0	0	0	1	0	0	0	6	dispensable
pan_gene_18829	pan_gene_5115	Northern_Leaf_Blight;Ratio_of_ear_height_to_total_height	Boxcox-transformed_leaf_angle;Leaf_length;Nodes_above_ear;Northern_Leaf_Blight	0	1	0	0	0	0	0	0	0	0	0	0	0	0	0	0	0	0	0	0	0	0	0	0	0	0	1	private
pan_gene_18835	pan_gene_19508	Northern_Leaf_Blight	Leaf_width;Northern_Leaf_Blight	0	1	0	0	0	0	0	0	0	0	0	1	0	0	0	0	0	0	0	1	0	1	1	0	0	1	6	dispensable
pan_gene_18917	pan_gene_21472	Nitrate;Northern_Leaf_Blight	Northern_Leaf_Blight	0	1	0	1	1	0	1	1	1	1	1	1	1	0	0	1	0	1	1	1	1	1	1	0	0	1	18	near-core
pan_gene_18917	pan_gene_23929	Nitrate;Northern_Leaf_Blight	Average_internode_length_(whole_plant);Northern_Leaf_Blight	0	1	0	1	1	1	1	1	1	1	0	1	1	1	0	1	1	0	0	1	0	0	1	0	0	1	16	near-core
pan_gene_18917	pan_gene_24459	Nitrate;Northern_Leaf_Blight	Northern_Leaf_Blight	0	0	0	0	0	0	0	0	0	1	0	0	0	0	0	1	0	0	0	0	0	0	0	0	0	0	2	dispensable
pan_gene_18917	pan_gene_32128	Nitrate;Northern_Leaf_Blight	Northern_Leaf_Blight	0	1	1	1	1	1	0	1	1	0	1	0	1	1	1	0	0	1	1	0	1	0	1	0	1	0	16	near-core
pan_gene_18917	pan_gene_3350	Nitrate;Northern_Leaf_Blight	Leaf_width;Northern_Leaf_Blight	0	1	1	0	0	1	0	0	1	0	1	0	0	0	1	0	0	0	1	0	1	1	1	1	0	0	11	near-core
pan_gene_18917	pan_gene_4669	Nitrate;Northern_Leaf_Blight	Northern_Leaf_Blight	0	0	1	0	1	0	0	1	0	0	0	0	0	0	1	1	0	0	0	1	0	1	0	1	0	1	9	dispensable
pan_gene_18917	pan_gene_4760	Nitrate;Northern_Leaf_Blight	Northern_Leaf_Blight	0	0	0	0	1	0	0	0	0	0	0	0	0	0	0	0	0	0	0	0	0	0	0	0	0	0	1	private
pan_gene_18917	pan_gene_7741	Nitrate;Northern_Leaf_Blight	Ear_height;Northern_Leaf_Blight;Ratio_of_ear_height_to_total_height	0	1	0	0	0	0	1	0	0	0	0	0	0	0	0	0	1	0	1	0	0	1	0	0	0	0	5	dispensable
pan_gene_18917	pan_gene_96207	Nitrate;Northern_Leaf_Blight	Northern_Leaf_Blight;Plant_height	0	1	0	0	1	0	1	0	0	1	1	0	0	0	0	0	0	1	0	0	0	0	0	0	0	0	6	dispensable
pan_gene_19077	pan_gene_21998	Height_per_day_(until_flowering);Northern_Leaf_Blight;Plant_height;Tassel_branch_number	Northern_Leaf_Blight;Southern_leaf_blight	0	1	0	0	0	0	0	0	0	1	0	0	0	0	0	0	0	1	0	0	0	0	0	0	0	1	4	dispensable
pan_gene_19077	pan_gene_3597	Height_per_day_(until_flowering);Northern_Leaf_Blight;Plant_height;Tassel_branch_number	Northern_Leaf_Blight	0	1	0	0	0	0	0	0	0	0	0	1	0	0	0	0	0	0	0	0	0	0	0	0	0	0	2	dispensable
pan_gene_19190	pan_gene_3641	Northern_Leaf_Blight;Tassel_branch_number	Average_internode_length_(whole_plant);Northern_Leaf_Blight	0	1	0	0	0	0	0	0	1	0	0	0	0	0	0	0	0	0	0	0	0	0	0	0	0	0	2	dispensable
pan_gene_19190	pan_gene_5061	Northern_Leaf_Blight;Tassel_branch_number	Average_internode_length_(above_ear);Ear_height;Height_above_ear;Northern_Leaf_Blight;Plant_height;Tassel_branch_number	0	0	0	0	0	0	0	0	0	0	1	1	0	1	0	0	0	0	0	0	1	1	1	0	1	0	7	dispensable
pan_gene_19193	pan_gene_2573	Northern_Leaf_Blight	Height_above_ear;Height_per_day_(until_flowering);Nodes_per_plant;Northern_Leaf_Blight;Plant_height	0	1	0	0	0	0	0	0	0	0	0	0	0	0	0	0	0	0	0	0	0	0	0	0	0	0	1	private
pan_gene_19193	pan_gene_27111	Northern_Leaf_Blight	Northern_Leaf_Blight;Photoperiod_growing-degree_days_to_anthesis	0	1	0	1	0	0	0	0	0	0	0	0	0	0	0	1	0	0	0	0	0	0	0	0	0	0	3	dispensable
pan_gene_19193	pan_gene_2807	Northern_Leaf_Blight	Leaf_width;Northern_Leaf_Blight;Tassel_branch_number	0	1	0	0	0	0	0	0	0	0	0	0	0	0	0	0	0	0	0	0	0	0	0	0	0	0	1	private
pan_gene_19193	pan_gene_4721	Northern_Leaf_Blight	Northern_Leaf_Blight	0	1	1	0	1	0	0	0	0	0	0	0	0	0	0	0	0	0	0	0	0	0	0	0	0	0	3	dispensable
pan_gene_19193	pan_gene_4915	Northern_Leaf_Blight	Northern_Leaf_Blight;Ratio_of_ear_height_to_total_height;Tassel_length	0	1	0	0	0	0	0	0	0	0	0	1	0	0	0	0	0	0	0	0	0	0	0	0	0	0	2	dispensable
pan_gene_19508	pan_gene_21815	Leaf_width;Northern_Leaf_Blight	Northern_Leaf_Blight;Southern_leaf_blight	0	1	0	0	0	0	0	0	0	0	1	0	0	0	0	0	0	0	0	0	0	0	0	0	0	0	2	dispensable
pan_gene_19550	pan_gene_30876	Days_to_anthesis;Leaf_width;Northern_Leaf_Blight	Average_internode_length_(whole_plant);Northern_Leaf_Blight	0	1	0	0	0	1	0	0	1	1	0	0	1	0	0	1	0	0	1	0	0	0	0	0	1	0	8	dispensable
pan_gene_19556	pan_gene_59791	Leaf_width;Northern_Leaf_Blight;Ratio_of_ear_height_to_total_height	100_Kernel_weight;Days_to_silk;Northern_Leaf_Blight;Stalk_strength	0	0	0	0	0	0	0	0	0	0	0	0	0	0	0	0	0	0	0	0	1	0	0	0	0	0	1	private
pan_gene_19557	pan_gene_2609	Leaf_width;Northern_Leaf_Blight	Days_to_silk;Nodes_to_ear;Northern_Leaf_Blight	0	1	1	1	1	0	0	0	0	0	0	0	0	0	0	1	0	0	0	1	0	0	1	0	1	1	9	dispensable
pan_gene_19557	pan_gene_26981	Leaf_width;Northern_Leaf_Blight	Anthesis-silking_interval;Northern_Leaf_Blight	0	1	1	1	1	0	1	0	0	0	1	0	0	0	1	1	1	1	1	1	1	0	1	0	1	1	16	near-core
pan_gene_19557	pan_gene_27429	Leaf_width;Northern_Leaf_Blight	Northern_Leaf_Blight	0	1	1	1	1	0	1	0	0	0	0	0	0	0	1	1	0	1	1	0	0	0	1	0	1	0	11	near-core
pan_gene_19557	pan_gene_27472	Leaf_width;Northern_Leaf_Blight	Northern_Leaf_Blight	0	1	0	0	1	0	0	1	0	0	1	0	0	1	1	1	0	1	1	0	0	0	0	1	0	0	10	dispensable
pan_gene_19557	pan_gene_2809	Leaf_width;Northern_Leaf_Blight	Leaf_width;Northern_Leaf_Blight;Tassel_branch_number	0	1	1	0	1	1	1	1	0	0	1	0	1	1	1	1	1	0	1	0	1	1	1	1	0	0	17	near-core
pan_gene_19557	pan_gene_4656	Leaf_width;Northern_Leaf_Blight	Northern_Leaf_Blight	0	1	1	0	1	0	0	0	0	0	0	0	0	0	1	0	0	1	0	0	0	0	0	0	0	0	5	dispensable
pan_gene_19557	pan_gene_4988	Leaf_width;Northern_Leaf_Blight	Northern_Leaf_Blight;Tassel_length	0	1	0	1	1	0	1	0	1	0	1	0	0	0	1	0	0	1	0	1	0	0	0	0	1	0	10	dispensable
pan_gene_21039	pan_gene_32330	Northern_Leaf_Blight	Chlorophyll_B;Northern_Leaf_Blight	0	1	1	0	0	0	0	0	1	0	0	0	0	0	0	0	0	0	0	0	0	0	0	0	0	0	3	dispensable
pan_gene_21091	pan_gene_5005	Northern_Leaf_Blight	Average_internode_length_(above_ear);Northern_Leaf_Blight	0	1	0	0	1	1	0	1	1	1	0	0	0	0	0	1	0	1	1	0	1	0	0	0	0	1	11	near-core
pan_gene_21104	pan_gene_31909	Northern_Leaf_Blight	Northern_Leaf_Blight	0	1	0	0	0	0	0	0	0	0	0	0	0	0	0	0	0	0	1	0	0	0	0	0	0	1	3	dispensable
pan_gene_21104	pan_gene_5456	Northern_Leaf_Blight	Days_to_silk;Northern_Leaf_Blight;Photoperiod_Growing-degree_days_to_silk;Tassel_length;Total_amino_acids	0	1	0	0	0	0	0	0	0	0	0	0	0	0	1	0	0	1	0	1	0	0	0	0	0	0	4	dispensable
pan_gene_21104	pan_gene_91037	Northern_Leaf_Blight	Anthesis-silking_interval;Northern_Leaf_Blight	0	1	0	0	0	1	0	0	0	0	0	0	0	0	0	0	0	0	1	1	1	0	0	0	0	0	5	dispensable
pan_gene_21185	pan_gene_24459	Average_internode_length_(below_ear);Glucose;Northern_Leaf_Blight	Northern_Leaf_Blight	0	0	0	0	1	0	0	0	0	1	0	0	0	0	0	1	0	0	0	0	0	0	0	0	1	0	4	dispensable
pan_gene_21185	pan_gene_27476	Average_internode_length_(below_ear);Glucose;Northern_Leaf_Blight	Northern_Leaf_Blight	0	0	0	0	1	0	0	0	0	0	0	0	0	0	0	0	0	0	0	0	0	0	0	0	0	0	1	private
pan_gene_21185	pan_gene_29633	Average_internode_length_(below_ear);Glucose;Northern_Leaf_Blight	Northern_Leaf_Blight	0	0	0	0	1	0	0	0	0	0	0	0	0	0	0	0	0	0	0	0	0	0	0	0	0	0	1	private
pan_gene_21185	pan_gene_6274	Average_internode_length_(below_ear);Glucose;Northern_Leaf_Blight	Leaf_width;Nodes_per_plant;Northern_Leaf_Blight;PCA_of_metabolites:_PC2	0	0	0	0	0	0	0	0	0	0	1	0	0	0	0	0	0	0	0	0	0	0	0	0	0	0	1	private
pan_gene_21407	pan_gene_4836	Northern_Leaf_Blight	Northern_Leaf_Blight;Ratio_of_ear_height_to_total_height;Tassel_length	0	1	1	0	0	1	1	1	1	0	1	0	1	1	0	0	0	1	1	1	1	1	1	0	0	1	16	near-core
pan_gene_21419	pan_gene_21759	Northern_Leaf_Blight	Northern_Leaf_Blight	0	1	0	1	1	0	0	0	0	0	0	0	0	0	0	0	0	0	0	0	0	0	0	0	0	0	3	dispensable
pan_gene_21419	pan_gene_23771	Northern_Leaf_Blight	Northern_Leaf_Blight;Tassel_length	0	1	0	0	1	0	0	0	0	0	0	0	0	0	0	0	0	0	0	0	0	0	0	0	0	0	2	dispensable
pan_gene_21419	pan_gene_31414	Northern_Leaf_Blight	Northern_Leaf_Blight	0	1	1	0	0	0	0	1	1	0	0	1	0	0	0	0	0	1	0	0	0	0	1	0	0	0	7	dispensable
pan_gene_21419	pan_gene_4626	Northern_Leaf_Blight	Northern_Leaf_Blight	0	1	0	0	1	1	0	0	0	0	0	0	0	0	0	0	0	0	0	0	0	0	0	1	0	0	4	dispensable
pan_gene_21472	pan_gene_21998	Northern_Leaf_Blight	Northern_Leaf_Blight;Southern_leaf_blight	0	1	1	1	0	1	1	0	0	1	1	1	1	0	0	1	1	1	1	1	1	1	1	1	1	0	19	near-core
pan_gene_21472	pan_gene_23929	Northern_Leaf_Blight	Average_internode_length_(whole_plant);Northern_Leaf_Blight	0	1	0	0	1	0	0	0	1	0	0	0	0	0	0	0	0	0	0	0	1	0	0	0	0	1	5	dispensable
pan_gene_21472	pan_gene_27111	Northern_Leaf_Blight	Northern_Leaf_Blight;Photoperiod_growing-degree_days_to_anthesis	0	1	1	0	0	0	0	0	0	0	0	1	0	0	0	1	0	1	0	0	0	0	1	1	0	1	8	dispensable
pan_gene_21472	pan_gene_27476	Northern_Leaf_Blight	Northern_Leaf_Blight	0	1	1	1	1	1	1	1	1	0	0	1	1	0	0	1	0	0	1	0	0	0	0	0	0	1	13	near-core
pan_gene_21472	pan_gene_28549	Northern_Leaf_Blight	Northern_Leaf_Blight	0	1	0	0	0	0	0	0	0	0	0	0	0	0	0	0	0	0	0	0	0	0	0	0	0	0	1	private
pan_gene_21472	pan_gene_29633	Northern_Leaf_Blight	Northern_Leaf_Blight	0	1	0	1	1	0	0	0	0	0	0	1	0	0	0	0	0	0	0	0	0	1	0	0	0	0	5	dispensable
pan_gene_21472	pan_gene_3597	Northern_Leaf_Blight	Northern_Leaf_Blight	0	1	0	1	1	0	0	0	0	0	1	1	1	0	0	0	1	0	0	0	0	0	1	0	0	0	8	dispensable
pan_gene_21472	pan_gene_7741	Northern_Leaf_Blight	Ear_height;Northern_Leaf_Blight;Ratio_of_ear_height_to_total_height	0	1	1	0	1	0	0	1	0	0	0	0	0	0	1	1	0	0	1	1	0	1	0	0	0	0	9	dispensable
pan_gene_21472	pan_gene_96207	Northern_Leaf_Blight	Northern_Leaf_Blight;Plant_height	0	1	1	0	0	0	0	0	0	0	1	0	0	1	0	0	0	1	0	0	1	0	0	0	0	0	6	dispensable
pan_gene_21745	pan_gene_30876	Northern_Leaf_Blight	Average_internode_length_(whole_plant);Northern_Leaf_Blight	0	1	0	0	0	0	0	0	0	0	0	0	0	0	0	0	0	0	0	0	0	0	0	0	0	0	1	private
pan_gene_21745	pan_gene_6274	Northern_Leaf_Blight	Leaf_width;Nodes_per_plant;Northern_Leaf_Blight;PCA_of_metabolites:_PC2	0	1	0	0	0	1	0	0	0	1	0	1	0	0	0	0	0	0	0	0	0	0	0	0	0	0	4	dispensable
pan_gene_21745	pan_gene_7599	Northern_Leaf_Blight	Ear_height;Northern_Leaf_Blight;Stalk_strength;Starch	0	1	0	1	0	0	0	0	0	0	0	1	0	0	1	0	0	0	0	0	0	0	0	0	0	0	4	dispensable
pan_gene_21759	pan_gene_4626	Northern_Leaf_Blight	Northern_Leaf_Blight	0	1	0	1	1	1	0	0	1	0	0	0	0	0	0	0	0	0	0	0	0	1	0	0	0	0	6	dispensable
pan_gene_21759	pan_gene_4985	Northern_Leaf_Blight	Average_internode_length_(below_ear);Ear_height;Northern_Leaf_Blight	0	1	0	1	1	1	0	0	0	0	0	1	1	0	0	1	0	0	0	0	0	1	1	0	0	0	9	dispensable
pan_gene_21759	pan_gene_65487	Northern_Leaf_Blight	Northern_Leaf_Blight	0	1	0	0	0	1	0	0	0	1	0	0	0	1	0	1	0	0	0	0	0	0	0	0	0	0	5	dispensable
pan_gene_21815	pan_gene_4693	Northern_Leaf_Blight;Southern_leaf_blight	Northern_Leaf_Blight	0	1	1	0	1	1	1	1	0	0	1	0	0	0	0	0	0	0	0	0	0	0	0	0	0	0	7	dispensable
pan_gene_21815	pan_gene_5115	Northern_Leaf_Blight;Southern_leaf_blight	Boxcox-transformed_leaf_angle;Leaf_length;Nodes_above_ear;Northern_Leaf_Blight	0	1	0	0	1	0	1	0	0	0	0	0	0	0	0	0	1	0	0	0	0	0	0	0	0	0	4	dispensable
pan_gene_21840	pan_gene_24018	Nodes_above_ear;Northern_Leaf_Blight	Ear_height;Nitrate;Northern_Leaf_Blight	0	0	0	0	0	0	0	1	0	0	0	0	0	0	0	0	0	0	0	0	0	0	0	0	0	0	1	private
pan_gene_21998	pan_gene_27111	Northern_Leaf_Blight;Southern_leaf_blight	Northern_Leaf_Blight;Photoperiod_growing-degree_days_to_anthesis	0	1	1	0	0	0	0	0	1	0	0	0	0	0	0	0	0	0	0	0	0	0	1	0	0	0	4	dispensable
pan_gene_21998	pan_gene_3597	Northern_Leaf_Blight;Southern_leaf_blight	Northern_Leaf_Blight	0	1	0	1	1	0	0	1	0	0	1	1	1	1	0	1	0	1	1	0	1	0	1	1	0	1	15	near-core
pan_gene_21998	pan_gene_4669	Northern_Leaf_Blight;Southern_leaf_blight	Northern_Leaf_Blight	0	0	0	0	1	0	0	1	0	0	0	0	0	0	0	1	0	0	0	1	0	0	0	1	0	1	6	dispensable
pan_gene_23619	pan_gene_27892	Height_above_ear;Northern_Leaf_Blight	Nodes_above_ear;Nodes_per_plant;Nodes_to_ear;Northern_Leaf_Blight	0	0	0	0	0	0	0	0	0	0	0	0	0	0	0	0	0	0	0	0	1	0	0	0	0	0	1	private
pan_gene_23757	pan_gene_4625	Ear_height;Northern_Leaf_Blight	Northern_Leaf_Blight	0	1	0	0	0	0	0	0	0	1	0	0	0	0	0	0	0	0	0	0	0	1	0	0	0	0	3	dispensable
pan_gene_23762	pan_gene_25244	Chlorophyll_A;Northern_Leaf_Blight	Northern_Leaf_Blight	0	0	0	0	0	0	0	0	0	0	0	1	0	0	0	0	0	0	0	0	0	0	0	0	0	0	1	private
pan_gene_23762	pan_gene_27202	Chlorophyll_A;Northern_Leaf_Blight	Anthesis-silking_interval;Northern_Leaf_Blight;Photoperiod_Growing-degree_days_to_silk	0	0	0	0	0	0	0	0	0	0	0	1	0	0	0	0	0	0	0	0	0	0	0	0	0	0	1	private
pan_gene_23762	pan_gene_30089	Chlorophyll_A;Northern_Leaf_Blight	Northern_Leaf_Blight	0	0	0	0	0	0	0	0	0	0	0	1	0	0	0	0	0	0	0	0	1	0	0	0	0	0	2	dispensable
pan_gene_23771	pan_gene_31690	Northern_Leaf_Blight;Tassel_length	Northern_Leaf_Blight	0	1	0	0	0	0	0	0	0	0	0	0	0	0	0	0	0	0	0	0	0	0	0	0	0	0	1	private
pan_gene_23771	pan_gene_4626	Northern_Leaf_Blight;Tassel_length	Northern_Leaf_Blight	0	1	0	1	1	0	0	1	0	0	0	0	0	0	0	0	1	1	1	1	0	0	1	0	0	0	9	dispensable
pan_gene_23929	pan_gene_24459	Average_internode_length_(whole_plant);Northern_Leaf_Blight	Northern_Leaf_Blight	0	0	0	0	1	0	0	0	0	1	0	0	0	0	0	1	0	0	0	0	0	0	0	0	0	0	3	dispensable
pan_gene_23929	pan_gene_27476	Average_internode_length_(whole_plant);Northern_Leaf_Blight	Northern_Leaf_Blight	0	1	0	1	1	1	0	1	1	1	0	0	1	1	0	0	0	0	0	0	0	0	0	0	0	0	9	dispensable
pan_gene_23929	pan_gene_29633	Average_internode_length_(whole_plant);Northern_Leaf_Blight	Northern_Leaf_Blight	0	1	1	1	1	0	1	1	1	1	1	1	0	1	1	1	1	0	1	0	1	0	1	0	0	1	18	near-core
pan_gene_23929	pan_gene_4669	Average_internode_length_(whole_plant);Northern_Leaf_Blight	Northern_Leaf_Blight	0	0	0	0	1	0	0	1	0	0	0	0	0	0	0	1	0	0	0	0	0	0	0	0	0	0	3	dispensable
pan_gene_24039	pan_gene_24723	Average_internode_length_(above_ear);Days_to_silk;Northern_Leaf_Blight	Northern_Leaf_Blight;Tassel_branch_number	0	1	0	0	0	1	0	0	0	0	0	1	0	0	0	0	1	0	0	0	0	1	1	0	0	1	7	dispensable
pan_gene_24039	pan_gene_4693	Average_internode_length_(above_ear);Days_to_silk;Northern_Leaf_Blight	Northern_Leaf_Blight	0	1	1	1	0	0	1	1	0	0	1	0	0	1	0	0	0	0	0	1	1	1	1	1	1	1	14	near-core
pan_gene_24110	pan_gene_27010	Northern_Leaf_Blight	Northern_Leaf_Blight	0	1	0	1	1	0	0	0	1	0	1	1	0	1	1	1	0	1	1	0	1	1	0	1	0	0	14	near-core
pan_gene_24110	pan_gene_27246	Northern_Leaf_Blight	Nodes_above_ear;Northern_Leaf_Blight	0	0	0	0	0	1	0	0	0	0	0	0	0	0	0	0	0	0	0	0	0	0	0	0	0	0	1	private
pan_gene_24110	pan_gene_31361	Northern_Leaf_Blight	Nodes_to_ear;Northern_Leaf_Blight;Ratio_of_ear_height_to_total_height	0	1	0	1	1	0	0	0	0	0	1	0	0	1	0	0	0	0	0	0	0	0	0	0	0	0	5	dispensable
pan_gene_24265	pan_gene_32128	Average_internode_length_(below_ear);Days_to_silk;Northern_Leaf_Blight	Northern_Leaf_Blight	0	1	0	0	0	0	0	0	0	0	0	0	0	0	0	0	0	0	0	0	0	0	0	0	0	0	1	private
pan_gene_24265	pan_gene_3350	Average_internode_length_(below_ear);Days_to_silk;Northern_Leaf_Blight	Leaf_width;Northern_Leaf_Blight	0	1	0	1	0	0	0	0	0	0	0	0	0	0	0	0	0	0	0	0	0	0	0	0	0	0	2	dispensable
pan_gene_24272	pan_gene_6274	Northern_Leaf_Blight	Leaf_width;Nodes_per_plant;Northern_Leaf_Blight;PCA_of_metabolites:_PC2	0	1	0	1	0	1	0	0	0	0	0	1	1	0	0	0	0	0	0	0	0	1	0	0	1	0	7	dispensable
pan_gene_24286	pan_gene_29633	Northern_Leaf_Blight	Northern_Leaf_Blight	0	1	1	1	1	0	0	1	1	0	0	0	0	1	0	0	1	1	0	0	1	1	0	1	1	1	14	near-core
pan_gene_24286	pan_gene_31690	Northern_Leaf_Blight	Northern_Leaf_Blight	0	1	0	0	0	0	0	0	0	0	0	0	0	0	0	0	0	0	0	0	0	0	0	0	0	0	1	private
pan_gene_24286	pan_gene_4625	Northern_Leaf_Blight	Northern_Leaf_Blight	0	1	0	0	0	0	0	0	0	0	0	0	0	0	0	0	0	0	0	0	0	1	0	1	0	0	3	dispensable
pan_gene_24286	pan_gene_4626	Northern_Leaf_Blight	Northern_Leaf_Blight	0	1	0	0	0	0	0	0	0	0	0	0	0	0	0	0	1	0	0	0	1	1	0	0	0	0	4	dispensable
pan_gene_24337	pan_gene_29374	Northern_Leaf_Blight	Northern_Leaf_Blight	0	1	0	0	0	0	0	0	0	0	0	1	0	0	0	0	0	0	0	0	0	0	0	0	0	0	2	dispensable
pan_gene_24459	pan_gene_26082	Northern_Leaf_Blight	Northern_Leaf_Blight	0	0	0	0	1	0	0	0	0	1	0	0	0	0	0	1	0	0	0	0	0	0	0	0	0	0	3	dispensable
pan_gene_24459	pan_gene_27010	Northern_Leaf_Blight	Northern_Leaf_Blight	0	0	0	0	1	0	0	0	0	0	0	0	0	0	0	0	0	0	0	0	0	0	0	0	0	0	1	private
pan_gene_24459	pan_gene_27476	Northern_Leaf_Blight	Northern_Leaf_Blight	0	0	0	0	1	0	0	0	0	1	0	0	0	0	0	1	0	0	0	0	0	0	0	0	0	0	3	dispensable
pan_gene_24459	pan_gene_277	Northern_Leaf_Blight	Northern_Leaf_Blight	0	0	0	0	1	0	0	0	0	0	0	0	0	0	0	0	0	0	0	0	0	0	0	0	0	0	1	private
pan_gene_24459	pan_gene_28549	Northern_Leaf_Blight	Northern_Leaf_Blight	0	0	0	0	0	0	0	0	0	0	0	0	0	0	0	1	0	0	0	0	0	0	0	0	0	0	1	private
pan_gene_24459	pan_gene_29633	Northern_Leaf_Blight	Northern_Leaf_Blight	0	0	0	0	1	0	0	0	0	1	0	0	0	0	0	1	0	0	0	0	0	0	0	0	1	0	4	dispensable
pan_gene_24459	pan_gene_31361	Northern_Leaf_Blight	Nodes_to_ear;Northern_Leaf_Blight;Ratio_of_ear_height_to_total_height	0	0	0	0	1	0	0	0	0	0	0	0	0	0	0	0	0	0	0	0	0	0	0	0	0	1	2	dispensable
pan_gene_24459	pan_gene_32128	Northern_Leaf_Blight	Northern_Leaf_Blight	0	0	0	0	1	0	0	0	0	0	0	0	0	0	0	0	0	0	0	0	0	0	0	0	0	0	1	private
pan_gene_24459	pan_gene_4625	Northern_Leaf_Blight	Northern_Leaf_Blight	0	0	0	0	1	0	0	0	0	0	0	0	0	0	0	0	0	0	0	0	0	0	0	0	0	0	1	private
pan_gene_24459	pan_gene_4760	Northern_Leaf_Blight	Northern_Leaf_Blight	0	0	0	0	1	0	0	0	0	0	0	0	0	0	0	0	0	0	0	0	0	0	0	0	0	0	1	private
pan_gene_24459	pan_gene_7741	Northern_Leaf_Blight	Ear_height;Northern_Leaf_Blight;Ratio_of_ear_height_to_total_height	0	0	0	0	0	0	0	0	0	1	0	0	0	0	1	0	0	0	0	1	0	0	0	0	0	0	3	dispensable
pan_gene_24460	pan_gene_863	Northern_Leaf_Blight	100_Kernel_weight;Northern_Leaf_Blight	0	0	0	0	0	0	0	1	0	0	0	0	0	0	0	0	1	1	0	0	1	0	0	0	0	1	5	dispensable
pan_gene_24722	pan_gene_4615	Northern_Leaf_Blight;Tassel_branch_number	Chlorophyll_B;Northern_Leaf_Blight	0	1	0	0	0	0	0	1	0	0	0	0	0	0	0	0	0	0	0	0	0	0	0	0	0	0	2	dispensable
pan_gene_24723	pan_gene_4693	Northern_Leaf_Blight;Tassel_branch_number	Northern_Leaf_Blight	0	1	0	0	0	0	0	0	0	0	0	0	0	0	0	0	0	0	0	0	0	0	1	0	0	0	2	dispensable
pan_gene_25244	pan_gene_2573	Northern_Leaf_Blight	Height_above_ear;Height_per_day_(until_flowering);Nodes_per_plant;Northern_Leaf_Blight;Plant_height	0	1	0	1	0	0	0	1	0	1	0	0	0	1	0	1	0	0	0	0	0	0	0	0	0	0	6	dispensable
pan_gene_25244	pan_gene_29374	Northern_Leaf_Blight	Northern_Leaf_Blight	0	1	1	0	1	0	0	1	0	1	0	1	0	0	0	0	1	0	1	0	0	0	0	0	0	0	8	dispensable
pan_gene_25244	pan_gene_30089	Northern_Leaf_Blight	Northern_Leaf_Blight	0	1	1	0	1	0	0	0	0	1	0	1	0	1	1	1	1	0	0	1	0	0	1	1	0	1	13	near-core
pan_gene_2573	pan_gene_4721	Height_above_ear;Height_per_day_(until_flowering);Nodes_per_plant;Northern_Leaf_Blight;Plant_height	Northern_Leaf_Blight	0	1	0	0	0	0	0	1	0	1	0	1	1	0	0	1	0	0	0	0	0	1	0	0	0	0	7	dispensable
pan_gene_2573	pan_gene_4915	Height_above_ear;Height_per_day_(until_flowering);Nodes_per_plant;Northern_Leaf_Blight;Plant_height	Northern_Leaf_Blight;Ratio_of_ear_height_to_total_height;Tassel_length	0	1	0	0	0	0	0	1	0	0	0	0	0	1	0	1	0	0	0	0	0	0	0	0	0	0	4	dispensable
pan_gene_26082	pan_gene_27476	Northern_Leaf_Blight	Northern_Leaf_Blight	0	0	0	1	1	0	0	0	0	1	0	0	0	0	0	0	0	0	0	0	0	0	0	0	0	0	3	dispensable
pan_gene_26082	pan_gene_28549	Northern_Leaf_Blight	Northern_Leaf_Blight	0	0	0	1	0	0	0	0	0	0	0	0	0	0	0	0	0	0	0	0	0	0	0	0	0	0	1	private
pan_gene_26082	pan_gene_29633	Northern_Leaf_Blight	Northern_Leaf_Blight	0	0	0	1	0	0	0	0	0	1	0	0	0	0	0	1	0	0	0	0	0	0	0	0	0	0	3	dispensable
pan_gene_26082	pan_gene_4625	Northern_Leaf_Blight	Northern_Leaf_Blight	0	0	1	1	1	0	0	0	0	0	0	0	0	0	0	0	0	1	1	0	1	0	0	0	1	1	8	dispensable
pan_gene_2609	pan_gene_27472	Days_to_silk;Nodes_to_ear;Northern_Leaf_Blight	Northern_Leaf_Blight	0	1	1	1	1	0	0	0	0	0	0	1	0	1	0	1	0	0	0	0	0	0	0	0	0	1	8	dispensable
pan_gene_2609	pan_gene_2809	Days_to_silk;Nodes_to_ear;Northern_Leaf_Blight	Leaf_width;Northern_Leaf_Blight;Tassel_branch_number	0	1	1	0	1	0	0	0	0	0	0	0	0	1	0	1	0	0	1	1	0	0	1	0	1	0	9	dispensable
pan_gene_2609	pan_gene_4988	Days_to_silk;Nodes_to_ear;Northern_Leaf_Blight	Northern_Leaf_Blight;Tassel_length	0	1	0	1	1	0	0	0	0	0	0	1	0	1	0	0	0	0	0	1	0	0	0	0	1	0	7	dispensable
pan_gene_26900	pan_gene_27190	Northern_Leaf_Blight	Northern_Leaf_Blight	0	1	0	0	0	0	0	0	0	0	0	0	0	0	0	0	0	0	0	0	0	0	0	0	0	0	1	private
pan_gene_26900	pan_gene_2780	Northern_Leaf_Blight	Days_to_anthesis;Northern_Leaf_Blight	0	1	0	0	0	1	0	0	0	0	0	0	0	0	0	0	0	0	0	1	0	1	0	1	0	1	6	dispensable
pan_gene_26900	pan_gene_31467	Northern_Leaf_Blight	Ear_row_number;Northern_Leaf_Blight;Photoperiod_growing-degree_days_to_anthesis;Ratio_of_ear_height_to_total_height;Tassel_branch_number	0	1	1	0	1	1	0	0	0	0	0	0	0	0	0	0	0	0	0	0	1	1	0	0	0	0	6	dispensable
pan_gene_26900	pan_gene_5456	Northern_Leaf_Blight	Days_to_silk;Northern_Leaf_Blight;Photoperiod_Growing-degree_days_to_silk;Tassel_length;Total_amino_acids	0	1	0	0	1	0	1	1	1	0	0	0	0	0	1	0	0	0	0	1	1	0	1	1	0	0	10	dispensable
pan_gene_26900	pan_gene_91037	Northern_Leaf_Blight	Anthesis-silking_interval;Northern_Leaf_Blight	0	1	0	0	0	1	0	0	1	0	1	0	0	0	0	0	0	0	1	1	0	0	0	1	0	0	7	dispensable
pan_gene_26981	pan_gene_27472	Anthesis-silking_interval;Northern_Leaf_Blight	Northern_Leaf_Blight	0	1	1	1	1	0	0	0	0	0	1	1	1	1	1	1	1	1	1	0	0	1	0	0	0	1	15	near-core
pan_gene_26981	pan_gene_4656	Anthesis-silking_interval;Northern_Leaf_Blight	Northern_Leaf_Blight	0	1	1	0	1	1	0	1	1	0	0	1	1	1	1	1	1	1	0	1	0	0	1	1	0	1	17	near-core
pan_gene_26981	pan_gene_4988	Anthesis-silking_interval;Northern_Leaf_Blight	Northern_Leaf_Blight;Tassel_length	0	1	1	1	1	1	1	1	0	0	1	1	1	1	1	1	1	1	1	1	0	1	1	0	1	0	20	core
pan_gene_26982	pan_gene_5061	Northern_Leaf_Blight	Average_internode_length_(above_ear);Ear_height;Height_above_ear;Northern_Leaf_Blight;Plant_height;Tassel_branch_number	0	0	0	0	0	0	0	0	0	1	0	0	0	0	0	0	0	0	0	0	0	0	0	0	0	0	1	private
pan_gene_26989	pan_gene_27008	Northern_Leaf_Blight	Northern_Leaf_Blight	0	1	0	1	0	0	0	0	0	0	0	0	0	0	0	0	0	0	0	0	0	0	0	0	0	0	2	dispensable
pan_gene_27010	pan_gene_277	Northern_Leaf_Blight	Northern_Leaf_Blight	0	0	0	0	1	0	0	0	1	0	0	0	1	0	0	0	0	0	0	0	0	0	0	0	0	0	3	dispensable
pan_gene_27010	pan_gene_30303	Northern_Leaf_Blight	Glutamate;Height_above_ear;Northern_Leaf_Blight	0	1	0	1	0	0	1	0	1	0	0	1	1	1	0	1	0	1	0	0	1	0	0	0	0	1	11	near-core
pan_gene_27010	pan_gene_31361	Northern_Leaf_Blight	Nodes_to_ear;Northern_Leaf_Blight;Ratio_of_ear_height_to_total_height	0	1	1	1	1	0	0	0	1	0	1	0	1	1	0	0	1	1	0	0	1	0	1	0	0	1	13	near-core
pan_gene_27010	pan_gene_31404	Northern_Leaf_Blight	Northern_Leaf_Blight	0	1	1	1	0	1	1	1	1	0	1	1	1	1	1	1	0	1	1	1	1	1	1	1	1	0	21	core
pan_gene_27010	pan_gene_4625	Northern_Leaf_Blight	Northern_Leaf_Blight	0	1	0	1	0	0	0	1	1	0	0	0	0	1	0	1	0	1	1	0	0	1	0	0	0	1	10	dispensable
pan_gene_27049	pan_gene_7741	Height_per_day_(until_flowering);Northern_Leaf_Blight	Ear_height;Northern_Leaf_Blight;Ratio_of_ear_height_to_total_height	0	1	0	0	0	0	0	0	0	0	0	0	0	0	0	0	0	0	0	0	0	0	0	0	0	0	1	private
pan_gene_27111	pan_gene_3597	Northern_Leaf_Blight;Photoperiod_growing-degree_days_to_anthesis	Northern_Leaf_Blight	0	1	0	0	0	0	0	0	0	0	0	0	0	0	0	0	0	0	0	0	0	0	1	0	0	0	2	dispensable
pan_gene_27111	pan_gene_4721	Northern_Leaf_Blight;Photoperiod_growing-degree_days_to_anthesis	Northern_Leaf_Blight	0	1	0	0	1	0	0	0	0	0	0	0	0	0	0	0	0	0	0	0	0	0	0	0	0	0	2	dispensable
pan_gene_27190	pan_gene_2780	Northern_Leaf_Blight	Days_to_anthesis;Northern_Leaf_Blight	0	1	0	0	0	0	0	0	0	0	0	0	0	0	0	0	0	0	0	0	0	0	0	0	0	0	1	private
pan_gene_27202	pan_gene_30089	Anthesis-silking_interval;Northern_Leaf_Blight;Photoperiod_Growing-degree_days_to_silk	Northern_Leaf_Blight	0	1	0	0	0	0	0	0	0	0	0	1	0	0	0	0	1	0	0	0	0	0	0	1	0	0	4	dispensable
pan_gene_27202	pan_gene_4443	Anthesis-silking_interval;Northern_Leaf_Blight;Photoperiod_Growing-degree_days_to_silk	Boxcox-transformed_leaf_angle;Northern_Leaf_Blight;Photoperiod_Growing-degree_days_to_silk	0	1	0	0	0	0	0	0	0	0	0	0	0	0	0	0	0	0	0	0	0	0	0	0	0	0	1	private
pan_gene_27246	pan_gene_4625	Nodes_above_ear;Northern_Leaf_Blight	Northern_Leaf_Blight	0	0	0	0	0	1	0	0	0	0	0	0	0	0	0	0	0	0	0	0	0	0	0	0	0	0	1	private
pan_gene_27357	pan_gene_7224	Nitrate;Northern_Leaf_Blight	Northern_Leaf_Blight	0	0	0	0	0	0	0	1	0	0	0	0	0	0	0	0	1	0	0	0	0	0	0	0	0	0	2	dispensable
pan_gene_27378	pan_gene_3641	Northern_Leaf_Blight	Average_internode_length_(whole_plant);Northern_Leaf_Blight	0	1	0	0	0	0	0	0	1	0	0	0	1	1	0	1	0	0	0	0	0	0	0	0	0	0	5	dispensable
pan_gene_27378	pan_gene_5061	Northern_Leaf_Blight	Average_internode_length_(above_ear);Ear_height;Height_above_ear;Northern_Leaf_Blight;Plant_height;Tassel_branch_number	0	0	0	1	0	0	0	0	0	1	0	0	0	0	0	0	1	0	1	1	0	0	0	0	0	0	5	dispensable
pan_gene_27429	pan_gene_2809	Northern_Leaf_Blight	Leaf_width;Northern_Leaf_Blight;Tassel_branch_number	0	1	1	1	1	0	1	1	1	1	1	0	1	1	1	1	0	0	1	1	1	0	1	0	0	0	17	near-core
pan_gene_27472	pan_gene_2809	Northern_Leaf_Blight	Leaf_width;Northern_Leaf_Blight;Tassel_branch_number	0	1	1	0	1	0	1	1	0	1	1	0	1	1	1	1	0	1	0	0	0	0	0	1	0	0	13	near-core
pan_gene_27476	pan_gene_29633	Northern_Leaf_Blight	Northern_Leaf_Blight	0	1	0	1	1	0	0	0	0	1	1	0	0	0	0	0	0	0	0	0	0	0	0	0	0	0	5	dispensable
pan_gene_27476	pan_gene_4669	Northern_Leaf_Blight	Northern_Leaf_Blight	0	0	0	0	0	0	0	1	0	0	0	0	0	0	0	1	0	0	0	0	0	0	0	0	0	0	2	dispensable
pan_gene_277	pan_gene_30303	Northern_Leaf_Blight	Glutamate;Height_above_ear;Northern_Leaf_Blight	0	0	0	0	1	0	0	0	1	0	0	0	0	0	0	0	0	0	0	0	0	0	0	0	0	0	2	dispensable
pan_gene_277	pan_gene_31361	Northern_Leaf_Blight	Nodes_to_ear;Northern_Leaf_Blight;Ratio_of_ear_height_to_total_height	0	0	0	0	1	0	0	0	1	0	0	0	0	0	0	0	0	0	0	0	0	0	0	0	0	0	2	dispensable
pan_gene_277	pan_gene_32128	Northern_Leaf_Blight	Northern_Leaf_Blight	0	0	0	0	0	0	0	0	0	0	0	0	1	0	0	0	0	0	0	0	0	0	0	0	0	0	1	private
pan_gene_277	pan_gene_6274	Northern_Leaf_Blight	Leaf_width;Nodes_per_plant;Northern_Leaf_Blight;PCA_of_metabolites:_PC2	0	0	0	0	0	0	0	0	0	0	0	0	1	0	0	0	0	0	0	0	0	0	0	0	0	0	1	private
pan_gene_27892	pan_gene_29507	Nodes_above_ear;Nodes_per_plant;Nodes_to_ear;Northern_Leaf_Blight	Northern_Leaf_Blight	0	0	0	0	0	0	0	0	0	0	0	0	0	0	0	0	0	0	0	0	1	0	1	0	0	0	2	dispensable
pan_gene_27892	pan_gene_4989	Nodes_above_ear;Nodes_per_plant;Nodes_to_ear;Northern_Leaf_Blight	Northern_Leaf_Blight	0	0	0	0	0	0	0	0	0	0	0	0	0	0	0	0	1	0	0	0	0	0	1	0	0	0	2	dispensable
pan_gene_27892	pan_gene_5061	Nodes_above_ear;Nodes_per_plant;Nodes_to_ear;Northern_Leaf_Blight	Average_internode_length_(above_ear);Ear_height;Height_above_ear;Northern_Leaf_Blight;Plant_height;Tassel_branch_number	0	0	0	0	0	0	0	0	0	0	0	0	0	0	0	0	1	0	0	0	0	0	0	0	0	0	1	private
pan_gene_2807	pan_gene_4915	Leaf_width;Northern_Leaf_Blight;Tassel_branch_number	Northern_Leaf_Blight;Ratio_of_ear_height_to_total_height;Tassel_length	0	1	0	0	0	1	0	0	0	0	0	0	0	0	0	0	0	0	0	0	0	0	0	0	0	0	2	dispensable
pan_gene_2809	pan_gene_4988	Leaf_width;Northern_Leaf_Blight;Tassel_branch_number	Northern_Leaf_Blight;Tassel_length	0	1	1	1	0	0	0	0	1	1	1	0	1	1	1	0	0	1	0	1	0	0	1	0	0	0	12	near-core
pan_gene_28549	pan_gene_4625	Northern_Leaf_Blight	Northern_Leaf_Blight	0	1	0	0	0	0	0	0	1	0	0	0	0	0	0	0	0	0	0	0	0	0	0	0	0	0	2	dispensable
pan_gene_28549	pan_gene_6274	Northern_Leaf_Blight	Leaf_width;Nodes_per_plant;Northern_Leaf_Blight;PCA_of_metabolites:_PC2	0	1	0	0	0	0	0	0	0	0	0	0	0	0	0	0	0	0	0	0	0	0	0	0	0	0	1	private
pan_gene_28549	pan_gene_85268	Northern_Leaf_Blight	Northern_Leaf_Blight	0	1	0	0	0	0	0	0	0	0	0	0	0	0	0	0	0	0	0	0	0	0	0	0	0	0	1	private
pan_gene_29507	pan_gene_3641	Northern_Leaf_Blight	Average_internode_length_(whole_plant);Northern_Leaf_Blight	0	1	0	0	0	1	0	0	1	0	0	0	0	0	0	1	0	0	0	0	0	0	0	0	0	0	4	dispensable
pan_gene_29507	pan_gene_5061	Northern_Leaf_Blight	Average_internode_length_(above_ear);Ear_height;Height_above_ear;Northern_Leaf_Blight;Plant_height;Tassel_branch_number	0	0	0	0	0	0	0	0	0	1	0	0	1	0	0	0	0	0	0	1	0	1	0	0	0	0	4	dispensable
pan_gene_29633	pan_gene_4626	Northern_Leaf_Blight	Northern_Leaf_Blight	0	1	0	1	0	0	0	0	0	0	1	1	0	0	0	0	1	0	0	0	0	1	0	0	1	0	7	dispensable
pan_gene_29633	pan_gene_5005	Northern_Leaf_Blight	Average_internode_length_(above_ear);Northern_Leaf_Blight	0	1	0	1	0	0	0	1	1	0	0	1	0	0	1	0	0	0	0	0	0	0	0	0	0	0	6	dispensable
pan_gene_29633	pan_gene_7741	Northern_Leaf_Blight	Ear_height;Northern_Leaf_Blight;Ratio_of_ear_height_to_total_height	0	1	0	0	1	0	0	1	0	1	1	0	0	0	0	0	0	0	0	0	0	1	1	0	0	0	7	dispensable
pan_gene_30876	pan_gene_4625	Average_internode_length_(whole_plant);Northern_Leaf_Blight	Northern_Leaf_Blight	0	1	0	1	1	1	1	0	1	1	0	1	0	1	0	0	0	0	0	0	0	1	0	0	0	1	11	near-core
pan_gene_30876	pan_gene_7599	Average_internode_length_(whole_plant);Northern_Leaf_Blight	Ear_height;Northern_Leaf_Blight;Stalk_strength;Starch	0	1	0	0	0	0	0	0	0	0	0	0	0	0	0	0	0	0	0	0	0	0	0	0	0	0	1	private
pan_gene_30895	pan_gene_3350	Average_internode_length_(above_ear);Height_per_day_(until_flowering);Leaf_width;Nodes_per_plant;Northern_Leaf_Blight;Tassel_branch_number	Leaf_width;Northern_Leaf_Blight	0	0	0	0	0	0	0	0	0	0	0	0	0	0	0	0	0	0	0	0	1	0	0	0	0	0	1	private
pan_gene_30895	pan_gene_96207	Average_internode_length_(above_ear);Height_per_day_(until_flowering);Leaf_width;Nodes_per_plant;Northern_Leaf_Blight;Tassel_branch_number	Northern_Leaf_Blight;Plant_height	0	0	0	0	0	0	0	0	0	0	0	1	0	1	0	0	0	0	0	0	0	0	0	0	0	0	2	dispensable
pan_gene_30937	pan_gene_4187	Northern_Leaf_Blight	Average_internode_length_(above_ear);Days_to_silk;Nodes_per_plant;Northern_Leaf_Blight;Tassel_length	0	1	0	0	0	0	0	0	0	0	0	0	0	0	0	0	0	0	0	0	0	0	0	0	0	0	1	private
pan_gene_31361	pan_gene_31404	Nodes_to_ear;Northern_Leaf_Blight;Ratio_of_ear_height_to_total_height	Northern_Leaf_Blight	0	1	0	1	0	1	0	0	1	1	0	0	0	0	0	1	0	0	0	0	0	0	0	0	0	0	6	dispensable
pan_gene_31361	pan_gene_32128	Nodes_to_ear;Northern_Leaf_Blight;Ratio_of_ear_height_to_total_height	Northern_Leaf_Blight	0	1	1	0	0	0	0	0	0	0	1	0	0	0	0	0	0	0	0	0	0	0	1	0	0	0	4	dispensable
pan_gene_31361	pan_gene_3350	Nodes_to_ear;Northern_Leaf_Blight;Ratio_of_ear_height_to_total_height	Leaf_width;Northern_Leaf_Blight	0	1	1	1	1	1	1	0	0	1	1	0	1	0	0	0	0	1	0	0	1	1	1	1	0	1	15	near-core
pan_gene_31414	pan_gene_65487	Northern_Leaf_Blight	Northern_Leaf_Blight	0	1	0	0	0	0	0	0	0	0	0	0	0	0	0	0	0	0	0	0	0	0	0	0	0	0	1	private
pan_gene_31690	pan_gene_4626	Northern_Leaf_Blight	Northern_Leaf_Blight	0	1	0	1	0	0	0	0	0	0	0	0	0	0	0	0	0	0	0	0	0	0	0	0	0	0	2	dispensable
pan_gene_31909	pan_gene_5456	Northern_Leaf_Blight	Days_to_silk;Northern_Leaf_Blight;Photoperiod_Growing-degree_days_to_silk;Tassel_length;Total_amino_acids	0	1	0	0	0	0	0	0	1	0	0	0	0	1	0	0	0	1	0	0	0	0	1	1	0	1	7	dispensable
pan_gene_31909	pan_gene_91037	Northern_Leaf_Blight	Anthesis-silking_interval;Northern_Leaf_Blight	0	1	0	0	0	0	0	0	0	0	0	0	0	0	0	0	0	0	1	0	0	0	0	1	0	0	3	dispensable
pan_gene_31934	pan_gene_5006	Northern_Leaf_Blight	Average_internode_length_(above_ear);Height_above_ear;Northern_Leaf_Blight	0	1	0	0	0	0	0	0	0	0	0	0	0	0	0	0	0	0	0	0	0	0	0	0	0	0	1	private
pan_gene_32128	pan_gene_4760	Northern_Leaf_Blight	Northern_Leaf_Blight	0	0	0	0	1	0	0	0	0	0	0	0	0	0	0	0	0	0	0	0	0	0	0	0	0	0	1	private
pan_gene_32128	pan_gene_4836	Northern_Leaf_Blight	Northern_Leaf_Blight;Ratio_of_ear_height_to_total_height;Tassel_length	0	1	0	0	1	0	0	0	0	1	0	0	0	0	0	0	0	0	1	0	0	0	0	0	0	0	4	dispensable
pan_gene_32128	pan_gene_7741	Northern_Leaf_Blight	Ear_height;Northern_Leaf_Blight;Ratio_of_ear_height_to_total_height	0	1	0	0	0	0	0	0	0	0	0	0	0	0	0	0	0	0	1	0	0	0	0	0	0	0	2	dispensable
pan_gene_3329	pan_gene_4656	Northern_Leaf_Blight	Northern_Leaf_Blight	0	1	0	0	1	0	1	0	0	0	0	0	1	0	0	0	0	0	0	0	0	0	0	0	0	0	4	dispensable
pan_gene_3329	pan_gene_7600	Northern_Leaf_Blight	Ear_height;Northern_Leaf_Blight	0	1	0	0	0	0	1	0	0	0	0	0	1	0	0	0	0	0	0	0	0	0	0	0	0	0	3	dispensable
pan_gene_3350	pan_gene_4760	Leaf_width;Northern_Leaf_Blight	Northern_Leaf_Blight	0	0	0	0	0	0	0	0	0	1	0	0	0	0	0	0	0	0	0	0	0	0	0	0	0	0	1	private
pan_gene_3350	pan_gene_7741	Leaf_width;Northern_Leaf_Blight	Ear_height;Northern_Leaf_Blight;Ratio_of_ear_height_to_total_height	0	1	0	0	0	0	1	0	0	0	0	0	0	0	0	0	0	0	0	0	0	1	0	0	0	0	3	dispensable
pan_gene_3597	pan_gene_4669	Northern_Leaf_Blight	Northern_Leaf_Blight	0	0	1	0	1	0	0	1	0	0	0	0	0	0	1	1	0	0	0	1	0	0	0	1	0	0	7	dispensable
pan_gene_3597	pan_gene_96207	Northern_Leaf_Blight	Northern_Leaf_Blight;Plant_height	0	1	0	0	1	0	1	0	0	0	0	0	0	1	0	1	0	0	0	0	0	0	0	0	0	0	5	dispensable
pan_gene_3641	pan_gene_4989	Average_internode_length_(whole_plant);Northern_Leaf_Blight	Northern_Leaf_Blight	0	1	0	0	0	1	0	0	1	0	0	0	1	1	0	1	0	0	0	0	0	0	0	0	0	0	6	dispensable
pan_gene_3641	pan_gene_5061	Average_internode_length_(whole_plant);Northern_Leaf_Blight	Average_internode_length_(above_ear);Ear_height;Height_above_ear;Northern_Leaf_Blight;Plant_height;Tassel_branch_number	0	0	0	0	0	0	0	0	0	0	0	0	1	0	0	0	0	0	0	0	0	0	0	0	0	0	1	private
pan_gene_3641	pan_gene_5663	Average_internode_length_(whole_plant);Northern_Leaf_Blight	Northern_Leaf_Blight	0	1	0	0	0	0	0	0	1	0	0	0	1	0	0	0	0	0	0	0	0	0	0	0	0	0	3	dispensable
pan_gene_4625	pan_gene_4626	Northern_Leaf_Blight	Northern_Leaf_Blight	0	1	1	0	0	1	0	0	0	0	1	0	1	0	0	0	0	0	0	0	0	1	0	0	0	0	6	dispensable
pan_gene_4625	pan_gene_6274	Northern_Leaf_Blight	Leaf_width;Nodes_per_plant;Northern_Leaf_Blight;PCA_of_metabolites:_PC2	0	1	0	1	0	0	0	0	0	0	1	0	0	0	0	0	0	0	0	0	0	1	0	0	0	0	4	dispensable
pan_gene_4626	pan_gene_5005	Northern_Leaf_Blight	Average_internode_length_(above_ear);Northern_Leaf_Blight	0	1	1	1	1	1	0	0	1	0	0	0	0	0	0	0	0	0	0	1	1	0	1	0	0	0	9	dispensable
pan_gene_4626	pan_gene_7741	Northern_Leaf_Blight	Ear_height;Northern_Leaf_Blight;Ratio_of_ear_height_to_total_height	0	1	1	0	0	0	1	0	0	0	1	0	0	0	0	1	1	0	1	1	0	1	0	0	0	0	9	dispensable
pan_gene_4656	pan_gene_863	Northern_Leaf_Blight	100_Kernel_weight;Northern_Leaf_Blight	0	1	0	0	1	1	1	1	0	1	1	0	0	0	0	0	1	1	1	0	1	1	1	0	0	0	13	near-core
pan_gene_4669	pan_gene_7741	Northern_Leaf_Blight	Ear_height;Northern_Leaf_Blight;Ratio_of_ear_height_to_total_height	0	0	0	0	0	0	0	0	0	0	0	0	0	0	0	0	0	0	0	0	0	1	0	0	0	0	1	private
pan_gene_4693	pan_gene_5006	Northern_Leaf_Blight	Average_internode_length_(above_ear);Height_above_ear;Northern_Leaf_Blight	0	1	0	0	0	0	0	0	0	0	0	0	0	0	0	0	0	0	0	0	0	0	0	0	0	0	1	private
pan_gene_4693	pan_gene_5115	Northern_Leaf_Blight	Boxcox-transformed_leaf_angle;Leaf_length;Nodes_above_ear;Northern_Leaf_Blight	0	1	1	0	1	0	0	0	0	0	0	0	0	0	0	0	1	0	0	0	0	0	0	0	0	1	5	dispensable
pan_gene_4704	pan_gene_59791	Northern_Leaf_Blight	100_Kernel_weight;Days_to_silk;Northern_Leaf_Blight;Stalk_strength	0	1	1	1	1	0	0	0	0	0	0	0	1	1	0	1	0	1	0	0	1	0	1	0	0	1	11	near-core
pan_gene_4989	pan_gene_5061	Northern_Leaf_Blight	Average_internode_length_(above_ear);Ear_height;Height_above_ear;Northern_Leaf_Blight;Plant_height;Tassel_branch_number	0	0	0	1	0	0	0	0	0	1	0	0	1	0	0	0	1	0	1	0	0	1	0	0	0	0	6	dispensable
pan_gene_5060	pan_gene_96207	Northern_Leaf_Blight	Northern_Leaf_Blight;Plant_height	0	1	0	0	0	0	0	1	0	0	0	1	0	1	0	1	0	1	0	0	0	0	0	0	0	0	6	dispensable
pan_gene_5061	pan_gene_5663	Average_internode_length_(above_ear);Ear_height;Height_above_ear;Northern_Leaf_Blight;Plant_height;Tassel_branch_number	Northern_Leaf_Blight	0	0	0	0	0	0	0	0	0	1	0	0	1	0	0	0	0	0	1	1	0	0	0	0	0	0	4	dispensable
pan_gene_5456	pan_gene_91037	Days_to_silk;Northern_Leaf_Blight;Photoperiod_Growing-degree_days_to_silk;Tassel_length;Total_amino_acids	Anthesis-silking_interval;Northern_Leaf_Blight	0	1	0	0	0	0	0	0	1	0	0	0	0	0	0	0	0	0	0	1	1	0	0	1	0	0	5	dispensable
pan_gene_7741	pan_gene_96207	Ear_height;Northern_Leaf_Blight;Ratio_of_ear_height_to_total_height	Northern_Leaf_Blight;Plant_height	0	1	0	0	0	0	0	1	0	0	0	0	0	0	0	0	0	0	0	0	0	0	0	0	0	0	2	dispensable
pan_gene_100244	pan_gene_14752	Chlorophyll_B;Northern_Leaf_Blight	Northern_Leaf_Blight	0	0	1	0	0	0	0	0	0	0	0	0	0	0	0	0	0	0	0	0	0	0	0	0	0	0	1	private
pan_gene_100244	pan_gene_24286	Chlorophyll_B;Northern_Leaf_Blight	Northern_Leaf_Blight	0	0	1	0	0	0	0	0	0	0	0	0	0	0	0	0	0	0	0	0	0	0	0	0	0	0	1	private
pan_gene_100244	pan_gene_2807	Chlorophyll_B;Northern_Leaf_Blight	Leaf_width;Northern_Leaf_Blight;Tassel_branch_number	0	0	1	0	0	0	0	0	0	0	0	0	0	0	0	0	0	0	0	0	0	0	0	0	0	0	1	private
pan_gene_100244	pan_gene_28549	Chlorophyll_B;Northern_Leaf_Blight	Northern_Leaf_Blight	0	0	1	0	0	0	0	0	0	0	0	0	0	0	0	0	0	0	0	0	0	0	0	0	0	0	1	private
pan_gene_100244	pan_gene_29633	Chlorophyll_B;Northern_Leaf_Blight	Northern_Leaf_Blight	0	0	1	0	0	0	0	0	0	0	0	0	0	0	0	0	0	0	0	0	0	0	0	0	0	0	1	private
pan_gene_100245	pan_gene_14669	Malate;Northern_Leaf_Blight	Average_internode_length_(below_ear);Height_per_day_(until_flowering);Nodes_above_ear;Northern_Leaf_Blight	0	0	0	0	0	0	0	0	1	0	0	0	0	0	0	0	0	0	0	0	0	0	0	0	0	0	1	private
pan_gene_100245	pan_gene_174	Malate;Northern_Leaf_Blight	Nitrate;Northern_Leaf_Blight	0	0	0	1	0	0	1	0	1	0	0	0	1	0	0	0	0	1	0	1	0	0	0	0	0	0	6	dispensable
pan_gene_100245	pan_gene_18917	Malate;Northern_Leaf_Blight	Nitrate;Northern_Leaf_Blight	0	0	0	0	1	0	0	1	1	0	1	0	0	0	0	0	0	1	0	0	1	0	0	0	0	0	6	dispensable
pan_gene_100245	pan_gene_19194	Malate;Northern_Leaf_Blight	Northern_Leaf_Blight	0	0	0	0	0	0	0	0	1	0	0	0	0	0	0	0	0	1	0	0	0	0	0	0	0	0	2	dispensable
pan_gene_100245	pan_gene_23757	Malate;Northern_Leaf_Blight	Ear_height;Northern_Leaf_Blight	0	0	0	1	0	0	0	0	1	0	0	0	1	0	0	0	0	1	0	0	1	0	0	0	0	0	5	dispensable
pan_gene_100245	pan_gene_26962	Malate;Northern_Leaf_Blight	Northern_Leaf_Blight	0	0	0	1	0	0	1	0	1	0	0	0	1	0	0	0	0	0	0	0	0	0	0	0	0	0	4	dispensable
pan_gene_100245	pan_gene_27010	Malate;Northern_Leaf_Blight	Northern_Leaf_Blight	0	0	0	0	0	0	0	0	1	0	1	0	1	0	0	0	0	1	0	0	0	0	1	0	0	0	5	dispensable
pan_gene_100245	pan_gene_277	Malate;Northern_Leaf_Blight	Northern_Leaf_Blight	0	0	0	0	0	0	0	0	0	0	0	0	1	0	0	0	0	0	0	0	0	0	0	0	0	0	1	private
pan_gene_100245	pan_gene_30895	Malate;Northern_Leaf_Blight	Average_internode_length_(above_ear);Height_per_day_(until_flowering);Leaf_width;Nodes_per_plant;Northern_Leaf_Blight;Tassel_branch_number	0	0	0	0	0	0	0	0	0	1	0	0	0	0	0	0	0	0	0	0	1	0	0	0	0	0	2	dispensable
pan_gene_100245	pan_gene_31361	Malate;Northern_Leaf_Blight	Nodes_to_ear;Northern_Leaf_Blight;Ratio_of_ear_height_to_total_height	0	0	0	1	0	0	0	0	0	0	0	0	1	0	0	0	0	0	0	0	0	0	0	0	0	0	2	dispensable
pan_gene_100245	pan_gene_32128	Malate;Northern_Leaf_Blight	Northern_Leaf_Blight	0	0	0	1	1	0	0	1	1	0	1	0	1	0	0	0	0	1	0	0	1	0	1	0	0	0	9	dispensable
pan_gene_100245	pan_gene_3350	Malate;Northern_Leaf_Blight	Leaf_width;Northern_Leaf_Blight	0	0	0	1	0	0	0	0	1	0	1	0	1	0	0	0	0	1	0	1	1	0	1	0	0	0	8	dispensable
pan_gene_100245	pan_gene_4626	Malate;Northern_Leaf_Blight	Northern_Leaf_Blight	0	0	0	1	0	0	1	1	1	0	0	0	1	0	0	0	0	1	0	1	1	0	1	0	0	0	9	dispensable
pan_gene_100245	pan_gene_4669	Malate;Northern_Leaf_Blight	Northern_Leaf_Blight	0	0	0	0	1	0	0	1	0	0	0	0	0	0	0	0	0	0	0	0	0	0	0	0	0	0	2	dispensable
pan_gene_100245	pan_gene_5005	Malate;Northern_Leaf_Blight	Average_internode_length_(above_ear);Northern_Leaf_Blight	0	0	0	0	0	0	0	0	1	0	0	0	0	0	0	0	0	1	0	0	0	0	0	0	0	0	2	dispensable
pan_gene_100245	pan_gene_96207	Malate;Northern_Leaf_Blight	Northern_Leaf_Blight;Plant_height	0	0	0	0	0	0	1	0	0	0	0	0	0	0	0	0	0	1	0	0	0	0	0	0	0	0	2	dispensable
pan_gene_100500	pan_gene_15492	Leaf_width;Northern_Leaf_Blight	Northern_Leaf_Blight	0	0	1	0	0	0	0	0	0	0	1	0	0	0	0	0	0	0	0	0	0	0	1	0	0	0	3	dispensable
pan_gene_100500	pan_gene_26962	Leaf_width;Northern_Leaf_Blight	Northern_Leaf_Blight	0	0	1	0	0	0	0	0	0	0	0	0	0	0	0	0	0	0	0	0	0	0	0	0	0	0	1	private
pan_gene_100500	pan_gene_27111	Leaf_width;Northern_Leaf_Blight	Northern_Leaf_Blight;Photoperiod_growing-degree_days_to_anthesis	0	0	1	0	0	0	0	0	1	0	0	0	0	1	0	0	0	0	0	0	0	0	0	1	0	1	5	dispensable
pan_gene_100500	pan_gene_5060	Leaf_width;Northern_Leaf_Blight	Northern_Leaf_Blight	0	0	1	1	0	0	0	1	0	0	0	0	1	1	0	1	0	1	0	1	1	1	1	0	0	0	11	near-core
pan_gene_100500	pan_gene_6274	Leaf_width;Northern_Leaf_Blight	Leaf_width;Nodes_per_plant;Northern_Leaf_Blight;PCA_of_metabolites:_PC2	0	0	1	0	0	0	0	0	0	0	1	0	0	0	0	0	0	0	1	0	0	0	1	0	0	0	4	dispensable
pan_gene_100500	pan_gene_7741	Leaf_width;Northern_Leaf_Blight	Ear_height;Northern_Leaf_Blight;Ratio_of_ear_height_to_total_height	0	0	1	0	0	0	0	0	0	0	0	0	0	0	0	0	0	0	0	0	0	0	0	0	0	0	1	private
pan_gene_100500	pan_gene_96207	Leaf_width;Northern_Leaf_Blight	Northern_Leaf_Blight;Plant_height	0	0	1	0	0	0	0	1	0	0	1	0	0	1	0	0	0	0	0	0	0	0	0	1	0	0	5	dispensable
pan_gene_102882	pan_gene_4984	Average_internode_length_(below_ear);Cob_diameter;Ear_height;Nodes_to_ear;Northern_Leaf_Blight;Plant_height	Average_internode_length_(below_ear);Nitrate;Northern_Leaf_Blight	0	0	1	0	0	0	0	0	0	1	0	0	0	0	0	0	0	0	0	0	0	0	0	0	0	0	2	dispensable
pan_gene_10793	pan_gene_11290	Average_internode_length_(below_ear);Nodes_per_plant;Northern_Leaf_Blight	Height_above_ear;Northern_Leaf_Blight	0	0	1	0	0	0	0	0	0	0	0	0	0	0	0	0	0	0	0	0	0	0	0	0	0	0	1	private
pan_gene_10793	pan_gene_2573	Average_internode_length_(below_ear);Nodes_per_plant;Northern_Leaf_Blight	Height_above_ear;Height_per_day_(until_flowering);Nodes_per_plant;Northern_Leaf_Blight;Plant_height	0	0	1	0	0	0	0	0	0	0	0	0	0	0	0	0	0	0	0	0	0	0	0	0	0	0	1	private
pan_gene_10793	pan_gene_3597	Average_internode_length_(below_ear);Nodes_per_plant;Northern_Leaf_Blight	Northern_Leaf_Blight	0	0	1	0	0	0	0	0	0	0	0	0	0	0	0	1	0	0	0	0	0	0	0	0	0	0	2	dispensable
pan_gene_10807	pan_gene_91037	Ear_height;Ear_row_number;Nodes_above_ear;Northern_Leaf_Blight;Plant_height;Ratio_of_ear_height_to_total_height	Anthesis-silking_interval;Northern_Leaf_Blight	0	0	1	1	0	0	0	0	0	0	0	0	0	0	0	0	0	0	0	0	0	0	0	0	0	0	2	dispensable
pan_gene_10911	pan_gene_5456	Leaf_width;Northern_Leaf_Blight	Days_to_silk;Northern_Leaf_Blight;Photoperiod_Growing-degree_days_to_silk;Tassel_length;Total_amino_acids	0	0	1	0	0	0	0	0	0	0	0	0	0	0	0	0	0	0	0	0	0	0	0	0	0	0	1	private
pan_gene_11290	pan_gene_2573	Height_above_ear;Northern_Leaf_Blight	Height_above_ear;Height_per_day_(until_flowering);Nodes_per_plant;Northern_Leaf_Blight;Plant_height	0	0	1	0	0	0	0	0	0	0	0	0	0	0	0	0	0	0	0	0	0	0	0	0	0	0	1	private
pan_gene_11290	pan_gene_27008	Height_above_ear;Northern_Leaf_Blight	Northern_Leaf_Blight	0	0	1	0	0	0	0	0	0	0	0	0	0	0	0	0	0	0	0	0	0	0	0	0	0	0	1	private
pan_gene_11290	pan_gene_5059	Height_above_ear;Northern_Leaf_Blight	Average_internode_length_(above_ear);Ear_height;Height_above_ear;Northern_Leaf_Blight;Plant_height;Tassel_branch_number	0	0	1	0	0	1	0	0	0	0	0	1	0	0	0	0	0	0	0	1	1	0	0	0	0	0	5	dispensable
pan_gene_11290	pan_gene_65487	Height_above_ear;Northern_Leaf_Blight	Northern_Leaf_Blight	0	0	1	0	0	0	0	0	0	0	0	0	0	0	0	0	0	0	0	0	1	0	0	0	0	0	2	dispensable
pan_gene_11290	pan_gene_71024	Height_above_ear;Northern_Leaf_Blight	Northern_Leaf_Blight	0	0	1	0	0	0	0	0	0	0	0	0	0	0	0	0	0	0	0	0	0	0	0	0	0	0	1	private
pan_gene_113	pan_gene_14242	Northern_Leaf_Blight;Starch	Northern_Leaf_Blight	0	0	1	1	0	0	1	1	1	0	0	0	1	1	0	0	0	0	0	0	0	0	1	0	0	0	8	dispensable
pan_gene_113	pan_gene_24286	Northern_Leaf_Blight;Starch	Northern_Leaf_Blight	0	0	1	1	1	0	0	0	0	0	0	0	0	0	0	0	0	0	0	0	1	0	0	0	0	0	4	dispensable
pan_gene_113	pan_gene_2573	Northern_Leaf_Blight;Starch	Height_above_ear;Height_per_day_(until_flowering);Nodes_per_plant;Northern_Leaf_Blight;Plant_height	0	0	1	0	0	0	0	1	0	0	1	0	0	0	0	1	0	0	0	0	1	1	0	0	0	0	6	dispensable
pan_gene_113	pan_gene_4626	Northern_Leaf_Blight;Starch	Northern_Leaf_Blight	0	0	1	1	1	1	0	0	0	0	1	0	1	0	0	0	1	0	0	1	1	0	0	0	0	0	9	dispensable
pan_gene_113	pan_gene_4721	Northern_Leaf_Blight;Starch	Northern_Leaf_Blight	0	0	1	1	1	0	1	1	0	0	1	1	0	1	0	1	0	0	1	0	0	0	0	0	0	0	10	dispensable
pan_gene_113	pan_gene_5005	Northern_Leaf_Blight;Starch	Average_internode_length_(above_ear);Northern_Leaf_Blight	0	0	1	1	1	1	0	0	1	1	0	1	0	0	0	0	0	0	0	0	1	0	1	0	0	0	9	dispensable
pan_gene_113	pan_gene_65487	Northern_Leaf_Blight;Starch	Northern_Leaf_Blight	0	0	1	1	1	1	1	1	1	1	0	1	0	1	0	1	0	0	1	0	0	1	1	1	0	1	16	near-core
pan_gene_12154	pan_gene_15928	Northern_Leaf_Blight	Northern_Leaf_Blight	0	0	1	0	1	0	0	1	1	0	1	0	0	0	0	1	0	0	0	0	0	1	1	0	0	0	8	dispensable
pan_gene_12154	pan_gene_16006	Northern_Leaf_Blight	Nodes_to_ear;Northern_Leaf_Blight	0	0	1	0	0	1	0	0	0	0	0	0	0	0	0	0	0	0	0	0	0	0	0	0	0	0	2	dispensable
pan_gene_12154	pan_gene_16487	Northern_Leaf_Blight	Northern_Leaf_Blight	0	0	1	0	0	0	0	1	0	1	0	0	1	0	0	0	0	0	0	1	1	1	0	0	1	0	8	dispensable
pan_gene_12154	pan_gene_16550	Northern_Leaf_Blight	Glucose;Northern_Leaf_Blight;Southern_leaf_blight	0	0	1	0	1	1	0	0	0	0	0	0	0	0	0	0	0	0	0	0	0	0	0	0	0	0	3	dispensable
pan_gene_12734	pan_gene_16006	Chlorophyll_B;Northern_Leaf_Blight	Nodes_to_ear;Northern_Leaf_Blight	0	0	1	0	0	0	0	0	0	0	0	0	0	0	0	0	0	0	0	0	0	0	0	0	0	0	1	private
pan_gene_12734	pan_gene_27592	Chlorophyll_B;Northern_Leaf_Blight	Leaf_length;Northern_Leaf_Blight	0	0	1	0	1	1	1	0	1	0	0	1	0	0	0	0	0	0	0	0	1	0	1	0	0	0	8	dispensable
pan_gene_12734	pan_gene_31934	Chlorophyll_B;Northern_Leaf_Blight	Northern_Leaf_Blight	0	0	1	1	0	0	0	1	0	0	0	0	0	0	0	0	0	0	0	0	0	0	0	0	0	0	3	dispensable
pan_gene_14241	pan_gene_39915	Nodes_above_ear;Northern_Leaf_Blight	Northern_Leaf_Blight	0	0	1	0	0	0	0	0	0	0	0	0	0	0	0	0	0	0	0	0	0	0	0	0	0	0	1	private
pan_gene_14241	pan_gene_40616	Nodes_above_ear;Northern_Leaf_Blight	Average_internode_length_(whole_plant);Northern_Leaf_Blight	0	0	1	0	0	0	0	0	0	0	0	0	0	0	0	0	0	0	0	0	0	0	0	0	0	0	1	private
pan_gene_14242	pan_gene_21998	Northern_Leaf_Blight	Northern_Leaf_Blight;Southern_leaf_blight	0	0	1	0	0	0	0	1	0	0	0	0	0	0	0	0	0	0	0	0	1	0	0	0	0	0	3	dispensable
pan_gene_14242	pan_gene_23771	Northern_Leaf_Blight	Northern_Leaf_Blight;Tassel_length	0	0	1	0	0	0	0	0	0	0	0	0	0	0	0	0	0	0	0	0	0	0	0	0	0	0	1	private
pan_gene_14242	pan_gene_2573	Northern_Leaf_Blight	Height_above_ear;Height_per_day_(until_flowering);Nodes_per_plant;Northern_Leaf_Blight;Plant_height	0	0	1	0	0	0	0	1	0	0	0	0	0	0	0	0	0	0	0	0	0	0	0	0	0	0	2	dispensable
pan_gene_14242	pan_gene_31690	Northern_Leaf_Blight	Northern_Leaf_Blight	0	0	0	1	0	0	0	0	0	0	0	0	0	0	0	0	0	0	0	0	0	0	0	0	0	0	1	private
pan_gene_14242	pan_gene_3350	Northern_Leaf_Blight	Leaf_width;Northern_Leaf_Blight	0	0	1	1	0	0	0	0	1	0	0	0	0	0	0	0	0	0	0	0	0	0	0	0	0	0	3	dispensable
pan_gene_14242	pan_gene_4721	Northern_Leaf_Blight	Northern_Leaf_Blight	0	0	1	1	0	0	0	1	1	0	0	0	0	0	0	0	0	0	0	0	0	0	0	0	0	0	4	dispensable
pan_gene_14242	pan_gene_65487	Northern_Leaf_Blight	Northern_Leaf_Blight	0	0	1	0	0	0	0	1	1	0	0	0	0	0	0	0	0	0	0	0	1	0	0	0	0	0	4	dispensable
pan_gene_14242	pan_gene_71024	Northern_Leaf_Blight	Northern_Leaf_Blight	0	0	1	0	0	0	0	0	0	0	0	0	0	0	0	0	0	0	0	0	0	0	0	0	0	0	1	private
pan_gene_14242	pan_gene_99461	Northern_Leaf_Blight	Fumarate;Northern_Leaf_Blight	0	0	1	0	0	0	0	0	0	0	0	0	0	0	0	0	0	0	0	0	0	0	0	0	0	0	1	private
pan_gene_14654	pan_gene_18829	Northern_Leaf_Blight	Northern_Leaf_Blight;Ratio_of_ear_height_to_total_height	0	0	1	0	0	0	0	0	0	0	0	0	0	0	0	0	0	0	0	0	0	0	0	0	0	1	2	dispensable
pan_gene_14654	pan_gene_21815	Northern_Leaf_Blight	Northern_Leaf_Blight;Southern_leaf_blight	0	0	1	0	0	0	0	1	0	0	0	0	0	0	0	0	0	0	0	0	1	0	0	0	0	0	3	dispensable
pan_gene_14654	pan_gene_24039	Northern_Leaf_Blight	Average_internode_length_(above_ear);Days_to_silk;Northern_Leaf_Blight	0	0	1	0	0	0	1	0	0	0	0	0	0	0	0	0	0	1	0	0	0	0	0	1	0	0	4	dispensable
pan_gene_14654	pan_gene_31613	Northern_Leaf_Blight	Northern_Leaf_Blight	0	0	1	0	0	0	0	0	0	0	0	0	0	0	0	0	0	0	0	0	0	0	0	0	0	0	1	private
pan_gene_14654	pan_gene_4693	Northern_Leaf_Blight	Northern_Leaf_Blight	0	0	1	0	0	0	0	0	0	0	0	0	0	0	0	0	0	0	0	0	0	0	0	1	0	0	2	dispensable
pan_gene_14669	pan_gene_21091	Average_internode_length_(below_ear);Height_per_day_(until_flowering);Nodes_above_ear;Northern_Leaf_Blight	Northern_Leaf_Blight	0	0	0	0	0	0	0	0	1	0	0	0	0	0	0	0	0	0	0	0	0	0	0	0	0	0	1	private
pan_gene_14669	pan_gene_23757	Average_internode_length_(below_ear);Height_per_day_(until_flowering);Nodes_above_ear;Northern_Leaf_Blight	Ear_height;Northern_Leaf_Blight	0	0	1	0	0	1	1	0	1	0	0	0	0	0	0	0	1	0	0	0	0	0	0	0	0	0	5	dispensable
pan_gene_14669	pan_gene_30303	Average_internode_length_(below_ear);Height_per_day_(until_flowering);Nodes_above_ear;Northern_Leaf_Blight	Glutamate;Height_above_ear;Northern_Leaf_Blight	0	0	1	0	0	0	0	0	0	0	0	0	0	0	0	0	0	0	0	0	0	0	0	0	0	0	1	private
pan_gene_14669	pan_gene_62341	Average_internode_length_(below_ear);Height_per_day_(until_flowering);Nodes_above_ear;Northern_Leaf_Blight	Nodes_to_ear;Northern_Leaf_Blight	0	0	1	0	0	0	0	0	0	0	0	0	0	0	0	0	0	0	0	0	0	0	0	0	0	0	1	private
pan_gene_14752	pan_gene_2807	Northern_Leaf_Blight	Leaf_width;Northern_Leaf_Blight;Tassel_branch_number	0	0	1	0	0	0	0	0	0	0	0	0	0	0	0	0	0	0	1	0	0	0	0	0	0	0	2	dispensable
pan_gene_14752	pan_gene_28549	Northern_Leaf_Blight	Northern_Leaf_Blight	0	0	1	0	0	0	0	0	1	1	0	0	0	0	1	0	0	0	0	0	1	0	1	0	0	0	6	dispensable
pan_gene_14752	pan_gene_31295	Northern_Leaf_Blight	Northern_Leaf_Blight	0	0	1	0	0	1	0	0	0	0	0	0	0	0	0	0	0	0	1	0	1	0	1	0	0	0	5	dispensable
pan_gene_14815	pan_gene_27476	Northern_Leaf_Blight	Northern_Leaf_Blight	0	0	1	0	0	0	1	1	0	0	1	0	0	0	1	1	0	0	0	0	0	0	0	0	0	1	7	dispensable
pan_gene_14815	pan_gene_71024	Northern_Leaf_Blight	Northern_Leaf_Blight	0	0	1	0	0	0	0	0	0	0	0	0	0	0	0	0	0	0	0	0	0	0	0	0	0	0	1	private
pan_gene_14815	pan_gene_7741	Northern_Leaf_Blight	Ear_height;Northern_Leaf_Blight;Ratio_of_ear_height_to_total_height	0	0	1	0	0	0	0	1	0	0	1	0	0	0	0	1	1	0	0	0	0	1	0	0	0	0	6	dispensable
pan_gene_15123	pan_gene_15927	Northern_Leaf_Blight	Northern_Leaf_Blight	0	0	0	0	1	0	0	0	0	1	1	0	0	0	0	0	0	1	0	0	0	0	1	1	0	0	6	dispensable
pan_gene_15123	pan_gene_277	Northern_Leaf_Blight	Northern_Leaf_Blight	0	0	0	0	1	0	0	0	0	0	0	0	0	0	0	0	0	0	0	0	0	0	0	0	0	0	1	private
pan_gene_15123	pan_gene_30303	Northern_Leaf_Blight	Glutamate;Height_above_ear;Northern_Leaf_Blight	0	0	0	0	1	0	1	0	0	0	0	0	0	0	1	1	0	1	0	0	0	0	0	0	0	0	5	dispensable
pan_gene_15123	pan_gene_32128	Northern_Leaf_Blight	Northern_Leaf_Blight	0	0	0	0	0	0	0	0	0	0	0	0	0	0	0	0	0	1	0	0	0	0	1	0	1	0	3	dispensable
pan_gene_15290	pan_gene_30929	Northern_Leaf_Blight	Northern_Leaf_Blight;Photoperiod_growing-degree_days_to_anthesis	0	0	1	1	1	0	0	1	0	0	0	0	0	0	0	0	0	0	0	0	0	0	0	0	0	0	4	dispensable
pan_gene_15290	pan_gene_4721	Northern_Leaf_Blight	Northern_Leaf_Blight	0	0	1	0	0	0	0	0	0	1	0	1	1	1	0	1	1	0	0	1	0	0	0	0	0	0	8	dispensable
pan_gene_15290	pan_gene_65487	Northern_Leaf_Blight	Northern_Leaf_Blight	0	0	1	1	0	0	0	1	0	0	0	1	1	1	0	1	0	0	0	0	0	0	0	0	0	0	7	dispensable
pan_gene_15290	pan_gene_71024	Northern_Leaf_Blight	Northern_Leaf_Blight	0	0	1	0	0	0	0	0	0	0	0	0	0	0	0	0	0	0	0	0	0	0	0	0	0	0	1	private
pan_gene_15461	pan_gene_20083	Northern_Leaf_Blight	Northern_Leaf_Blight	0	0	1	0	0	0	0	0	0	0	0	0	0	0	0	0	0	0	0	0	0	0	0	0	0	0	1	private
pan_gene_15461	pan_gene_24460	Northern_Leaf_Blight	Northern_Leaf_Blight	0	0	0	1	0	0	0	1	0	0	0	0	0	0	0	0	1	1	0	1	1	0	0	0	0	1	7	dispensable
pan_gene_15461	pan_gene_3329	Northern_Leaf_Blight	Northern_Leaf_Blight	0	0	0	0	1	0	0	0	0	0	0	0	1	0	0	0	0	0	0	0	0	0	0	0	0	0	2	dispensable
pan_gene_15461	pan_gene_4915	Northern_Leaf_Blight	Northern_Leaf_Blight;Ratio_of_ear_height_to_total_height;Tassel_length	0	0	1	0	0	0	0	0	0	0	0	0	0	0	0	0	0	0	0	0	0	0	0	0	0	0	1	private
pan_gene_15492	pan_gene_15927	Northern_Leaf_Blight	Northern_Leaf_Blight	0	0	1	1	1	1	0	1	0	1	0	0	0	0	0	1	0	0	1	0	1	1	1	0	1	0	12	near-core
pan_gene_15492	pan_gene_174	Northern_Leaf_Blight	Nitrate;Northern_Leaf_Blight	0	0	1	1	1	1	1	0	1	0	1	0	0	0	0	0	1	1	1	0	1	1	1	1	1	1	16	near-core
pan_gene_15492	pan_gene_19194	Northern_Leaf_Blight	Northern_Leaf_Blight	0	0	1	0	0	0	0	0	1	0	0	1	0	0	0	0	0	0	0	0	0	0	0	0	0	0	3	dispensable
pan_gene_15492	pan_gene_21091	Northern_Leaf_Blight	Northern_Leaf_Blight	0	0	0	0	1	1	0	0	1	0	0	0	0	0	0	1	0	0	1	0	0	0	0	0	0	0	5	dispensable
pan_gene_15492	pan_gene_21472	Northern_Leaf_Blight	Northern_Leaf_Blight	0	0	1	0	1	0	0	1	1	0	1	0	1	0	0	0	0	1	1	0	1	1	1	0	0	0	11	near-core
pan_gene_15492	pan_gene_26962	Northern_Leaf_Blight	Northern_Leaf_Blight	0	0	1	1	1	0	1	1	1	1	1	1	1	0	0	1	0	1	1	0	1	1	1	1	0	1	18	near-core
pan_gene_15492	pan_gene_30303	Northern_Leaf_Blight	Glutamate;Height_above_ear;Northern_Leaf_Blight	0	0	1	0	0	0	0	0	1	0	0	0	0	0	0	0	0	0	0	0	0	0	0	0	0	1	3	dispensable
pan_gene_15492	pan_gene_30895	Northern_Leaf_Blight	Average_internode_length_(above_ear);Height_per_day_(until_flowering);Leaf_width;Nodes_per_plant;Northern_Leaf_Blight;Tassel_branch_number	0	0	0	0	0	0	0	0	0	0	0	0	0	1	0	0	0	0	0	0	0	0	0	0	0	0	1	private
pan_gene_15492	pan_gene_96207	Northern_Leaf_Blight	Northern_Leaf_Blight;Plant_height	0	0	1	0	0	0	0	0	0	0	1	0	1	0	0	0	1	1	0	0	1	0	0	1	0	0	7	dispensable
pan_gene_15926	pan_gene_59791	Northern_Leaf_Blight	100_Kernel_weight;Days_to_silk;Northern_Leaf_Blight;Stalk_strength	0	0	1	0	0	0	0	0	1	0	0	0	0	0	0	0	0	1	0	1	1	0	0	0	0	0	5	dispensable
pan_gene_15927	pan_gene_21091	Northern_Leaf_Blight	Northern_Leaf_Blight	0	0	0	0	1	0	0	0	0	0	0	0	0	0	0	0	0	0	0	0	0	0	0	0	0	0	1	private
pan_gene_15927	pan_gene_21745	Northern_Leaf_Blight	Northern_Leaf_Blight	0	0	1	0	1	1	1	0	1	0	0	0	0	0	0	0	0	1	0	1	1	0	1	0	1	1	11	near-core
pan_gene_15927	pan_gene_24272	Northern_Leaf_Blight	Northern_Leaf_Blight	0	0	1	1	1	1	0	1	1	1	0	0	1	0	0	0	0	0	0	0	0	1	1	0	1	0	11	near-core
pan_gene_15927	pan_gene_26962	Northern_Leaf_Blight	Northern_Leaf_Blight	0	0	1	0	0	0	0	0	0	0	0	0	0	0	0	0	0	0	0	0	0	0	0	0	0	0	1	private
pan_gene_15927	pan_gene_277	Northern_Leaf_Blight	Northern_Leaf_Blight	0	0	0	0	1	0	0	0	1	0	0	0	0	0	0	0	0	0	0	0	0	0	0	0	0	0	2	dispensable
pan_gene_15927	pan_gene_30303	Northern_Leaf_Blight	Glutamate;Height_above_ear;Northern_Leaf_Blight	0	0	1	0	0	1	0	0	1	0	0	0	0	0	1	0	0	0	0	0	0	0	0	0	0	0	4	dispensable
pan_gene_15927	pan_gene_4625	Northern_Leaf_Blight	Northern_Leaf_Blight	0	0	1	1	1	0	0	0	1	0	1	0	1	0	1	0	0	1	1	0	0	1	1	0	1	0	12	near-core
pan_gene_15927	pan_gene_5005	Northern_Leaf_Blight	Average_internode_length_(above_ear);Northern_Leaf_Blight	0	0	1	1	1	1	0	0	0	1	0	0	0	0	0	0	0	0	0	0	0	0	1	0	0	0	6	dispensable
pan_gene_15938	pan_gene_21419	Days_to_anthesis;Northern_Leaf_Blight	Northern_Leaf_Blight	0	0	1	1	1	0	0	1	1	0	0	0	1	1	0	0	0	0	0	0	0	0	0	0	0	0	7	dispensable
pan_gene_15938	pan_gene_24272	Days_to_anthesis;Northern_Leaf_Blight	Northern_Leaf_Blight	0	0	1	1	1	0	0	0	1	0	0	0	0	0	0	0	0	0	0	0	0	0	0	0	0	0	4	dispensable
pan_gene_16006	pan_gene_16550	Nodes_to_ear;Northern_Leaf_Blight	Glucose;Northern_Leaf_Blight;Southern_leaf_blight	0	0	1	0	0	0	0	0	0	0	0	0	0	0	0	0	0	0	0	0	0	0	0	0	0	0	1	private
pan_gene_16006	pan_gene_24723	Nodes_to_ear;Northern_Leaf_Blight	Northern_Leaf_Blight;Tassel_branch_number	0	0	1	0	0	1	0	0	0	0	0	0	0	0	0	0	1	0	0	0	0	0	0	0	1	1	5	dispensable
pan_gene_16006	pan_gene_27592	Nodes_to_ear;Northern_Leaf_Blight	Leaf_length;Northern_Leaf_Blight	0	0	1	0	0	0	0	0	1	0	0	0	0	0	0	0	0	0	0	0	0	0	0	0	0	0	2	dispensable
pan_gene_16006	pan_gene_4693	Nodes_to_ear;Northern_Leaf_Blight	Northern_Leaf_Blight	0	0	1	0	0	0	0	0	0	0	0	0	0	1	0	0	0	0	0	0	1	0	1	0	0	0	4	dispensable
pan_gene_16486	pan_gene_23822	Northern_Leaf_Blight	Anthesis-silking_interval;Ear_height;Northern_Leaf_Blight	0	0	1	0	0	0	0	0	0	0	0	0	0	0	0	0	0	0	0	0	0	0	0	0	0	0	1	private
pan_gene_16486	pan_gene_24723	Northern_Leaf_Blight	Northern_Leaf_Blight;Tassel_branch_number	0	0	1	0	0	0	0	0	0	0	0	0	0	0	0	0	0	0	0	0	1	0	0	0	0	0	2	dispensable
pan_gene_16486	pan_gene_27592	Northern_Leaf_Blight	Leaf_length;Northern_Leaf_Blight	0	0	1	0	0	0	0	0	0	0	0	0	0	0	0	0	0	0	1	0	0	0	0	1	0	0	3	dispensable
pan_gene_16486	pan_gene_59791	Northern_Leaf_Blight	100_Kernel_weight;Days_to_silk;Northern_Leaf_Blight;Stalk_strength	0	0	1	0	0	0	0	0	0	0	0	0	1	0	0	0	0	0	0	0	0	0	0	0	0	0	2	dispensable
pan_gene_16487	pan_gene_19194	Northern_Leaf_Blight	Northern_Leaf_Blight	0	0	1	0	0	0	0	1	1	0	1	0	0	0	0	0	0	0	0	0	0	0	0	0	0	0	4	dispensable
pan_gene_16487	pan_gene_24850	Northern_Leaf_Blight	Northern_Leaf_Blight	0	0	1	0	0	0	0	0	0	0	0	0	0	0	0	0	0	0	0	0	0	0	0	0	0	0	1	private
pan_gene_16487	pan_gene_27010	Northern_Leaf_Blight	Northern_Leaf_Blight	0	0	1	1	0	1	1	0	1	0	1	0	0	1	0	0	0	1	1	0	1	0	1	0	0	1	12	near-core
pan_gene_16487	pan_gene_30876	Northern_Leaf_Blight	Average_internode_length_(whole_plant);Northern_Leaf_Blight	0	0	1	1	1	0	0	0	1	0	0	0	0	0	0	0	0	0	0	0	0	0	0	0	0	0	4	dispensable
pan_gene_16487	pan_gene_352	Northern_Leaf_Blight	Northern_Leaf_Blight	0	0	0	0	0	0	0	0	0	0	1	0	0	0	0	0	0	0	0	0	0	0	0	0	0	0	1	private
pan_gene_16487	pan_gene_4704	Northern_Leaf_Blight	Northern_Leaf_Blight	0	0	1	1	1	1	0	0	0	1	0	0	0	0	1	0	0	0	0	0	0	0	1	0	0	0	7	dispensable
pan_gene_16487	pan_gene_5005	Northern_Leaf_Blight	Average_internode_length_(above_ear);Northern_Leaf_Blight	0	0	1	0	1	1	0	1	1	0	1	0	0	0	0	0	0	1	0	0	0	0	1	0	0	1	9	dispensable
pan_gene_16487	pan_gene_7263	Northern_Leaf_Blight	Northern_Leaf_Blight;Plant_height;Tassel_length	0	0	1	0	0	0	0	0	0	0	0	0	0	0	0	0	0	0	0	0	0	0	0	0	0	0	1	private
pan_gene_16550	pan_gene_24723	Glucose;Northern_Leaf_Blight;Southern_leaf_blight	Northern_Leaf_Blight;Tassel_branch_number	0	0	1	0	0	0	1	1	1	0	0	0	0	0	0	0	0	0	0	0	1	1	0	0	1	1	8	dispensable
pan_gene_16550	pan_gene_26475	Glucose;Northern_Leaf_Blight;Southern_leaf_blight	Average_internode_length_(above_ear);Nodes_per_plant;Nodes_to_ear;Northern_Leaf_Blight	0	0	1	0	0	0	0	0	0	0	0	0	0	0	0	0	0	1	0	0	0	0	0	0	0	1	3	dispensable
pan_gene_16550	pan_gene_2892	Glucose;Northern_Leaf_Blight;Southern_leaf_blight	100_Kernel_weight;Average_internode_length_(whole_plant);Ear_height;Northern_Leaf_Blight	0	0	1	0	0	0	0	0	0	0	1	0	0	0	0	0	0	0	0	0	0	0	1	0	0	0	3	dispensable
pan_gene_174	pan_gene_21091	Nitrate;Northern_Leaf_Blight	Northern_Leaf_Blight	0	0	0	0	0	1	0	0	0	0	0	0	0	0	0	0	0	0	0	0	0	0	0	0	0	0	1	private
pan_gene_174	pan_gene_21407	Nitrate;Northern_Leaf_Blight	Northern_Leaf_Blight	0	0	1	0	0	1	0	0	0	1	0	0	1	0	0	0	0	0	0	1	0	1	0	0	0	0	6	dispensable
pan_gene_174	pan_gene_21472	Nitrate;Northern_Leaf_Blight	Northern_Leaf_Blight	0	0	1	0	0	0	0	1	1	0	0	0	0	0	1	0	0	0	1	1	1	1	1	0	0	0	9	dispensable
pan_gene_174	pan_gene_26962	Nitrate;Northern_Leaf_Blight	Northern_Leaf_Blight	0	0	1	1	0	0	1	0	0	0	1	0	1	0	0	0	0	0	1	0	0	0	0	0	0	0	6	dispensable
pan_gene_174	pan_gene_277	Nitrate;Northern_Leaf_Blight	Northern_Leaf_Blight	0	0	0	0	1	0	0	0	1	0	0	0	1	0	0	0	0	0	0	0	0	0	0	0	0	0	3	dispensable
pan_gene_174	pan_gene_30303	Nitrate;Northern_Leaf_Blight	Glutamate;Height_above_ear;Northern_Leaf_Blight	0	0	1	0	1	0	1	0	0	0	0	0	0	0	1	1	0	1	0	0	0	0	0	0	0	1	7	dispensable
pan_gene_174	pan_gene_30895	Nitrate;Northern_Leaf_Blight	Average_internode_length_(above_ear);Height_per_day_(until_flowering);Leaf_width;Nodes_per_plant;Northern_Leaf_Blight;Tassel_branch_number	0	0	0	0	0	0	0	0	0	0	0	1	0	0	0	0	0	0	0	0	0	0	0	0	0	0	1	private
pan_gene_17467	pan_gene_26900	Nodes_per_plant;Northern_Leaf_Blight;Plant_height	Northern_Leaf_Blight	0	0	0	1	0	0	0	0	0	0	0	0	0	0	0	0	0	0	0	0	0	0	0	0	0	0	1	private
pan_gene_17514	pan_gene_78812	Northern_Leaf_Blight;Southern_leaf_blight	Boxcox-transformed_leaf_angle;Days_to_anthesis;Northern_Leaf_Blight;Southern_leaf_blight	0	0	1	1	0	0	1	1	1	1	1	0	1	1	1	1	0	1	0	0	0	0	1	1	0	1	15	near-core
pan_gene_18790	pan_gene_20083	Average_internode_length_(whole_plant);Chlorophyll_B;Height_per_day_(until_flowering);Nodes_above_ear;Northern_Leaf_Blight;Protein	Northern_Leaf_Blight	0	0	0	0	0	0	0	0	0	0	0	0	0	0	0	0	0	0	0	1	0	0	0	0	0	0	1	private
pan_gene_18790	pan_gene_4915	Average_internode_length_(whole_plant);Chlorophyll_B;Height_per_day_(until_flowering);Nodes_above_ear;Northern_Leaf_Blight;Protein	Northern_Leaf_Blight;Ratio_of_ear_height_to_total_height;Tassel_length	0	0	0	0	0	0	0	0	0	0	0	0	0	0	0	0	0	0	0	1	0	0	0	0	0	0	1	private
pan_gene_18821	pan_gene_21407	Anthesis-silking_interval;Northern_Leaf_Blight	Northern_Leaf_Blight	0	0	1	0	0	1	0	0	0	0	0	0	0	0	0	0	0	0	0	0	0	0	0	0	0	0	2	dispensable
pan_gene_18829	pan_gene_24039	Northern_Leaf_Blight;Ratio_of_ear_height_to_total_height	Average_internode_length_(above_ear);Days_to_silk;Northern_Leaf_Blight	0	0	1	0	0	1	0	0	0	0	0	0	0	0	0	0	0	0	1	0	0	0	0	0	0	0	3	dispensable
pan_gene_18829	pan_gene_4693	Northern_Leaf_Blight;Ratio_of_ear_height_to_total_height	Northern_Leaf_Blight	0	0	1	0	1	0	0	0	0	0	1	0	0	0	0	0	0	0	0	0	0	0	0	0	0	0	3	dispensable
pan_gene_18835	pan_gene_23763	Northern_Leaf_Blight	Northern_Leaf_Blight	0	0	1	0	0	0	0	0	0	0	0	0	0	0	0	0	0	0	0	0	0	0	0	0	0	0	1	private
pan_gene_18917	pan_gene_21407	Nitrate;Northern_Leaf_Blight	Northern_Leaf_Blight	0	0	1	1	1	0	0	0	0	0	0	0	0	1	1	0	0	0	0	0	0	1	0	0	0	0	6	dispensable
pan_gene_18917	pan_gene_277	Nitrate;Northern_Leaf_Blight	Northern_Leaf_Blight	0	0	0	0	0	0	0	0	1	0	0	0	0	0	0	0	0	0	0	0	0	0	0	0	0	0	1	private
pan_gene_18917	pan_gene_30895	Nitrate;Northern_Leaf_Blight	Average_internode_length_(above_ear);Height_per_day_(until_flowering);Leaf_width;Nodes_per_plant;Northern_Leaf_Blight;Tassel_branch_number	0	0	0	0	0	0	0	0	0	0	0	0	0	0	0	0	0	0	0	0	1	0	0	0	0	0	1	private
pan_gene_19077	pan_gene_27388	Height_per_day_(until_flowering);Northern_Leaf_Blight;Plant_height;Tassel_branch_number	Northern_Leaf_Blight	0	0	1	0	0	0	0	0	0	0	0	0	0	0	0	0	0	0	0	0	0	0	0	0	0	0	1	private
pan_gene_19190	pan_gene_24038	Northern_Leaf_Blight;Tassel_branch_number	Northern_Leaf_Blight	0	0	1	0	0	0	0	0	0	0	0	0	0	0	0	0	0	0	0	0	0	0	0	0	0	0	1	private
pan_gene_19193	pan_gene_29633	Northern_Leaf_Blight	Northern_Leaf_Blight	0	0	1	0	0	0	0	0	0	0	0	0	0	0	0	0	0	0	0	0	0	0	0	0	0	0	1	private
pan_gene_19194	pan_gene_23757	Northern_Leaf_Blight	Ear_height;Northern_Leaf_Blight	0	0	1	0	1	0	0	0	1	0	1	1	0	0	0	0	1	0	0	0	0	0	0	0	0	0	6	dispensable
pan_gene_19194	pan_gene_23771	Northern_Leaf_Blight	Northern_Leaf_Blight;Tassel_length	0	0	1	0	0	0	0	0	0	0	0	0	0	0	0	0	0	0	0	0	0	0	0	0	0	0	1	private
pan_gene_19194	pan_gene_24110	Northern_Leaf_Blight	Northern_Leaf_Blight	0	0	1	0	0	0	0	0	0	0	0	0	0	0	0	0	0	0	0	0	0	0	0	0	0	0	1	private
pan_gene_19194	pan_gene_26962	Northern_Leaf_Blight	Northern_Leaf_Blight	0	0	1	0	0	0	0	0	1	0	0	1	1	0	0	1	0	0	0	0	0	0	0	0	0	0	5	dispensable
pan_gene_19194	pan_gene_27010	Northern_Leaf_Blight	Northern_Leaf_Blight	0	0	1	0	0	0	0	0	1	0	1	0	0	0	0	0	0	0	0	0	0	0	0	0	0	0	3	dispensable
pan_gene_19194	pan_gene_31690	Northern_Leaf_Blight	Northern_Leaf_Blight	0	0	0	1	0	0	0	0	0	0	0	0	1	0	0	0	0	0	0	0	0	0	0	0	0	0	2	dispensable
pan_gene_19194	pan_gene_3350	Northern_Leaf_Blight	Leaf_width;Northern_Leaf_Blight	0	0	1	0	1	1	0	0	1	1	0	1	0	0	0	0	0	0	0	1	0	0	0	0	0	0	7	dispensable
pan_gene_19194	pan_gene_4626	Northern_Leaf_Blight	Northern_Leaf_Blight	0	0	1	0	1	0	0	1	1	0	0	0	1	0	0	0	0	0	0	1	1	0	0	0	0	0	7	dispensable
pan_gene_19194	pan_gene_5005	Northern_Leaf_Blight	Average_internode_length_(above_ear);Northern_Leaf_Blight	0	0	1	0	0	0	0	0	1	0	1	1	0	0	0	0	0	1	0	0	1	0	0	0	0	0	6	dispensable
pan_gene_19194	pan_gene_7263	Northern_Leaf_Blight	Northern_Leaf_Blight;Plant_height;Tassel_length	0	0	1	0	1	1	0	0	1	0	0	0	0	0	0	0	0	0	0	0	0	0	0	0	0	0	4	dispensable
pan_gene_19210	pan_gene_27472	Average_internode_length_(above_ear);Average_internode_length_(whole_plant);Northern_Leaf_Blight	Northern_Leaf_Blight	0	0	1	0	1	0	0	1	0	1	0	0	0	0	0	0	0	1	0	0	0	1	0	0	0	0	6	dispensable
pan_gene_19210	pan_gene_4988	Average_internode_length_(above_ear);Average_internode_length_(whole_plant);Northern_Leaf_Blight	Northern_Leaf_Blight;Tassel_length	0	0	1	1	0	0	0	0	1	1	0	0	0	0	0	1	0	1	0	1	0	1	0	0	0	0	8	dispensable
pan_gene_19550	pan_gene_27734	Days_to_anthesis;Leaf_width;Northern_Leaf_Blight	Northern_Leaf_Blight	0	0	1	0	0	0	0	0	0	0	0	0	0	0	0	0	0	0	0	0	0	0	0	0	0	0	1	private
pan_gene_19550	pan_gene_31404	Days_to_anthesis;Leaf_width;Northern_Leaf_Blight	Northern_Leaf_Blight	0	0	1	1	0	1	0	0	0	0	1	1	1	1	0	0	0	0	1	0	1	0	1	0	0	0	10	dispensable
pan_gene_19550	pan_gene_59791	Days_to_anthesis;Leaf_width;Northern_Leaf_Blight	100_Kernel_weight;Days_to_silk;Northern_Leaf_Blight;Stalk_strength	0	0	1	1	1	0	0	0	0	0	0	0	0	1	0	0	0	1	0	0	1	0	1	0	0	0	7	dispensable
pan_gene_19557	pan_gene_4994	Leaf_width;Northern_Leaf_Blight	Average_internode_length_(below_ear);Ear_height;Nitrate;Northern_Leaf_Blight;Ratio_of_ear_height_to_total_height	0	0	1	0	0	1	0	0	0	0	0	0	0	1	0	0	0	0	1	0	0	1	0	0	0	0	5	dispensable
pan_gene_199	pan_gene_59791	Northern_Leaf_Blight	100_Kernel_weight;Days_to_silk;Northern_Leaf_Blight;Stalk_strength	0	0	1	0	0	0	0	0	0	0	0	0	0	1	0	0	0	0	0	0	0	0	1	0	0	0	3	dispensable
pan_gene_20083	pan_gene_26981	Northern_Leaf_Blight	Anthesis-silking_interval;Northern_Leaf_Blight	0	0	1	0	0	0	0	0	1	0	0	1	0	0	0	0	0	0	0	0	0	0	0	0	0	0	3	dispensable
pan_gene_20083	pan_gene_27429	Northern_Leaf_Blight	Northern_Leaf_Blight	0	0	1	0	0	0	0	0	0	0	1	0	0	0	0	0	0	0	0	1	0	0	0	0	0	0	3	dispensable
pan_gene_20083	pan_gene_27472	Northern_Leaf_Blight	Northern_Leaf_Blight	0	0	1	0	0	0	0	0	0	0	0	1	0	0	0	0	0	0	0	0	0	0	0	0	0	0	2	dispensable
pan_gene_20083	pan_gene_2809	Northern_Leaf_Blight	Leaf_width;Northern_Leaf_Blight;Tassel_branch_number	0	0	1	0	0	0	0	0	0	0	0	0	0	0	0	0	0	0	0	1	0	0	0	0	0	0	2	dispensable
pan_gene_20083	pan_gene_4656	Northern_Leaf_Blight	Northern_Leaf_Blight	0	0	1	0	0	0	0	0	0	0	0	0	0	0	0	0	0	0	0	0	0	0	0	0	0	0	1	private
pan_gene_20083	pan_gene_4915	Northern_Leaf_Blight	Northern_Leaf_Blight;Ratio_of_ear_height_to_total_height;Tassel_length	0	0	1	0	0	1	0	0	0	0	0	0	0	0	0	0	0	0	0	1	0	0	0	0	0	0	3	dispensable
pan_gene_20083	pan_gene_7600	Northern_Leaf_Blight	Ear_height;Northern_Leaf_Blight	0	0	1	0	0	0	0	0	0	0	0	0	0	0	0	0	0	0	0	0	0	0	0	0	0	0	1	private
pan_gene_21039	pan_gene_4656	Northern_Leaf_Blight	Northern_Leaf_Blight	0	0	1	0	0	0	0	0	0	0	0	0	0	0	0	0	0	0	0	0	0	0	0	0	0	0	1	private
pan_gene_21039	pan_gene_863	Northern_Leaf_Blight	100_Kernel_weight;Northern_Leaf_Blight	0	0	0	0	0	0	0	0	0	0	0	0	0	0	0	0	1	0	0	0	0	0	0	0	0	1	2	dispensable
pan_gene_21091	pan_gene_26962	Northern_Leaf_Blight	Northern_Leaf_Blight	0	0	0	0	0	0	0	0	0	0	0	0	0	0	0	0	0	0	1	0	1	0	0	0	0	0	2	dispensable
pan_gene_21091	pan_gene_277	Northern_Leaf_Blight	Northern_Leaf_Blight	0	0	0	0	1	0	0	0	0	0	0	0	0	0	0	0	0	0	0	0	0	0	0	0	0	0	1	private
pan_gene_21091	pan_gene_30303	Northern_Leaf_Blight	Glutamate;Height_above_ear;Northern_Leaf_Blight	0	0	0	0	0	0	0	0	0	0	0	0	0	0	0	0	0	1	0	0	0	0	0	0	0	0	1	private
pan_gene_21091	pan_gene_62341	Northern_Leaf_Blight	Nodes_to_ear;Northern_Leaf_Blight	0	0	0	0	1	0	0	0	0	0	0	0	0	0	0	0	0	0	0	0	0	0	0	0	0	0	1	private
pan_gene_21104	pan_gene_32193	Northern_Leaf_Blight	Ear_height;Northern_Leaf_Blight	0	0	1	0	0	0	0	0	1	0	0	0	0	0	0	0	0	0	0	0	0	0	0	0	0	0	2	dispensable
pan_gene_21185	pan_gene_21472	Average_internode_length_(below_ear);Glucose;Northern_Leaf_Blight	Northern_Leaf_Blight	0	0	0	0	1	0	0	0	0	0	0	0	0	0	0	0	0	0	0	0	0	0	0	0	0	0	1	private
pan_gene_21185	pan_gene_26962	Average_internode_length_(below_ear);Glucose;Northern_Leaf_Blight	Northern_Leaf_Blight	0	0	0	0	0	0	0	0	0	0	1	0	0	0	0	1	0	0	0	0	0	0	0	0	0	0	2	dispensable
pan_gene_21185	pan_gene_4626	Average_internode_length_(below_ear);Glucose;Northern_Leaf_Blight	Northern_Leaf_Blight	0	0	0	0	0	0	0	0	0	0	0	0	1	0	0	0	0	0	0	1	0	1	0	0	0	0	3	dispensable
pan_gene_21185	pan_gene_5005	Average_internode_length_(below_ear);Glucose;Northern_Leaf_Blight	Average_internode_length_(above_ear);Northern_Leaf_Blight	0	0	0	0	1	0	0	0	0	1	0	0	1	1	0	1	0	0	0	1	0	0	0	0	0	0	6	dispensable
pan_gene_21375	pan_gene_5059	Northern_Leaf_Blight;Tassel_length	Average_internode_length_(above_ear);Ear_height;Height_above_ear;Northern_Leaf_Blight;Plant_height;Tassel_branch_number	0	0	1	0	0	0	0	0	0	0	0	0	0	0	0	0	0	0	0	0	0	0	0	0	0	0	1	private
pan_gene_21407	pan_gene_31361	Northern_Leaf_Blight	Nodes_to_ear;Northern_Leaf_Blight;Ratio_of_ear_height_to_total_height	0	0	1	0	0	0	0	0	0	0	1	0	1	0	0	0	0	0	0	0	0	0	0	0	0	0	3	dispensable
pan_gene_21407	pan_gene_32128	Northern_Leaf_Blight	Northern_Leaf_Blight	0	0	1	1	1	1	0	0	0	0	0	0	0	1	0	1	0	0	1	0	0	0	0	0	1	0	8	dispensable
pan_gene_21472	pan_gene_26962	Northern_Leaf_Blight	Northern_Leaf_Blight	0	0	1	0	0	0	0	0	0	0	0	0	0	0	0	1	0	0	1	0	1	0	0	0	0	0	4	dispensable
pan_gene_21492	pan_gene_27246	Northern_Leaf_Blight	Nodes_above_ear;Northern_Leaf_Blight	0	0	0	0	0	1	0	0	0	0	0	0	0	0	0	0	0	0	0	0	0	0	0	0	0	0	1	private
pan_gene_21745	pan_gene_27036	Northern_Leaf_Blight	Northern_Leaf_Blight	0	0	1	0	0	0	0	0	0	0	0	0	0	0	0	0	0	0	0	0	0	0	0	0	0	0	1	private
pan_gene_21745	pan_gene_30303	Northern_Leaf_Blight	Glutamate;Height_above_ear;Northern_Leaf_Blight	0	0	1	1	1	0	1	1	1	0	0	1	1	1	0	0	0	1	0	1	1	0	0	0	0	1	13	near-core
pan_gene_21745	pan_gene_4595	Northern_Leaf_Blight	Days_to_anthesis;Northern_Leaf_Blight	0	0	0	0	0	0	0	0	0	1	0	0	0	0	0	0	0	0	0	0	0	0	0	0	0	0	1	private
pan_gene_21759	pan_gene_99461	Northern_Leaf_Blight	Fumarate;Northern_Leaf_Blight	0	0	1	0	0	0	0	0	0	0	0	0	0	0	0	0	0	0	0	0	0	0	0	0	0	0	1	private
pan_gene_21783	pan_gene_23763	Height_per_day_(until_flowering);Northern_Leaf_Blight	Northern_Leaf_Blight	0	0	1	1	0	0	1	0	0	0	0	0	0	0	0	0	0	0	0	0	0	0	0	0	0	1	4	dispensable
pan_gene_21815	pan_gene_24039	Northern_Leaf_Blight;Southern_leaf_blight	Average_internode_length_(above_ear);Days_to_silk;Northern_Leaf_Blight	0	0	1	0	0	0	1	1	0	0	0	0	0	0	0	1	0	0	0	0	0	0	0	0	0	0	4	dispensable
pan_gene_21815	pan_gene_24356	Northern_Leaf_Blight;Southern_leaf_blight	Northern_Leaf_Blight	0	0	1	0	0	0	0	0	0	0	0	0	0	0	0	0	0	0	0	0	0	0	0	0	0	0	1	private
pan_gene_21815	pan_gene_31613	Northern_Leaf_Blight;Southern_leaf_blight	Northern_Leaf_Blight	0	0	1	0	0	0	0	0	0	0	0	0	0	0	0	0	0	0	0	0	0	0	0	0	0	0	1	private
pan_gene_21815	pan_gene_4942	Northern_Leaf_Blight;Southern_leaf_blight	Northern_Leaf_Blight	0	0	1	0	1	0	1	0	0	0	0	0	0	0	0	0	0	1	0	0	0	0	1	0	1	0	6	dispensable
pan_gene_21998	pan_gene_2573	Northern_Leaf_Blight;Southern_leaf_blight	Height_above_ear;Height_per_day_(until_flowering);Nodes_per_plant;Northern_Leaf_Blight;Plant_height	0	0	1	0	1	0	0	1	1	0	0	0	1	1	0	1	0	0	0	0	0	0	1	0	0	0	8	dispensable
pan_gene_21998	pan_gene_27476	Northern_Leaf_Blight;Southern_leaf_blight	Northern_Leaf_Blight	0	0	1	0	0	0	0	1	0	0	0	1	1	0	0	1	0	0	0	0	0	0	0	0	0	0	5	dispensable
pan_gene_21998	pan_gene_4626	Northern_Leaf_Blight;Southern_leaf_blight	Northern_Leaf_Blight	0	0	1	1	0	0	0	0	1	0	0	1	0	0	0	1	1	1	0	0	0	1	0	0	0	0	8	dispensable
pan_gene_21998	pan_gene_7741	Northern_Leaf_Blight;Southern_leaf_blight	Ear_height;Northern_Leaf_Blight;Ratio_of_ear_height_to_total_height	0	0	1	0	0	0	0	0	0	0	0	0	0	0	0	1	0	0	0	0	0	0	0	0	0	0	2	dispensable
pan_gene_21998	pan_gene_96207	Northern_Leaf_Blight;Southern_leaf_blight	Northern_Leaf_Blight;Plant_height	0	0	1	0	1	0	0	1	0	0	0	0	0	1	0	1	0	0	0	0	0	0	0	0	0	0	5	dispensable
pan_gene_22513	pan_gene_26082	Days_to_anthesis;Northern_Leaf_Blight	Northern_Leaf_Blight	0	0	1	0	0	0	0	0	0	0	0	0	0	0	0	0	0	0	0	0	0	0	0	0	0	0	1	private
pan_gene_22513	pan_gene_27353	Days_to_anthesis;Northern_Leaf_Blight	Northern_Leaf_Blight	0	0	0	0	0	0	0	0	0	0	0	0	1	0	0	0	0	0	0	0	0	0	0	0	0	0	1	private
pan_gene_22513	pan_gene_7741	Days_to_anthesis;Northern_Leaf_Blight	Ear_height;Northern_Leaf_Blight;Ratio_of_ear_height_to_total_height	0	0	1	0	0	0	0	0	0	0	0	0	0	0	0	0	0	0	0	0	0	0	0	0	0	0	1	private
pan_gene_23757	pan_gene_32128	Ear_height;Northern_Leaf_Blight	Northern_Leaf_Blight	0	0	1	0	0	0	1	0	1	0	0	0	0	0	0	0	0	1	0	0	0	0	1	0	1	0	6	dispensable
pan_gene_23757	pan_gene_4669	Ear_height;Northern_Leaf_Blight	Northern_Leaf_Blight	0	0	1	0	0	0	0	0	0	0	0	0	0	0	0	0	0	0	0	0	0	1	0	1	0	0	3	dispensable
pan_gene_23757	pan_gene_7599	Ear_height;Northern_Leaf_Blight	Ear_height;Northern_Leaf_Blight;Stalk_strength;Starch	0	0	0	1	0	0	0	0	0	0	0	0	0	0	0	0	0	0	0	0	0	0	1	0	0	0	2	dispensable
pan_gene_23771	pan_gene_3350	Northern_Leaf_Blight;Tassel_length	Leaf_width;Northern_Leaf_Blight	0	0	1	0	0	0	0	0	0	0	0	0	0	0	0	0	0	0	0	1	0	1	1	0	0	0	4	dispensable
pan_gene_23771	pan_gene_5005	Northern_Leaf_Blight;Tassel_length	Average_internode_length_(above_ear);Northern_Leaf_Blight	0	0	1	0	0	0	0	0	0	0	0	1	0	0	0	0	0	0	0	0	0	0	0	0	0	0	2	dispensable
pan_gene_23771	pan_gene_99461	Northern_Leaf_Blight;Tassel_length	Fumarate;Northern_Leaf_Blight	0	0	1	0	0	0	0	0	0	0	0	0	0	0	0	0	0	0	0	0	1	0	0	0	0	0	2	dispensable
pan_gene_23929	pan_gene_24286	Average_internode_length_(whole_plant);Northern_Leaf_Blight	Northern_Leaf_Blight	0	0	1	1	1	0	0	0	0	0	0	0	0	0	0	0	1	0	0	0	1	1	0	0	0	1	7	dispensable
pan_gene_23929	pan_gene_31414	Average_internode_length_(whole_plant);Northern_Leaf_Blight	Northern_Leaf_Blight	0	0	1	1	1	1	0	1	1	0	0	1	0	0	0	0	0	0	0	0	0	0	0	0	0	0	7	dispensable
pan_gene_23929	pan_gene_4625	Average_internode_length_(whole_plant);Northern_Leaf_Blight	Northern_Leaf_Blight	0	0	1	1	0	1	0	0	1	0	1	1	1	0	0	0	0	1	0	0	1	0	1	0	0	0	10	dispensable
pan_gene_23929	pan_gene_4721	Average_internode_length_(whole_plant);Northern_Leaf_Blight	Northern_Leaf_Blight	0	0	1	1	0	0	0	1	1	1	1	0	1	0	0	0	0	0	1	0	0	0	1	1	0	0	10	dispensable
pan_gene_24038	pan_gene_27378	Northern_Leaf_Blight	Northern_Leaf_Blight	0	0	1	0	0	0	0	0	0	0	0	0	0	0	0	0	0	0	0	0	0	0	0	0	0	0	1	private
pan_gene_24038	pan_gene_4989	Northern_Leaf_Blight	Northern_Leaf_Blight	0	0	1	0	0	0	0	0	0	0	0	0	0	0	0	0	0	0	0	0	0	0	0	0	0	0	1	private
pan_gene_24038	pan_gene_5663	Northern_Leaf_Blight	Northern_Leaf_Blight	0	0	1	0	0	0	0	0	0	0	0	0	0	0	0	0	0	0	0	0	0	0	0	0	0	0	1	private
pan_gene_24039	pan_gene_24356	Average_internode_length_(above_ear);Days_to_silk;Northern_Leaf_Blight	Northern_Leaf_Blight	0	0	1	0	0	0	0	0	0	0	0	0	0	0	0	0	0	0	0	0	0	0	0	0	0	0	1	private
pan_gene_24039	pan_gene_31613	Average_internode_length_(above_ear);Days_to_silk;Northern_Leaf_Blight	Northern_Leaf_Blight	0	0	1	0	0	0	0	0	0	0	0	0	0	0	0	0	0	0	0	0	0	0	0	0	0	0	1	private
pan_gene_24039	pan_gene_5006	Average_internode_length_(above_ear);Days_to_silk;Northern_Leaf_Blight	Average_internode_length_(above_ear);Height_above_ear;Northern_Leaf_Blight	0	0	1	0	0	0	1	1	0	0	0	1	0	0	0	0	0	0	0	1	1	0	1	0	0	0	7	dispensable
pan_gene_24110	pan_gene_30895	Northern_Leaf_Blight	Average_internode_length_(above_ear);Height_per_day_(until_flowering);Leaf_width;Nodes_per_plant;Northern_Leaf_Blight;Tassel_branch_number	0	0	0	0	0	0	0	1	0	0	1	0	0	0	0	0	0	0	0	0	0	0	0	1	0	0	3	dispensable
pan_gene_24110	pan_gene_6274	Northern_Leaf_Blight	Leaf_width;Nodes_per_plant;Northern_Leaf_Blight;PCA_of_metabolites:_PC2	0	0	1	1	0	1	0	1	0	0	0	1	0	0	0	0	0	0	0	1	0	1	0	0	1	0	8	dispensable
pan_gene_24113	pan_gene_91037	Northern_Leaf_Blight	Anthesis-silking_interval;Northern_Leaf_Blight	0	0	1	0	0	0	0	0	0	0	0	0	0	0	0	0	0	0	0	0	0	0	0	0	0	0	1	private
pan_gene_24265	pan_gene_5059	Average_internode_length_(below_ear);Days_to_silk;Northern_Leaf_Blight	Average_internode_length_(above_ear);Ear_height;Height_above_ear;Northern_Leaf_Blight;Plant_height;Tassel_branch_number	0	0	1	0	1	0	0	0	0	0	1	0	0	0	0	0	0	1	0	0	1	0	0	0	0	0	5	dispensable
pan_gene_24272	pan_gene_26962	Northern_Leaf_Blight	Northern_Leaf_Blight	0	0	1	0	0	0	0	0	0	0	0	0	0	0	0	0	0	0	0	0	0	0	0	0	0	0	1	private
pan_gene_24272	pan_gene_5005	Northern_Leaf_Blight	Average_internode_length_(above_ear);Northern_Leaf_Blight	0	0	1	0	1	1	0	0	0	0	1	0	0	0	0	1	0	0	0	0	0	0	1	0	0	0	6	dispensable
pan_gene_24286	pan_gene_27476	Northern_Leaf_Blight	Northern_Leaf_Blight	0	0	1	1	1	0	0	0	0	0	0	0	0	0	0	0	0	0	0	1	0	0	0	0	0	0	4	dispensable
pan_gene_24286	pan_gene_31414	Northern_Leaf_Blight	Northern_Leaf_Blight	0	0	1	0	0	0	0	1	0	0	0	0	0	0	0	0	0	0	0	0	0	0	0	0	0	0	2	dispensable
pan_gene_24286	pan_gene_4721	Northern_Leaf_Blight	Northern_Leaf_Blight	0	0	1	1	1	0	0	1	1	0	0	0	0	0	0	0	0	1	0	0	0	1	0	0	0	1	8	dispensable
pan_gene_24286	pan_gene_7741	Northern_Leaf_Blight	Ear_height;Northern_Leaf_Blight;Ratio_of_ear_height_to_total_height	0	0	1	0	1	0	0	0	0	0	0	0	0	0	0	0	0	0	0	0	0	0	0	0	0	0	2	dispensable
pan_gene_24289	pan_gene_30303	Northern_Leaf_Blight	Glutamate;Height_above_ear;Northern_Leaf_Blight	0	0	0	0	1	0	0	0	0	1	0	0	0	0	0	0	0	0	0	0	0	0	0	0	0	0	2	dispensable
pan_gene_24459	pan_gene_30303	Northern_Leaf_Blight	Glutamate;Height_above_ear;Northern_Leaf_Blight	0	0	0	0	0	0	0	0	0	0	0	0	0	0	1	0	0	0	0	0	0	0	0	0	0	0	1	private
pan_gene_24722	pan_gene_29507	Northern_Leaf_Blight;Tassel_branch_number	Northern_Leaf_Blight	0	0	0	0	0	0	0	0	1	1	0	0	0	0	0	0	0	0	0	0	1	0	0	0	0	0	3	dispensable
pan_gene_24723	pan_gene_27592	Northern_Leaf_Blight;Tassel_branch_number	Leaf_length;Northern_Leaf_Blight	0	0	1	0	0	0	1	0	0	0	1	0	0	0	0	0	0	0	0	0	0	0	0	0	0	0	3	dispensable
pan_gene_24850	pan_gene_26990	Northern_Leaf_Blight	Days_to_anthesis;Northern_Leaf_Blight	0	0	1	0	0	0	0	0	0	0	0	0	0	0	0	0	0	0	0	0	0	0	0	0	0	0	1	private
pan_gene_24850	pan_gene_27010	Northern_Leaf_Blight	Northern_Leaf_Blight	0	0	1	0	0	0	0	0	0	0	0	0	0	0	0	0	0	0	0	0	0	0	0	0	0	0	1	private
pan_gene_24850	pan_gene_2892	Northern_Leaf_Blight	100_Kernel_weight;Average_internode_length_(whole_plant);Ear_height;Northern_Leaf_Blight	0	0	1	0	0	0	0	0	0	0	0	0	0	0	0	0	0	0	0	0	0	0	0	0	0	0	1	private
pan_gene_24850	pan_gene_7263	Northern_Leaf_Blight	Northern_Leaf_Blight;Plant_height;Tassel_length	0	0	1	0	0	1	0	0	0	0	0	0	0	0	0	0	0	0	0	1	0	0	0	0	0	0	3	dispensable
pan_gene_25244	pan_gene_30929	Northern_Leaf_Blight	Northern_Leaf_Blight;Photoperiod_growing-degree_days_to_anthesis	0	0	1	1	1	0	0	1	0	0	0	0	0	0	0	0	0	0	0	0	0	0	0	0	0	0	4	dispensable
pan_gene_25244	pan_gene_40616	Northern_Leaf_Blight	Average_internode_length_(whole_plant);Northern_Leaf_Blight	0	0	1	0	0	0	0	0	0	0	0	0	0	0	0	0	0	0	0	0	0	0	0	0	0	0	1	private
pan_gene_2573	pan_gene_3597	Height_above_ear;Height_per_day_(until_flowering);Nodes_per_plant;Northern_Leaf_Blight;Plant_height	Northern_Leaf_Blight	0	0	1	0	1	1	0	1	1	0	0	0	0	1	0	1	0	0	0	0	0	0	1	0	0	0	8	dispensable
pan_gene_2573	pan_gene_65487	Height_above_ear;Height_per_day_(until_flowering);Nodes_per_plant;Northern_Leaf_Blight;Plant_height	Northern_Leaf_Blight	0	0	1	0	1	0	0	1	0	0	0	0	1	0	0	1	0	1	0	0	0	0	0	0	0	0	6	dispensable
pan_gene_2573	pan_gene_71024	Height_above_ear;Height_per_day_(until_flowering);Nodes_per_plant;Northern_Leaf_Blight;Plant_height	Northern_Leaf_Blight	0	0	1	0	0	0	0	0	0	0	0	0	0	0	0	1	0	0	0	0	0	0	0	1	0	0	3	dispensable
pan_gene_2608	pan_gene_27122	Nodes_per_plant;Northern_Leaf_Blight;Starch	Northern_Leaf_Blight	0	0	1	0	0	0	0	0	1	0	0	1	0	0	0	0	0	0	0	1	0	0	0	0	0	0	4	dispensable
pan_gene_26475	pan_gene_27592	Average_internode_length_(above_ear);Nodes_per_plant;Nodes_to_ear;Northern_Leaf_Blight	Leaf_length;Northern_Leaf_Blight	0	0	1	0	0	0	0	0	0	0	0	0	0	0	0	0	0	0	0	0	0	0	0	0	0	0	1	private
pan_gene_26475	pan_gene_32165	Average_internode_length_(above_ear);Nodes_per_plant;Nodes_to_ear;Northern_Leaf_Blight	Northern_Leaf_Blight;Tassel_branch_number	0	0	1	0	0	0	0	0	1	0	0	0	0	0	0	0	0	0	0	0	0	0	0	0	0	0	2	dispensable
pan_gene_26962	pan_gene_27111	Northern_Leaf_Blight	Northern_Leaf_Blight;Photoperiod_growing-degree_days_to_anthesis	0	0	1	0	0	0	0	0	0	0	0	0	0	0	0	0	0	0	0	0	0	0	0	0	0	0	1	private
pan_gene_26962	pan_gene_277	Northern_Leaf_Blight	Northern_Leaf_Blight	0	0	0	0	0	0	0	0	1	0	0	0	1	0	0	0	0	0	0	0	0	0	0	1	0	0	3	dispensable
pan_gene_26962	pan_gene_30303	Northern_Leaf_Blight	Glutamate;Height_above_ear;Northern_Leaf_Blight	0	0	1	0	0	0	0	0	0	0	0	0	0	0	0	0	0	0	0	0	0	0	0	0	0	0	1	private
pan_gene_26962	pan_gene_3350	Northern_Leaf_Blight	Leaf_width;Northern_Leaf_Blight	0	0	1	1	0	0	1	0	1	0	0	1	1	0	0	0	0	0	0	0	0	1	0	0	0	0	7	dispensable
pan_gene_26962	pan_gene_4626	Northern_Leaf_Blight	Northern_Leaf_Blight	0	0	1	0	0	0	1	0	0	0	1	0	1	0	0	1	0	0	0	0	1	0	0	0	0	0	6	dispensable
pan_gene_26962	pan_gene_5005	Northern_Leaf_Blight	Average_internode_length_(above_ear);Northern_Leaf_Blight	0	0	1	1	0	0	0	0	1	0	1	1	0	0	0	0	0	0	1	0	1	0	1	0	0	0	8	dispensable
pan_gene_26962	pan_gene_7741	Northern_Leaf_Blight	Ear_height;Northern_Leaf_Blight;Ratio_of_ear_height_to_total_height	0	0	1	0	0	0	1	0	0	0	1	0	0	0	0	0	0	0	1	0	0	0	0	0	0	0	4	dispensable
pan_gene_26962	pan_gene_96207	Northern_Leaf_Blight	Northern_Leaf_Blight;Plant_height	0	0	1	0	0	0	1	0	0	0	0	0	0	0	0	0	0	1	0	0	1	0	0	0	0	0	4	dispensable
pan_gene_26981	pan_gene_4915	Anthesis-silking_interval;Northern_Leaf_Blight	Northern_Leaf_Blight;Ratio_of_ear_height_to_total_height;Tassel_length	0	0	1	0	0	0	0	0	1	0	0	1	0	0	0	0	0	0	0	1	0	1	0	0	0	1	6	dispensable
pan_gene_26981	pan_gene_7600	Anthesis-silking_interval;Northern_Leaf_Blight	Ear_height;Northern_Leaf_Blight	0	0	1	0	1	0	0	1	1	0	0	1	1	1	0	0	1	1	0	0	0	0	1	1	0	0	11	near-core
pan_gene_26990	pan_gene_2892	Days_to_anthesis;Northern_Leaf_Blight	100_Kernel_weight;Average_internode_length_(whole_plant);Ear_height;Northern_Leaf_Blight	0	0	1	0	0	0	0	0	0	0	0	0	0	0	0	0	0	0	0	0	0	0	0	0	0	0	1	private
pan_gene_26990	pan_gene_7263	Days_to_anthesis;Northern_Leaf_Blight	Northern_Leaf_Blight;Plant_height;Tassel_length	0	0	1	0	0	0	0	0	0	0	0	0	0	0	0	0	0	0	0	0	0	0	0	0	0	0	1	private
pan_gene_27008	pan_gene_65487	Northern_Leaf_Blight	Northern_Leaf_Blight	0	0	1	0	1	0	0	1	0	0	0	1	0	1	0	0	0	1	0	0	0	0	0	0	0	0	6	dispensable
pan_gene_27010	pan_gene_30895	Northern_Leaf_Blight	Average_internode_length_(above_ear);Height_per_day_(until_flowering);Leaf_width;Nodes_per_plant;Northern_Leaf_Blight;Tassel_branch_number	0	0	0	0	0	0	0	0	0	0	0	0	0	0	1	0	0	0	0	0	0	0	0	0	0	0	1	private
pan_gene_27010	pan_gene_4669	Northern_Leaf_Blight	Northern_Leaf_Blight	0	0	1	0	0	0	0	0	0	0	0	0	0	0	1	0	0	0	0	0	0	1	0	1	0	0	4	dispensable
pan_gene_27010	pan_gene_5005	Northern_Leaf_Blight	Average_internode_length_(above_ear);Northern_Leaf_Blight	0	0	1	0	1	1	0	0	1	0	1	0	0	0	0	0	0	1	1	1	0	0	1	0	0	1	10	dispensable
pan_gene_27010	pan_gene_7263	Northern_Leaf_Blight	Northern_Leaf_Blight;Plant_height;Tassel_length	0	0	1	0	0	0	0	0	0	0	0	0	0	0	0	0	0	0	0	0	1	0	0	0	0	0	2	dispensable
pan_gene_27036	pan_gene_31404	Northern_Leaf_Blight	Northern_Leaf_Blight	0	0	1	0	0	0	0	0	0	0	0	1	0	0	0	0	0	0	1	0	0	0	0	0	0	0	3	dispensable
pan_gene_27036	pan_gene_4704	Northern_Leaf_Blight	Northern_Leaf_Blight	0	0	1	0	0	1	0	0	0	0	0	0	0	0	0	0	0	0	0	0	0	0	1	0	0	0	3	dispensable
pan_gene_27036	pan_gene_4984	Northern_Leaf_Blight	Average_internode_length_(below_ear);Nitrate;Northern_Leaf_Blight	0	0	1	0	0	0	0	0	0	0	0	0	0	0	0	1	0	0	0	0	0	0	0	0	0	0	2	dispensable
pan_gene_27111	pan_gene_27476	Northern_Leaf_Blight;Photoperiod_growing-degree_days_to_anthesis	Northern_Leaf_Blight	0	0	1	0	0	0	0	0	0	0	0	0	0	0	0	0	0	0	0	0	0	0	0	0	0	0	1	private
pan_gene_27111	pan_gene_4626	Northern_Leaf_Blight;Photoperiod_growing-degree_days_to_anthesis	Northern_Leaf_Blight	0	0	1	0	0	0	0	1	1	0	1	1	0	0	0	1	0	1	0	0	1	0	0	0	0	0	8	dispensable
pan_gene_27111	pan_gene_71024	Northern_Leaf_Blight;Photoperiod_growing-degree_days_to_anthesis	Northern_Leaf_Blight	0	0	1	0	0	0	0	0	0	0	0	0	0	0	0	0	0	0	0	0	0	0	0	0	0	0	1	private
pan_gene_27111	pan_gene_7741	Northern_Leaf_Blight;Photoperiod_growing-degree_days_to_anthesis	Ear_height;Northern_Leaf_Blight;Ratio_of_ear_height_to_total_height	0	0	1	0	0	0	0	0	0	0	0	0	0	0	0	1	0	1	0	0	0	0	0	0	0	0	3	dispensable
pan_gene_27111	pan_gene_96207	Northern_Leaf_Blight;Photoperiod_growing-degree_days_to_anthesis	Northern_Leaf_Blight;Plant_height	0	0	1	0	1	0	0	0	0	0	1	0	0	1	0	0	0	1	0	0	0	0	0	0	0	0	5	dispensable
pan_gene_27121	pan_gene_863	Nodes_above_ear;Northern_Leaf_Blight;Photoperiod_growing-degree_days_to_anthesis	100_Kernel_weight;Northern_Leaf_Blight	0	0	0	1	0	0	0	0	0	0	0	0	0	0	0	0	0	0	0	0	0	0	0	0	0	0	1	private
pan_gene_27122	pan_gene_5663	Northern_Leaf_Blight	Northern_Leaf_Blight	0	0	1	0	0	1	1	1	0	1	0	1	0	0	0	0	0	0	1	1	1	0	0	0	0	0	9	dispensable
pan_gene_27353	pan_gene_27476	Northern_Leaf_Blight	Northern_Leaf_Blight	0	0	0	1	0	1	0	0	0	0	0	0	0	0	0	0	0	0	0	0	0	0	0	0	0	0	2	dispensable
pan_gene_27353	pan_gene_7741	Northern_Leaf_Blight	Ear_height;Northern_Leaf_Blight;Ratio_of_ear_height_to_total_height	0	0	0	0	0	0	0	0	0	0	0	0	0	0	0	0	0	0	0	0	0	0	0	0	1	0	1	private
pan_gene_27429	pan_gene_4994	Northern_Leaf_Blight	Average_internode_length_(below_ear);Ear_height;Nitrate;Northern_Leaf_Blight;Ratio_of_ear_height_to_total_height	0	0	1	0	0	0	0	0	1	0	0	0	0	1	0	0	0	0	0	0	0	0	0	0	0	0	3	dispensable
pan_gene_27472	pan_gene_4915	Northern_Leaf_Blight	Northern_Leaf_Blight;Ratio_of_ear_height_to_total_height;Tassel_length	0	0	1	0	0	0	0	0	0	0	0	0	0	0	0	0	0	1	0	0	0	0	0	0	0	1	3	dispensable
pan_gene_27472	pan_gene_7600	Northern_Leaf_Blight	Ear_height;Northern_Leaf_Blight	0	0	1	0	0	0	0	0	0	1	0	0	0	0	0	0	1	1	0	0	0	0	0	0	0	0	4	dispensable
pan_gene_27476	pan_gene_7741	Northern_Leaf_Blight	Ear_height;Northern_Leaf_Blight;Ratio_of_ear_height_to_total_height	0	0	1	0	0	0	0	1	0	1	1	0	0	0	0	1	0	0	1	0	0	0	1	0	0	0	7	dispensable
pan_gene_27592	pan_gene_5006	Leaf_length;Northern_Leaf_Blight	Average_internode_length_(above_ear);Height_above_ear;Northern_Leaf_Blight	0	0	1	0	0	0	0	0	0	0	0	0	0	0	0	0	0	0	0	0	0	1	1	0	0	0	3	dispensable
pan_gene_277	pan_gene_4626	Northern_Leaf_Blight	Northern_Leaf_Blight	0	0	0	0	1	0	0	0	0	0	0	0	1	0	0	0	0	0	0	0	0	0	0	0	0	0	2	dispensable
pan_gene_277	pan_gene_5005	Northern_Leaf_Blight	Average_internode_length_(above_ear);Northern_Leaf_Blight	0	0	0	0	1	0	0	0	1	0	0	0	0	0	0	0	0	0	0	0	0	0	0	1	0	0	3	dispensable
pan_gene_27892	pan_gene_5139	Nodes_above_ear;Nodes_per_plant;Nodes_to_ear;Northern_Leaf_Blight	Nodes_above_ear;Northern_Leaf_Blight	0	0	0	0	0	0	0	1	0	0	0	0	0	0	0	0	0	0	0	0	0	0	0	0	0	0	1	private
pan_gene_2807	pan_gene_29633	Leaf_width;Northern_Leaf_Blight;Tassel_branch_number	Northern_Leaf_Blight	0	0	1	0	0	0	0	1	0	0	0	0	0	0	0	0	0	0	0	0	0	0	0	0	0	0	2	dispensable
pan_gene_2807	pan_gene_31295	Leaf_width;Northern_Leaf_Blight;Tassel_branch_number	Northern_Leaf_Blight	0	0	1	0	0	0	0	0	0	0	0	1	0	0	0	0	0	0	0	0	0	0	0	1	0	0	3	dispensable
pan_gene_2807	pan_gene_39915	Leaf_width;Northern_Leaf_Blight;Tassel_branch_number	Northern_Leaf_Blight	0	0	1	0	0	0	0	0	0	0	0	0	0	0	0	0	0	0	0	0	0	0	0	0	0	0	1	private
pan_gene_2807	pan_gene_4661	Leaf_width;Northern_Leaf_Blight;Tassel_branch_number	Northern_Leaf_Blight	0	0	1	0	0	0	0	0	0	0	0	0	0	0	0	0	0	0	0	0	0	0	0	0	0	0	1	private
pan_gene_2809	pan_gene_4656	Leaf_width;Northern_Leaf_Blight;Tassel_branch_number	Northern_Leaf_Blight	0	0	1	0	1	0	1	0	0	1	0	0	0	0	1	1	0	0	1	1	0	0	0	0	0	0	8	dispensable
pan_gene_2809	pan_gene_4915	Leaf_width;Northern_Leaf_Blight;Tassel_branch_number	Northern_Leaf_Blight;Ratio_of_ear_height_to_total_height;Tassel_length	0	0	1	0	0	0	0	0	0	0	0	0	0	0	0	0	0	0	0	1	0	0	0	0	0	0	2	dispensable
pan_gene_2809	pan_gene_7600	Leaf_width;Northern_Leaf_Blight;Tassel_branch_number	Ear_height;Northern_Leaf_Blight	0	0	1	0	0	0	1	0	0	1	0	0	0	0	1	1	0	0	0	1	0	0	1	0	0	0	7	dispensable
pan_gene_29374	pan_gene_30929	Northern_Leaf_Blight	Northern_Leaf_Blight;Photoperiod_growing-degree_days_to_anthesis	0	0	1	0	0	0	1	1	0	0	0	0	0	0	0	0	0	0	0	0	1	0	0	0	0	0	4	dispensable
pan_gene_29374	pan_gene_40616	Northern_Leaf_Blight	Average_internode_length_(whole_plant);Northern_Leaf_Blight	0	0	1	0	0	0	0	0	0	0	0	0	0	0	0	0	0	0	0	0	0	0	0	0	0	0	1	private
pan_gene_29507	pan_gene_5663	Northern_Leaf_Blight	Northern_Leaf_Blight	0	0	1	0	0	1	0	0	1	1	1	1	0	0	0	0	0	0	0	1	1	0	1	0	0	1	10	dispensable
pan_gene_29633	pan_gene_30929	Northern_Leaf_Blight	Northern_Leaf_Blight;Photoperiod_growing-degree_days_to_anthesis	0	0	1	0	0	0	0	0	0	0	0	0	0	0	0	0	0	0	0	0	0	0	0	0	0	0	1	private
pan_gene_29633	pan_gene_31414	Northern_Leaf_Blight	Northern_Leaf_Blight	0	0	1	0	1	0	0	1	0	0	0	0	0	0	0	0	0	0	0	0	0	0	0	0	0	0	3	dispensable
pan_gene_29633	pan_gene_39915	Northern_Leaf_Blight	Northern_Leaf_Blight	0	0	1	0	0	0	0	0	0	0	0	0	0	0	0	0	0	0	0	0	0	0	0	0	0	0	1	private
pan_gene_29633	pan_gene_4721	Northern_Leaf_Blight	Northern_Leaf_Blight	0	0	1	1	1	1	0	1	1	1	1	0	0	1	1	1	0	1	1	0	1	0	1	1	0	0	16	near-core
pan_gene_29667	pan_gene_32193	Nodes_per_plant;Northern_Leaf_Blight	Ear_height;Northern_Leaf_Blight	0	0	1	0	1	0	1	0	0	1	0	0	0	0	0	1	0	0	0	0	0	0	0	0	0	0	5	dispensable
pan_gene_29667	pan_gene_4648	Nodes_per_plant;Northern_Leaf_Blight	Chlorophyll_B;Northern_Leaf_Blight	0	0	1	0	1	0	0	0	0	0	0	0	0	0	0	0	0	0	1	0	0	0	1	0	0	0	4	dispensable
pan_gene_29667	pan_gene_5059	Nodes_per_plant;Northern_Leaf_Blight	Average_internode_length_(above_ear);Ear_height;Height_above_ear;Northern_Leaf_Blight;Plant_height;Tassel_branch_number	0	0	1	0	0	0	0	0	0	0	0	0	0	0	0	1	0	0	0	0	0	0	0	0	0	0	2	dispensable
pan_gene_30089	pan_gene_4661	Northern_Leaf_Blight	Northern_Leaf_Blight	0	0	1	0	1	0	0	1	0	0	0	0	0	0	0	0	0	0	0	0	0	0	0	0	0	0	3	dispensable
pan_gene_30303	pan_gene_32128	Glutamate;Height_above_ear;Northern_Leaf_Blight	Northern_Leaf_Blight	0	0	1	0	0	0	1	0	0	0	0	0	0	0	0	0	0	0	0	0	0	0	0	0	0	0	2	dispensable
pan_gene_30303	pan_gene_614	Glutamate;Height_above_ear;Northern_Leaf_Blight	100_Kernel_weight;Nodes_to_ear;Northern_Leaf_Blight	0	0	1	0	0	0	0	0	0	0	0	0	0	0	0	0	0	0	0	0	0	0	0	0	0	0	1	private
pan_gene_30303	pan_gene_62341	Glutamate;Height_above_ear;Northern_Leaf_Blight	Nodes_to_ear;Northern_Leaf_Blight	0	0	1	0	1	1	0	0	0	0	0	0	1	0	1	1	0	0	0	0	0	0	0	0	1	0	7	dispensable
pan_gene_30303	pan_gene_6274	Glutamate;Height_above_ear;Northern_Leaf_Blight	Leaf_width;Nodes_per_plant;Northern_Leaf_Blight;PCA_of_metabolites:_PC2	0	0	1	0	0	0	0	0	0	1	0	1	0	0	0	0	0	0	0	0	0	0	0	0	0	0	3	dispensable
pan_gene_30876	pan_gene_5005	Average_internode_length_(whole_plant);Northern_Leaf_Blight	Average_internode_length_(above_ear);Northern_Leaf_Blight	0	0	1	1	1	0	0	1	1	0	0	1	0	0	0	1	0	0	0	0	0	0	0	0	0	0	7	dispensable
pan_gene_30895	pan_gene_6274	Average_internode_length_(above_ear);Height_per_day_(until_flowering);Leaf_width;Nodes_per_plant;Northern_Leaf_Blight;Tassel_branch_number	Leaf_width;Nodes_per_plant;Northern_Leaf_Blight;PCA_of_metabolites:_PC2	0	0	0	0	0	0	0	1	0	0	0	0	0	0	0	0	0	0	0	0	0	0	0	0	0	0	1	private
pan_gene_30929	pan_gene_4721	Northern_Leaf_Blight;Photoperiod_growing-degree_days_to_anthesis	Northern_Leaf_Blight	0	0	1	0	0	0	0	0	0	0	0	0	0	0	0	0	0	0	0	0	0	0	0	0	0	0	1	private
pan_gene_31295	pan_gene_4661	Northern_Leaf_Blight	Northern_Leaf_Blight	0	0	1	0	0	0	0	0	0	0	0	0	0	0	0	0	0	0	0	0	0	0	0	0	0	0	1	private
pan_gene_31404	pan_gene_4595	Northern_Leaf_Blight	Days_to_anthesis;Northern_Leaf_Blight	0	0	0	0	0	0	0	0	0	1	0	0	0	0	0	0	0	0	0	0	0	0	0	0	0	0	1	private
pan_gene_31404	pan_gene_4704	Northern_Leaf_Blight	Northern_Leaf_Blight	0	0	1	1	1	1	0	0	1	0	0	0	0	0	1	0	0	0	1	0	0	0	1	0	0	0	8	dispensable
pan_gene_31414	pan_gene_4721	Northern_Leaf_Blight	Northern_Leaf_Blight	0	0	1	0	0	0	0	1	0	0	0	0	0	0	0	0	0	0	0	0	0	0	0	0	0	0	2	dispensable
pan_gene_31467	pan_gene_32193	Ear_row_number;Northern_Leaf_Blight;Photoperiod_growing-degree_days_to_anthesis;Ratio_of_ear_height_to_total_height;Tassel_branch_number	Ear_height;Northern_Leaf_Blight	0	0	1	0	0	0	0	0	0	0	0	0	0	0	0	0	0	0	0	0	0	0	0	0	0	0	1	private
pan_gene_31613	pan_gene_4693	Northern_Leaf_Blight	Northern_Leaf_Blight	0	0	1	0	0	0	0	0	0	0	0	0	0	0	0	0	0	0	0	0	0	0	0	0	0	0	1	private
pan_gene_31690	pan_gene_3350	Northern_Leaf_Blight	Leaf_width;Northern_Leaf_Blight	0	0	0	1	0	0	0	0	0	0	0	0	0	0	0	0	0	0	0	0	0	0	0	0	0	0	1	private
pan_gene_31934	pan_gene_4693	Northern_Leaf_Blight	Northern_Leaf_Blight	0	0	1	0	0	0	0	0	0	0	0	0	0	0	0	0	0	0	1	0	0	0	1	0	0	0	3	dispensable
pan_gene_31934	pan_gene_5115	Northern_Leaf_Blight	Boxcox-transformed_leaf_angle;Leaf_length;Nodes_above_ear;Northern_Leaf_Blight	0	0	1	0	1	0	1	0	1	0	0	0	0	0	0	0	1	0	0	0	1	0	0	0	1	0	7	dispensable
pan_gene_32128	pan_gene_4669	Northern_Leaf_Blight	Northern_Leaf_Blight	0	0	1	0	1	0	0	1	0	0	0	0	0	0	0	0	0	0	0	1	0	0	0	1	0	0	5	dispensable
pan_gene_32193	pan_gene_5059	Ear_height;Northern_Leaf_Blight	Average_internode_length_(above_ear);Ear_height;Height_above_ear;Northern_Leaf_Blight;Plant_height;Tassel_branch_number	0	0	1	0	0	0	0	0	0	0	0	0	0	0	0	0	0	0	0	0	0	0	0	0	0	0	1	private
pan_gene_3350	pan_gene_4626	Leaf_width;Northern_Leaf_Blight	Northern_Leaf_Blight	0	0	1	1	1	1	1	1	1	0	1	0	1	0	0	0	0	1	0	1	1	1	1	1	1	1	17	near-core
pan_gene_3350	pan_gene_4669	Leaf_width;Northern_Leaf_Blight	Northern_Leaf_Blight	0	0	1	0	0	0	0	0	0	0	0	0	0	0	1	0	0	0	0	0	0	1	0	1	0	0	4	dispensable
pan_gene_3350	pan_gene_5005	Leaf_width;Northern_Leaf_Blight	Average_internode_length_(above_ear);Northern_Leaf_Blight	0	0	1	0	1	1	0	0	1	0	1	0	0	0	0	0	0	0	0	1	0	0	1	0	0	1	8	dispensable
pan_gene_3350	pan_gene_7599	Leaf_width;Northern_Leaf_Blight	Ear_height;Northern_Leaf_Blight;Stalk_strength;Starch	0	0	0	1	0	0	0	0	0	0	0	0	0	0	0	0	0	0	0	0	0	0	1	0	0	0	2	dispensable
pan_gene_4626	pan_gene_96207	Northern_Leaf_Blight	Northern_Leaf_Blight;Plant_height	0	0	1	0	0	0	1	0	0	1	1	1	1	1	1	1	0	1	0	1	1	0	0	0	1	1	14	near-core
pan_gene_4704	pan_gene_4984	Northern_Leaf_Blight	Average_internode_length_(below_ear);Nitrate;Northern_Leaf_Blight	0	0	1	0	0	0	0	0	0	1	0	0	0	0	0	0	0	0	1	0	0	0	0	0	0	1	4	dispensable
pan_gene_4721	pan_gene_65487	Northern_Leaf_Blight	Northern_Leaf_Blight	0	0	1	1	1	1	1	0	0	1	0	1	1	1	1	1	0	0	1	0	0	0	0	1	1	1	15	near-core
pan_gene_4984	pan_gene_59791	Average_internode_length_(below_ear);Nitrate;Northern_Leaf_Blight	100_Kernel_weight;Days_to_silk;Northern_Leaf_Blight;Stalk_strength	0	0	1	0	0	0	0	0	0	0	0	0	0	0	0	0	0	0	0	0	1	0	0	0	0	0	2	dispensable
pan_gene_4988	pan_gene_4994	Northern_Leaf_Blight;Tassel_length	Average_internode_length_(below_ear);Ear_height;Nitrate;Northern_Leaf_Blight;Ratio_of_ear_height_to_total_height	0	0	1	0	0	0	1	0	1	0	0	0	0	0	0	1	0	1	0	0	0	0	0	0	0	0	5	dispensable
pan_gene_4988	pan_gene_5659	Northern_Leaf_Blight;Tassel_length	Northern_Leaf_Blight	0	0	1	0	0	0	0	0	0	0	0	0	0	0	1	0	0	0	0	1	0	0	0	0	0	0	3	dispensable
pan_gene_4994	pan_gene_5659	Average_internode_length_(below_ear);Ear_height;Nitrate;Northern_Leaf_Blight;Ratio_of_ear_height_to_total_height	Northern_Leaf_Blight	0	0	1	0	1	1	1	0	1	1	0	0	1	1	1	1	1	1	0	1	1	1	1	0	1	1	18	near-core
pan_gene_5005	pan_gene_96207	Average_internode_length_(above_ear);Northern_Leaf_Blight	Northern_Leaf_Blight;Plant_height	0	0	1	0	0	0	0	0	0	0	0	0	0	0	0	0	0	0	0	0	1	0	0	0	0	0	2	dispensable
pan_gene_5116	pan_gene_5663	Boxcox-transformed_leaf_angle;Height_above_ear;Leaf_length;Nodes_above_ear;Northern_Leaf_Blight	Northern_Leaf_Blight	0	0	1	0	0	0	0	0	1	0	0	1	0	0	0	0	0	0	0	1	0	0	0	0	0	0	4	dispensable
pan_gene_6274	pan_gene_7599	Leaf_width;Nodes_per_plant;Northern_Leaf_Blight;PCA_of_metabolites:_PC2	Ear_height;Northern_Leaf_Blight;Stalk_strength;Starch	0	0	0	1	0	0	0	0	0	0	0	1	1	0	0	0	0	0	0	0	0	1	1	0	0	0	5	dispensable
pan_gene_65487	pan_gene_71024	Northern_Leaf_Blight	Northern_Leaf_Blight	0	0	1	0	0	0	0	0	0	0	0	0	0	0	0	0	0	0	0	0	0	0	0	0	0	0	1	private
pan_gene_65487	pan_gene_99461	Northern_Leaf_Blight	Fumarate;Northern_Leaf_Blight	0	0	1	0	0	0	0	0	0	0	0	0	0	0	0	0	0	0	0	0	0	0	0	0	0	0	1	private
pan_gene_7263	pan_gene_98947	Northern_Leaf_Blight;Plant_height;Tassel_length	Northern_Leaf_Blight	0	0	0	1	0	0	0	0	0	0	0	0	0	0	0	0	0	0	0	0	0	0	0	0	0	0	1	private
pan_gene_100245	pan_gene_14242	Malate;Northern_Leaf_Blight	Northern_Leaf_Blight	0	0	0	1	1	1	0	1	1	0	1	0	0	1	0	0	1	0	0	0	0	0	0	0	0	0	8	dispensable
pan_gene_100245	pan_gene_15123	Malate;Northern_Leaf_Blight	Northern_Leaf_Blight	0	0	0	0	0	0	0	0	0	0	0	0	0	0	0	0	0	1	0	0	0	0	0	0	0	0	1	private
pan_gene_100245	pan_gene_15492	Malate;Northern_Leaf_Blight	Northern_Leaf_Blight	0	0	0	1	0	0	1	1	1	0	0	0	0	0	0	0	0	1	0	0	0	0	1	0	0	0	6	dispensable
pan_gene_100245	pan_gene_15938	Malate;Northern_Leaf_Blight	Days_to_anthesis;Northern_Leaf_Blight	0	0	0	1	0	0	0	0	1	0	0	0	0	1	0	0	0	0	0	0	0	0	0	0	0	0	3	dispensable
pan_gene_100245	pan_gene_18821	Malate;Northern_Leaf_Blight	Anthesis-silking_interval;Northern_Leaf_Blight	0	0	0	1	0	0	0	0	0	0	0	0	0	0	0	0	0	0	0	0	0	0	0	0	0	0	1	private
pan_gene_100245	pan_gene_21759	Malate;Northern_Leaf_Blight	Northern_Leaf_Blight	0	0	0	1	0	0	0	0	1	0	0	0	0	0	0	0	0	0	0	0	0	0	0	0	0	0	2	dispensable
pan_gene_100245	pan_gene_24110	Malate;Northern_Leaf_Blight	Northern_Leaf_Blight	0	0	0	1	0	0	0	0	1	0	0	0	0	1	0	0	0	1	0	0	0	0	0	0	0	0	4	dispensable
pan_gene_100245	pan_gene_24850	Malate;Northern_Leaf_Blight	Northern_Leaf_Blight	0	0	0	1	0	0	0	0	0	0	0	0	0	0	0	0	0	0	0	0	0	0	0	0	0	0	1	private
pan_gene_100245	pan_gene_31414	Malate;Northern_Leaf_Blight	Northern_Leaf_Blight	0	0	0	1	0	0	0	0	0	0	0	0	0	0	0	0	0	0	0	0	0	0	0	0	0	0	1	private
pan_gene_100245	pan_gene_31690	Malate;Northern_Leaf_Blight	Northern_Leaf_Blight	0	0	0	1	0	0	0	0	0	0	0	0	0	0	0	0	0	0	0	0	0	0	0	0	0	0	1	private
pan_gene_100245	pan_gene_4760	Malate;Northern_Leaf_Blight	Northern_Leaf_Blight	0	0	0	0	1	0	0	0	0	0	0	0	0	0	0	0	0	0	0	0	0	0	0	0	0	0	1	private
pan_gene_100245	pan_gene_6274	Malate;Northern_Leaf_Blight	Leaf_width;Nodes_per_plant;Northern_Leaf_Blight;PCA_of_metabolites:_PC2	0	0	0	1	0	0	0	0	0	0	0	0	0	0	0	0	0	0	0	0	0	0	0	0	0	0	1	private
pan_gene_100245	pan_gene_8665	Malate;Northern_Leaf_Blight	Ear_row_number;Northern_Leaf_Blight	0	0	0	1	0	0	0	0	0	0	0	0	0	0	0	0	0	1	0	0	0	0	0	0	0	0	2	dispensable
pan_gene_100500	pan_gene_18917	Leaf_width;Northern_Leaf_Blight	Nitrate;Northern_Leaf_Blight	0	0	0	1	0	0	0	0	0	0	1	0	0	0	0	0	0	0	0	0	0	0	0	0	0	0	2	dispensable
pan_gene_100500	pan_gene_21407	Leaf_width;Northern_Leaf_Blight	Northern_Leaf_Blight	0	0	0	1	0	0	0	0	0	0	0	0	0	1	0	0	0	0	0	0	0	0	0	0	0	0	2	dispensable
pan_gene_100500	pan_gene_21759	Leaf_width;Northern_Leaf_Blight	Northern_Leaf_Blight	0	0	0	1	0	0	0	0	0	0	0	0	0	0	0	0	0	0	0	0	0	0	0	0	0	0	1	private
pan_gene_100500	pan_gene_23771	Leaf_width;Northern_Leaf_Blight	Northern_Leaf_Blight;Tassel_length	0	0	0	1	0	0	0	0	0	0	0	0	0	0	0	0	0	0	0	0	0	0	0	0	0	0	1	private
pan_gene_100500	pan_gene_27353	Leaf_width;Northern_Leaf_Blight	Northern_Leaf_Blight	0	0	0	1	0	0	0	0	0	0	0	0	0	0	0	0	0	0	0	0	0	0	0	0	0	0	1	private
pan_gene_100500	pan_gene_27388	Leaf_width;Northern_Leaf_Blight	Northern_Leaf_Blight	0	0	0	1	0	0	0	0	0	0	0	0	1	0	0	0	1	0	0	0	0	1	0	0	0	0	4	dispensable
pan_gene_100500	pan_gene_30895	Leaf_width;Northern_Leaf_Blight	Average_internode_length_(above_ear);Height_per_day_(until_flowering);Leaf_width;Nodes_per_plant;Northern_Leaf_Blight;Tassel_branch_number	0	0	0	0	0	0	1	1	0	0	0	0	0	1	0	1	1	0	0	0	1	0	0	0	0	0	6	dispensable
pan_gene_100500	pan_gene_32128	Leaf_width;Northern_Leaf_Blight	Northern_Leaf_Blight	0	0	0	1	0	0	0	1	1	0	1	0	0	1	0	1	0	1	0	0	1	0	1	1	0	0	10	dispensable
pan_gene_100500	pan_gene_3597	Leaf_width;Northern_Leaf_Blight	Northern_Leaf_Blight	0	0	0	1	0	0	0	0	0	0	1	0	1	0	0	0	0	0	0	0	0	0	0	0	0	0	3	dispensable
pan_gene_103046	pan_gene_7600	Nodes_per_plant;Northern_Leaf_Blight	Ear_height;Northern_Leaf_Blight	0	0	0	1	0	0	0	0	0	0	0	0	0	0	0	0	0	0	0	0	0	0	0	0	0	0	1	private
pan_gene_10793	pan_gene_25244	Average_internode_length_(below_ear);Nodes_per_plant;Northern_Leaf_Blight	Northern_Leaf_Blight	0	0	0	1	1	0	0	1	0	0	0	0	0	0	0	0	0	0	0	0	0	0	0	0	0	0	3	dispensable
pan_gene_10793	pan_gene_27008	Average_internode_length_(below_ear);Nodes_per_plant;Northern_Leaf_Blight	Northern_Leaf_Blight	0	0	0	1	1	0	0	0	0	0	0	0	0	0	0	0	0	0	0	0	0	0	0	0	0	0	2	dispensable
pan_gene_10793	pan_gene_29374	Average_internode_length_(below_ear);Nodes_per_plant;Northern_Leaf_Blight	Northern_Leaf_Blight	0	0	0	1	0	0	1	1	0	0	0	0	0	0	0	0	0	0	0	0	0	0	0	0	0	0	3	dispensable
pan_gene_10793	pan_gene_30929	Average_internode_length_(below_ear);Nodes_per_plant;Northern_Leaf_Blight	Northern_Leaf_Blight;Photoperiod_growing-degree_days_to_anthesis	0	0	0	1	1	0	0	1	0	0	0	0	0	0	0	0	0	0	0	0	0	0	0	0	0	0	3	dispensable
pan_gene_10793	pan_gene_4915	Average_internode_length_(below_ear);Nodes_per_plant;Northern_Leaf_Blight	Northern_Leaf_Blight;Ratio_of_ear_height_to_total_height;Tassel_length	0	0	0	1	1	0	0	0	0	0	0	0	0	0	0	1	0	0	0	0	0	0	0	0	0	0	3	dispensable
pan_gene_10807	pan_gene_17467	Ear_height;Ear_row_number;Nodes_above_ear;Northern_Leaf_Blight;Plant_height;Ratio_of_ear_height_to_total_height	Nodes_per_plant;Northern_Leaf_Blight;Plant_height	0	0	0	1	0	0	0	0	0	0	0	0	0	0	0	0	0	0	0	0	0	0	0	0	0	0	1	private
pan_gene_10807	pan_gene_26900	Ear_height;Ear_row_number;Nodes_above_ear;Northern_Leaf_Blight;Plant_height;Ratio_of_ear_height_to_total_height	Northern_Leaf_Blight	0	0	0	1	0	0	0	0	0	0	0	0	0	0	0	0	0	0	0	0	0	0	0	0	0	0	1	private
pan_gene_113	pan_gene_18896	Northern_Leaf_Blight;Starch	Nitrate;Northern_Leaf_Blight	0	0	0	0	0	1	0	0	0	0	0	0	0	0	0	0	0	0	0	0	0	0	0	0	0	0	1	private
pan_gene_113	pan_gene_18917	Northern_Leaf_Blight;Starch	Nitrate;Northern_Leaf_Blight	0	0	0	1	0	1	0	1	1	0	0	0	1	1	0	1	1	0	0	0	0	0	1	0	0	0	9	dispensable
pan_gene_113	pan_gene_21091	Northern_Leaf_Blight;Starch	Northern_Leaf_Blight	0	0	0	0	1	1	0	0	0	1	0	0	0	0	0	0	0	0	0	0	0	0	0	0	0	0	3	dispensable
pan_gene_113	pan_gene_21759	Northern_Leaf_Blight;Starch	Northern_Leaf_Blight	0	0	0	1	1	0	0	1	0	1	0	0	0	1	1	0	0	0	0	0	0	0	0	0	0	0	6	dispensable
pan_gene_113	pan_gene_27476	Northern_Leaf_Blight;Starch	Northern_Leaf_Blight	0	0	0	1	1	1	0	0	0	0	1	0	0	0	0	0	0	0	0	0	0	0	1	0	0	0	5	dispensable
pan_gene_113	pan_gene_30089	Northern_Leaf_Blight;Starch	Northern_Leaf_Blight	0	0	0	0	0	0	0	0	0	0	0	0	0	0	0	1	0	0	0	0	0	0	0	0	0	0	1	private
pan_gene_113	pan_gene_30876	Northern_Leaf_Blight;Starch	Average_internode_length_(whole_plant);Northern_Leaf_Blight	0	0	0	1	1	1	0	0	1	0	0	1	0	0	0	0	0	0	0	0	0	0	0	0	0	0	5	dispensable
pan_gene_113	pan_gene_31361	Northern_Leaf_Blight;Starch	Nodes_to_ear;Northern_Leaf_Blight;Ratio_of_ear_height_to_total_height	0	0	0	1	1	1	0	0	1	0	0	0	0	0	0	0	0	0	0	0	0	0	0	0	0	0	4	dispensable
pan_gene_113	pan_gene_4985	Northern_Leaf_Blight;Starch	Average_internode_length_(below_ear);Ear_height;Northern_Leaf_Blight	0	0	0	1	1	0	0	0	1	1	0	0	0	1	0	0	0	0	0	0	0	0	0	0	0	0	5	dispensable
pan_gene_113	pan_gene_96207	Northern_Leaf_Blight;Starch	Northern_Leaf_Blight;Plant_height	0	0	0	0	0	0	0	0	0	0	1	0	1	0	0	0	0	0	0	0	0	0	0	0	0	0	2	dispensable
pan_gene_12153	pan_gene_24107	Northern_Leaf_Blight	Northern_Leaf_Blight	0	0	0	1	0	0	0	0	0	0	0	0	0	0	0	0	0	0	0	0	0	0	0	0	0	0	1	private
pan_gene_12734	pan_gene_4656	Chlorophyll_B;Northern_Leaf_Blight	Northern_Leaf_Blight	0	0	0	1	0	0	0	0	0	0	0	0	0	0	0	0	0	0	0	0	0	0	0	0	0	0	1	private
pan_gene_12745	pan_gene_15435	Chlorophyll_B;Northern_Leaf_Blight	Northern_Leaf_Blight	0	0	0	1	0	0	0	0	0	0	0	0	0	0	0	0	0	0	0	0	0	0	0	0	0	0	1	private
pan_gene_12745	pan_gene_21745	Chlorophyll_B;Northern_Leaf_Blight	Northern_Leaf_Blight	0	0	0	1	0	0	0	0	0	0	0	0	0	0	0	0	0	0	0	0	0	0	0	0	0	0	1	private
pan_gene_12745	pan_gene_4704	Chlorophyll_B;Northern_Leaf_Blight	Northern_Leaf_Blight	0	0	0	1	0	1	0	0	0	0	0	0	0	0	0	0	0	1	0	0	0	0	0	1	0	0	4	dispensable
pan_gene_12750	pan_gene_15928	Days_to_silk;Northern_Leaf_Blight;Total_amino_acids	Northern_Leaf_Blight	0	0	0	1	0	0	0	0	0	0	0	0	0	0	0	0	0	0	0	0	0	0	0	0	0	0	1	private
pan_gene_14082	pan_gene_21815	Northern_Leaf_Blight;Plant_height	Northern_Leaf_Blight;Southern_leaf_blight	0	0	0	1	0	0	0	0	0	0	0	0	0	0	0	0	0	0	0	0	0	0	0	0	0	0	1	private
pan_gene_14154	pan_gene_27357	Boxcox-transformed_leaf_angle;Nitrate;Nodes_above_ear;Nodes_per_plant;Northern_Leaf_Blight;Tassel_length	Nitrate;Northern_Leaf_Blight	0	0	0	1	0	0	0	0	0	0	0	0	0	0	0	0	0	0	0	0	0	0	0	0	0	0	1	private
pan_gene_14154	pan_gene_59791	Boxcox-transformed_leaf_angle;Nitrate;Nodes_above_ear;Nodes_per_plant;Northern_Leaf_Blight;Tassel_length	100_Kernel_weight;Days_to_silk;Northern_Leaf_Blight;Stalk_strength	0	0	0	1	0	0	0	0	0	0	0	0	0	0	0	0	0	0	0	0	0	0	0	0	0	0	1	private
pan_gene_14154	pan_gene_7599	Boxcox-transformed_leaf_angle;Nitrate;Nodes_above_ear;Nodes_per_plant;Northern_Leaf_Blight;Tassel_length	Ear_height;Northern_Leaf_Blight;Stalk_strength;Starch	0	0	0	1	0	0	0	0	0	0	0	0	0	0	0	0	0	0	0	0	0	0	0	0	0	0	1	private
pan_gene_14155	pan_gene_18835	Average_internode_length_(above_ear);Boxcox-transformed_leaf_angle;Nitrate;Nodes_above_ear;Nodes_per_plant;Northern_Leaf_Blight;Tassel_length	Northern_Leaf_Blight	0	0	0	0	0	0	0	0	0	0	0	0	1	0	0	0	0	0	1	0	0	1	0	0	0	0	3	dispensable
pan_gene_14242	pan_gene_15927	Northern_Leaf_Blight	Northern_Leaf_Blight	0	0	0	1	0	0	0	0	0	0	0	0	0	0	0	0	0	0	0	0	0	0	0	0	0	0	1	private
pan_gene_14242	pan_gene_15938	Northern_Leaf_Blight	Days_to_anthesis;Northern_Leaf_Blight	0	0	0	1	0	0	0	0	1	0	0	0	0	1	0	0	0	0	0	0	0	0	1	0	0	0	4	dispensable
pan_gene_14242	pan_gene_174	Northern_Leaf_Blight	Nitrate;Northern_Leaf_Blight	0	0	0	1	0	0	0	0	1	0	0	0	0	0	0	0	0	0	0	0	0	0	0	0	0	0	2	dispensable
pan_gene_14242	pan_gene_18821	Northern_Leaf_Blight	Anthesis-silking_interval;Northern_Leaf_Blight	0	0	0	1	0	0	0	0	0	0	0	0	0	0	0	0	0	0	0	0	0	0	0	0	0	0	1	private
pan_gene_14242	pan_gene_21091	Northern_Leaf_Blight	Northern_Leaf_Blight	0	0	0	0	0	0	0	0	1	0	0	0	0	0	0	0	0	0	0	0	0	0	0	0	0	0	1	private
pan_gene_14242	pan_gene_21185	Northern_Leaf_Blight	Average_internode_length_(below_ear);Glucose;Northern_Leaf_Blight	0	0	0	0	1	0	0	0	0	1	0	0	1	0	0	0	0	0	0	0	0	0	0	0	0	0	3	dispensable
pan_gene_14242	pan_gene_21419	Northern_Leaf_Blight	Northern_Leaf_Blight	0	0	0	1	0	0	0	1	1	0	0	0	0	0	0	0	0	1	0	0	0	0	0	0	0	0	4	dispensable
pan_gene_14242	pan_gene_21759	Northern_Leaf_Blight	Northern_Leaf_Blight	0	0	0	1	1	0	1	0	1	0	0	0	0	0	0	0	0	0	0	0	0	0	0	0	0	0	4	dispensable
pan_gene_14242	pan_gene_24110	Northern_Leaf_Blight	Northern_Leaf_Blight	0	0	0	1	1	0	0	0	1	0	0	0	0	0	0	0	0	0	0	0	0	0	0	0	0	0	3	dispensable
pan_gene_14242	pan_gene_26082	Northern_Leaf_Blight	Northern_Leaf_Blight	0	0	0	1	0	0	0	0	0	0	0	0	0	0	0	0	0	0	0	0	0	0	0	0	0	0	1	private
pan_gene_14242	pan_gene_26962	Northern_Leaf_Blight	Northern_Leaf_Blight	0	0	0	1	0	0	0	0	1	0	0	0	0	0	0	0	0	0	0	0	0	0	0	0	0	0	2	dispensable
pan_gene_14242	pan_gene_27353	Northern_Leaf_Blight	Northern_Leaf_Blight	0	0	0	1	0	0	0	0	0	0	0	0	0	0	0	0	0	0	0	0	0	0	0	0	0	0	1	private
pan_gene_14242	pan_gene_27476	Northern_Leaf_Blight	Northern_Leaf_Blight	0	0	0	1	0	0	0	0	0	0	0	0	0	0	0	0	0	0	0	0	0	0	0	0	0	0	1	private
pan_gene_14242	pan_gene_28549	Northern_Leaf_Blight	Northern_Leaf_Blight	0	0	0	1	1	0	0	0	0	0	0	0	0	0	0	0	0	0	0	0	0	0	0	0	0	0	2	dispensable
pan_gene_14242	pan_gene_29633	Northern_Leaf_Blight	Northern_Leaf_Blight	0	0	0	1	1	0	0	1	0	0	0	0	0	0	0	0	0	0	0	0	0	0	0	0	0	0	3	dispensable
pan_gene_14242	pan_gene_30876	Northern_Leaf_Blight	Average_internode_length_(whole_plant);Northern_Leaf_Blight	0	0	0	1	0	0	0	0	0	0	0	0	0	0	0	0	0	1	0	0	0	0	0	0	0	0	2	dispensable
pan_gene_14242	pan_gene_31361	Northern_Leaf_Blight	Nodes_to_ear;Northern_Leaf_Blight;Ratio_of_ear_height_to_total_height	0	0	0	1	0	0	0	0	1	0	0	0	0	0	0	0	0	0	0	0	0	0	0	0	0	0	2	dispensable
pan_gene_14242	pan_gene_32128	Northern_Leaf_Blight	Northern_Leaf_Blight	0	0	0	1	1	0	0	1	1	0	0	0	0	0	0	0	0	0	0	0	0	0	0	0	0	0	4	dispensable
pan_gene_14242	pan_gene_4760	Northern_Leaf_Blight	Northern_Leaf_Blight	0	0	0	0	1	0	0	0	0	0	0	0	0	0	0	0	0	0	0	0	0	0	0	0	0	0	1	private
pan_gene_14242	pan_gene_4985	Northern_Leaf_Blight	Average_internode_length_(below_ear);Ear_height;Northern_Leaf_Blight	0	0	0	1	0	0	1	1	1	1	0	0	0	0	0	0	0	1	0	0	0	0	1	0	0	0	7	dispensable
pan_gene_14242	pan_gene_6274	Northern_Leaf_Blight	Leaf_width;Nodes_per_plant;Northern_Leaf_Blight;PCA_of_metabolites:_PC2	0	0	0	1	0	0	0	0	0	0	0	0	1	0	0	0	0	0	0	0	0	0	0	0	0	0	2	dispensable
pan_gene_14242	pan_gene_96207	Northern_Leaf_Blight	Northern_Leaf_Blight;Plant_height	0	0	0	0	0	0	0	0	0	0	0	0	1	0	0	0	0	0	0	0	0	0	0	0	0	1	2	dispensable
pan_gene_14654	pan_gene_19508	Northern_Leaf_Blight	Leaf_width;Northern_Leaf_Blight	0	0	0	1	0	0	0	0	0	0	0	1	0	0	0	0	0	0	0	1	0	1	1	0	0	0	5	dispensable
pan_gene_14654	pan_gene_4187	Northern_Leaf_Blight	Average_internode_length_(above_ear);Days_to_silk;Nodes_per_plant;Northern_Leaf_Blight;Tassel_length	0	0	0	0	0	0	0	0	1	0	0	0	0	0	0	0	0	0	0	0	0	0	0	0	0	0	1	private
pan_gene_14669	pan_gene_20083	Average_internode_length_(below_ear);Height_per_day_(until_flowering);Nodes_above_ear;Northern_Leaf_Blight	Northern_Leaf_Blight	0	0	0	1	0	0	0	1	0	0	0	0	0	0	0	0	0	0	0	0	0	0	0	0	0	0	2	dispensable
pan_gene_14815	pan_gene_18917	Northern_Leaf_Blight	Nitrate;Northern_Leaf_Blight	0	0	0	1	1	0	0	1	0	0	0	0	1	0	0	1	0	0	0	0	0	0	0	0	0	0	5	dispensable
pan_gene_14815	pan_gene_21407	Northern_Leaf_Blight	Northern_Leaf_Blight	0	0	0	1	1	0	0	0	0	0	0	0	0	1	0	0	0	0	0	0	0	0	0	0	0	0	3	dispensable
pan_gene_14815	pan_gene_23771	Northern_Leaf_Blight	Northern_Leaf_Blight;Tassel_length	0	0	0	1	0	0	0	0	0	0	0	0	0	0	0	0	0	0	0	0	0	0	0	0	0	0	1	private
pan_gene_14815	pan_gene_24286	Northern_Leaf_Blight	Northern_Leaf_Blight	0	0	0	1	0	0	0	0	0	0	0	0	0	0	0	0	0	0	0	0	0	0	0	0	0	0	1	private
pan_gene_14815	pan_gene_27353	Northern_Leaf_Blight	Northern_Leaf_Blight	0	0	0	1	1	0	0	0	0	1	0	0	0	1	0	0	0	0	0	0	0	0	0	0	0	0	4	dispensable
pan_gene_14815	pan_gene_27388	Northern_Leaf_Blight	Northern_Leaf_Blight	0	0	0	1	0	0	0	0	0	0	0	0	0	0	0	0	0	0	0	0	0	0	0	0	0	0	1	private
pan_gene_14815	pan_gene_30895	Northern_Leaf_Blight	Average_internode_length_(above_ear);Height_per_day_(until_flowering);Leaf_width;Nodes_per_plant;Northern_Leaf_Blight;Tassel_branch_number	0	0	0	0	0	0	0	0	0	0	0	0	0	1	0	0	0	0	0	0	0	0	0	0	0	0	1	private
pan_gene_14815	pan_gene_32128	Northern_Leaf_Blight	Northern_Leaf_Blight	0	0	0	1	1	0	0	1	1	0	0	0	0	1	0	0	0	0	0	0	0	0	0	0	0	0	5	dispensable
pan_gene_14815	pan_gene_4626	Northern_Leaf_Blight	Northern_Leaf_Blight	0	0	0	1	0	0	0	0	1	0	0	1	0	0	0	1	1	1	0	0	1	0	0	0	0	0	7	dispensable
pan_gene_14815	pan_gene_5060	Northern_Leaf_Blight	Northern_Leaf_Blight	0	0	0	1	0	0	0	1	1	0	0	0	1	1	0	1	0	1	0	1	1	0	0	0	0	0	9	dispensable
pan_gene_14815	pan_gene_65487	Northern_Leaf_Blight	Northern_Leaf_Blight	0	0	0	1	1	0	0	0	0	0	0	0	0	0	0	0	0	0	0	0	0	0	1	0	0	0	3	dispensable
pan_gene_14815	pan_gene_96207	Northern_Leaf_Blight	Northern_Leaf_Blight;Plant_height	0	0	0	0	1	0	0	1	0	0	0	0	0	1	0	1	0	1	0	0	0	0	0	0	0	0	5	dispensable
pan_gene_14816	pan_gene_15935	Northern_Leaf_Blight	Days_to_anthesis;Northern_Leaf_Blight	0	0	0	0	1	0	0	0	0	0	0	0	0	0	0	0	0	0	0	0	0	0	0	0	0	0	1	private
pan_gene_15123	pan_gene_15492	Northern_Leaf_Blight	Northern_Leaf_Blight	0	0	0	0	1	0	0	0	0	0	1	0	0	0	0	0	0	0	0	0	1	0	1	0	0	0	4	dispensable
pan_gene_15123	pan_gene_15938	Northern_Leaf_Blight	Days_to_anthesis;Northern_Leaf_Blight	0	0	0	0	1	0	0	0	0	0	0	0	0	0	0	0	0	0	0	0	0	0	0	0	0	0	1	private
pan_gene_15123	pan_gene_24110	Northern_Leaf_Blight	Northern_Leaf_Blight	0	0	0	0	1	0	0	0	0	0	0	0	0	0	0	0	0	0	0	0	0	0	0	0	0	0	1	private
pan_gene_15123	pan_gene_24272	Northern_Leaf_Blight	Northern_Leaf_Blight	0	0	0	0	1	0	0	0	0	1	0	0	0	0	0	0	0	0	0	0	0	0	0	0	1	0	3	dispensable
pan_gene_15123	pan_gene_27010	Northern_Leaf_Blight	Northern_Leaf_Blight	0	0	0	0	0	0	0	0	0	0	1	0	0	0	0	1	0	0	0	0	0	0	1	0	0	0	3	dispensable
pan_gene_15123	pan_gene_31404	Northern_Leaf_Blight	Northern_Leaf_Blight	0	0	0	0	1	0	0	0	0	1	0	0	0	0	0	0	0	1	0	0	0	0	0	0	1	0	4	dispensable
pan_gene_15123	pan_gene_31759	Northern_Leaf_Blight	100_Kernel_weight;Leaf_width;Northern_Leaf_Blight	0	0	0	0	0	0	0	0	0	0	0	0	0	0	0	1	0	0	0	0	0	0	0	0	0	0	1	private
pan_gene_15123	pan_gene_3350	Northern_Leaf_Blight	Leaf_width;Northern_Leaf_Blight	0	0	0	0	0	0	0	0	0	1	0	0	0	0	0	1	0	0	0	0	0	0	0	0	0	0	2	dispensable
pan_gene_15123	pan_gene_42695	Northern_Leaf_Blight	Northern_Leaf_Blight	0	0	0	0	0	0	0	0	0	0	0	0	0	0	0	0	0	0	0	0	0	0	1	0	0	0	1	private
pan_gene_15123	pan_gene_4625	Northern_Leaf_Blight	Northern_Leaf_Blight	0	0	0	0	1	0	0	0	0	0	1	0	0	0	0	0	0	0	0	0	0	0	0	0	0	0	2	dispensable
pan_gene_15251	pan_gene_27351	Northern_Leaf_Blight	Northern_Leaf_Blight	0	0	0	0	0	0	0	0	0	0	0	0	0	1	0	0	0	1	0	0	0	0	0	0	0	0	2	dispensable
pan_gene_15290	pan_gene_21472	Northern_Leaf_Blight	Northern_Leaf_Blight	0	0	0	1	0	1	0	0	1	0	0	0	0	0	0	0	0	0	0	0	0	0	0	0	0	0	3	dispensable
pan_gene_15290	pan_gene_24286	Northern_Leaf_Blight	Northern_Leaf_Blight	0	0	0	1	0	0	0	0	0	0	0	0	0	0	0	0	0	0	0	0	1	0	0	0	0	0	2	dispensable
pan_gene_15290	pan_gene_27008	Northern_Leaf_Blight	Northern_Leaf_Blight	0	0	0	1	1	0	0	1	0	0	0	1	0	1	0	1	0	0	0	0	0	0	0	0	0	0	6	dispensable
pan_gene_15290	pan_gene_3597	Northern_Leaf_Blight	Northern_Leaf_Blight	0	0	0	1	1	0	0	1	0	0	0	0	0	1	0	1	0	0	0	0	0	0	0	0	0	0	5	dispensable
pan_gene_15290	pan_gene_4669	Northern_Leaf_Blight	Northern_Leaf_Blight	0	0	0	0	1	0	0	1	0	0	0	0	0	0	0	1	0	0	0	0	0	0	0	0	0	0	3	dispensable
pan_gene_15290	pan_gene_4915	Northern_Leaf_Blight	Northern_Leaf_Blight;Ratio_of_ear_height_to_total_height;Tassel_length	0	0	0	1	0	0	0	0	0	0	0	0	0	0	0	0	0	0	0	0	0	0	0	0	0	0	1	private
pan_gene_15290	pan_gene_5060	Northern_Leaf_Blight	Northern_Leaf_Blight	0	0	0	1	0	0	0	1	0	0	0	0	0	0	0	0	0	0	0	0	0	0	0	0	0	0	2	dispensable
pan_gene_15290	pan_gene_85268	Northern_Leaf_Blight	Northern_Leaf_Blight	0	0	0	1	0	0	0	0	0	0	0	0	0	0	0	0	0	0	0	0	0	0	0	0	0	0	1	private
pan_gene_15435	pan_gene_21492	Northern_Leaf_Blight	Northern_Leaf_Blight	0	0	0	0	0	0	0	1	0	0	0	0	0	0	0	0	0	0	0	0	0	0	0	0	0	0	1	private
pan_gene_15435	pan_gene_2198	Northern_Leaf_Blight	Northern_Leaf_Blight	0	0	0	1	0	0	0	0	0	0	0	1	0	0	0	0	0	0	0	0	0	0	1	0	0	0	3	dispensable
pan_gene_15435	pan_gene_24078	Northern_Leaf_Blight	Northern_Leaf_Blight;Total_amino_acids	0	0	0	1	1	0	0	0	1	0	0	0	0	0	0	0	0	0	0	0	0	0	0	1	0	0	4	dispensable
pan_gene_15435	pan_gene_24289	Northern_Leaf_Blight	Northern_Leaf_Blight	0	0	0	0	0	0	0	0	0	1	0	0	0	0	0	0	0	0	0	0	0	0	0	0	0	0	1	private
pan_gene_15435	pan_gene_24300	Northern_Leaf_Blight	Northern_Leaf_Blight	0	0	0	1	0	0	0	0	0	0	0	0	0	0	0	0	0	0	0	0	0	0	0	0	0	0	1	private
pan_gene_15435	pan_gene_27010	Northern_Leaf_Blight	Northern_Leaf_Blight	0	0	0	1	0	0	1	0	1	0	0	0	0	0	1	0	0	0	1	0	0	1	0	0	0	1	7	dispensable
pan_gene_15435	pan_gene_27357	Northern_Leaf_Blight	Nitrate;Northern_Leaf_Blight	0	0	0	1	0	0	0	0	0	0	0	0	0	0	0	0	0	0	0	0	0	0	0	0	0	0	1	private
pan_gene_15461	pan_gene_15983	Northern_Leaf_Blight	Nodes_to_ear;Northern_Leaf_Blight	0	0	0	1	0	0	0	0	0	0	0	0	0	0	0	0	0	0	0	0	0	0	0	0	0	0	1	private
pan_gene_15461	pan_gene_21039	Northern_Leaf_Blight	Northern_Leaf_Blight	0	0	0	1	0	0	0	0	0	0	0	0	0	1	0	0	0	0	0	0	0	0	0	0	0	1	3	dispensable
pan_gene_15492	pan_gene_15938	Northern_Leaf_Blight	Days_to_anthesis;Northern_Leaf_Blight	0	0	0	1	1	0	0	0	1	0	0	0	0	0	0	0	0	1	0	0	1	0	0	0	0	0	5	dispensable
pan_gene_15492	pan_gene_16464	Northern_Leaf_Blight	Northern_Leaf_Blight	0	0	0	0	1	0	0	0	0	0	0	1	0	0	0	1	0	0	1	0	0	0	0	0	0	0	4	dispensable
pan_gene_15492	pan_gene_18821	Northern_Leaf_Blight	Anthesis-silking_interval;Northern_Leaf_Blight	0	0	0	1	0	1	0	0	0	0	0	0	0	0	0	1	0	0	1	0	0	0	1	0	0	0	5	dispensable
pan_gene_15492	pan_gene_18896	Northern_Leaf_Blight	Nitrate;Northern_Leaf_Blight	0	0	0	0	0	1	0	0	0	0	0	0	0	0	0	0	0	0	0	0	0	0	0	0	0	0	1	private
pan_gene_15492	pan_gene_21407	Northern_Leaf_Blight	Northern_Leaf_Blight	0	0	0	1	0	1	0	0	0	0	0	0	0	1	0	0	0	0	0	0	0	0	0	0	0	0	3	dispensable
pan_gene_15492	pan_gene_21419	Northern_Leaf_Blight	Northern_Leaf_Blight	0	0	0	1	1	1	0	0	1	0	0	0	0	0	0	0	0	0	0	0	1	1	1	0	0	0	7	dispensable
pan_gene_15492	pan_gene_21759	Northern_Leaf_Blight	Northern_Leaf_Blight	0	0	0	1	1	1	0	0	0	0	0	0	0	1	0	0	0	0	0	0	0	1	0	0	0	0	5	dispensable
pan_gene_15492	pan_gene_23929	Northern_Leaf_Blight	Average_internode_length_(whole_plant);Northern_Leaf_Blight	0	0	0	1	1	1	1	0	1	1	1	0	1	1	0	1	0	1	0	1	1	0	0	0	0	0	13	near-core
pan_gene_15492	pan_gene_26082	Northern_Leaf_Blight	Northern_Leaf_Blight	0	0	0	1	1	0	0	0	0	1	0	0	0	0	0	0	0	0	1	0	1	0	0	0	1	0	6	dispensable
pan_gene_15492	pan_gene_27476	Northern_Leaf_Blight	Northern_Leaf_Blight	0	0	0	1	1	1	0	0	1	0	0	0	1	1	0	0	0	0	0	0	0	0	0	0	0	0	6	dispensable
pan_gene_15492	pan_gene_28549	Northern_Leaf_Blight	Northern_Leaf_Blight	0	0	0	1	0	0	0	0	0	0	0	0	0	1	0	0	0	0	0	0	0	0	0	0	0	0	2	dispensable
pan_gene_15492	pan_gene_29633	Northern_Leaf_Blight	Northern_Leaf_Blight	0	0	0	1	1	0	0	0	1	0	1	0	0	0	0	0	0	0	0	0	0	1	0	0	1	0	6	dispensable
pan_gene_15492	pan_gene_30876	Northern_Leaf_Blight	Average_internode_length_(whole_plant);Northern_Leaf_Blight	0	0	0	1	1	0	0	0	1	0	0	0	0	0	0	1	0	0	0	0	0	1	0	0	0	0	5	dispensable
pan_gene_15492	pan_gene_31414	Northern_Leaf_Blight	Northern_Leaf_Blight	0	0	0	1	1	0	0	0	0	0	0	0	0	0	0	0	0	0	0	0	0	0	0	0	0	0	2	dispensable
pan_gene_15492	pan_gene_4721	Northern_Leaf_Blight	Northern_Leaf_Blight	0	0	0	1	1	0	0	1	1	0	0	0	0	0	0	0	0	0	0	0	0	0	0	0	0	0	4	dispensable
pan_gene_15492	pan_gene_4760	Northern_Leaf_Blight	Northern_Leaf_Blight	0	0	0	0	1	0	0	0	0	0	0	0	0	0	0	0	0	0	0	0	0	0	0	0	0	0	1	private
pan_gene_15492	pan_gene_4985	Northern_Leaf_Blight	Average_internode_length_(below_ear);Ear_height;Northern_Leaf_Blight	0	0	0	1	1	1	0	1	1	1	0	0	0	1	0	0	0	0	0	0	0	0	0	0	0	0	7	dispensable
pan_gene_15927	pan_gene_15938	Northern_Leaf_Blight	Days_to_anthesis;Northern_Leaf_Blight	0	0	0	1	1	0	0	0	1	0	0	0	0	0	0	0	0	0	0	0	0	0	0	0	0	1	4	dispensable
pan_gene_15927	pan_gene_16464	Northern_Leaf_Blight	Northern_Leaf_Blight	0	0	0	0	1	0	0	0	0	0	0	0	0	0	0	0	0	0	0	0	0	0	0	0	0	0	1	private
pan_gene_15927	pan_gene_21759	Northern_Leaf_Blight	Northern_Leaf_Blight	0	0	0	1	1	1	0	0	0	0	0	0	0	0	0	0	0	0	0	0	0	0	0	0	0	0	3	dispensable
pan_gene_15927	pan_gene_30876	Northern_Leaf_Blight	Average_internode_length_(whole_plant);Northern_Leaf_Blight	0	0	0	1	1	0	0	0	0	0	0	0	0	0	0	0	0	0	0	0	0	0	0	0	0	0	2	dispensable
pan_gene_15927	pan_gene_4985	Northern_Leaf_Blight	Average_internode_length_(below_ear);Ear_height;Northern_Leaf_Blight	0	0	0	1	0	1	0	1	1	0	0	0	0	0	0	0	0	0	0	0	0	0	0	0	0	0	4	dispensable
pan_gene_15927	pan_gene_96207	Northern_Leaf_Blight	Northern_Leaf_Blight;Plant_height	0	0	0	0	0	0	0	1	0	0	0	0	0	0	1	0	0	1	0	0	1	0	0	1	0	0	5	dispensable
pan_gene_15928	pan_gene_32330	Northern_Leaf_Blight	Chlorophyll_B;Northern_Leaf_Blight	0	0	0	1	0	0	0	0	0	0	0	0	0	0	0	0	0	0	0	0	0	0	0	0	0	0	1	private
pan_gene_15938	pan_gene_16487	Days_to_anthesis;Northern_Leaf_Blight	Northern_Leaf_Blight	0	0	0	1	0	0	0	0	1	0	0	0	0	0	0	0	0	0	0	0	0	0	0	0	0	0	2	dispensable
pan_gene_15938	pan_gene_174	Days_to_anthesis;Northern_Leaf_Blight	Nitrate;Northern_Leaf_Blight	0	0	0	1	0	0	0	0	0	0	0	0	0	0	0	0	0	0	0	0	0	0	0	0	0	0	1	private
pan_gene_15938	pan_gene_18821	Days_to_anthesis;Northern_Leaf_Blight	Anthesis-silking_interval;Northern_Leaf_Blight	0	0	0	1	0	0	0	1	0	0	0	0	0	0	0	0	0	1	0	0	0	0	0	0	0	0	3	dispensable
pan_gene_15938	pan_gene_21759	Days_to_anthesis;Northern_Leaf_Blight	Northern_Leaf_Blight	0	0	0	1	0	0	0	0	0	0	0	0	0	0	0	0	0	0	0	0	0	0	0	0	0	0	1	private
pan_gene_15938	pan_gene_23929	Days_to_anthesis;Northern_Leaf_Blight	Average_internode_length_(whole_plant);Northern_Leaf_Blight	0	0	0	1	1	1	1	0	1	0	0	0	0	1	0	0	0	1	0	1	1	0	0	0	0	0	9	dispensable
pan_gene_15938	pan_gene_24110	Days_to_anthesis;Northern_Leaf_Blight	Northern_Leaf_Blight	0	0	0	1	1	0	0	0	0	0	0	0	0	1	0	0	0	0	0	0	0	0	0	0	0	0	3	dispensable
pan_gene_15938	pan_gene_26082	Days_to_anthesis;Northern_Leaf_Blight	Northern_Leaf_Blight	0	0	0	1	1	0	0	0	0	0	0	0	0	0	0	0	0	0	0	0	0	0	0	0	0	1	3	dispensable
pan_gene_15938	pan_gene_26962	Days_to_anthesis;Northern_Leaf_Blight	Northern_Leaf_Blight	0	0	0	1	0	0	0	0	1	0	0	0	0	0	0	0	0	0	0	0	1	0	0	0	0	0	3	dispensable
pan_gene_15938	pan_gene_27010	Days_to_anthesis;Northern_Leaf_Blight	Northern_Leaf_Blight	0	0	0	1	0	0	0	0	1	0	0	0	0	1	0	0	0	1	0	0	0	0	0	0	0	0	4	dispensable
pan_gene_15938	pan_gene_27476	Days_to_anthesis;Northern_Leaf_Blight	Northern_Leaf_Blight	0	0	0	1	1	0	0	0	1	0	0	0	0	0	0	0	0	0	0	0	0	0	0	0	0	0	3	dispensable
pan_gene_15938	pan_gene_30876	Days_to_anthesis;Northern_Leaf_Blight	Average_internode_length_(whole_plant);Northern_Leaf_Blight	0	0	0	1	0	0	0	0	1	0	0	0	0	0	0	0	0	0	0	0	1	0	0	0	0	0	3	dispensable
pan_gene_15938	pan_gene_31361	Days_to_anthesis;Northern_Leaf_Blight	Nodes_to_ear;Northern_Leaf_Blight;Ratio_of_ear_height_to_total_height	0	0	0	1	0	0	0	0	1	0	0	0	0	0	0	0	0	0	0	0	0	0	0	0	0	1	3	dispensable
pan_gene_15938	pan_gene_31414	Days_to_anthesis;Northern_Leaf_Blight	Northern_Leaf_Blight	0	0	0	1	1	0	0	0	1	1	0	0	1	1	0	0	0	0	0	0	0	0	0	0	0	0	6	dispensable
pan_gene_15938	pan_gene_32128	Days_to_anthesis;Northern_Leaf_Blight	Northern_Leaf_Blight	0	0	0	1	0	0	0	0	0	0	0	0	0	0	0	0	0	0	0	0	0	0	0	0	0	0	1	private
pan_gene_15938	pan_gene_3350	Days_to_anthesis;Northern_Leaf_Blight	Leaf_width;Northern_Leaf_Blight	0	0	0	1	0	0	0	0	0	0	0	0	0	0	0	0	0	0	0	0	0	0	0	0	0	0	1	private
pan_gene_15938	pan_gene_4760	Days_to_anthesis;Northern_Leaf_Blight	Northern_Leaf_Blight	0	0	0	0	1	0	0	0	0	0	0	0	0	0	0	0	0	0	0	0	0	0	0	0	0	0	1	private
pan_gene_15938	pan_gene_5005	Days_to_anthesis;Northern_Leaf_Blight	Average_internode_length_(above_ear);Northern_Leaf_Blight	0	0	0	1	0	0	0	0	1	0	0	0	0	0	0	0	0	1	0	0	1	0	0	0	0	0	4	dispensable
pan_gene_15938	pan_gene_6274	Days_to_anthesis;Northern_Leaf_Blight	Leaf_width;Nodes_per_plant;Northern_Leaf_Blight;PCA_of_metabolites:_PC2	0	0	0	1	0	0	0	0	0	0	0	0	0	0	0	0	0	0	0	0	0	0	0	0	0	0	1	private
pan_gene_15938	pan_gene_8665	Days_to_anthesis;Northern_Leaf_Blight	Ear_row_number;Northern_Leaf_Blight	0	0	0	1	0	0	0	1	0	0	0	0	0	0	0	0	0	0	0	0	0	0	0	0	0	0	2	dispensable
pan_gene_15983	pan_gene_22203	Nodes_to_ear;Northern_Leaf_Blight	Malate;Northern_Leaf_Blight;Protein;Tassel_branch_number	0	0	0	1	0	0	0	0	0	0	0	0	0	0	0	0	0	0	0	0	0	0	0	0	0	0	1	private
pan_gene_15984	pan_gene_27472	Nodes_to_ear;Northern_Leaf_Blight;Starch	Northern_Leaf_Blight	0	0	0	1	0	0	0	0	0	0	0	0	0	0	0	0	0	0	0	0	0	0	0	0	0	0	1	private
pan_gene_16464	pan_gene_26082	Northern_Leaf_Blight	Northern_Leaf_Blight	0	0	0	0	1	0	0	0	0	0	0	0	0	0	0	0	0	0	0	0	0	0	0	0	0	0	1	private
pan_gene_16464	pan_gene_4626	Northern_Leaf_Blight	Northern_Leaf_Blight	0	0	0	0	1	0	0	0	0	0	0	0	0	0	0	0	0	0	0	0	0	0	0	0	0	0	1	private
pan_gene_16464	pan_gene_5005	Northern_Leaf_Blight	Average_internode_length_(above_ear);Northern_Leaf_Blight	0	0	0	0	1	0	0	0	0	0	0	0	0	0	0	0	0	0	1	0	0	0	0	0	0	0	2	dispensable
pan_gene_16486	pan_gene_33743	Northern_Leaf_Blight	Ear_row_number;Northern_Leaf_Blight	0	0	0	1	0	0	0	0	0	0	0	0	0	0	0	0	0	0	0	0	0	0	0	0	0	0	1	private
pan_gene_16487	pan_gene_174	Northern_Leaf_Blight	Nitrate;Northern_Leaf_Blight	0	0	0	1	0	0	0	0	1	0	0	0	0	0	0	0	0	0	0	0	0	0	0	0	0	0	2	dispensable
pan_gene_16487	pan_gene_21745	Northern_Leaf_Blight	Northern_Leaf_Blight	0	0	0	1	0	0	0	0	1	1	1	1	0	1	0	0	0	0	0	0	0	0	0	0	0	1	7	dispensable
pan_gene_16487	pan_gene_2198	Northern_Leaf_Blight	Northern_Leaf_Blight	0	0	0	1	0	0	0	0	0	0	0	0	0	0	0	0	0	0	0	0	0	0	0	0	0	0	1	private
pan_gene_16487	pan_gene_22513	Northern_Leaf_Blight	Days_to_anthesis;Northern_Leaf_Blight	0	0	0	1	0	0	0	0	1	0	0	0	0	0	0	0	0	0	0	0	0	0	0	0	0	0	2	dispensable
pan_gene_16487	pan_gene_24110	Northern_Leaf_Blight	Northern_Leaf_Blight	0	0	0	1	0	0	0	0	1	1	0	1	0	0	0	0	0	0	0	0	0	0	0	0	0	0	4	dispensable
pan_gene_16487	pan_gene_24300	Northern_Leaf_Blight	Northern_Leaf_Blight	0	0	0	1	0	0	0	0	0	0	0	0	0	0	0	0	0	0	0	0	0	0	0	0	0	0	1	private
pan_gene_16487	pan_gene_27357	Northern_Leaf_Blight	Nitrate;Northern_Leaf_Blight	0	0	0	1	0	0	0	0	0	0	0	0	0	0	0	0	0	0	0	0	0	0	0	0	0	0	1	private
pan_gene_16487	pan_gene_31361	Northern_Leaf_Blight	Nodes_to_ear;Northern_Leaf_Blight;Ratio_of_ear_height_to_total_height	0	0	0	1	0	1	0	0	0	1	0	0	0	0	0	0	0	0	0	0	0	0	0	0	0	0	3	dispensable
pan_gene_16487	pan_gene_31414	Northern_Leaf_Blight	Northern_Leaf_Blight	0	0	0	1	0	0	0	0	0	0	0	0	0	0	0	0	0	0	0	0	0	0	0	0	0	0	1	private
pan_gene_16487	pan_gene_32165	Northern_Leaf_Blight	Northern_Leaf_Blight;Tassel_branch_number	0	0	0	1	0	0	0	0	0	0	0	0	0	0	0	0	0	0	0	0	0	0	0	0	0	0	1	private
pan_gene_16487	pan_gene_42695	Northern_Leaf_Blight	Northern_Leaf_Blight	0	0	0	1	0	0	0	0	0	0	0	0	0	0	0	0	0	0	0	0	0	0	1	0	0	1	3	dispensable
pan_gene_16487	pan_gene_4625	Northern_Leaf_Blight	Northern_Leaf_Blight	0	0	0	1	0	0	0	0	1	1	0	0	0	1	0	0	0	0	0	0	0	0	0	0	0	0	4	dispensable
pan_gene_16487	pan_gene_59791	Northern_Leaf_Blight	100_Kernel_weight;Days_to_silk;Northern_Leaf_Blight;Stalk_strength	0	0	0	1	0	0	0	0	0	0	0	0	0	0	0	0	0	0	0	0	0	0	1	0	0	0	2	dispensable
pan_gene_16487	pan_gene_7599	Northern_Leaf_Blight	Ear_height;Northern_Leaf_Blight;Stalk_strength;Starch	0	0	0	1	0	0	0	0	0	0	0	0	0	0	0	0	0	0	0	0	0	0	0	0	0	0	1	private
pan_gene_1654	pan_gene_21472	Northern_Leaf_Blight;Ratio_of_ear_height_to_total_height	Northern_Leaf_Blight	0	0	0	0	0	0	0	0	0	0	0	0	0	0	0	0	1	0	0	0	0	0	0	1	0	0	2	dispensable
pan_gene_1654	pan_gene_30895	Northern_Leaf_Blight;Ratio_of_ear_height_to_total_height	Average_internode_length_(above_ear);Height_per_day_(until_flowering);Leaf_width;Nodes_per_plant;Northern_Leaf_Blight;Tassel_branch_number	0	0	0	0	0	0	0	0	0	0	0	0	0	0	0	0	0	0	0	0	0	0	0	1	0	0	1	private
pan_gene_1654	pan_gene_4669	Northern_Leaf_Blight;Ratio_of_ear_height_to_total_height	Northern_Leaf_Blight	0	0	0	0	0	0	0	0	0	0	0	0	0	0	0	0	0	0	0	0	0	0	0	1	0	0	1	private
pan_gene_1654	pan_gene_65487	Northern_Leaf_Blight;Ratio_of_ear_height_to_total_height	Northern_Leaf_Blight	0	0	0	0	1	0	0	0	0	0	0	0	0	0	0	0	0	0	0	0	0	0	0	0	0	0	1	private
pan_gene_16550	pan_gene_23822	Glucose;Northern_Leaf_Blight;Southern_leaf_blight	Anthesis-silking_interval;Ear_height;Northern_Leaf_Blight	0	0	0	1	0	0	0	0	0	0	0	0	0	0	0	0	0	0	0	0	0	0	0	0	0	0	1	private
pan_gene_174	pan_gene_18821	Nitrate;Northern_Leaf_Blight	Anthesis-silking_interval;Northern_Leaf_Blight	0	0	0	1	0	1	0	0	0	0	0	0	0	0	0	0	0	1	1	0	0	0	0	0	0	0	4	dispensable
pan_gene_174	pan_gene_24110	Nitrate;Northern_Leaf_Blight	Northern_Leaf_Blight	0	0	0	1	1	1	0	1	1	0	0	1	0	0	0	1	0	1	0	0	0	0	0	0	1	0	9	dispensable
pan_gene_174	pan_gene_24272	Nitrate;Northern_Leaf_Blight	Northern_Leaf_Blight	0	0	0	1	0	1	1	0	1	0	0	0	0	0	0	1	0	1	0	0	0	1	1	0	1	0	9	dispensable
pan_gene_174	pan_gene_31361	Nitrate;Northern_Leaf_Blight	Nodes_to_ear;Northern_Leaf_Blight;Ratio_of_ear_height_to_total_height	0	0	0	1	1	0	1	0	0	1	0	0	0	0	0	0	0	0	0	0	0	0	0	0	0	1	5	dispensable
pan_gene_174	pan_gene_31404	Nitrate;Northern_Leaf_Blight	Northern_Leaf_Blight	0	0	0	1	1	1	1	0	1	1	1	0	0	0	0	0	1	1	0	0	0	1	1	1	1	1	14	near-core
pan_gene_174	pan_gene_31414	Nitrate;Northern_Leaf_Blight	Northern_Leaf_Blight	0	0	0	1	0	0	0	0	0	0	0	0	0	0	0	0	0	0	0	0	0	0	0	0	0	0	1	private
pan_gene_174	pan_gene_31759	Nitrate;Northern_Leaf_Blight	100_Kernel_weight;Leaf_width;Northern_Leaf_Blight	0	0	0	0	0	0	0	0	0	0	0	0	0	0	0	1	0	0	0	0	0	0	0	0	0	0	1	private
pan_gene_174	pan_gene_4625	Nitrate;Northern_Leaf_Blight	Northern_Leaf_Blight	0	0	0	1	0	1	0	0	0	0	1	0	0	0	0	1	0	1	1	0	0	1	0	0	0	0	7	dispensable
pan_gene_174	pan_gene_7599	Nitrate;Northern_Leaf_Blight	Ear_height;Northern_Leaf_Blight;Stalk_strength;Starch	0	0	0	1	0	0	0	0	0	0	0	0	0	0	0	0	0	0	0	0	0	0	0	0	0	0	1	private
pan_gene_174	pan_gene_8665	Nitrate;Northern_Leaf_Blight	Ear_row_number;Northern_Leaf_Blight	0	0	0	1	1	0	0	0	0	0	0	0	0	0	0	0	0	1	0	0	0	0	0	0	0	0	3	dispensable
pan_gene_17536	pan_gene_4988	Northern_Leaf_Blight	Northern_Leaf_Blight;Tassel_length	0	0	0	1	0	0	0	0	1	0	0	0	0	0	0	0	0	0	0	0	0	0	0	0	0	0	2	dispensable
pan_gene_17620	pan_gene_27388	Northern_Leaf_Blight	Northern_Leaf_Blight	0	0	0	1	0	0	0	0	0	0	0	0	0	0	0	0	0	0	0	0	0	0	0	0	0	0	1	private
pan_gene_1780	pan_gene_4988	Northern_Leaf_Blight;Southern_leaf_blight	Northern_Leaf_Blight;Tassel_length	0	0	0	1	0	0	0	0	0	0	0	0	0	0	0	0	0	0	0	0	0	0	0	0	0	0	1	private
pan_gene_18785	pan_gene_7599	Anthesis-silking_interval;Northern_Leaf_Blight	Ear_height;Northern_Leaf_Blight;Stalk_strength;Starch	0	0	0	0	0	0	0	0	0	0	0	0	0	0	0	0	0	0	0	0	0	0	0	1	0	0	1	private
pan_gene_18821	pan_gene_21419	Anthesis-silking_interval;Northern_Leaf_Blight	Northern_Leaf_Blight	0	0	0	1	0	0	0	0	0	0	0	0	0	0	0	0	0	0	0	0	0	1	0	0	0	0	2	dispensable
pan_gene_18821	pan_gene_22513	Anthesis-silking_interval;Northern_Leaf_Blight	Days_to_anthesis;Northern_Leaf_Blight	0	0	0	1	0	0	0	0	0	0	0	0	0	0	0	0	0	0	0	0	0	0	0	0	0	0	1	private
pan_gene_18821	pan_gene_23929	Anthesis-silking_interval;Northern_Leaf_Blight	Average_internode_length_(whole_plant);Northern_Leaf_Blight	0	0	0	1	0	0	0	0	0	0	0	0	0	0	0	0	0	0	0	0	0	0	0	0	0	0	1	private
pan_gene_18821	pan_gene_24272	Anthesis-silking_interval;Northern_Leaf_Blight	Northern_Leaf_Blight	0	0	0	1	0	1	0	0	0	0	0	0	0	1	0	1	0	1	0	0	0	0	0	0	0	0	5	dispensable
pan_gene_18821	pan_gene_30876	Anthesis-silking_interval;Northern_Leaf_Blight	Average_internode_length_(whole_plant);Northern_Leaf_Blight	0	0	0	1	0	0	0	0	0	0	0	0	0	0	0	0	0	0	0	0	0	0	0	0	0	0	1	private
pan_gene_18821	pan_gene_31361	Anthesis-silking_interval;Northern_Leaf_Blight	Nodes_to_ear;Northern_Leaf_Blight;Ratio_of_ear_height_to_total_height	0	0	0	1	0	0	0	0	0	0	0	0	1	0	0	1	0	0	0	0	0	1	1	0	0	0	5	dispensable
pan_gene_18821	pan_gene_31404	Anthesis-silking_interval;Northern_Leaf_Blight	Northern_Leaf_Blight	0	0	0	1	0	1	0	0	0	0	0	0	0	1	0	0	0	0	0	0	0	0	1	0	0	0	4	dispensable
pan_gene_18821	pan_gene_31414	Anthesis-silking_interval;Northern_Leaf_Blight	Northern_Leaf_Blight	0	0	0	1	0	0	0	0	0	0	0	0	0	0	0	0	0	0	0	0	0	0	0	0	0	0	1	private
pan_gene_18821	pan_gene_32165	Anthesis-silking_interval;Northern_Leaf_Blight	Northern_Leaf_Blight;Tassel_branch_number	0	0	0	1	0	0	0	0	0	0	0	0	0	0	0	0	0	0	0	0	0	0	0	0	0	0	1	private
pan_gene_18821	pan_gene_3350	Anthesis-silking_interval;Northern_Leaf_Blight	Leaf_width;Northern_Leaf_Blight	0	0	0	1	0	0	0	0	0	0	0	0	0	1	1	0	0	0	0	0	0	0	0	0	0	0	3	dispensable
pan_gene_18821	pan_gene_4625	Anthesis-silking_interval;Northern_Leaf_Blight	Northern_Leaf_Blight	0	0	0	1	0	0	0	0	0	0	0	0	0	1	0	0	0	1	0	0	0	0	0	0	0	0	3	dispensable
pan_gene_18821	pan_gene_6274	Anthesis-silking_interval;Northern_Leaf_Blight	Leaf_width;Nodes_per_plant;Northern_Leaf_Blight;PCA_of_metabolites:_PC2	0	0	0	1	0	0	0	0	0	0	0	0	0	0	0	0	0	0	0	0	0	0	1	0	0	0	2	dispensable
pan_gene_18821	pan_gene_8665	Anthesis-silking_interval;Northern_Leaf_Blight	Ear_row_number;Northern_Leaf_Blight	0	0	0	1	0	0	0	0	0	0	0	0	0	0	0	0	0	0	0	0	0	0	0	0	0	0	1	private
pan_gene_18829	pan_gene_24723	Northern_Leaf_Blight;Ratio_of_ear_height_to_total_height	Northern_Leaf_Blight;Tassel_branch_number	0	0	0	1	0	0	0	0	0	0	0	0	0	0	0	0	0	0	0	0	0	0	0	0	0	0	1	private
pan_gene_18894	pan_gene_3462	Average_internode_length_(above_ear);Average_internode_length_(whole_plant);Chlorophyll_A;Northern_Leaf_Blight	Days_to_anthesis;Leaf_width;Northern_Leaf_Blight;Photoperiod_Growing-degree_days_to_silk	0	0	0	1	0	0	0	0	0	0	0	0	0	0	0	0	0	0	0	0	0	0	0	0	0	0	1	private
pan_gene_18896	pan_gene_23929	Nitrate;Northern_Leaf_Blight	Average_internode_length_(whole_plant);Northern_Leaf_Blight	0	0	0	0	0	1	0	0	0	0	0	0	0	0	0	0	0	0	0	0	0	0	0	0	0	0	1	private
pan_gene_18896	pan_gene_28549	Nitrate;Northern_Leaf_Blight	Northern_Leaf_Blight	0	0	0	0	1	0	0	0	0	0	0	0	0	1	0	0	1	0	0	0	0	0	0	0	0	0	3	dispensable
pan_gene_18917	pan_gene_21185	Nitrate;Northern_Leaf_Blight	Average_internode_length_(below_ear);Glucose;Northern_Leaf_Blight	0	0	0	0	0	0	0	0	0	0	0	0	0	0	0	0	0	0	0	1	0	0	0	0	0	0	1	private
pan_gene_18917	pan_gene_21419	Nitrate;Northern_Leaf_Blight	Northern_Leaf_Blight	0	0	0	1	0	1	0	0	1	0	0	1	0	0	0	1	0	0	0	0	1	0	1	0	0	0	7	dispensable
pan_gene_18917	pan_gene_21759	Nitrate;Northern_Leaf_Blight	Northern_Leaf_Blight	0	0	0	1	0	0	0	0	0	0	0	0	0	0	0	0	0	0	0	0	0	0	0	0	0	0	1	private
pan_gene_18917	pan_gene_21998	Nitrate;Northern_Leaf_Blight	Northern_Leaf_Blight;Southern_leaf_blight	0	0	0	1	1	0	0	1	0	0	0	0	1	0	0	1	0	0	0	1	0	0	0	0	1	0	7	dispensable
pan_gene_18917	pan_gene_24286	Nitrate;Northern_Leaf_Blight	Northern_Leaf_Blight	0	0	0	1	1	0	0	0	0	0	0	0	0	0	0	0	0	0	0	0	0	0	0	0	0	0	2	dispensable
pan_gene_18917	pan_gene_26082	Nitrate;Northern_Leaf_Blight	Northern_Leaf_Blight	0	0	0	1	0	0	0	0	0	0	0	0	0	0	0	0	0	0	0	0	0	0	0	0	0	0	1	private
pan_gene_18917	pan_gene_27353	Nitrate;Northern_Leaf_Blight	Northern_Leaf_Blight	0	0	0	1	1	1	0	0	0	1	0	0	0	0	0	0	0	0	0	0	0	0	0	0	0	0	4	dispensable
pan_gene_18917	pan_gene_27476	Nitrate;Northern_Leaf_Blight	Northern_Leaf_Blight	0	0	0	1	0	1	0	1	1	0	0	0	1	1	0	1	0	0	0	0	0	0	0	0	0	0	7	dispensable
pan_gene_18917	pan_gene_28549	Nitrate;Northern_Leaf_Blight	Northern_Leaf_Blight	0	0	0	1	0	0	0	0	0	0	0	0	0	0	0	0	0	0	0	0	0	0	0	0	0	0	1	private
pan_gene_18917	pan_gene_29633	Nitrate;Northern_Leaf_Blight	Northern_Leaf_Blight	0	0	0	1	1	0	0	0	0	0	0	1	0	0	0	1	0	0	0	0	0	0	0	0	0	0	4	dispensable
pan_gene_18917	pan_gene_30876	Nitrate;Northern_Leaf_Blight	Average_internode_length_(whole_plant);Northern_Leaf_Blight	0	0	0	1	0	0	0	0	0	0	0	0	0	0	0	0	0	0	0	0	0	0	0	0	0	0	1	private
pan_gene_18917	pan_gene_3597	Nitrate;Northern_Leaf_Blight	Northern_Leaf_Blight	0	0	0	1	1	1	1	0	0	1	1	0	1	0	0	1	1	0	1	1	1	0	1	1	1	0	15	near-core
pan_gene_18917	pan_gene_4626	Nitrate;Northern_Leaf_Blight	Northern_Leaf_Blight	0	0	0	1	0	0	1	1	1	1	1	1	1	0	0	1	1	1	0	1	1	0	1	0	1	1	16	near-core
pan_gene_18917	pan_gene_4721	Nitrate;Northern_Leaf_Blight	Northern_Leaf_Blight	0	0	0	1	1	0	0	1	1	0	0	0	0	0	0	1	0	0	0	0	0	0	0	0	0	0	5	dispensable
pan_gene_18917	pan_gene_5005	Nitrate;Northern_Leaf_Blight	Average_internode_length_(above_ear);Northern_Leaf_Blight	0	0	0	1	0	0	0	0	1	0	1	0	0	0	0	0	0	0	0	0	0	1	1	0	0	0	5	dispensable
pan_gene_18917	pan_gene_65487	Nitrate;Northern_Leaf_Blight	Northern_Leaf_Blight	0	0	0	1	1	1	0	0	0	0	0	0	0	0	0	1	0	0	0	0	0	0	0	0	0	0	4	dispensable
pan_gene_19176	pan_gene_26900	Height_per_day_(until_flowering);Northern_Leaf_Blight	Northern_Leaf_Blight	0	0	0	1	0	0	1	0	0	0	0	0	0	0	0	0	1	0	0	0	0	0	0	0	0	0	3	dispensable
pan_gene_19193	pan_gene_21091	Northern_Leaf_Blight	Northern_Leaf_Blight	0	0	0	0	0	0	0	0	0	0	1	0	0	0	0	0	0	0	0	0	0	0	0	0	0	0	1	private
pan_gene_19193	pan_gene_2609	Northern_Leaf_Blight	Days_to_silk;Nodes_to_ear;Northern_Leaf_Blight	0	0	0	1	0	0	0	0	0	0	0	1	0	0	0	0	0	0	0	0	0	0	0	0	0	0	2	dispensable
pan_gene_19193	pan_gene_26981	Northern_Leaf_Blight	Anthesis-silking_interval;Northern_Leaf_Blight	0	0	0	1	0	0	0	0	0	0	0	1	0	0	0	0	0	0	0	0	0	0	1	0	0	0	3	dispensable
pan_gene_19193	pan_gene_27429	Northern_Leaf_Blight	Northern_Leaf_Blight	0	0	0	1	0	0	0	0	0	0	0	1	0	0	0	0	0	0	0	0	0	0	1	0	0	0	3	dispensable
pan_gene_19193	pan_gene_4656	Northern_Leaf_Blight	Northern_Leaf_Blight	0	0	0	1	0	0	0	0	0	0	0	1	0	0	0	0	0	0	0	0	0	0	0	0	0	0	2	dispensable
pan_gene_19193	pan_gene_4988	Northern_Leaf_Blight	Northern_Leaf_Blight;Tassel_length	0	0	0	1	0	0	0	0	0	0	0	1	0	0	0	0	0	0	0	0	0	0	0	0	0	0	2	dispensable
pan_gene_19194	pan_gene_20083	Northern_Leaf_Blight	Northern_Leaf_Blight	0	0	0	1	1	0	0	0	0	0	0	0	0	0	0	0	0	0	0	0	0	0	0	0	0	0	2	dispensable
pan_gene_19194	pan_gene_28492	Northern_Leaf_Blight	Average_internode_length_(above_ear);Northern_Leaf_Blight	0	0	0	1	0	0	0	0	0	0	0	0	0	0	0	0	0	0	0	0	0	0	0	0	0	0	1	private
pan_gene_19210	pan_gene_19557	Average_internode_length_(above_ear);Average_internode_length_(whole_plant);Northern_Leaf_Blight	Leaf_width;Northern_Leaf_Blight	0	0	0	1	1	0	0	0	0	0	0	0	0	0	0	0	1	0	0	1	0	1	0	0	0	0	5	dispensable
pan_gene_19550	pan_gene_19556	Days_to_anthesis;Leaf_width;Northern_Leaf_Blight	Leaf_width;Northern_Leaf_Blight;Ratio_of_ear_height_to_total_height	0	0	0	0	0	0	0	0	0	0	0	0	0	0	0	0	0	0	0	0	1	0	0	0	0	0	1	private
pan_gene_19550	pan_gene_21492	Days_to_anthesis;Leaf_width;Northern_Leaf_Blight	Northern_Leaf_Blight	0	0	0	0	0	1	0	0	0	0	0	0	0	0	0	0	0	0	0	0	0	0	0	0	0	0	1	private
pan_gene_19550	pan_gene_2198	Days_to_anthesis;Leaf_width;Northern_Leaf_Blight	Northern_Leaf_Blight	0	0	0	1	0	0	0	0	0	0	0	0	0	0	0	0	0	0	0	0	0	0	1	0	0	0	2	dispensable
pan_gene_19550	pan_gene_22513	Days_to_anthesis;Leaf_width;Northern_Leaf_Blight	Days_to_anthesis;Northern_Leaf_Blight	0	0	0	1	0	0	0	0	1	0	0	0	0	0	0	0	0	0	0	0	0	0	0	0	0	0	2	dispensable
pan_gene_19550	pan_gene_24078	Days_to_anthesis;Leaf_width;Northern_Leaf_Blight	Northern_Leaf_Blight;Total_amino_acids	0	0	0	1	0	0	0	0	1	0	0	0	0	0	0	0	0	0	0	0	0	0	0	0	0	0	2	dispensable
pan_gene_19550	pan_gene_24300	Days_to_anthesis;Leaf_width;Northern_Leaf_Blight	Northern_Leaf_Blight	0	0	0	1	0	0	0	0	0	0	0	0	0	0	0	0	0	0	0	0	0	1	0	0	0	0	2	dispensable
pan_gene_19550	pan_gene_27010	Days_to_anthesis;Leaf_width;Northern_Leaf_Blight	Northern_Leaf_Blight	0	0	0	1	0	0	0	0	0	0	0	0	0	0	0	0	0	0	0	0	0	0	0	0	0	0	1	private
pan_gene_19550	pan_gene_27357	Days_to_anthesis;Leaf_width;Northern_Leaf_Blight	Nitrate;Northern_Leaf_Blight	0	0	0	1	0	0	0	0	0	0	0	0	0	0	0	0	0	0	0	0	0	0	0	0	0	0	1	private
pan_gene_19550	pan_gene_30303	Days_to_anthesis;Leaf_width;Northern_Leaf_Blight	Glutamate;Height_above_ear;Northern_Leaf_Blight	0	0	0	1	0	0	0	1	0	0	0	1	0	0	0	0	0	0	0	0	1	0	0	0	0	0	4	dispensable
pan_gene_19550	pan_gene_31414	Days_to_anthesis;Leaf_width;Northern_Leaf_Blight	Northern_Leaf_Blight	0	0	0	1	0	0	0	0	0	0	0	0	0	0	0	0	0	0	0	0	0	0	0	0	0	0	1	private
pan_gene_19550	pan_gene_32165	Days_to_anthesis;Leaf_width;Northern_Leaf_Blight	Northern_Leaf_Blight;Tassel_branch_number	0	0	0	1	0	0	0	0	0	0	0	0	0	0	0	0	0	0	0	0	0	0	0	0	0	0	1	private
pan_gene_19550	pan_gene_42695	Days_to_anthesis;Leaf_width;Northern_Leaf_Blight	Northern_Leaf_Blight	0	0	0	1	0	0	0	0	0	0	0	0	0	0	0	0	0	0	0	0	0	0	0	0	0	0	1	private
pan_gene_19550	pan_gene_7599	Days_to_anthesis;Leaf_width;Northern_Leaf_Blight	Ear_height;Northern_Leaf_Blight;Stalk_strength;Starch	0	0	0	1	0	0	0	0	0	0	0	0	0	0	0	0	0	0	0	0	0	0	0	0	0	0	1	private
pan_gene_19550	pan_gene_8665	Days_to_anthesis;Leaf_width;Northern_Leaf_Blight	Ear_row_number;Northern_Leaf_Blight	0	0	0	1	0	0	0	0	1	0	0	0	0	0	0	0	0	0	0	0	0	0	0	0	0	0	2	dispensable
pan_gene_19557	pan_gene_5659	Leaf_width;Northern_Leaf_Blight	Northern_Leaf_Blight	0	0	0	1	0	0	0	0	0	0	0	1	0	1	1	0	1	0	0	1	0	1	0	1	0	0	8	dispensable
pan_gene_20083	pan_gene_23757	Northern_Leaf_Blight	Ear_height;Northern_Leaf_Blight	0	0	0	1	1	0	0	0	0	0	0	0	0	0	0	0	0	0	0	0	0	0	0	0	0	0	2	dispensable
pan_gene_20083	pan_gene_31690	Northern_Leaf_Blight	Northern_Leaf_Blight	0	0	0	1	0	0	0	0	0	0	0	0	0	0	0	0	0	0	0	0	0	0	0	0	0	0	1	private
pan_gene_21091	pan_gene_23929	Northern_Leaf_Blight	Average_internode_length_(whole_plant);Northern_Leaf_Blight	0	0	0	0	0	1	0	0	0	0	0	0	0	0	0	0	0	0	0	0	0	0	0	0	0	0	1	private
pan_gene_21091	pan_gene_26475	Northern_Leaf_Blight	Average_internode_length_(above_ear);Nodes_per_plant;Nodes_to_ear;Northern_Leaf_Blight	0	0	0	0	1	0	0	0	1	0	0	0	0	0	0	0	0	0	0	0	0	0	0	0	0	0	2	dispensable
pan_gene_21091	pan_gene_29633	Northern_Leaf_Blight	Northern_Leaf_Blight	0	0	0	0	0	0	0	0	1	0	0	0	0	0	0	0	0	0	0	0	0	0	0	0	0	0	1	private
pan_gene_21091	pan_gene_30876	Northern_Leaf_Blight	Average_internode_length_(whole_plant);Northern_Leaf_Blight	0	0	0	0	1	0	0	0	0	0	0	0	0	0	0	0	0	0	0	0	0	0	0	0	0	0	1	private
pan_gene_21091	pan_gene_4625	Northern_Leaf_Blight	Northern_Leaf_Blight	0	0	0	0	1	1	0	1	0	1	0	0	0	0	0	0	0	0	1	0	1	0	0	0	0	0	6	dispensable
pan_gene_21091	pan_gene_4626	Northern_Leaf_Blight	Northern_Leaf_Blight	0	0	0	0	0	1	0	0	1	0	0	0	0	0	0	0	0	0	0	0	0	0	0	0	0	0	2	dispensable
pan_gene_21091	pan_gene_4985	Northern_Leaf_Blight	Average_internode_length_(below_ear);Ear_height;Northern_Leaf_Blight	0	0	0	0	1	1	0	0	1	0	0	0	0	0	0	0	0	0	0	0	0	0	0	0	0	0	3	dispensable
pan_gene_21091	pan_gene_8665	Northern_Leaf_Blight	Ear_row_number;Northern_Leaf_Blight	0	0	0	0	0	1	0	0	1	0	0	0	0	0	0	0	0	0	0	0	0	0	0	0	0	0	2	dispensable
pan_gene_21104	pan_gene_31467	Northern_Leaf_Blight	Ear_row_number;Northern_Leaf_Blight;Photoperiod_growing-degree_days_to_anthesis;Ratio_of_ear_height_to_total_height;Tassel_branch_number	0	0	0	1	0	0	0	0	0	0	0	0	0	0	0	0	0	0	0	0	0	0	0	0	0	0	1	private
pan_gene_21104	pan_gene_4648	Northern_Leaf_Blight	Chlorophyll_B;Northern_Leaf_Blight	0	0	0	1	0	0	0	0	1	0	0	0	0	0	0	0	0	0	0	0	0	0	0	0	0	0	2	dispensable
pan_gene_21185	pan_gene_30876	Average_internode_length_(below_ear);Glucose;Northern_Leaf_Blight	Average_internode_length_(whole_plant);Northern_Leaf_Blight	0	0	0	0	1	0	0	0	0	0	0	0	0	0	0	1	0	0	0	0	0	0	0	0	0	0	2	dispensable
pan_gene_21185	pan_gene_7741	Average_internode_length_(below_ear);Glucose;Northern_Leaf_Blight	Ear_height;Northern_Leaf_Blight;Ratio_of_ear_height_to_total_height	0	0	0	0	0	0	0	0	0	0	1	0	0	0	0	0	0	0	0	0	0	1	0	0	0	0	2	dispensable
pan_gene_21185	pan_gene_96207	Average_internode_length_(below_ear);Glucose;Northern_Leaf_Blight	Northern_Leaf_Blight;Plant_height	0	0	0	0	0	0	0	0	0	0	1	0	1	0	0	0	0	0	0	1	0	0	0	0	0	0	3	dispensable
pan_gene_21407	pan_gene_21419	Northern_Leaf_Blight	Northern_Leaf_Blight	0	0	0	1	0	0	0	0	1	0	0	0	0	0	0	0	0	0	0	0	0	0	0	0	0	0	2	dispensable
pan_gene_21407	pan_gene_21472	Northern_Leaf_Blight	Northern_Leaf_Blight	0	0	0	1	0	1	0	0	1	0	0	0	0	1	0	0	0	0	0	0	0	0	0	0	0	0	4	dispensable
pan_gene_21407	pan_gene_21998	Northern_Leaf_Blight	Northern_Leaf_Blight;Southern_leaf_blight	0	0	0	1	1	0	0	0	0	0	0	0	0	1	0	0	0	0	0	0	0	0	0	0	0	0	3	dispensable
pan_gene_21407	pan_gene_23929	Northern_Leaf_Blight	Average_internode_length_(whole_plant);Northern_Leaf_Blight	0	0	0	1	0	0	0	0	0	0	0	0	0	1	0	0	0	0	0	0	0	0	0	0	0	0	2	dispensable
pan_gene_21407	pan_gene_27353	Northern_Leaf_Blight	Northern_Leaf_Blight	0	0	0	1	1	0	0	0	0	0	0	0	0	0	0	0	0	0	0	0	0	0	0	0	0	0	2	dispensable
pan_gene_21407	pan_gene_27476	Northern_Leaf_Blight	Northern_Leaf_Blight	0	0	0	1	0	1	0	0	0	0	0	0	0	0	0	0	0	0	0	0	0	0	0	0	0	0	2	dispensable
pan_gene_21407	pan_gene_3597	Northern_Leaf_Blight	Northern_Leaf_Blight	0	0	0	1	1	0	0	0	0	0	0	0	0	1	0	0	0	0	0	0	0	0	0	0	0	0	3	dispensable
pan_gene_21407	pan_gene_4669	Northern_Leaf_Blight	Northern_Leaf_Blight	0	0	0	0	1	0	0	1	0	0	0	0	0	0	0	0	0	0	0	0	0	0	0	0	0	0	2	dispensable
pan_gene_21407	pan_gene_4721	Northern_Leaf_Blight	Northern_Leaf_Blight	0	0	0	1	0	0	0	0	0	0	0	0	0	0	0	0	0	0	0	0	0	0	0	0	0	0	1	private
pan_gene_21419	pan_gene_23929	Northern_Leaf_Blight	Average_internode_length_(whole_plant);Northern_Leaf_Blight	0	0	0	1	1	0	0	1	1	0	0	0	0	1	0	1	0	1	0	0	0	0	1	1	0	0	9	dispensable
pan_gene_21419	pan_gene_24110	Northern_Leaf_Blight	Northern_Leaf_Blight	0	0	0	1	1	0	0	0	1	0	1	0	0	0	0	0	0	0	0	0	0	0	0	0	0	0	4	dispensable
pan_gene_21419	pan_gene_27476	Northern_Leaf_Blight	Northern_Leaf_Blight	0	0	0	1	1	0	0	0	1	0	0	0	0	0	0	0	0	0	0	0	0	0	0	0	0	0	3	dispensable
pan_gene_21419	pan_gene_31361	Northern_Leaf_Blight	Nodes_to_ear;Northern_Leaf_Blight;Ratio_of_ear_height_to_total_height	0	0	0	1	1	1	0	0	1	1	1	0	0	0	0	0	0	1	1	0	1	1	1	1	1	0	13	near-core
pan_gene_21419	pan_gene_5005	Northern_Leaf_Blight	Average_internode_length_(above_ear);Northern_Leaf_Blight	0	0	0	1	1	1	0	1	1	0	0	0	0	0	0	0	0	0	0	0	0	0	0	0	0	0	5	dispensable
pan_gene_21472	pan_gene_21759	Northern_Leaf_Blight	Northern_Leaf_Blight	0	0	0	1	1	0	0	0	1	0	0	0	0	0	0	0	0	0	0	0	0	0	0	0	0	0	3	dispensable
pan_gene_21472	pan_gene_24286	Northern_Leaf_Blight	Northern_Leaf_Blight	0	0	0	1	1	0	0	0	0	0	0	0	0	0	0	0	0	0	0	0	1	0	0	0	0	0	3	dispensable
pan_gene_21472	pan_gene_32128	Northern_Leaf_Blight	Northern_Leaf_Blight	0	0	0	1	1	1	0	1	1	0	1	0	0	0	0	0	0	1	1	0	0	0	1	1	0	0	10	dispensable
pan_gene_21472	pan_gene_4721	Northern_Leaf_Blight	Northern_Leaf_Blight	0	0	0	1	1	0	0	0	0	0	0	0	0	0	0	0	0	0	0	0	0	0	0	0	0	0	2	dispensable
pan_gene_21472	pan_gene_5060	Northern_Leaf_Blight	Northern_Leaf_Blight	0	0	0	1	0	0	0	0	0	1	0	0	1	1	0	1	1	1	0	1	1	0	0	0	0	0	9	dispensable
pan_gene_21472	pan_gene_65487	Northern_Leaf_Blight	Northern_Leaf_Blight	0	0	0	1	1	0	0	0	0	0	0	0	0	0	0	0	0	0	0	0	0	0	0	0	0	0	2	dispensable
pan_gene_21492	pan_gene_21745	Northern_Leaf_Blight	Northern_Leaf_Blight	0	0	0	0	1	1	0	1	0	0	0	0	0	0	0	0	0	0	0	0	0	0	0	0	0	0	3	dispensable
pan_gene_21492	pan_gene_24110	Northern_Leaf_Blight	Northern_Leaf_Blight	0	0	0	0	0	1	0	0	0	0	0	0	0	0	0	0	0	0	0	0	0	0	0	0	0	0	1	private
pan_gene_21492	pan_gene_24272	Northern_Leaf_Blight	Northern_Leaf_Blight	0	0	0	0	1	1	0	0	0	0	0	0	0	0	0	0	0	0	0	0	0	0	0	0	0	0	2	dispensable
pan_gene_21492	pan_gene_24289	Northern_Leaf_Blight	Northern_Leaf_Blight	0	0	0	0	1	0	0	0	0	0	0	0	0	0	0	0	0	0	0	0	0	0	0	0	0	0	1	private
pan_gene_21492	pan_gene_31404	Northern_Leaf_Blight	Northern_Leaf_Blight	0	0	0	0	1	1	0	0	0	0	0	0	0	0	0	0	0	0	0	0	0	0	0	0	0	0	2	dispensable
pan_gene_21492	pan_gene_4625	Northern_Leaf_Blight	Northern_Leaf_Blight	0	0	0	0	0	1	0	1	0	0	0	0	0	0	0	0	0	0	0	0	0	0	0	0	0	0	2	dispensable
pan_gene_21492	pan_gene_6274	Northern_Leaf_Blight	Leaf_width;Nodes_per_plant;Northern_Leaf_Blight;PCA_of_metabolites:_PC2	0	0	0	0	0	1	0	0	0	1	0	0	0	0	0	1	0	0	0	0	0	0	0	0	0	0	3	dispensable
pan_gene_21745	pan_gene_24300	Northern_Leaf_Blight	Northern_Leaf_Blight	0	0	0	1	0	0	0	0	0	0	0	0	0	0	0	0	0	0	0	0	0	0	0	0	0	0	1	private
pan_gene_21745	pan_gene_27010	Northern_Leaf_Blight	Northern_Leaf_Blight	0	0	0	1	0	0	1	0	0	0	0	1	0	1	0	0	0	1	0	0	1	0	0	0	0	1	7	dispensable
pan_gene_21745	pan_gene_59791	Northern_Leaf_Blight	100_Kernel_weight;Days_to_silk;Northern_Leaf_Blight;Stalk_strength	0	0	0	1	1	0	0	0	0	0	0	0	0	1	0	0	0	0	0	0	0	0	0	0	0	0	3	dispensable
pan_gene_21759	pan_gene_21998	Northern_Leaf_Blight	Northern_Leaf_Blight;Southern_leaf_blight	0	0	0	1	0	0	0	0	0	0	0	0	0	0	0	0	0	0	0	0	0	0	0	0	0	0	1	private
pan_gene_21759	pan_gene_23929	Northern_Leaf_Blight	Average_internode_length_(whole_plant);Northern_Leaf_Blight	0	0	0	1	1	0	0	0	0	0	0	0	0	1	0	0	0	0	0	0	0	0	0	0	0	0	3	dispensable
pan_gene_21759	pan_gene_24110	Northern_Leaf_Blight	Northern_Leaf_Blight	0	0	0	1	1	0	0	0	1	0	0	0	0	0	0	0	0	0	0	0	0	1	0	0	0	0	4	dispensable
pan_gene_21759	pan_gene_24459	Northern_Leaf_Blight	Northern_Leaf_Blight	0	0	0	0	1	0	0	0	0	0	0	0	0	0	0	0	0	0	0	0	0	0	0	0	0	0	1	private
pan_gene_21759	pan_gene_26082	Northern_Leaf_Blight	Northern_Leaf_Blight	0	0	0	1	0	0	0	0	0	0	0	0	0	0	0	0	0	0	0	0	0	0	0	0	0	0	1	private
pan_gene_21759	pan_gene_29633	Northern_Leaf_Blight	Northern_Leaf_Blight	0	0	0	1	0	0	0	0	0	0	0	0	0	0	0	0	0	0	0	0	0	0	0	0	0	0	1	private
pan_gene_21759	pan_gene_31361	Northern_Leaf_Blight	Nodes_to_ear;Northern_Leaf_Blight;Ratio_of_ear_height_to_total_height	0	0	0	1	1	0	0	0	0	0	0	0	0	0	0	0	0	0	0	0	0	0	0	0	0	0	2	dispensable
pan_gene_21759	pan_gene_32128	Northern_Leaf_Blight	Northern_Leaf_Blight	0	0	0	1	0	0	0	0	1	0	0	0	0	1	0	0	0	0	0	0	0	0	0	0	0	0	3	dispensable
pan_gene_21759	pan_gene_4721	Northern_Leaf_Blight	Northern_Leaf_Blight	0	0	0	1	1	0	0	0	0	0	0	0	0	0	0	0	0	0	0	0	0	0	0	0	0	0	2	dispensable
pan_gene_21759	pan_gene_5005	Northern_Leaf_Blight	Average_internode_length_(above_ear);Northern_Leaf_Blight	0	0	0	1	1	1	0	0	0	0	0	0	0	0	0	0	0	0	0	0	0	0	0	0	0	0	3	dispensable
pan_gene_2198	pan_gene_23757	Northern_Leaf_Blight	Ear_height;Northern_Leaf_Blight	0	0	0	1	0	0	0	0	0	0	0	0	0	0	0	0	0	0	0	0	0	0	0	0	0	0	1	private
pan_gene_2198	pan_gene_27010	Northern_Leaf_Blight	Northern_Leaf_Blight	0	0	0	1	0	0	0	0	0	0	0	0	0	0	0	0	0	0	0	0	0	0	0	0	0	0	1	private
pan_gene_2198	pan_gene_27357	Northern_Leaf_Blight	Nitrate;Northern_Leaf_Blight	0	0	0	1	0	0	0	0	0	0	1	0	0	0	0	0	0	0	0	0	0	0	0	0	0	0	2	dispensable
pan_gene_2198	pan_gene_31404	Northern_Leaf_Blight	Northern_Leaf_Blight	0	0	0	1	1	0	0	0	0	0	0	0	0	0	0	0	0	0	0	0	0	0	0	0	0	0	2	dispensable
pan_gene_2198	pan_gene_31414	Northern_Leaf_Blight	Northern_Leaf_Blight	0	0	0	1	0	0	0	0	0	0	0	0	0	0	0	0	0	0	0	0	0	0	0	0	0	0	1	private
pan_gene_2198	pan_gene_32165	Northern_Leaf_Blight	Northern_Leaf_Blight;Tassel_branch_number	0	0	0	1	0	0	0	0	0	0	0	0	0	0	0	0	0	0	1	0	0	0	0	0	0	0	2	dispensable
pan_gene_2198	pan_gene_4625	Northern_Leaf_Blight	Northern_Leaf_Blight	0	0	0	1	1	0	0	0	0	0	0	0	0	0	0	0	0	0	0	0	0	0	0	0	0	0	2	dispensable
pan_gene_2198	pan_gene_4704	Northern_Leaf_Blight	Northern_Leaf_Blight	0	0	0	1	0	0	0	0	0	0	0	1	0	0	0	0	0	0	1	0	0	0	0	0	0	0	3	dispensable
pan_gene_2198	pan_gene_59791	Northern_Leaf_Blight	100_Kernel_weight;Days_to_silk;Northern_Leaf_Blight;Stalk_strength	0	0	0	1	0	0	0	0	0	0	0	0	0	0	0	0	0	0	0	0	0	0	0	0	0	0	1	private
pan_gene_2198	pan_gene_7599	Northern_Leaf_Blight	Ear_height;Northern_Leaf_Blight;Stalk_strength;Starch	0	0	0	1	0	0	0	0	0	0	0	0	0	0	0	0	0	0	0	0	0	0	0	0	0	0	1	private
pan_gene_2198	pan_gene_8665	Northern_Leaf_Blight	Ear_row_number;Northern_Leaf_Blight	0	0	0	1	0	0	0	0	0	0	0	0	0	0	0	0	0	0	0	0	0	0	0	0	0	0	1	private
pan_gene_21998	pan_gene_23771	Northern_Leaf_Blight;Southern_leaf_blight	Northern_Leaf_Blight;Tassel_length	0	0	0	1	0	0	0	0	0	0	0	0	0	0	0	0	1	0	0	0	0	0	0	0	0	0	2	dispensable
pan_gene_21998	pan_gene_24286	Northern_Leaf_Blight;Southern_leaf_blight	Northern_Leaf_Blight	0	0	0	1	0	0	0	0	0	0	0	0	0	0	0	0	0	0	0	0	0	0	0	0	0	0	1	private
pan_gene_21998	pan_gene_24459	Northern_Leaf_Blight;Southern_leaf_blight	Northern_Leaf_Blight	0	0	0	0	0	0	0	0	0	0	0	0	0	0	0	1	0	0	0	0	0	0	0	0	0	0	1	private
pan_gene_21998	pan_gene_27353	Northern_Leaf_Blight;Southern_leaf_blight	Northern_Leaf_Blight	0	0	0	1	1	0	0	0	0	0	0	0	0	0	0	0	0	0	0	0	0	0	0	0	0	0	2	dispensable
pan_gene_21998	pan_gene_27388	Northern_Leaf_Blight;Southern_leaf_blight	Northern_Leaf_Blight	0	0	0	1	0	1	0	0	0	0	0	0	0	0	0	0	0	0	0	0	0	0	0	0	0	0	2	dispensable
pan_gene_21998	pan_gene_32128	Northern_Leaf_Blight;Southern_leaf_blight	Northern_Leaf_Blight	0	0	0	1	1	1	0	1	1	0	1	0	0	1	0	0	0	0	0	0	1	0	0	0	0	0	8	dispensable
pan_gene_21998	pan_gene_4721	Northern_Leaf_Blight;Southern_leaf_blight	Northern_Leaf_Blight	0	0	0	1	0	0	0	0	0	0	0	0	0	0	0	0	0	0	0	0	0	0	0	0	0	0	1	private
pan_gene_21998	pan_gene_5060	Northern_Leaf_Blight;Southern_leaf_blight	Northern_Leaf_Blight	0	0	0	1	0	0	0	1	1	0	0	0	1	1	0	1	0	1	0	0	1	0	0	0	0	1	9	dispensable
pan_gene_22203	pan_gene_2609	Malate;Northern_Leaf_Blight;Protein;Tassel_branch_number	Days_to_silk;Nodes_to_ear;Northern_Leaf_Blight	0	0	0	1	0	0	0	0	0	0	1	0	0	0	0	1	0	0	1	1	0	0	0	0	0	1	6	dispensable
pan_gene_22203	pan_gene_27121	Malate;Northern_Leaf_Blight;Protein;Tassel_branch_number	Nodes_above_ear;Northern_Leaf_Blight;Photoperiod_growing-degree_days_to_anthesis	0	0	0	1	0	0	0	0	0	0	0	0	0	0	0	0	0	0	0	0	0	0	0	0	0	0	1	private
pan_gene_22513	pan_gene_24078	Days_to_anthesis;Northern_Leaf_Blight	Northern_Leaf_Blight;Total_amino_acids	0	0	0	1	0	0	0	0	1	0	0	0	0	0	0	0	0	0	0	0	0	0	0	0	0	0	2	dispensable
pan_gene_22513	pan_gene_24272	Days_to_anthesis;Northern_Leaf_Blight	Northern_Leaf_Blight	0	0	0	1	0	0	0	0	1	0	0	0	0	0	0	0	0	0	0	0	0	0	0	0	0	0	2	dispensable
pan_gene_22513	pan_gene_24300	Days_to_anthesis;Northern_Leaf_Blight	Northern_Leaf_Blight	0	0	0	1	0	0	0	0	0	0	0	0	0	0	0	0	0	0	0	0	0	0	0	0	0	0	1	private
pan_gene_22513	pan_gene_27010	Days_to_anthesis;Northern_Leaf_Blight	Northern_Leaf_Blight	0	0	0	1	0	0	0	0	0	0	0	0	0	0	0	0	0	0	0	0	0	0	0	0	0	0	1	private
pan_gene_22513	pan_gene_27357	Days_to_anthesis;Northern_Leaf_Blight	Nitrate;Northern_Leaf_Blight	0	0	0	1	0	0	0	0	0	0	0	0	0	0	0	0	0	0	0	0	0	0	0	0	0	0	1	private
pan_gene_22513	pan_gene_30876	Days_to_anthesis;Northern_Leaf_Blight	Average_internode_length_(whole_plant);Northern_Leaf_Blight	0	0	0	1	0	0	0	0	1	0	0	0	0	0	0	0	0	0	0	0	0	0	0	0	0	0	2	dispensable
pan_gene_22513	pan_gene_31404	Days_to_anthesis;Northern_Leaf_Blight	Northern_Leaf_Blight	0	0	0	1	0	0	0	0	1	0	0	0	0	0	0	0	0	0	0	0	0	0	0	0	0	0	2	dispensable
pan_gene_22513	pan_gene_31414	Days_to_anthesis;Northern_Leaf_Blight	Northern_Leaf_Blight	0	0	0	1	1	0	0	0	1	0	0	0	0	0	0	0	0	0	0	0	0	0	0	0	0	0	3	dispensable
pan_gene_22513	pan_gene_32165	Days_to_anthesis;Northern_Leaf_Blight	Northern_Leaf_Blight;Tassel_branch_number	0	0	0	1	0	0	0	0	0	0	0	0	0	0	0	0	0	0	0	0	0	0	0	0	0	0	1	private
pan_gene_22513	pan_gene_4625	Days_to_anthesis;Northern_Leaf_Blight	Northern_Leaf_Blight	0	0	0	1	0	0	0	0	1	0	0	0	0	0	0	0	0	0	0	0	0	0	0	0	0	0	2	dispensable
pan_gene_22513	pan_gene_4684	Days_to_anthesis;Northern_Leaf_Blight	Fumarate;Northern_Leaf_Blight	0	0	0	1	0	0	0	0	0	0	0	0	0	0	0	0	0	0	0	0	0	0	0	0	0	0	1	private
pan_gene_22513	pan_gene_59791	Days_to_anthesis;Northern_Leaf_Blight	100_Kernel_weight;Days_to_silk;Northern_Leaf_Blight;Stalk_strength	0	0	0	1	0	0	0	0	0	0	0	0	0	0	0	0	0	0	0	0	0	0	0	0	0	0	1	private
pan_gene_22513	pan_gene_8665	Days_to_anthesis;Northern_Leaf_Blight	Ear_row_number;Northern_Leaf_Blight	0	0	0	1	0	0	0	0	0	0	0	0	0	0	0	0	0	0	0	0	0	0	0	0	0	0	1	private
pan_gene_23506	pan_gene_4985	Northern_Leaf_Blight	Average_internode_length_(below_ear);Ear_height;Northern_Leaf_Blight	0	0	0	1	0	0	0	0	1	0	1	0	0	1	0	0	0	0	0	0	0	1	0	0	0	0	5	dispensable
pan_gene_23619	pan_gene_2611	Height_above_ear;Northern_Leaf_Blight	Nodes_per_plant;Nodes_to_ear;Northern_Leaf_Blight;Plant_height	0	0	0	1	0	0	0	0	0	0	0	0	0	0	0	0	0	0	0	0	0	0	0	0	0	0	1	private
pan_gene_23619	pan_gene_62703	Height_above_ear;Northern_Leaf_Blight	Northern_Leaf_Blight	0	0	0	1	0	0	0	0	0	0	0	0	0	0	0	0	0	0	0	0	0	0	0	0	0	0	1	private
pan_gene_23757	pan_gene_31414	Ear_height;Northern_Leaf_Blight	Northern_Leaf_Blight	0	0	0	1	0	0	0	0	0	0	0	0	0	0	0	0	0	0	0	0	0	0	0	0	0	0	1	private
pan_gene_23757	pan_gene_31690	Ear_height;Northern_Leaf_Blight	Northern_Leaf_Blight	0	0	0	1	0	0	0	0	0	0	0	0	0	0	0	0	0	0	0	0	0	0	0	0	0	0	1	private
pan_gene_23771	pan_gene_32128	Northern_Leaf_Blight;Tassel_length	Northern_Leaf_Blight	0	0	0	1	0	0	0	0	0	0	0	0	0	0	0	0	0	0	0	1	0	0	1	0	0	0	3	dispensable
pan_gene_23822	pan_gene_24723	Anthesis-silking_interval;Ear_height;Northern_Leaf_Blight	Northern_Leaf_Blight;Tassel_branch_number	0	0	0	1	0	0	0	0	0	0	0	0	0	0	0	0	1	0	0	0	0	0	1	0	0	1	4	dispensable
pan_gene_23822	pan_gene_5006	Anthesis-silking_interval;Ear_height;Northern_Leaf_Blight	Average_internode_length_(above_ear);Height_above_ear;Northern_Leaf_Blight	0	0	0	1	0	0	0	1	0	0	0	1	0	0	0	0	0	1	0	0	0	0	0	1	0	0	5	dispensable
pan_gene_23929	pan_gene_24110	Average_internode_length_(whole_plant);Northern_Leaf_Blight	Northern_Leaf_Blight	0	0	0	1	1	1	0	0	1	0	0	0	0	0	0	0	0	1	0	0	0	0	0	0	0	0	5	dispensable
pan_gene_23929	pan_gene_26962	Average_internode_length_(whole_plant);Northern_Leaf_Blight	Northern_Leaf_Blight	0	0	0	1	0	0	1	0	1	1	0	1	0	0	0	1	0	0	0	0	1	0	0	0	0	0	7	dispensable
pan_gene_23929	pan_gene_27353	Average_internode_length_(whole_plant);Northern_Leaf_Blight	Northern_Leaf_Blight	0	0	0	1	1	0	0	0	0	0	0	0	0	0	0	0	0	0	0	0	0	0	0	0	0	0	2	dispensable
pan_gene_23929	pan_gene_28549	Average_internode_length_(whole_plant);Northern_Leaf_Blight	Northern_Leaf_Blight	0	0	0	1	1	0	0	0	1	0	0	1	0	1	0	1	0	0	0	0	0	0	0	0	0	0	6	dispensable
pan_gene_23929	pan_gene_30876	Average_internode_length_(whole_plant);Northern_Leaf_Blight	Average_internode_length_(whole_plant);Northern_Leaf_Blight	0	0	0	1	0	1	0	1	1	0	0	0	0	0	0	1	0	0	0	0	1	1	0	0	0	0	7	dispensable
pan_gene_23929	pan_gene_31361	Average_internode_length_(whole_plant);Northern_Leaf_Blight	Nodes_to_ear;Northern_Leaf_Blight;Ratio_of_ear_height_to_total_height	0	0	0	1	0	1	0	0	1	0	0	0	0	1	0	0	0	1	0	0	0	0	0	0	0	0	5	dispensable
pan_gene_23929	pan_gene_32128	Average_internode_length_(whole_plant);Northern_Leaf_Blight	Northern_Leaf_Blight	0	0	0	1	1	0	0	0	0	0	0	0	0	1	0	0	0	0	0	0	0	0	0	0	0	0	3	dispensable
pan_gene_23929	pan_gene_4626	Average_internode_length_(whole_plant);Northern_Leaf_Blight	Northern_Leaf_Blight	0	0	0	1	0	0	0	0	0	0	0	1	1	0	0	0	1	0	0	0	1	0	0	0	0	0	5	dispensable
pan_gene_23929	pan_gene_4985	Average_internode_length_(whole_plant);Northern_Leaf_Blight	Average_internode_length_(below_ear);Ear_height;Northern_Leaf_Blight	0	0	0	1	0	0	0	0	1	0	0	0	0	0	0	0	0	0	0	0	0	0	0	0	0	0	2	dispensable
pan_gene_23929	pan_gene_5005	Average_internode_length_(whole_plant);Northern_Leaf_Blight	Average_internode_length_(above_ear);Northern_Leaf_Blight	0	0	0	1	0	1	0	0	1	1	0	1	1	0	0	0	0	0	0	0	1	0	0	0	0	0	7	dispensable
pan_gene_23929	pan_gene_7741	Average_internode_length_(whole_plant);Northern_Leaf_Blight	Ear_height;Northern_Leaf_Blight;Ratio_of_ear_height_to_total_height	0	0	0	0	0	0	0	1	0	1	0	0	0	0	0	0	1	0	0	0	0	0	1	0	0	0	4	dispensable
pan_gene_24078	pan_gene_30303	Northern_Leaf_Blight;Total_amino_acids	Glutamate;Height_above_ear;Northern_Leaf_Blight	0	0	0	1	0	0	0	0	1	0	0	0	0	0	0	0	0	1	0	0	0	0	0	0	0	0	3	dispensable
pan_gene_24078	pan_gene_4684	Northern_Leaf_Blight;Total_amino_acids	Fumarate;Northern_Leaf_Blight	0	0	0	1	0	0	0	0	0	0	0	0	0	0	0	0	0	0	0	0	0	0	0	0	0	0	1	private
pan_gene_24078	pan_gene_59791	Northern_Leaf_Blight;Total_amino_acids	100_Kernel_weight;Days_to_silk;Northern_Leaf_Blight;Stalk_strength	0	0	0	1	0	0	0	0	0	0	0	0	0	0	0	0	0	0	0	0	0	0	0	0	0	0	1	private
pan_gene_24107	pan_gene_27592	Northern_Leaf_Blight	Leaf_length;Northern_Leaf_Blight	0	0	0	1	1	0	0	0	1	0	0	0	0	0	0	0	0	0	0	0	1	0	0	0	1	0	5	dispensable
pan_gene_24110	pan_gene_26962	Northern_Leaf_Blight	Northern_Leaf_Blight	0	0	0	1	0	0	0	0	0	0	0	0	0	0	0	0	0	1	0	0	0	0	0	1	0	0	3	dispensable
pan_gene_24110	pan_gene_31414	Northern_Leaf_Blight	Northern_Leaf_Blight	0	0	0	1	0	0	0	0	0	0	0	0	0	1	0	0	0	0	0	0	0	0	0	0	0	0	2	dispensable
pan_gene_24110	pan_gene_32128	Northern_Leaf_Blight	Northern_Leaf_Blight	0	0	0	1	1	1	0	1	1	0	1	1	0	0	1	0	0	1	0	0	0	1	0	0	0	0	10	dispensable
pan_gene_24110	pan_gene_4625	Northern_Leaf_Blight	Northern_Leaf_Blight	0	0	0	1	0	1	0	0	0	0	0	0	0	0	0	1	0	0	0	0	0	0	0	0	0	0	3	dispensable
pan_gene_24110	pan_gene_4760	Northern_Leaf_Blight	Northern_Leaf_Blight	0	0	0	0	1	0	0	0	0	0	0	0	0	0	0	0	0	0	0	0	0	0	0	0	0	0	1	private
pan_gene_24110	pan_gene_4836	Northern_Leaf_Blight	Northern_Leaf_Blight;Ratio_of_ear_height_to_total_height;Tassel_length	0	0	0	1	0	0	0	0	0	0	0	0	0	0	0	0	0	0	0	0	0	0	0	0	0	0	1	private
pan_gene_24110	pan_gene_8665	Northern_Leaf_Blight	Ear_row_number;Northern_Leaf_Blight	0	0	0	1	0	0	0	0	0	0	0	0	0	0	0	0	0	0	0	0	0	0	0	0	0	0	1	private
pan_gene_24272	pan_gene_27010	Northern_Leaf_Blight	Northern_Leaf_Blight	0	0	0	1	0	0	0	0	0	0	0	1	0	1	0	1	0	0	0	0	0	0	0	0	0	0	4	dispensable
pan_gene_24272	pan_gene_27357	Northern_Leaf_Blight	Nitrate;Northern_Leaf_Blight	0	0	0	1	0	0	0	0	0	0	0	0	0	0	0	0	0	0	0	0	0	0	0	0	0	0	1	private
pan_gene_24272	pan_gene_30303	Northern_Leaf_Blight	Glutamate;Height_above_ear;Northern_Leaf_Blight	0	0	0	1	0	0	0	0	1	0	0	1	0	1	0	1	0	1	0	1	0	0	0	0	0	1	8	dispensable
pan_gene_24272	pan_gene_30876	Northern_Leaf_Blight	Average_internode_length_(whole_plant);Northern_Leaf_Blight	0	0	0	1	0	0	0	0	0	0	0	0	0	0	0	0	0	0	0	0	0	0	0	0	0	0	1	private
pan_gene_24272	pan_gene_31414	Northern_Leaf_Blight	Northern_Leaf_Blight	0	0	0	1	0	0	0	0	0	0	0	0	0	0	0	0	0	0	0	0	0	0	0	0	0	0	1	private
pan_gene_24272	pan_gene_42695	Northern_Leaf_Blight	Northern_Leaf_Blight	0	0	0	1	0	0	0	1	0	0	0	0	0	0	0	0	0	0	0	0	0	0	1	0	0	1	4	dispensable
pan_gene_24272	pan_gene_4704	Northern_Leaf_Blight	Northern_Leaf_Blight	0	0	0	1	0	1	0	0	0	0	0	0	0	0	0	0	0	0	0	0	0	0	0	0	0	0	2	dispensable
pan_gene_24272	pan_gene_4760	Northern_Leaf_Blight	Northern_Leaf_Blight	0	0	0	0	1	0	0	0	0	0	0	0	0	0	0	0	0	0	0	0	0	0	0	0	0	0	1	private
pan_gene_24272	pan_gene_59791	Northern_Leaf_Blight	100_Kernel_weight;Days_to_silk;Northern_Leaf_Blight;Stalk_strength	0	0	0	1	0	0	0	0	0	0	0	0	0	0	0	0	0	0	0	0	0	0	1	0	0	0	2	dispensable
pan_gene_24272	pan_gene_8665	Northern_Leaf_Blight	Ear_row_number;Northern_Leaf_Blight	0	0	0	1	0	1	0	0	0	0	0	0	0	0	0	0	0	0	0	0	0	0	0	0	0	0	2	dispensable
pan_gene_24286	pan_gene_25244	Northern_Leaf_Blight	Northern_Leaf_Blight	0	0	0	1	0	0	0	0	0	0	0	0	0	0	0	0	0	0	0	0	0	0	0	0	0	0	1	private
pan_gene_24286	pan_gene_26082	Northern_Leaf_Blight	Northern_Leaf_Blight	0	0	0	1	0	0	0	0	0	0	0	0	0	0	0	0	0	0	0	0	0	0	0	0	0	0	1	private
pan_gene_24286	pan_gene_27111	Northern_Leaf_Blight	Northern_Leaf_Blight;Photoperiod_growing-degree_days_to_anthesis	0	0	0	1	0	0	0	0	0	0	0	0	0	0	0	0	0	0	0	0	1	0	0	0	0	0	2	dispensable
pan_gene_24286	pan_gene_27353	Northern_Leaf_Blight	Northern_Leaf_Blight	0	0	0	1	1	0	0	0	0	0	0	0	0	0	0	0	0	0	0	0	0	0	0	0	0	0	2	dispensable
pan_gene_24286	pan_gene_30929	Northern_Leaf_Blight	Northern_Leaf_Blight;Photoperiod_growing-degree_days_to_anthesis	0	0	0	1	0	0	0	0	0	0	0	0	0	0	0	0	0	0	0	0	0	0	0	0	0	0	1	private
pan_gene_24286	pan_gene_4669	Northern_Leaf_Blight	Northern_Leaf_Blight	0	0	0	0	1	0	0	0	0	0	0	0	0	0	0	0	0	0	0	0	0	0	0	0	0	0	1	private
pan_gene_24286	pan_gene_4915	Northern_Leaf_Blight	Northern_Leaf_Blight;Ratio_of_ear_height_to_total_height;Tassel_length	0	0	0	1	0	0	0	0	0	0	0	0	0	0	0	0	0	0	0	0	0	0	0	0	0	0	1	private
pan_gene_24286	pan_gene_5060	Northern_Leaf_Blight	Northern_Leaf_Blight	0	0	0	1	0	0	0	0	0	0	0	0	0	0	0	0	0	0	0	0	0	0	0	0	0	0	1	private
pan_gene_24286	pan_gene_65487	Northern_Leaf_Blight	Northern_Leaf_Blight	0	0	0	1	1	0	0	0	0	0	0	0	0	0	0	0	0	0	0	0	0	0	0	0	0	0	2	dispensable
pan_gene_24286	pan_gene_85268	Northern_Leaf_Blight	Northern_Leaf_Blight	0	0	0	1	0	0	0	0	0	0	0	0	0	0	0	0	0	0	0	0	0	0	0	0	0	0	1	private
pan_gene_24289	pan_gene_4625	Northern_Leaf_Blight	Northern_Leaf_Blight	0	0	0	0	0	0	0	0	0	1	0	0	0	0	0	0	0	0	0	0	0	0	0	0	0	0	1	private
pan_gene_24299	pan_gene_33743	Northern_Leaf_Blight	Ear_row_number;Northern_Leaf_Blight	0	0	0	1	0	0	0	0	0	0	0	0	0	0	0	0	0	0	0	0	0	0	0	0	0	0	1	private
pan_gene_24299	pan_gene_38665	Northern_Leaf_Blight	Northern_Leaf_Blight	0	0	0	0	0	0	0	0	0	1	0	0	0	0	0	0	0	0	0	0	0	0	0	0	0	0	1	private
pan_gene_24299	pan_gene_86932	Northern_Leaf_Blight	Ear_row_number;Northern_Leaf_Blight	0	0	0	1	0	0	0	0	0	0	0	0	0	0	0	0	0	0	0	0	0	0	0	0	0	0	1	private
pan_gene_24300	pan_gene_30303	Northern_Leaf_Blight	Glutamate;Height_above_ear;Northern_Leaf_Blight	0	0	0	1	0	0	0	0	0	0	0	0	0	0	0	0	0	0	0	0	0	0	0	0	0	0	1	private
pan_gene_24300	pan_gene_32165	Northern_Leaf_Blight	Northern_Leaf_Blight;Tassel_branch_number	0	0	0	1	0	0	0	0	0	0	0	0	0	0	0	0	0	0	0	0	0	0	0	0	0	0	1	private
pan_gene_24300	pan_gene_33743	Northern_Leaf_Blight	Ear_row_number;Northern_Leaf_Blight	0	0	0	1	0	0	0	0	0	0	0	0	0	0	0	0	0	0	0	0	0	0	0	0	0	0	1	private
pan_gene_24300	pan_gene_38665	Northern_Leaf_Blight	Northern_Leaf_Blight	0	0	0	0	0	0	0	0	0	1	0	0	0	0	0	0	0	0	0	0	0	0	0	0	0	0	1	private
pan_gene_24300	pan_gene_59791	Northern_Leaf_Blight	100_Kernel_weight;Days_to_silk;Northern_Leaf_Blight;Stalk_strength	0	0	0	1	0	0	0	0	0	0	0	0	0	0	0	0	0	0	0	0	0	0	0	0	0	0	1	private
pan_gene_24300	pan_gene_86932	Northern_Leaf_Blight	Ear_row_number;Northern_Leaf_Blight	0	0	0	1	0	0	0	0	0	0	0	0	0	0	0	0	0	0	0	0	0	0	0	0	0	0	1	private
pan_gene_24459	pan_gene_4721	Northern_Leaf_Blight	Northern_Leaf_Blight	0	0	0	0	0	0	0	0	0	0	0	0	0	0	0	1	0	0	0	0	0	0	0	0	0	0	1	private
pan_gene_24459	pan_gene_5005	Northern_Leaf_Blight	Average_internode_length_(above_ear);Northern_Leaf_Blight	0	0	0	0	1	0	0	0	0	0	0	0	0	0	0	0	0	0	0	0	0	0	0	0	0	0	1	private
pan_gene_24461	pan_gene_27378	Northern_Leaf_Blight	Northern_Leaf_Blight	0	0	0	0	0	0	0	0	0	0	0	0	0	0	0	1	0	0	0	0	0	0	0	0	0	0	1	private
pan_gene_24461	pan_gene_29507	Northern_Leaf_Blight	Northern_Leaf_Blight	0	0	0	0	0	0	0	0	0	0	0	0	0	0	0	1	0	0	0	0	0	0	0	0	0	0	1	private
pan_gene_24461	pan_gene_3641	Northern_Leaf_Blight	Average_internode_length_(whole_plant);Northern_Leaf_Blight	0	0	0	0	0	0	0	0	0	0	0	0	0	0	0	1	0	0	0	0	0	0	0	0	0	0	1	private
pan_gene_24850	pan_gene_28492	Northern_Leaf_Blight	Average_internode_length_(above_ear);Northern_Leaf_Blight	0	0	0	1	0	0	0	0	0	0	0	0	0	0	0	0	0	0	0	0	0	0	0	0	0	0	1	private
pan_gene_24850	pan_gene_31690	Northern_Leaf_Blight	Northern_Leaf_Blight	0	0	0	1	0	0	0	0	0	0	0	0	0	0	0	0	0	0	0	0	0	0	0	0	0	0	1	private
pan_gene_25244	pan_gene_26989	Northern_Leaf_Blight	Northern_Leaf_Blight	0	0	0	1	0	0	0	1	0	0	0	1	1	1	0	0	1	0	0	0	0	1	0	0	0	0	7	dispensable
pan_gene_25244	pan_gene_27008	Northern_Leaf_Blight	Northern_Leaf_Blight	0	0	0	1	0	0	0	1	0	0	0	0	0	0	0	1	0	0	0	0	0	0	0	0	1	0	4	dispensable
pan_gene_25244	pan_gene_4669	Northern_Leaf_Blight	Northern_Leaf_Blight	0	0	0	0	1	0	0	0	0	0	0	0	0	0	0	0	0	0	0	0	0	0	0	0	0	0	1	private
pan_gene_25244	pan_gene_4915	Northern_Leaf_Blight	Northern_Leaf_Blight;Ratio_of_ear_height_to_total_height;Tassel_length	0	0	0	1	1	0	0	0	0	0	0	0	0	0	0	1	0	0	0	0	0	0	0	0	0	0	3	dispensable
pan_gene_25244	pan_gene_65487	Northern_Leaf_Blight	Northern_Leaf_Blight	0	0	0	1	0	0	1	1	0	0	0	1	0	1	0	1	0	0	0	0	0	0	0	0	0	0	6	dispensable
pan_gene_25244	pan_gene_85268	Northern_Leaf_Blight	Northern_Leaf_Blight	0	0	0	1	0	0	0	0	0	0	0	0	0	0	0	0	0	0	0	0	0	0	0	0	0	0	1	private
pan_gene_2573	pan_gene_27008	Height_above_ear;Height_per_day_(until_flowering);Nodes_per_plant;Northern_Leaf_Blight;Plant_height	Northern_Leaf_Blight	0	0	0	1	1	0	1	1	0	0	0	1	0	1	0	1	0	1	0	0	0	0	0	0	0	0	8	dispensable
pan_gene_2573	pan_gene_30929	Height_above_ear;Height_per_day_(until_flowering);Nodes_per_plant;Northern_Leaf_Blight;Plant_height	Northern_Leaf_Blight;Photoperiod_growing-degree_days_to_anthesis	0	0	0	1	0	0	0	1	0	0	0	0	0	0	0	0	0	0	0	0	0	0	0	0	0	0	2	dispensable
pan_gene_2573	pan_gene_5060	Height_above_ear;Height_per_day_(until_flowering);Nodes_per_plant;Northern_Leaf_Blight;Plant_height	Northern_Leaf_Blight	0	0	0	1	0	0	0	0	0	0	0	0	0	1	0	0	0	0	0	0	0	0	0	0	0	0	2	dispensable
pan_gene_2573	pan_gene_85268	Height_above_ear;Height_per_day_(until_flowering);Nodes_per_plant;Northern_Leaf_Blight;Plant_height	Northern_Leaf_Blight	0	0	0	1	0	0	0	0	0	0	0	0	0	0	0	0	0	0	0	0	0	0	0	0	0	0	1	private
pan_gene_26082	pan_gene_30876	Northern_Leaf_Blight	Average_internode_length_(whole_plant);Northern_Leaf_Blight	0	0	0	1	1	0	0	0	0	0	0	0	0	0	0	0	0	0	0	0	0	0	0	0	0	0	2	dispensable
pan_gene_26082	pan_gene_31361	Northern_Leaf_Blight	Nodes_to_ear;Northern_Leaf_Blight;Ratio_of_ear_height_to_total_height	0	0	0	1	0	0	0	0	0	0	0	0	0	0	0	0	0	0	0	0	0	0	0	0	0	0	1	private
pan_gene_26082	pan_gene_4721	Northern_Leaf_Blight	Northern_Leaf_Blight	0	0	0	1	0	0	0	0	0	1	0	0	1	0	0	0	0	0	0	0	0	0	0	0	0	0	3	dispensable
pan_gene_26082	pan_gene_4985	Northern_Leaf_Blight	Average_internode_length_(below_ear);Ear_height;Northern_Leaf_Blight	0	0	0	1	0	0	0	0	0	1	0	0	0	0	0	0	0	0	0	0	0	1	0	0	0	0	3	dispensable
pan_gene_26082	pan_gene_5005	Northern_Leaf_Blight	Average_internode_length_(above_ear);Northern_Leaf_Blight	0	0	0	1	1	0	0	0	0	1	0	0	1	0	0	0	0	1	1	0	1	0	0	0	0	0	7	dispensable
pan_gene_26082	pan_gene_96207	Northern_Leaf_Blight	Northern_Leaf_Blight;Plant_height	0	0	0	0	0	0	0	0	0	0	0	0	0	0	0	0	0	0	0	0	1	0	0	0	0	0	1	private
pan_gene_2611	pan_gene_5666	Nodes_per_plant;Nodes_to_ear;Northern_Leaf_Blight;Plant_height	Days_to_silk;Northern_Leaf_Blight;PCA_of_metabolites:_PC2;Stalk_strength	0	0	0	1	0	0	0	0	0	0	0	0	0	0	0	0	0	0	0	0	0	0	0	0	0	0	1	private
pan_gene_2611	pan_gene_62703	Nodes_per_plant;Nodes_to_ear;Northern_Leaf_Blight;Plant_height	Northern_Leaf_Blight	0	0	0	1	0	0	0	0	0	0	0	0	0	0	0	0	0	0	0	0	0	0	0	0	0	0	1	private
pan_gene_26475	pan_gene_4625	Average_internode_length_(above_ear);Nodes_per_plant;Nodes_to_ear;Northern_Leaf_Blight	Northern_Leaf_Blight	0	0	0	0	1	0	0	0	1	0	0	0	0	0	1	0	0	0	0	0	1	0	1	0	0	0	5	dispensable
pan_gene_26475	pan_gene_4985	Average_internode_length_(above_ear);Nodes_per_plant;Nodes_to_ear;Northern_Leaf_Blight	Average_internode_length_(below_ear);Ear_height;Northern_Leaf_Blight	0	0	0	0	1	0	0	0	0	0	1	0	0	0	0	0	0	0	0	0	1	0	1	0	0	0	4	dispensable
pan_gene_26475	pan_gene_5005	Average_internode_length_(above_ear);Nodes_per_plant;Nodes_to_ear;Northern_Leaf_Blight	Average_internode_length_(above_ear);Northern_Leaf_Blight	0	0	0	0	1	0	0	0	0	0	0	0	0	0	0	0	0	0	0	0	1	0	0	0	0	0	2	dispensable
pan_gene_26900	pan_gene_31909	Northern_Leaf_Blight	Northern_Leaf_Blight	0	0	0	1	0	1	1	0	1	0	0	0	0	0	0	1	0	0	1	0	0	0	1	1	1	1	10	dispensable
pan_gene_26962	pan_gene_2807	Northern_Leaf_Blight	Leaf_width;Northern_Leaf_Blight;Tassel_branch_number	0	0	0	1	0	0	0	0	0	0	0	0	0	0	0	0	0	0	0	0	0	0	0	0	0	0	1	private
pan_gene_26962	pan_gene_31690	Northern_Leaf_Blight	Northern_Leaf_Blight	0	0	0	1	0	0	0	0	0	0	0	0	0	0	0	0	0	0	0	0	0	0	0	0	0	0	1	private
pan_gene_26962	pan_gene_4625	Northern_Leaf_Blight	Northern_Leaf_Blight	0	0	0	1	0	0	0	0	1	0	1	1	0	0	0	0	0	0	1	0	1	0	0	0	0	1	7	dispensable
pan_gene_26962	pan_gene_8665	Northern_Leaf_Blight	Ear_row_number;Northern_Leaf_Blight	0	0	0	1	0	0	0	0	0	0	0	0	0	0	0	0	0	0	0	0	0	0	0	0	0	0	1	private
pan_gene_26989	pan_gene_30929	Northern_Leaf_Blight	Northern_Leaf_Blight;Photoperiod_growing-degree_days_to_anthesis	0	0	0	1	0	0	0	1	0	0	0	0	0	0	0	0	0	0	0	0	0	0	0	0	0	0	2	dispensable
pan_gene_26989	pan_gene_65487	Northern_Leaf_Blight	Northern_Leaf_Blight	0	0	0	1	0	0	0	0	0	0	0	1	0	0	0	0	0	0	0	1	0	0	0	1	0	0	4	dispensable
pan_gene_27008	pan_gene_30929	Northern_Leaf_Blight	Northern_Leaf_Blight;Photoperiod_growing-degree_days_to_anthesis	0	0	0	1	0	0	0	0	0	0	0	0	0	0	0	0	0	0	0	0	0	0	0	0	0	0	1	private
pan_gene_27008	pan_gene_32193	Northern_Leaf_Blight	Ear_height;Northern_Leaf_Blight	0	0	0	1	1	0	0	0	0	0	0	0	0	0	0	0	0	0	0	0	0	0	0	0	0	0	2	dispensable
pan_gene_27008	pan_gene_4915	Northern_Leaf_Blight	Northern_Leaf_Blight;Ratio_of_ear_height_to_total_height;Tassel_length	0	0	0	1	0	0	0	0	0	0	0	0	0	0	0	0	0	0	0	0	0	0	0	0	0	0	1	private
pan_gene_27010	pan_gene_27357	Northern_Leaf_Blight	Nitrate;Northern_Leaf_Blight	0	0	0	1	0	0	0	0	0	0	0	0	0	0	0	0	0	0	0	0	0	0	0	0	0	0	1	private
pan_gene_27010	pan_gene_31414	Northern_Leaf_Blight	Northern_Leaf_Blight	0	0	0	1	0	0	0	0	1	0	0	0	0	1	0	0	0	0	0	0	0	0	0	0	0	0	3	dispensable
pan_gene_27010	pan_gene_32165	Northern_Leaf_Blight	Northern_Leaf_Blight;Tassel_branch_number	0	0	0	1	0	0	0	0	0	0	0	0	0	0	0	0	0	0	0	0	0	0	0	0	0	0	1	private
pan_gene_27010	pan_gene_4704	Northern_Leaf_Blight	Northern_Leaf_Blight	0	0	0	1	0	0	0	0	0	0	0	0	0	0	0	0	0	0	0	0	0	0	0	0	0	0	1	private
pan_gene_27010	pan_gene_59791	Northern_Leaf_Blight	100_Kernel_weight;Days_to_silk;Northern_Leaf_Blight;Stalk_strength	0	0	0	1	0	0	0	0	0	0	0	0	0	0	0	0	0	0	0	0	0	0	0	0	0	0	1	private
pan_gene_27010	pan_gene_7599	Northern_Leaf_Blight	Ear_height;Northern_Leaf_Blight;Stalk_strength;Starch	0	0	0	1	0	0	0	0	0	0	0	0	0	0	0	0	0	0	0	0	0	0	1	0	0	0	2	dispensable
pan_gene_27010	pan_gene_8665	Northern_Leaf_Blight	Ear_row_number;Northern_Leaf_Blight	0	0	0	1	0	1	0	1	0	0	0	0	0	0	0	0	0	0	0	0	0	0	0	0	0	0	3	dispensable
pan_gene_27111	pan_gene_27353	Northern_Leaf_Blight;Photoperiod_growing-degree_days_to_anthesis	Northern_Leaf_Blight	0	0	0	1	0	0	0	0	0	1	0	0	0	0	0	0	0	0	0	0	0	0	0	0	0	0	2	dispensable
pan_gene_27111	pan_gene_4669	Northern_Leaf_Blight;Photoperiod_growing-degree_days_to_anthesis	Northern_Leaf_Blight	0	0	0	0	0	0	0	0	0	0	0	0	0	0	0	0	0	0	0	0	0	0	0	0	0	1	1	private
pan_gene_27111	pan_gene_4915	Northern_Leaf_Blight;Photoperiod_growing-degree_days_to_anthesis	Northern_Leaf_Blight;Ratio_of_ear_height_to_total_height;Tassel_length	0	0	0	1	0	0	0	0	0	0	0	0	0	0	0	0	0	0	0	0	0	0	0	0	0	0	1	private
pan_gene_27111	pan_gene_5060	Northern_Leaf_Blight;Photoperiod_growing-degree_days_to_anthesis	Northern_Leaf_Blight	0	0	0	1	0	0	1	0	1	0	0	0	0	1	0	0	0	0	0	0	0	0	0	0	0	0	4	dispensable
pan_gene_27111	pan_gene_65487	Northern_Leaf_Blight;Photoperiod_growing-degree_days_to_anthesis	Northern_Leaf_Blight	0	0	0	1	1	0	0	0	0	0	0	0	0	0	0	0	0	0	0	0	0	0	1	0	0	0	3	dispensable
pan_gene_27353	pan_gene_29633	Northern_Leaf_Blight	Northern_Leaf_Blight	0	0	0	1	1	0	0	0	0	0	1	0	0	0	0	0	0	0	0	0	0	0	0	0	0	0	3	dispensable
pan_gene_27353	pan_gene_32128	Northern_Leaf_Blight	Northern_Leaf_Blight	0	0	0	1	1	0	0	0	0	1	0	0	0	0	0	0	0	0	0	0	0	0	0	0	0	0	3	dispensable
pan_gene_27353	pan_gene_3597	Northern_Leaf_Blight	Northern_Leaf_Blight	0	0	0	1	1	0	0	0	0	1	0	0	1	0	0	0	0	0	0	0	0	0	0	0	0	0	4	dispensable
pan_gene_27353	pan_gene_4721	Northern_Leaf_Blight	Northern_Leaf_Blight	0	0	0	1	0	0	0	0	0	0	0	0	0	1	0	0	0	0	0	0	0	0	0	0	0	0	2	dispensable
pan_gene_27353	pan_gene_5060	Northern_Leaf_Blight	Northern_Leaf_Blight	0	0	0	1	0	0	0	0	0	0	0	0	0	0	0	0	0	0	0	0	0	0	0	0	0	0	1	private
pan_gene_27353	pan_gene_65487	Northern_Leaf_Blight	Northern_Leaf_Blight	0	0	0	1	1	1	0	0	0	0	0	0	0	0	0	0	0	0	0	0	0	0	0	0	0	0	3	dispensable
pan_gene_27353	pan_gene_96207	Northern_Leaf_Blight	Northern_Leaf_Blight;Plant_height	0	0	0	0	1	0	0	0	0	1	0	0	0	0	0	0	0	0	0	0	1	0	0	0	0	0	3	dispensable
pan_gene_27357	pan_gene_31404	Nitrate;Northern_Leaf_Blight	Northern_Leaf_Blight	0	0	0	1	0	0	0	0	0	0	0	0	0	0	0	0	0	0	0	0	0	0	0	0	0	0	1	private
pan_gene_27357	pan_gene_31414	Nitrate;Northern_Leaf_Blight	Northern_Leaf_Blight	0	0	0	1	0	1	0	0	1	0	0	0	0	0	0	0	0	0	0	0	0	0	0	0	0	0	3	dispensable
pan_gene_27357	pan_gene_4625	Nitrate;Northern_Leaf_Blight	Northern_Leaf_Blight	0	0	0	1	0	0	0	0	1	0	0	0	0	0	0	0	0	0	0	0	0	0	0	0	0	0	2	dispensable
pan_gene_27357	pan_gene_4704	Nitrate;Northern_Leaf_Blight	Northern_Leaf_Blight	0	0	0	1	0	0	0	0	0	0	0	0	0	1	0	0	0	0	0	0	0	0	0	0	0	0	2	dispensable
pan_gene_27357	pan_gene_59791	Nitrate;Northern_Leaf_Blight	100_Kernel_weight;Days_to_silk;Northern_Leaf_Blight;Stalk_strength	0	0	0	1	0	0	0	0	0	0	0	0	0	0	0	0	0	0	0	0	0	0	0	0	0	0	1	private
pan_gene_27357	pan_gene_7599	Nitrate;Northern_Leaf_Blight	Ear_height;Northern_Leaf_Blight;Stalk_strength;Starch	0	0	0	1	0	0	0	0	0	0	0	0	0	0	0	0	0	0	0	0	0	0	0	0	0	0	1	private
pan_gene_27357	pan_gene_8665	Nitrate;Northern_Leaf_Blight	Ear_row_number;Northern_Leaf_Blight	0	0	0	1	0	0	0	0	0	0	0	0	0	0	0	0	0	0	0	0	0	0	0	0	0	0	1	private
pan_gene_27388	pan_gene_5060	Northern_Leaf_Blight	Northern_Leaf_Blight	0	0	0	1	0	0	0	0	0	0	0	0	0	0	0	0	0	0	0	0	0	1	0	1	0	0	3	dispensable
pan_gene_27476	pan_gene_30876	Northern_Leaf_Blight	Average_internode_length_(whole_plant);Northern_Leaf_Blight	0	0	0	1	1	0	0	0	0	0	0	0	0	0	0	0	0	0	0	0	0	0	0	0	0	0	2	dispensable
pan_gene_27476	pan_gene_32128	Northern_Leaf_Blight	Northern_Leaf_Blight	0	0	0	1	0	1	0	1	0	0	0	0	0	1	0	0	0	0	0	0	0	0	0	0	0	0	4	dispensable
pan_gene_27476	pan_gene_4721	Northern_Leaf_Blight	Northern_Leaf_Blight	0	0	0	1	0	0	0	0	0	0	0	0	1	0	0	1	0	0	0	0	0	0	0	0	0	0	3	dispensable
pan_gene_27476	pan_gene_5005	Northern_Leaf_Blight	Average_internode_length_(above_ear);Northern_Leaf_Blight	0	0	0	1	1	1	0	0	1	0	0	0	0	0	0	0	0	0	0	0	0	0	1	0	0	0	5	dispensable
pan_gene_27476	pan_gene_96207	Northern_Leaf_Blight	Northern_Leaf_Blight;Plant_height	0	0	0	0	0	0	0	1	0	0	0	0	0	1	0	0	0	0	0	0	0	0	0	0	0	0	2	dispensable
pan_gene_277	pan_gene_4704	Northern_Leaf_Blight	Northern_Leaf_Blight	0	0	0	0	1	0	0	0	0	0	0	0	0	0	0	0	0	0	0	0	0	0	0	0	0	0	1	private
pan_gene_28549	pan_gene_4721	Northern_Leaf_Blight	Northern_Leaf_Blight	0	0	0	1	0	0	0	0	0	1	0	0	0	0	0	0	0	0	0	0	0	1	1	0	0	0	4	dispensable
pan_gene_28549	pan_gene_7741	Northern_Leaf_Blight	Ear_height;Northern_Leaf_Blight;Ratio_of_ear_height_to_total_height	0	0	0	0	0	0	0	1	0	0	0	0	0	0	0	0	0	1	0	0	0	0	1	1	0	0	4	dispensable
pan_gene_29633	pan_gene_30089	Northern_Leaf_Blight	Northern_Leaf_Blight	0	0	0	0	1	0	0	0	0	0	0	0	0	0	0	0	0	0	0	0	0	0	0	0	0	0	1	private
pan_gene_29633	pan_gene_30876	Northern_Leaf_Blight	Average_internode_length_(whole_plant);Northern_Leaf_Blight	0	0	0	1	1	0	0	1	1	0	0	0	0	0	0	0	0	0	0	0	1	1	0	0	0	0	6	dispensable
pan_gene_29633	pan_gene_30971	Northern_Leaf_Blight	Northern_Leaf_Blight	0	0	0	1	1	0	0	0	1	0	1	0	0	0	0	1	0	0	0	0	0	0	0	0	0	0	5	dispensable
pan_gene_29633	pan_gene_32128	Northern_Leaf_Blight	Northern_Leaf_Blight	0	0	0	1	1	0	0	0	0	0	0	0	0	1	0	0	0	0	0	0	0	0	0	0	0	0	3	dispensable
pan_gene_29633	pan_gene_4985	Northern_Leaf_Blight	Average_internode_length_(below_ear);Ear_height;Northern_Leaf_Blight	0	0	0	1	0	0	0	1	1	0	0	0	0	0	0	0	0	0	0	0	0	0	0	0	0	0	3	dispensable
pan_gene_29633	pan_gene_65487	Northern_Leaf_Blight	Northern_Leaf_Blight	0	0	0	1	1	0	1	0	0	1	0	0	0	0	1	0	0	0	0	0	0	0	1	0	0	0	6	dispensable
pan_gene_29633	pan_gene_96207	Northern_Leaf_Blight	Northern_Leaf_Blight;Plant_height	0	0	0	0	0	0	0	0	0	0	0	0	0	1	0	0	0	0	0	0	0	0	0	0	0	0	1	private
pan_gene_30089	pan_gene_4721	Northern_Leaf_Blight	Northern_Leaf_Blight	0	0	0	0	0	0	1	1	0	1	0	0	0	1	0	1	0	0	0	0	0	0	0	0	0	0	5	dispensable
pan_gene_30089	pan_gene_96207	Northern_Leaf_Blight	Northern_Leaf_Blight;Plant_height	0	0	0	0	1	0	0	0	0	0	0	0	0	0	0	0	0	0	0	0	0	0	0	0	0	0	1	private
pan_gene_30303	pan_gene_31404	Glutamate;Height_above_ear;Northern_Leaf_Blight	Northern_Leaf_Blight	0	0	0	1	0	0	1	0	1	0	0	1	1	1	0	1	0	1	0	1	1	0	0	0	0	1	11	near-core
pan_gene_30303	pan_gene_4704	Glutamate;Height_above_ear;Northern_Leaf_Blight	Northern_Leaf_Blight	0	0	0	1	0	0	0	0	1	0	0	0	0	0	0	0	0	0	0	0	0	0	0	0	0	0	2	dispensable
pan_gene_30303	pan_gene_59791	Glutamate;Height_above_ear;Northern_Leaf_Blight	100_Kernel_weight;Days_to_silk;Northern_Leaf_Blight;Stalk_strength	0	0	0	1	0	0	0	0	0	0	0	0	0	0	0	0	0	0	0	0	0	0	0	0	0	0	1	private
pan_gene_30303	pan_gene_7599	Glutamate;Height_above_ear;Northern_Leaf_Blight	Ear_height;Northern_Leaf_Blight;Stalk_strength;Starch	0	0	0	1	0	0	0	0	0	0	0	1	0	0	0	0	0	0	0	0	0	0	0	0	0	0	2	dispensable
pan_gene_30876	pan_gene_31361	Average_internode_length_(whole_plant);Northern_Leaf_Blight	Nodes_to_ear;Northern_Leaf_Blight;Ratio_of_ear_height_to_total_height	0	0	0	1	0	0	0	0	1	0	0	0	0	0	0	1	0	0	0	0	0	0	0	0	0	0	3	dispensable
pan_gene_30876	pan_gene_31404	Average_internode_length_(whole_plant);Northern_Leaf_Blight	Northern_Leaf_Blight	0	0	0	1	1	0	0	0	0	0	0	0	0	0	0	0	0	0	1	0	0	1	0	0	0	0	4	dispensable
pan_gene_30876	pan_gene_31414	Average_internode_length_(whole_plant);Northern_Leaf_Blight	Northern_Leaf_Blight	0	0	0	1	0	1	0	1	1	0	0	0	0	1	0	0	0	0	0	0	0	0	0	0	0	0	5	dispensable
pan_gene_30876	pan_gene_42695	Average_internode_length_(whole_plant);Northern_Leaf_Blight	Northern_Leaf_Blight	0	0	0	1	0	0	0	0	0	0	0	0	0	0	0	0	0	0	0	0	0	0	0	0	0	0	1	private
pan_gene_30876	pan_gene_4985	Average_internode_length_(whole_plant);Northern_Leaf_Blight	Average_internode_length_(below_ear);Ear_height;Northern_Leaf_Blight	0	0	0	1	1	0	0	0	1	1	0	1	0	0	0	1	0	1	1	0	0	0	0	0	0	0	8	dispensable
pan_gene_30895	pan_gene_4626	Average_internode_length_(above_ear);Height_per_day_(until_flowering);Leaf_width;Nodes_per_plant;Northern_Leaf_Blight;Tassel_branch_number	Northern_Leaf_Blight	0	0	0	0	0	0	0	1	0	0	0	0	0	1	0	0	0	0	0	0	0	0	0	0	0	0	2	dispensable
pan_gene_30895	pan_gene_5060	Average_internode_length_(above_ear);Height_per_day_(until_flowering);Leaf_width;Nodes_per_plant;Northern_Leaf_Blight;Tassel_branch_number	Northern_Leaf_Blight	0	0	0	0	0	0	1	0	0	0	0	0	0	0	0	0	0	0	0	0	0	0	0	0	0	0	1	private
pan_gene_30929	pan_gene_4915	Northern_Leaf_Blight;Photoperiod_growing-degree_days_to_anthesis	Northern_Leaf_Blight;Ratio_of_ear_height_to_total_height;Tassel_length	0	0	0	1	0	0	0	0	0	0	0	0	0	0	0	0	0	0	0	0	0	0	0	0	0	0	1	private
pan_gene_30929	pan_gene_65487	Northern_Leaf_Blight;Photoperiod_growing-degree_days_to_anthesis	Northern_Leaf_Blight	0	0	0	1	0	0	0	1	0	0	0	0	0	0	0	0	0	0	0	0	1	0	0	0	0	0	3	dispensable
pan_gene_30929	pan_gene_85268	Northern_Leaf_Blight;Photoperiod_growing-degree_days_to_anthesis	Northern_Leaf_Blight	0	0	0	1	0	0	0	0	0	0	0	0	0	0	0	0	0	0	0	0	0	0	0	0	0	0	1	private
pan_gene_30971	pan_gene_4721	Northern_Leaf_Blight	Northern_Leaf_Blight	0	0	0	1	1	0	0	0	1	0	0	0	0	0	0	0	0	0	0	0	0	0	0	0	0	0	3	dispensable
pan_gene_30971	pan_gene_4985	Northern_Leaf_Blight	Average_internode_length_(below_ear);Ear_height;Northern_Leaf_Blight	0	0	0	1	0	0	0	0	0	0	0	0	0	1	0	0	0	0	0	0	0	0	0	0	0	0	2	dispensable
pan_gene_30971	pan_gene_5005	Northern_Leaf_Blight	Average_internode_length_(above_ear);Northern_Leaf_Blight	0	0	0	1	0	0	0	0	1	1	0	0	0	0	1	0	0	0	0	0	0	0	0	0	0	0	4	dispensable
pan_gene_30971	pan_gene_65487	Northern_Leaf_Blight	Northern_Leaf_Blight	0	0	0	1	1	1	0	1	1	1	0	0	0	1	0	1	0	0	0	0	0	1	0	1	0	0	10	dispensable
pan_gene_31361	pan_gene_31414	Nodes_to_ear;Northern_Leaf_Blight;Ratio_of_ear_height_to_total_height	Northern_Leaf_Blight	0	0	0	1	0	1	0	0	1	0	0	0	0	1	0	0	0	0	0	0	0	0	0	0	0	0	4	dispensable
pan_gene_31361	pan_gene_32165	Nodes_to_ear;Northern_Leaf_Blight;Ratio_of_ear_height_to_total_height	Northern_Leaf_Blight;Tassel_branch_number	0	0	0	1	0	0	0	0	0	0	0	0	0	0	0	0	0	0	0	0	0	0	0	0	0	0	1	private
pan_gene_31361	pan_gene_4625	Nodes_to_ear;Northern_Leaf_Blight;Ratio_of_ear_height_to_total_height	Northern_Leaf_Blight	0	0	0	1	0	1	0	0	1	0	0	0	0	0	0	0	0	0	0	0	0	0	0	0	0	0	3	dispensable
pan_gene_31361	pan_gene_5005	Nodes_to_ear;Northern_Leaf_Blight;Ratio_of_ear_height_to_total_height	Average_internode_length_(above_ear);Northern_Leaf_Blight	0	0	0	1	0	1	0	0	1	0	0	0	0	0	0	1	0	0	0	0	0	1	0	0	0	0	5	dispensable
pan_gene_31404	pan_gene_31414	Northern_Leaf_Blight	Northern_Leaf_Blight	0	0	0	1	0	0	0	0	1	0	0	0	0	0	0	0	0	0	0	0	0	0	0	0	0	0	2	dispensable
pan_gene_31404	pan_gene_32165	Northern_Leaf_Blight	Northern_Leaf_Blight;Tassel_branch_number	0	0	0	1	1	0	0	0	0	0	0	0	0	0	0	0	0	0	0	0	0	0	0	0	0	0	2	dispensable
pan_gene_31404	pan_gene_42695	Northern_Leaf_Blight	Northern_Leaf_Blight	0	0	0	1	0	0	0	1	0	0	0	0	0	0	0	0	1	0	0	0	0	0	1	0	0	1	5	dispensable
pan_gene_31404	pan_gene_4760	Northern_Leaf_Blight	Northern_Leaf_Blight	0	0	0	0	0	0	0	0	0	1	0	0	0	0	0	0	0	0	0	0	0	0	0	0	0	0	1	private
pan_gene_31404	pan_gene_59791	Northern_Leaf_Blight	100_Kernel_weight;Days_to_silk;Northern_Leaf_Blight;Stalk_strength	0	0	0	1	0	0	0	0	0	0	0	0	0	0	0	0	0	0	0	0	0	0	1	0	0	0	2	dispensable
pan_gene_31404	pan_gene_7599	Northern_Leaf_Blight	Ear_height;Northern_Leaf_Blight;Stalk_strength;Starch	0	0	0	1	0	0	0	0	0	0	1	1	1	0	1	0	0	0	0	0	1	0	1	1	1	0	9	dispensable
pan_gene_31404	pan_gene_8665	Northern_Leaf_Blight	Ear_row_number;Northern_Leaf_Blight	0	0	0	1	0	1	0	1	0	0	0	0	0	0	0	0	0	1	0	0	0	0	0	0	0	0	4	dispensable
pan_gene_31414	pan_gene_32165	Northern_Leaf_Blight	Northern_Leaf_Blight;Tassel_branch_number	0	0	0	1	0	1	0	0	0	0	0	0	0	0	0	0	0	0	0	0	0	0	0	0	0	0	2	dispensable
pan_gene_31414	pan_gene_3350	Northern_Leaf_Blight	Leaf_width;Northern_Leaf_Blight	0	0	0	1	0	0	0	0	0	0	0	0	0	1	0	0	0	0	0	0	0	0	0	0	0	0	2	dispensable
pan_gene_31414	pan_gene_4625	Northern_Leaf_Blight	Northern_Leaf_Blight	0	0	0	1	0	0	0	0	0	0	0	0	0	1	0	0	0	0	0	0	0	0	0	0	0	0	2	dispensable
pan_gene_31414	pan_gene_4760	Northern_Leaf_Blight	Northern_Leaf_Blight	0	0	0	0	1	0	0	0	0	0	0	0	0	0	0	0	0	0	0	0	0	0	0	0	0	0	1	private
pan_gene_31414	pan_gene_59791	Northern_Leaf_Blight	100_Kernel_weight;Days_to_silk;Northern_Leaf_Blight;Stalk_strength	0	0	0	1	0	0	0	0	0	0	0	0	0	0	0	0	0	0	0	0	0	0	0	0	0	0	1	private
pan_gene_31414	pan_gene_7599	Northern_Leaf_Blight	Ear_height;Northern_Leaf_Blight;Stalk_strength;Starch	0	0	0	1	0	0	0	0	0	0	0	0	0	0	0	0	0	0	0	0	0	0	0	0	0	0	1	private
pan_gene_31414	pan_gene_8665	Northern_Leaf_Blight	Ear_row_number;Northern_Leaf_Blight	0	0	0	1	0	0	0	0	0	0	0	0	0	0	0	0	0	0	0	0	0	0	0	0	0	0	1	private
pan_gene_31690	pan_gene_8665	Northern_Leaf_Blight	Ear_row_number;Northern_Leaf_Blight	0	0	0	1	0	0	0	0	0	0	0	0	0	0	0	0	0	0	0	0	0	0	0	0	0	0	1	private
pan_gene_31759	pan_gene_4625	100_Kernel_weight;Leaf_width;Northern_Leaf_Blight	Northern_Leaf_Blight	0	0	0	0	0	0	0	0	0	0	0	0	0	0	0	1	0	0	0	0	0	0	0	0	0	0	1	private
pan_gene_32128	pan_gene_5005	Northern_Leaf_Blight	Average_internode_length_(above_ear);Northern_Leaf_Blight	0	0	0	1	0	0	0	0	0	0	0	0	0	0	0	0	0	0	0	0	0	0	0	0	0	0	1	private
pan_gene_32128	pan_gene_96207	Northern_Leaf_Blight	Northern_Leaf_Blight;Plant_height	0	0	0	0	1	0	1	1	0	1	1	1	0	1	0	0	0	1	0	0	0	0	0	1	0	0	9	dispensable
pan_gene_32165	pan_gene_4625	Northern_Leaf_Blight;Tassel_branch_number	Northern_Leaf_Blight	0	0	0	1	1	0	0	0	0	0	0	0	0	0	0	0	0	0	0	0	0	0	0	0	0	0	2	dispensable
pan_gene_32165	pan_gene_59791	Northern_Leaf_Blight;Tassel_branch_number	100_Kernel_weight;Days_to_silk;Northern_Leaf_Blight;Stalk_strength	0	0	0	1	0	0	0	0	0	0	0	0	0	0	0	0	0	0	0	0	0	0	0	0	0	0	1	private
pan_gene_32165	pan_gene_86932	Northern_Leaf_Blight;Tassel_branch_number	Ear_row_number;Northern_Leaf_Blight	0	0	0	1	0	0	0	0	0	0	0	0	0	0	0	0	0	0	0	0	0	0	0	0	0	0	1	private
pan_gene_3350	pan_gene_4625	Leaf_width;Northern_Leaf_Blight	Northern_Leaf_Blight	0	0	0	1	1	1	0	0	0	0	0	0	0	0	0	0	0	0	0	0	0	0	0	0	0	0	3	dispensable
pan_gene_3350	pan_gene_8665	Leaf_width;Northern_Leaf_Blight	Ear_row_number;Northern_Leaf_Blight	0	0	0	1	1	0	0	0	0	0	0	0	0	0	0	0	0	0	0	0	0	0	0	0	0	0	2	dispensable
pan_gene_33743	pan_gene_86932	Ear_row_number;Northern_Leaf_Blight	Ear_row_number;Northern_Leaf_Blight	0	0	0	1	0	0	1	1	0	0	0	0	0	0	0	0	0	0	0	0	0	0	1	0	0	0	4	dispensable
pan_gene_3597	pan_gene_5060	Northern_Leaf_Blight	Northern_Leaf_Blight	0	0	0	1	0	0	1	0	0	0	0	1	1	1	0	0	0	0	0	0	0	0	0	0	0	0	5	dispensable
pan_gene_3597	pan_gene_65487	Northern_Leaf_Blight	Northern_Leaf_Blight	0	0	0	1	1	1	0	1	0	0	0	0	0	0	0	1	0	0	0	0	0	0	0	0	0	0	5	dispensable
pan_gene_42695	pan_gene_4625	Northern_Leaf_Blight	Northern_Leaf_Blight	0	0	0	1	0	0	0	1	0	0	0	0	0	0	0	0	0	0	0	0	0	0	0	0	0	1	3	dispensable
pan_gene_42695	pan_gene_4704	Northern_Leaf_Blight	Northern_Leaf_Blight	0	0	0	1	0	0	0	0	0	0	0	0	0	0	0	0	0	0	0	0	0	0	0	0	0	0	1	private
pan_gene_4625	pan_gene_4985	Northern_Leaf_Blight	Average_internode_length_(below_ear);Ear_height;Northern_Leaf_Blight	0	0	0	1	1	1	1	0	1	0	0	1	1	0	0	0	0	0	0	0	0	1	0	0	0	0	8	dispensable
pan_gene_4625	pan_gene_59791	Northern_Leaf_Blight	100_Kernel_weight;Days_to_silk;Northern_Leaf_Blight;Stalk_strength	0	0	0	1	0	0	0	0	0	0	0	0	0	1	0	0	0	0	0	0	0	0	0	0	0	0	2	dispensable
pan_gene_4625	pan_gene_7599	Northern_Leaf_Blight	Ear_height;Northern_Leaf_Blight;Stalk_strength;Starch	0	0	0	1	0	0	0	0	0	0	0	0	0	0	0	0	0	0	0	0	0	1	0	1	0	0	3	dispensable
pan_gene_4625	pan_gene_8665	Northern_Leaf_Blight	Ear_row_number;Northern_Leaf_Blight	0	0	0	1	0	1	0	1	1	1	0	0	0	0	0	0	0	0	0	0	0	0	0	0	0	0	5	dispensable
pan_gene_4669	pan_gene_4721	Northern_Leaf_Blight	Northern_Leaf_Blight	0	0	0	0	0	0	0	0	0	0	0	0	0	0	0	1	0	0	0	0	0	0	0	0	0	0	1	private
pan_gene_4669	pan_gene_65487	Northern_Leaf_Blight	Northern_Leaf_Blight	0	0	0	0	1	0	0	1	0	0	0	0	0	0	0	1	0	0	0	0	0	0	0	0	0	0	3	dispensable
pan_gene_4704	pan_gene_7599	Northern_Leaf_Blight	Ear_height;Northern_Leaf_Blight;Stalk_strength;Starch	0	0	0	1	0	0	0	0	0	0	0	0	0	0	0	0	0	0	0	0	0	0	0	0	0	0	1	private
pan_gene_4721	pan_gene_5005	Northern_Leaf_Blight	Average_internode_length_(above_ear);Northern_Leaf_Blight	0	0	0	1	1	0	0	1	1	0	0	0	1	0	0	0	0	0	0	0	0	0	0	0	0	0	5	dispensable
pan_gene_4721	pan_gene_7741	Northern_Leaf_Blight	Ear_height;Northern_Leaf_Blight;Ratio_of_ear_height_to_total_height	0	0	0	0	1	0	0	1	0	1	1	0	0	0	0	0	0	0	0	0	0	0	0	0	0	0	4	dispensable
pan_gene_4915	pan_gene_5116	Northern_Leaf_Blight;Ratio_of_ear_height_to_total_height;Tassel_length	Boxcox-transformed_leaf_angle;Height_above_ear;Leaf_length;Nodes_above_ear;Northern_Leaf_Blight	0	0	0	1	0	0	0	0	0	0	0	0	0	0	0	0	0	0	0	0	0	0	0	0	0	0	1	private
pan_gene_4915	pan_gene_65487	Northern_Leaf_Blight;Ratio_of_ear_height_to_total_height;Tassel_length	Northern_Leaf_Blight	0	0	0	1	0	0	0	0	0	0	0	0	0	0	0	0	0	0	0	0	0	0	1	0	0	0	2	dispensable
pan_gene_4915	pan_gene_85268	Northern_Leaf_Blight;Ratio_of_ear_height_to_total_height;Tassel_length	Northern_Leaf_Blight	0	0	0	1	0	0	0	0	0	0	0	0	0	0	0	0	0	0	0	0	0	0	0	0	0	0	1	private
pan_gene_4985	pan_gene_5005	Average_internode_length_(below_ear);Ear_height;Northern_Leaf_Blight	Average_internode_length_(above_ear);Northern_Leaf_Blight	0	0	0	1	1	1	0	1	1	0	1	1	0	1	0	0	0	0	0	0	0	0	0	1	0	0	9	dispensable
pan_gene_5005	pan_gene_7741	Average_internode_length_(above_ear);Northern_Leaf_Blight	Ear_height;Northern_Leaf_Blight;Ratio_of_ear_height_to_total_height	0	0	0	0	1	1	0	0	0	0	0	0	0	0	0	0	0	0	0	0	0	0	0	0	0	0	2	dispensable
pan_gene_5060	pan_gene_65487	Northern_Leaf_Blight	Northern_Leaf_Blight	0	0	0	1	0	0	0	0	0	0	0	0	0	0	0	0	0	0	0	0	0	0	0	0	0	0	1	private
pan_gene_5724	pan_gene_81221	Ear_row_number;Nodes_to_ear;Northern_Leaf_Blight;Stalk_strength	Ear_row_number;Nodes_to_ear;Northern_Leaf_Blight;Stalk_strength	0	0	0	0	0	0	0	0	0	0	1	0	0	0	1	0	0	0	0	0	0	1	1	0	1	0	5	dispensable
pan_gene_5724	pan_gene_86932	Ear_row_number;Nodes_to_ear;Northern_Leaf_Blight;Stalk_strength	Ear_row_number;Northern_Leaf_Blight	0	0	0	0	0	0	0	0	0	0	0	0	0	0	0	0	0	0	0	0	0	0	1	0	0	0	1	private
pan_gene_59791	pan_gene_7599	100_Kernel_weight;Days_to_silk;Northern_Leaf_Blight;Stalk_strength	Ear_height;Northern_Leaf_Blight;Stalk_strength;Starch	0	0	0	1	0	0	0	0	0	0	0	0	0	0	0	0	0	0	0	0	0	0	0	0	0	0	1	private
pan_gene_59791	pan_gene_8665	100_Kernel_weight;Days_to_silk;Northern_Leaf_Blight;Stalk_strength	Ear_row_number;Northern_Leaf_Blight	0	0	0	1	0	0	0	0	0	0	0	0	0	0	0	0	0	0	0	0	0	0	0	0	0	0	1	private
pan_gene_6274	pan_gene_8665	Leaf_width;Nodes_per_plant;Northern_Leaf_Blight;PCA_of_metabolites:_PC2	Ear_row_number;Northern_Leaf_Blight	0	0	0	1	0	0	0	0	0	0	0	0	0	0	0	0	0	0	0	0	0	0	0	0	0	0	1	private
pan_gene_65487	pan_gene_7741	Northern_Leaf_Blight	Ear_height;Northern_Leaf_Blight;Ratio_of_ear_height_to_total_height	0	0	0	0	0	0	0	0	0	1	0	0	0	0	0	0	0	0	0	0	0	0	0	0	0	0	1	private
pan_gene_65487	pan_gene_96207	Northern_Leaf_Blight	Northern_Leaf_Blight;Plant_height	0	0	0	0	1	0	0	0	0	0	0	0	0	0	0	0	0	0	0	0	0	0	0	0	0	0	1	private
pan_gene_7599	pan_gene_8665	Ear_height;Northern_Leaf_Blight;Stalk_strength;Starch	Ear_row_number;Northern_Leaf_Blight	0	0	0	1	0	0	0	0	0	0	0	0	0	0	0	0	0	0	0	0	0	0	0	0	0	0	1	private
pan_gene_100245	pan_gene_21407	Malate;Northern_Leaf_Blight	Northern_Leaf_Blight	0	0	0	0	1	0	0	0	0	0	0	0	0	0	0	0	0	0	0	0	0	0	0	0	0	0	1	private
pan_gene_100245	pan_gene_21998	Malate;Northern_Leaf_Blight	Northern_Leaf_Blight;Southern_leaf_blight	0	0	0	0	1	0	0	1	0	0	1	0	0	0	0	0	0	0	0	0	0	0	0	0	0	0	3	dispensable
pan_gene_100245	pan_gene_23929	Malate;Northern_Leaf_Blight	Average_internode_length_(whole_plant);Northern_Leaf_Blight	0	0	0	0	1	0	0	1	1	0	0	0	0	1	0	0	0	0	0	0	0	0	0	0	0	0	4	dispensable
pan_gene_100245	pan_gene_43451	Malate;Northern_Leaf_Blight	Boxcox-transformed_leaf_angle;Northern_Leaf_Blight	0	0	0	0	1	0	0	0	0	0	0	0	0	0	0	0	0	0	0	0	0	0	0	0	0	0	1	private
pan_gene_100245	pan_gene_4836	Malate;Northern_Leaf_Blight	Northern_Leaf_Blight;Ratio_of_ear_height_to_total_height;Tassel_length	0	0	0	0	1	0	0	0	0	0	0	0	0	0	0	0	0	0	0	0	0	0	0	0	0	0	1	private
pan_gene_100890	pan_gene_462	Northern_Leaf_Blight	Average_internode_length_(above_ear);Northern_Leaf_Blight;PCA_of_metabolites:_PC2	0	0	0	0	1	0	0	0	0	0	0	0	0	0	0	0	0	0	0	0	0	0	0	0	0	0	1	private
pan_gene_10793	pan_gene_12733	Average_internode_length_(below_ear);Nodes_per_plant;Northern_Leaf_Blight	Northern_Leaf_Blight	0	0	0	0	1	0	0	0	0	0	0	0	0	1	0	0	0	0	0	0	0	0	0	0	0	0	2	dispensable
pan_gene_10793	pan_gene_15290	Average_internode_length_(below_ear);Nodes_per_plant;Northern_Leaf_Blight	Northern_Leaf_Blight	0	0	0	0	1	0	0	0	0	0	0	0	0	0	0	0	0	0	0	0	0	0	0	0	0	0	1	private
pan_gene_10793	pan_gene_27353	Average_internode_length_(below_ear);Nodes_per_plant;Northern_Leaf_Blight	Northern_Leaf_Blight	0	0	0	0	1	0	0	0	0	0	0	0	0	0	0	0	0	0	0	0	0	0	0	0	0	0	1	private
pan_gene_10793	pan_gene_30089	Average_internode_length_(below_ear);Nodes_per_plant;Northern_Leaf_Blight	Northern_Leaf_Blight	0	0	0	0	1	0	0	0	0	0	0	0	0	0	0	0	0	0	0	0	0	0	0	0	0	0	1	private
pan_gene_10793	pan_gene_69578	Average_internode_length_(below_ear);Nodes_per_plant;Northern_Leaf_Blight	Northern_Leaf_Blight;PCA_of_metabolites:_PC2	0	0	0	0	1	0	0	0	0	0	0	0	0	0	0	0	0	0	0	0	0	0	0	0	0	0	1	private
pan_gene_10840	pan_gene_16463	Ear_row_number;Northern_Leaf_Blight	Northern_Leaf_Blight	0	0	0	0	1	0	0	0	0	0	0	0	0	0	0	0	0	1	0	0	0	0	0	0	0	0	2	dispensable
pan_gene_10840	pan_gene_27351	Ear_row_number;Northern_Leaf_Blight	Northern_Leaf_Blight	0	0	0	0	1	0	0	0	0	0	0	0	0	0	0	0	0	0	0	0	0	0	0	0	0	0	1	private
pan_gene_113	pan_gene_14816	Northern_Leaf_Blight;Starch	Northern_Leaf_Blight	0	0	0	0	1	0	0	0	0	0	0	0	0	0	0	0	0	0	0	0	0	0	0	0	0	0	1	private
pan_gene_113	pan_gene_21419	Northern_Leaf_Blight;Starch	Northern_Leaf_Blight	0	0	0	0	1	0	0	0	1	0	0	0	0	0	0	1	0	0	0	0	0	0	0	0	0	0	3	dispensable
pan_gene_113	pan_gene_21472	Northern_Leaf_Blight;Starch	Northern_Leaf_Blight	0	0	0	0	1	0	0	0	0	0	0	0	0	0	0	0	0	0	0	0	1	0	0	0	0	0	2	dispensable
pan_gene_113	pan_gene_24110	Northern_Leaf_Blight;Starch	Northern_Leaf_Blight	0	0	0	0	1	1	0	0	1	0	0	0	0	0	0	0	0	0	0	0	0	0	0	0	0	0	3	dispensable
pan_gene_113	pan_gene_27010	Northern_Leaf_Blight;Starch	Northern_Leaf_Blight	0	0	0	0	1	0	0	0	1	0	0	0	0	0	0	0	0	0	0	0	0	0	0	0	0	0	2	dispensable
pan_gene_113	pan_gene_3350	Northern_Leaf_Blight;Starch	Leaf_width;Northern_Leaf_Blight	0	0	0	0	1	1	0	0	1	0	0	0	0	0	0	0	0	0	0	0	0	0	0	0	0	0	3	dispensable
pan_gene_113	pan_gene_7263	Northern_Leaf_Blight;Starch	Northern_Leaf_Blight;Plant_height;Tassel_length	0	0	0	0	1	0	0	0	0	0	0	0	0	0	0	0	0	0	0	0	0	0	0	0	0	0	1	private
pan_gene_113	pan_gene_7741	Northern_Leaf_Blight;Starch	Ear_height;Northern_Leaf_Blight;Ratio_of_ear_height_to_total_height	0	0	0	0	1	0	0	0	0	1	1	0	0	0	0	0	0	0	0	0	0	0	1	0	0	0	4	dispensable
pan_gene_12153	pan_gene_27008	Northern_Leaf_Blight	Northern_Leaf_Blight	0	0	0	0	1	0	1	0	0	0	0	0	0	0	0	0	0	0	0	0	0	0	0	0	0	0	2	dispensable
pan_gene_12153	pan_gene_387	Northern_Leaf_Blight	Ear_height;Malate;Northern_Leaf_Blight	0	0	0	0	1	0	0	1	0	0	0	0	0	0	0	0	0	0	0	0	0	0	0	0	0	0	2	dispensable
pan_gene_12154	pan_gene_31934	Northern_Leaf_Blight	Northern_Leaf_Blight	0	0	0	0	1	0	0	0	1	0	0	0	0	0	0	0	0	0	0	0	0	0	0	0	0	0	2	dispensable
pan_gene_12733	pan_gene_69578	Northern_Leaf_Blight	Northern_Leaf_Blight;PCA_of_metabolites:_PC2	0	0	0	0	1	0	0	0	0	0	0	0	0	0	0	0	0	0	0	0	0	0	0	0	0	0	1	private
pan_gene_12734	pan_gene_2892	Chlorophyll_B;Northern_Leaf_Blight	100_Kernel_weight;Average_internode_length_(whole_plant);Ear_height;Northern_Leaf_Blight	0	0	0	0	1	0	0	0	0	0	0	0	0	0	0	0	0	0	0	0	0	0	0	0	0	0	1	private
pan_gene_12734	pan_gene_5059	Chlorophyll_B;Northern_Leaf_Blight	Average_internode_length_(above_ear);Ear_height;Height_above_ear;Northern_Leaf_Blight;Plant_height;Tassel_branch_number	0	0	0	0	1	0	0	0	0	0	0	0	0	0	0	0	0	0	0	0	0	0	0	0	0	0	1	private
pan_gene_12750	pan_gene_19194	Days_to_silk;Northern_Leaf_Blight;Total_amino_acids	Northern_Leaf_Blight	0	0	0	0	1	0	0	0	0	0	0	0	0	0	0	0	0	0	0	0	0	0	0	0	0	0	1	private
pan_gene_12750	pan_gene_24850	Days_to_silk;Northern_Leaf_Blight;Total_amino_acids	Northern_Leaf_Blight	0	0	0	0	1	0	0	0	0	0	0	0	0	0	0	0	0	0	0	0	0	0	0	0	0	0	1	private
pan_gene_12750	pan_gene_27229	Days_to_silk;Northern_Leaf_Blight;Total_amino_acids	Northern_Leaf_Blight	0	0	0	0	0	1	0	0	0	0	0	0	0	0	0	0	0	0	0	0	0	0	0	0	0	0	1	private
pan_gene_14154	pan_gene_23757	Boxcox-transformed_leaf_angle;Nitrate;Nodes_above_ear;Nodes_per_plant;Northern_Leaf_Blight;Tassel_length	Ear_height;Northern_Leaf_Blight	0	0	0	0	1	0	0	0	0	0	0	0	0	0	0	0	0	0	0	0	0	0	0	0	0	0	1	private
pan_gene_14242	pan_gene_22513	Northern_Leaf_Blight	Days_to_anthesis;Northern_Leaf_Blight	0	0	0	0	1	0	0	0	0	0	0	0	1	0	0	0	0	0	0	0	0	0	0	0	0	0	2	dispensable
pan_gene_14242	pan_gene_24286	Northern_Leaf_Blight	Northern_Leaf_Blight	0	0	0	0	1	0	0	1	0	0	0	0	0	0	0	0	0	0	0	0	0	0	0	0	0	0	2	dispensable
pan_gene_14242	pan_gene_31414	Northern_Leaf_Blight	Northern_Leaf_Blight	0	0	0	0	1	0	0	1	0	0	0	0	0	0	0	0	0	0	0	0	0	0	0	0	0	0	2	dispensable
pan_gene_14639	pan_gene_23506	Height_per_day_(until_flowering);Northern_Leaf_Blight;Ratio_of_ear_height_to_total_height	Northern_Leaf_Blight	0	0	0	0	1	0	0	0	0	0	0	0	0	0	0	0	0	0	0	0	0	0	0	0	0	0	1	private
pan_gene_14654	pan_gene_30937	Northern_Leaf_Blight	Northern_Leaf_Blight	0	0	0	0	1	1	0	0	0	0	0	0	0	0	0	0	0	0	0	0	0	0	0	0	0	0	2	dispensable
pan_gene_14752	pan_gene_21091	Northern_Leaf_Blight	Northern_Leaf_Blight	0	0	0	0	1	1	0	0	0	0	0	0	0	0	0	0	0	0	0	0	0	0	0	0	0	0	2	dispensable
pan_gene_14752	pan_gene_21185	Northern_Leaf_Blight	Average_internode_length_(below_ear);Glucose;Northern_Leaf_Blight	0	0	0	0	1	0	0	0	0	0	0	0	0	0	0	0	0	0	0	0	0	0	0	0	0	0	1	private
pan_gene_14752	pan_gene_27476	Northern_Leaf_Blight	Northern_Leaf_Blight	0	0	0	0	1	0	0	0	0	0	0	0	0	0	0	0	0	0	0	0	0	0	0	0	0	0	1	private
pan_gene_14752	pan_gene_30876	Northern_Leaf_Blight	Average_internode_length_(whole_plant);Northern_Leaf_Blight	0	0	0	0	1	1	0	0	1	0	0	0	0	0	0	0	0	0	0	0	1	0	0	0	0	0	4	dispensable
pan_gene_14752	pan_gene_31404	Northern_Leaf_Blight	Northern_Leaf_Blight	0	0	0	0	1	1	0	0	0	0	0	0	0	0	0	0	0	0	0	0	0	0	0	0	0	0	2	dispensable
pan_gene_14752	pan_gene_4625	Northern_Leaf_Blight	Northern_Leaf_Blight	0	0	0	0	1	1	0	0	1	0	0	0	0	0	0	0	0	0	0	0	1	0	0	0	0	0	4	dispensable
pan_gene_14752	pan_gene_5005	Northern_Leaf_Blight	Average_internode_length_(above_ear);Northern_Leaf_Blight	0	0	0	0	1	1	0	0	0	0	0	0	0	0	0	0	0	0	0	0	0	0	0	0	0	0	2	dispensable
pan_gene_14815	pan_gene_27008	Northern_Leaf_Blight	Northern_Leaf_Blight	0	0	0	0	1	0	0	0	0	0	0	0	0	0	0	0	0	0	0	0	0	0	0	0	0	0	1	private
pan_gene_14815	pan_gene_30089	Northern_Leaf_Blight	Northern_Leaf_Blight	0	0	0	0	1	0	0	0	0	0	0	0	0	0	0	0	0	0	0	0	0	0	0	0	0	0	1	private
pan_gene_14816	pan_gene_21472	Northern_Leaf_Blight	Northern_Leaf_Blight	0	0	0	0	1	0	0	0	0	0	0	0	0	0	0	0	0	0	0	0	0	0	0	0	0	0	1	private
pan_gene_14816	pan_gene_3350	Northern_Leaf_Blight	Leaf_width;Northern_Leaf_Blight	0	0	0	0	1	0	0	0	0	0	0	0	0	0	0	0	0	0	0	0	0	0	0	0	0	0	1	private
pan_gene_14816	pan_gene_4626	Northern_Leaf_Blight	Northern_Leaf_Blight	0	0	0	0	1	0	0	0	0	0	0	0	0	0	0	0	0	0	0	0	0	0	0	0	0	0	1	private
pan_gene_14816	pan_gene_7263	Northern_Leaf_Blight	Northern_Leaf_Blight;Plant_height;Tassel_length	0	0	0	0	1	0	0	0	0	0	0	0	0	0	0	0	0	0	0	0	0	0	0	0	0	0	1	private
pan_gene_15123	pan_gene_15879	Northern_Leaf_Blight	Northern_Leaf_Blight	0	0	0	0	1	0	0	0	0	0	0	0	0	0	0	0	0	0	0	0	0	0	0	0	0	0	1	private
pan_gene_15123	pan_gene_16464	Northern_Leaf_Blight	Northern_Leaf_Blight	0	0	0	0	1	0	0	0	0	1	0	0	0	0	1	1	0	0	0	0	0	0	0	0	0	0	4	dispensable
pan_gene_15123	pan_gene_21185	Northern_Leaf_Blight	Average_internode_length_(below_ear);Glucose;Northern_Leaf_Blight	0	0	0	0	1	0	0	0	0	0	1	0	0	0	0	0	0	0	0	0	0	0	0	0	0	0	2	dispensable
pan_gene_15123	pan_gene_21745	Northern_Leaf_Blight	Northern_Leaf_Blight	0	0	0	0	1	0	0	0	0	1	0	0	0	0	0	0	0	1	0	0	1	0	1	0	0	0	5	dispensable
pan_gene_15123	pan_gene_26082	Northern_Leaf_Blight	Northern_Leaf_Blight	0	0	0	0	1	0	0	0	0	0	0	0	0	0	0	0	0	0	0	0	1	0	0	0	0	0	2	dispensable
pan_gene_15123	pan_gene_27476	Northern_Leaf_Blight	Northern_Leaf_Blight	0	0	0	0	1	0	0	0	0	0	0	0	0	0	0	0	0	0	0	0	0	0	0	1	0	0	2	dispensable
pan_gene_15123	pan_gene_5005	Northern_Leaf_Blight	Average_internode_length_(above_ear);Northern_Leaf_Blight	0	0	0	0	1	0	0	0	0	0	0	0	0	0	0	0	0	0	0	0	0	0	1	0	0	0	2	dispensable
pan_gene_15290	pan_gene_18917	Northern_Leaf_Blight	Nitrate;Northern_Leaf_Blight	0	0	0	0	1	0	0	0	0	0	0	0	0	0	0	0	0	0	0	0	0	0	0	0	0	0	1	private
pan_gene_15290	pan_gene_21407	Northern_Leaf_Blight	Northern_Leaf_Blight	0	0	0	0	1	0	0	0	0	0	0	0	0	0	0	0	0	0	0	0	0	0	0	0	0	0	1	private
pan_gene_15290	pan_gene_27353	Northern_Leaf_Blight	Northern_Leaf_Blight	0	0	0	0	1	0	0	0	0	0	0	0	0	1	0	0	0	0	0	0	0	0	0	0	0	0	2	dispensable
pan_gene_15290	pan_gene_30089	Northern_Leaf_Blight	Northern_Leaf_Blight	0	0	0	0	1	0	0	0	0	1	0	0	0	1	0	1	0	0	0	0	0	0	0	0	0	0	4	dispensable
pan_gene_15290	pan_gene_96207	Northern_Leaf_Blight	Northern_Leaf_Blight;Plant_height	0	0	0	0	1	0	0	0	0	0	0	0	0	0	0	1	0	0	0	0	0	0	0	0	0	0	2	dispensable
pan_gene_15435	pan_gene_15879	Northern_Leaf_Blight	Northern_Leaf_Blight	0	0	0	0	1	0	0	0	1	0	0	0	0	1	0	0	0	0	0	0	0	0	0	0	0	0	3	dispensable
pan_gene_15461	pan_gene_6119	Northern_Leaf_Blight	Northern_Leaf_Blight	0	0	0	0	1	0	0	0	0	0	0	0	0	0	0	0	0	0	0	0	0	0	0	0	0	0	1	private
pan_gene_15492	pan_gene_24286	Northern_Leaf_Blight	Northern_Leaf_Blight	0	0	0	0	1	0	0	0	0	0	0	0	0	0	0	0	0	0	0	0	0	1	0	0	0	0	2	dispensable
pan_gene_15492	pan_gene_96191	Northern_Leaf_Blight	Northern_Leaf_Blight	0	0	0	0	1	0	0	0	0	0	0	0	0	0	0	0	0	0	0	0	0	0	0	0	0	0	1	private
pan_gene_15879	pan_gene_15927	Northern_Leaf_Blight	Northern_Leaf_Blight	0	0	0	0	1	0	0	0	1	0	0	0	0	0	0	0	0	0	0	0	0	0	0	0	0	0	2	dispensable
pan_gene_15879	pan_gene_16464	Northern_Leaf_Blight	Northern_Leaf_Blight	0	0	0	0	1	0	0	0	0	0	0	0	0	0	0	0	0	0	0	0	0	0	0	0	0	0	1	private
pan_gene_15879	pan_gene_174	Northern_Leaf_Blight	Nitrate;Northern_Leaf_Blight	0	0	0	0	1	0	0	0	0	0	0	0	0	0	0	0	0	0	0	0	0	0	0	0	0	0	1	private
pan_gene_15879	pan_gene_21745	Northern_Leaf_Blight	Northern_Leaf_Blight	0	0	0	0	1	0	0	0	1	0	0	0	0	1	0	0	0	0	0	0	0	0	0	0	0	0	3	dispensable
pan_gene_15879	pan_gene_24289	Northern_Leaf_Blight	Northern_Leaf_Blight	0	0	0	0	1	0	0	0	0	0	0	0	0	0	0	0	0	0	0	0	0	0	0	0	0	0	1	private
pan_gene_15879	pan_gene_26082	Northern_Leaf_Blight	Northern_Leaf_Blight	0	0	0	0	1	0	0	0	0	0	0	0	0	0	0	0	0	0	0	0	0	0	0	0	0	0	1	private
pan_gene_15879	pan_gene_277	Northern_Leaf_Blight	Northern_Leaf_Blight	0	0	0	0	1	0	0	0	1	0	0	0	0	0	0	0	0	0	0	0	0	0	0	0	0	0	2	dispensable
pan_gene_15879	pan_gene_30303	Northern_Leaf_Blight	Glutamate;Height_above_ear;Northern_Leaf_Blight	0	0	0	0	1	0	0	0	1	0	0	0	0	1	0	0	0	0	0	0	0	0	0	0	0	0	3	dispensable
pan_gene_15879	pan_gene_31404	Northern_Leaf_Blight	Northern_Leaf_Blight	0	0	0	0	1	0	0	0	1	0	0	0	0	1	0	0	0	0	0	0	1	0	0	0	0	0	4	dispensable
pan_gene_15879	pan_gene_3350	Northern_Leaf_Blight	Leaf_width;Northern_Leaf_Blight	0	0	0	0	1	0	0	0	0	0	0	0	0	1	0	0	0	0	0	0	0	0	0	0	0	0	2	dispensable
pan_gene_15879	pan_gene_4704	Northern_Leaf_Blight	Northern_Leaf_Blight	0	0	0	0	1	0	0	0	1	0	0	0	0	0	0	0	0	0	0	0	0	0	0	0	0	0	2	dispensable
pan_gene_15879	pan_gene_5005	Northern_Leaf_Blight	Average_internode_length_(above_ear);Northern_Leaf_Blight	0	0	0	0	1	0	0	0	0	0	0	0	0	0	0	0	0	0	0	0	0	0	0	0	0	0	1	private
pan_gene_15879	pan_gene_59791	Northern_Leaf_Blight	100_Kernel_weight;Days_to_silk;Northern_Leaf_Blight;Stalk_strength	0	0	0	0	1	0	0	0	0	0	0	0	0	0	0	0	0	0	0	0	0	0	0	0	0	0	1	private
pan_gene_15879	pan_gene_62341	Northern_Leaf_Blight	Nodes_to_ear;Northern_Leaf_Blight	0	0	0	0	1	0	0	0	0	0	0	0	0	0	0	0	0	0	0	0	0	0	0	0	0	0	1	private
pan_gene_15927	pan_gene_21419	Northern_Leaf_Blight	Northern_Leaf_Blight	0	0	0	0	1	0	0	0	1	0	0	0	0	0	0	0	0	0	0	0	0	0	0	0	0	0	2	dispensable
pan_gene_15927	pan_gene_21492	Northern_Leaf_Blight	Northern_Leaf_Blight	0	0	0	0	1	1	0	0	0	0	0	0	0	0	0	0	0	0	0	0	0	0	0	0	0	0	2	dispensable
pan_gene_15927	pan_gene_24110	Northern_Leaf_Blight	Northern_Leaf_Blight	0	0	0	0	1	0	0	0	1	0	0	0	0	0	0	0	0	0	0	0	0	0	0	0	1	0	3	dispensable
pan_gene_15927	pan_gene_24289	Northern_Leaf_Blight	Northern_Leaf_Blight	0	0	0	0	1	0	0	0	0	0	0	0	0	0	0	0	0	0	0	0	0	0	0	0	0	0	1	private
pan_gene_15927	pan_gene_27010	Northern_Leaf_Blight	Northern_Leaf_Blight	0	0	0	0	1	1	0	0	1	0	0	0	0	0	0	0	0	0	0	0	0	0	1	0	0	0	4	dispensable
pan_gene_15927	pan_gene_3350	Northern_Leaf_Blight	Leaf_width;Northern_Leaf_Blight	0	0	0	0	1	0	0	0	0	0	0	0	0	0	0	0	0	0	0	0	0	0	0	0	0	0	1	private
pan_gene_15927	pan_gene_4704	Northern_Leaf_Blight	Northern_Leaf_Blight	0	0	0	0	1	1	0	0	1	0	0	0	0	0	0	0	0	0	0	0	0	0	0	0	0	0	3	dispensable
pan_gene_15927	pan_gene_4760	Northern_Leaf_Blight	Northern_Leaf_Blight	0	0	0	0	1	0	0	0	0	0	0	0	0	0	0	0	0	0	0	0	0	0	0	0	0	0	1	private
pan_gene_15927	pan_gene_62341	Northern_Leaf_Blight	Nodes_to_ear;Northern_Leaf_Blight	0	0	0	0	1	0	0	0	0	0	0	0	0	0	0	0	0	0	0	0	0	0	1	0	0	0	2	dispensable
pan_gene_15928	pan_gene_16550	Northern_Leaf_Blight	Glucose;Northern_Leaf_Blight;Southern_leaf_blight	0	0	0	0	1	0	0	0	0	0	1	0	0	0	0	0	0	0	0	0	0	0	0	0	0	0	2	dispensable
pan_gene_15928	pan_gene_26475	Northern_Leaf_Blight	Average_internode_length_(above_ear);Nodes_per_plant;Nodes_to_ear;Northern_Leaf_Blight	0	0	0	0	1	0	0	0	0	0	0	0	0	0	0	0	0	0	0	0	0	0	0	0	0	0	1	private
pan_gene_15928	pan_gene_4615	Northern_Leaf_Blight	Chlorophyll_B;Northern_Leaf_Blight	0	0	0	0	1	0	0	0	0	0	0	0	0	0	0	0	0	0	0	0	0	0	0	0	0	0	1	private
pan_gene_15938	pan_gene_21185	Days_to_anthesis;Northern_Leaf_Blight	Average_internode_length_(below_ear);Glucose;Northern_Leaf_Blight	0	0	0	0	1	0	0	0	0	0	0	0	0	0	0	0	0	0	0	0	0	0	0	0	0	1	2	dispensable
pan_gene_15938	pan_gene_24459	Days_to_anthesis;Northern_Leaf_Blight	Northern_Leaf_Blight	0	0	0	0	1	0	0	0	0	0	0	0	0	0	0	0	0	0	0	0	0	0	0	0	0	0	1	private
pan_gene_15938	pan_gene_31404	Days_to_anthesis;Northern_Leaf_Blight	Northern_Leaf_Blight	0	0	0	0	1	0	0	0	1	0	0	0	0	1	0	0	0	0	0	0	0	0	0	0	0	0	3	dispensable
pan_gene_15938	pan_gene_4836	Days_to_anthesis;Northern_Leaf_Blight	Northern_Leaf_Blight;Ratio_of_ear_height_to_total_height;Tassel_length	0	0	0	0	1	0	0	0	0	0	0	0	0	0	0	0	0	0	0	0	0	0	0	0	0	0	1	private
pan_gene_16003	pan_gene_5456	Ear_height;Glucose;Northern_Leaf_Blight	Days_to_silk;Northern_Leaf_Blight;Photoperiod_Growing-degree_days_to_silk;Tassel_length;Total_amino_acids	0	0	0	0	1	0	0	0	0	0	0	0	0	0	0	0	0	0	0	0	0	0	0	0	0	0	1	private
pan_gene_16006	pan_gene_27070	Nodes_to_ear;Northern_Leaf_Blight	Northern_Leaf_Blight	0	0	0	0	1	1	0	0	0	0	1	0	1	0	0	0	1	1	0	0	0	0	0	0	0	0	6	dispensable
pan_gene_16006	pan_gene_5115	Nodes_to_ear;Northern_Leaf_Blight	Boxcox-transformed_leaf_angle;Leaf_length;Nodes_above_ear;Northern_Leaf_Blight	0	0	0	0	1	0	0	0	0	0	1	0	0	0	0	0	0	0	0	0	0	1	0	0	0	0	3	dispensable
pan_gene_16464	pan_gene_174	Northern_Leaf_Blight	Nitrate;Northern_Leaf_Blight	0	0	0	0	1	0	0	0	0	1	0	1	0	0	1	1	0	0	1	0	0	0	0	0	0	0	6	dispensable
pan_gene_16464	pan_gene_21091	Northern_Leaf_Blight	Northern_Leaf_Blight	0	0	0	0	1	0	0	0	0	0	0	0	0	0	0	0	0	0	0	0	0	0	0	0	0	0	1	private
pan_gene_16464	pan_gene_21745	Northern_Leaf_Blight	Northern_Leaf_Blight	0	0	0	0	1	0	0	0	0	0	0	1	0	0	0	0	0	0	0	0	0	0	0	0	0	0	2	dispensable
pan_gene_16464	pan_gene_24110	Northern_Leaf_Blight	Northern_Leaf_Blight	0	0	0	0	1	0	0	0	0	0	0	1	0	0	0	1	0	0	0	0	0	0	0	0	0	0	3	dispensable
pan_gene_16464	pan_gene_24289	Northern_Leaf_Blight	Northern_Leaf_Blight	0	0	0	0	1	0	0	0	0	1	0	0	0	0	0	0	0	0	0	0	0	0	0	0	0	0	2	dispensable
pan_gene_16464	pan_gene_277	Northern_Leaf_Blight	Northern_Leaf_Blight	0	0	0	0	1	0	0	0	0	0	0	0	0	0	0	0	0	0	0	0	0	0	0	0	0	0	1	private
pan_gene_16464	pan_gene_30303	Northern_Leaf_Blight	Glutamate;Height_above_ear;Northern_Leaf_Blight	0	0	0	0	1	0	0	0	0	0	0	1	0	0	1	0	0	0	0	0	0	0	0	0	0	0	3	dispensable
pan_gene_16464	pan_gene_31404	Northern_Leaf_Blight	Northern_Leaf_Blight	0	0	0	0	1	0	0	0	0	1	0	1	0	0	0	0	0	0	0	0	0	0	0	0	0	0	3	dispensable
pan_gene_16464	pan_gene_3350	Northern_Leaf_Blight	Leaf_width;Northern_Leaf_Blight	0	0	0	0	1	0	0	0	0	0	0	1	0	0	0	0	0	0	0	0	0	0	0	0	0	0	2	dispensable
pan_gene_16464	pan_gene_4625	Northern_Leaf_Blight	Northern_Leaf_Blight	0	0	0	0	1	0	0	0	0	0	0	0	0	0	0	0	0	0	1	0	0	0	0	0	0	0	2	dispensable
pan_gene_16464	pan_gene_4704	Northern_Leaf_Blight	Northern_Leaf_Blight	0	0	0	0	1	0	0	0	0	0	0	0	0	0	0	0	0	0	0	0	0	0	0	0	0	0	1	private
pan_gene_16464	pan_gene_62341	Northern_Leaf_Blight	Nodes_to_ear;Northern_Leaf_Blight	0	0	0	0	1	0	0	0	0	0	0	0	0	0	1	1	0	0	0	0	0	0	0	0	0	0	3	dispensable
pan_gene_16465	pan_gene_26900	Northern_Leaf_Blight	Northern_Leaf_Blight	0	0	0	0	0	0	0	0	0	0	0	0	1	0	0	0	0	0	0	1	0	0	0	0	0	0	2	dispensable
pan_gene_16487	pan_gene_19193	Northern_Leaf_Blight	Northern_Leaf_Blight	0	0	0	0	1	0	0	0	0	0	0	0	0	0	0	0	0	0	0	0	0	0	0	0	0	0	1	private
pan_gene_16487	pan_gene_26475	Northern_Leaf_Blight	Average_internode_length_(above_ear);Nodes_per_plant;Nodes_to_ear;Northern_Leaf_Blight	0	0	0	0	1	0	0	0	0	0	0	0	0	0	0	0	0	0	0	0	0	0	0	0	0	0	1	private
pan_gene_16487	pan_gene_4626	Northern_Leaf_Blight	Northern_Leaf_Blight	0	0	0	0	1	1	0	0	1	0	0	0	0	0	1	0	0	0	0	0	0	0	1	0	0	0	5	dispensable
pan_gene_1654	pan_gene_2573	Northern_Leaf_Blight;Ratio_of_ear_height_to_total_height	Height_above_ear;Height_per_day_(until_flowering);Nodes_per_plant;Northern_Leaf_Blight;Plant_height	0	0	0	0	1	0	0	0	0	0	0	0	0	0	0	0	0	0	0	0	0	0	0	0	0	0	1	private
pan_gene_174	pan_gene_21745	Nitrate;Northern_Leaf_Blight	Northern_Leaf_Blight	0	0	0	0	1	1	1	0	1	0	0	0	0	0	0	0	1	1	0	0	1	0	1	0	0	1	9	dispensable
pan_gene_174	pan_gene_4626	Nitrate;Northern_Leaf_Blight	Northern_Leaf_Blight	0	0	0	0	1	1	1	1	1	1	1	0	1	0	0	0	0	0	1	1	0	1	1	0	1	1	14	near-core
pan_gene_174	pan_gene_5005	Nitrate;Northern_Leaf_Blight	Average_internode_length_(above_ear);Northern_Leaf_Blight	0	0	0	0	1	1	0	0	1	0	0	0	0	0	0	0	0	0	0	0	0	0	1	0	0	0	4	dispensable
pan_gene_1791	pan_gene_4661	Days_to_anthesis;Nodes_per_plant;Nodes_to_ear;Northern_Leaf_Blight;Starch	Northern_Leaf_Blight	0	0	0	0	1	0	0	0	0	0	0	0	0	0	0	0	0	0	0	0	0	0	0	0	0	0	1	private
pan_gene_18790	pan_gene_24460	Average_internode_length_(whole_plant);Chlorophyll_B;Height_per_day_(until_flowering);Nodes_above_ear;Northern_Leaf_Blight;Protein	Northern_Leaf_Blight	0	0	0	0	0	0	0	0	0	0	0	0	0	0	0	0	0	0	0	1	0	0	0	0	0	0	1	private
pan_gene_18790	pan_gene_4988	Average_internode_length_(whole_plant);Chlorophyll_B;Height_per_day_(until_flowering);Nodes_above_ear;Northern_Leaf_Blight;Protein	Northern_Leaf_Blight;Tassel_length	0	0	0	0	0	1	0	0	0	0	0	0	0	0	0	0	0	0	0	0	0	0	0	0	0	0	1	private
pan_gene_18829	pan_gene_4187	Northern_Leaf_Blight;Ratio_of_ear_height_to_total_height	Average_internode_length_(above_ear);Days_to_silk;Nodes_per_plant;Northern_Leaf_Blight;Tassel_length	0	0	0	0	0	0	0	0	0	0	0	0	0	0	0	0	0	0	0	0	1	0	0	0	0	0	1	private
pan_gene_18917	pan_gene_25244	Nitrate;Northern_Leaf_Blight	Northern_Leaf_Blight	0	0	0	0	1	0	0	0	0	0	0	0	0	0	0	0	0	0	0	0	0	0	0	0	0	0	1	private
pan_gene_18917	pan_gene_27008	Nitrate;Northern_Leaf_Blight	Northern_Leaf_Blight	0	0	0	0	1	0	0	0	0	0	0	0	0	0	0	0	0	0	0	0	0	0	0	0	0	0	1	private
pan_gene_18917	pan_gene_30089	Nitrate;Northern_Leaf_Blight	Northern_Leaf_Blight	0	0	0	0	1	0	0	0	0	0	0	0	0	0	0	0	0	0	0	0	0	0	0	0	0	0	1	private
pan_gene_18917	pan_gene_30971	Nitrate;Northern_Leaf_Blight	Northern_Leaf_Blight	0	0	0	0	1	1	0	0	0	0	1	0	0	0	0	0	0	0	0	0	0	0	0	0	0	0	3	dispensable
pan_gene_18917	pan_gene_461	Nitrate;Northern_Leaf_Blight	Average_internode_length_(above_ear);Cob_diameter;Northern_Leaf_Blight	0	0	0	0	0	0	0	1	0	0	0	0	0	0	0	0	0	0	0	0	0	0	0	0	0	0	1	private
pan_gene_19193	pan_gene_21759	Northern_Leaf_Blight	Northern_Leaf_Blight	0	0	0	0	1	0	0	0	0	0	0	0	0	0	0	0	0	0	0	0	0	0	0	0	0	0	1	private
pan_gene_19193	pan_gene_26475	Northern_Leaf_Blight	Average_internode_length_(above_ear);Nodes_per_plant;Nodes_to_ear;Northern_Leaf_Blight	0	0	0	0	1	0	0	0	0	0	0	0	0	0	0	0	0	0	0	0	0	0	0	0	0	0	1	private
pan_gene_19193	pan_gene_30876	Northern_Leaf_Blight	Average_internode_length_(whole_plant);Northern_Leaf_Blight	0	0	0	0	1	0	0	0	0	0	0	0	0	0	0	0	0	0	0	0	0	0	0	0	0	0	1	private
pan_gene_19193	pan_gene_4626	Northern_Leaf_Blight	Northern_Leaf_Blight	0	0	0	0	1	0	0	0	0	0	0	0	0	0	0	0	0	0	0	0	0	0	0	0	0	0	1	private
pan_gene_19193	pan_gene_4985	Northern_Leaf_Blight	Average_internode_length_(below_ear);Ear_height;Northern_Leaf_Blight	0	0	0	0	1	0	0	0	0	0	0	0	0	0	0	0	0	0	0	0	0	0	0	0	0	0	1	private
pan_gene_19194	pan_gene_24850	Northern_Leaf_Blight	Northern_Leaf_Blight	0	0	0	0	1	1	0	0	0	0	1	0	0	0	0	0	0	0	0	0	0	0	0	0	0	0	3	dispensable
pan_gene_19194	pan_gene_27248	Northern_Leaf_Blight	Chlorophyll_B;Ear_height;Northern_Leaf_Blight	0	0	0	0	1	0	0	0	0	1	0	0	0	0	0	0	0	0	0	0	0	0	0	0	0	0	2	dispensable
pan_gene_19550	pan_gene_62341	Days_to_anthesis;Leaf_width;Northern_Leaf_Blight	Nodes_to_ear;Northern_Leaf_Blight	0	0	0	0	1	0	0	0	0	0	0	0	0	0	0	0	0	0	0	0	0	0	0	0	0	0	1	private
pan_gene_19556	pan_gene_31404	Leaf_width;Northern_Leaf_Blight;Ratio_of_ear_height_to_total_height	Northern_Leaf_Blight	0	0	0	0	0	0	0	0	0	0	0	0	0	0	0	0	0	0	0	0	1	0	0	0	0	0	1	private
pan_gene_19557	pan_gene_24460	Leaf_width;Northern_Leaf_Blight	Northern_Leaf_Blight	0	0	0	0	0	0	0	0	0	0	0	0	0	0	0	0	0	1	0	0	0	0	0	0	0	0	1	private
pan_gene_19557	pan_gene_6119	Leaf_width;Northern_Leaf_Blight	Northern_Leaf_Blight	0	0	0	0	1	0	0	0	0	0	0	0	0	0	0	1	0	0	0	0	0	0	0	0	0	0	2	dispensable
pan_gene_21091	pan_gene_2198	Northern_Leaf_Blight	Northern_Leaf_Blight	0	0	0	0	1	0	0	0	0	0	0	0	0	0	0	0	0	0	0	0	0	0	0	0	0	0	1	private
pan_gene_21091	pan_gene_26082	Northern_Leaf_Blight	Northern_Leaf_Blight	0	0	0	0	1	0	0	0	0	0	0	0	0	0	0	0	0	1	0	0	0	0	0	0	0	0	2	dispensable
pan_gene_21091	pan_gene_31404	Northern_Leaf_Blight	Northern_Leaf_Blight	0	0	0	0	1	1	0	1	0	1	0	0	0	0	0	0	0	0	0	0	0	0	0	0	0	0	4	dispensable
pan_gene_21091	pan_gene_3350	Northern_Leaf_Blight	Leaf_width;Northern_Leaf_Blight	0	0	0	0	1	1	0	0	1	0	0	0	0	0	0	0	0	0	0	0	0	0	0	0	0	0	3	dispensable
pan_gene_21091	pan_gene_4704	Northern_Leaf_Blight	Northern_Leaf_Blight	0	0	0	0	1	0	0	0	0	0	0	0	0	0	0	0	0	0	0	0	0	0	0	0	0	1	2	dispensable
pan_gene_21185	pan_gene_21759	Average_internode_length_(below_ear);Glucose;Northern_Leaf_Blight	Northern_Leaf_Blight	0	0	0	0	1	0	0	0	0	0	0	0	0	0	0	0	0	0	0	0	0	0	0	0	0	0	1	private
pan_gene_21185	pan_gene_22513	Average_internode_length_(below_ear);Glucose;Northern_Leaf_Blight	Days_to_anthesis;Northern_Leaf_Blight	0	0	0	0	1	0	0	0	0	0	0	0	1	0	0	0	0	0	0	0	0	0	0	0	0	0	2	dispensable
pan_gene_21185	pan_gene_24110	Average_internode_length_(below_ear);Glucose;Northern_Leaf_Blight	Northern_Leaf_Blight	0	0	0	0	1	0	0	0	0	0	0	0	0	0	0	0	0	0	0	0	0	0	0	0	1	0	2	dispensable
pan_gene_21185	pan_gene_31404	Average_internode_length_(below_ear);Glucose;Northern_Leaf_Blight	Northern_Leaf_Blight	0	0	0	0	1	0	0	0	0	0	0	0	1	0	0	0	0	0	0	1	0	1	0	0	1	0	5	dispensable
pan_gene_21185	pan_gene_4760	Average_internode_length_(below_ear);Glucose;Northern_Leaf_Blight	Northern_Leaf_Blight	0	0	0	0	1	0	0	0	0	0	0	0	0	0	0	0	0	0	0	0	0	0	0	0	0	0	1	private
pan_gene_21185	pan_gene_4985	Average_internode_length_(below_ear);Glucose;Northern_Leaf_Blight	Average_internode_length_(below_ear);Ear_height;Northern_Leaf_Blight	0	0	0	0	1	0	0	0	0	1	0	0	0	1	0	0	0	0	0	0	0	0	0	0	0	0	3	dispensable
pan_gene_21185	pan_gene_96191	Average_internode_length_(below_ear);Glucose;Northern_Leaf_Blight	Northern_Leaf_Blight	0	0	0	0	1	0	0	0	0	0	0	0	0	0	0	0	0	0	0	0	0	0	0	0	0	0	1	private
pan_gene_21375	pan_gene_71024	Northern_Leaf_Blight;Tassel_length	Northern_Leaf_Blight	0	0	0	0	1	0	0	0	0	0	0	0	0	0	0	0	0	0	0	0	0	0	0	0	0	0	1	private
pan_gene_21407	pan_gene_25244	Northern_Leaf_Blight	Northern_Leaf_Blight	0	0	0	0	1	0	0	0	0	0	0	0	0	0	0	0	0	0	0	0	0	0	0	0	0	0	1	private
pan_gene_21407	pan_gene_461	Northern_Leaf_Blight	Average_internode_length_(above_ear);Cob_diameter;Northern_Leaf_Blight	0	0	0	0	0	0	0	0	0	0	0	0	0	0	0	0	0	0	0	0	1	0	0	0	0	0	1	private
pan_gene_21419	pan_gene_21472	Northern_Leaf_Blight	Northern_Leaf_Blight	0	0	0	0	1	0	0	1	1	0	0	0	0	0	0	0	0	0	0	0	0	1	1	0	0	0	5	dispensable
pan_gene_21419	pan_gene_24286	Northern_Leaf_Blight	Northern_Leaf_Blight	0	0	0	0	1	0	1	1	0	0	0	0	0	1	0	0	0	0	0	0	0	0	0	1	0	0	5	dispensable
pan_gene_21419	pan_gene_24459	Northern_Leaf_Blight	Northern_Leaf_Blight	0	0	0	0	1	0	0	0	0	0	0	0	0	0	0	1	0	0	0	0	0	0	0	0	0	0	2	dispensable
pan_gene_21419	pan_gene_27010	Northern_Leaf_Blight	Northern_Leaf_Blight	0	0	0	0	1	1	0	0	1	0	0	0	0	0	0	0	0	0	0	0	1	0	0	0	0	0	4	dispensable
pan_gene_21419	pan_gene_29633	Northern_Leaf_Blight	Northern_Leaf_Blight	0	0	0	0	1	0	0	1	0	0	0	0	0	0	0	1	0	0	0	0	0	1	0	0	0	0	4	dispensable
pan_gene_21419	pan_gene_30876	Northern_Leaf_Blight	Average_internode_length_(whole_plant);Northern_Leaf_Blight	0	0	0	0	1	0	0	1	1	0	1	0	0	0	0	0	0	1	0	0	0	0	0	0	0	0	5	dispensable
pan_gene_21419	pan_gene_3350	Northern_Leaf_Blight	Leaf_width;Northern_Leaf_Blight	0	0	0	0	1	1	0	0	1	0	1	0	0	0	0	0	0	0	1	0	1	1	1	1	0	0	9	dispensable
pan_gene_21419	pan_gene_7741	Northern_Leaf_Blight	Ear_height;Northern_Leaf_Blight;Ratio_of_ear_height_to_total_height	0	0	0	0	1	0	0	0	0	0	0	0	0	0	0	0	0	0	0	0	0	0	0	0	0	0	1	private
pan_gene_21419	pan_gene_96191	Northern_Leaf_Blight	Northern_Leaf_Blight	0	0	0	0	1	0	0	0	0	0	0	0	0	0	0	0	0	0	0	0	0	0	0	0	0	0	1	private
pan_gene_21472	pan_gene_23771	Northern_Leaf_Blight	Northern_Leaf_Blight;Tassel_length	0	0	0	0	1	0	0	0	0	0	0	0	0	0	0	0	0	0	0	0	0	0	0	0	0	0	1	private
pan_gene_21472	pan_gene_24110	Northern_Leaf_Blight	Northern_Leaf_Blight	0	0	0	0	1	0	0	1	1	0	0	0	0	0	0	0	0	0	0	0	0	0	0	0	0	0	3	dispensable
pan_gene_21472	pan_gene_27010	Northern_Leaf_Blight	Northern_Leaf_Blight	0	0	0	0	1	0	0	0	1	0	1	0	0	0	0	0	0	0	1	0	0	1	1	0	0	0	6	dispensable
pan_gene_21472	pan_gene_30876	Northern_Leaf_Blight	Average_internode_length_(whole_plant);Northern_Leaf_Blight	0	0	0	0	1	0	0	0	0	0	0	0	0	0	0	0	0	0	0	0	0	0	0	0	0	0	1	private
pan_gene_21472	pan_gene_30971	Northern_Leaf_Blight	Northern_Leaf_Blight	0	0	0	0	1	0	0	0	0	0	0	0	0	0	0	0	0	0	0	0	0	0	0	0	0	0	1	private
pan_gene_21472	pan_gene_31361	Northern_Leaf_Blight	Nodes_to_ear;Northern_Leaf_Blight;Ratio_of_ear_height_to_total_height	0	0	0	0	1	0	0	0	1	0	1	0	0	0	0	0	0	0	0	0	0	0	1	0	0	0	4	dispensable
pan_gene_21472	pan_gene_3350	Northern_Leaf_Blight	Leaf_width;Northern_Leaf_Blight	0	0	0	0	1	0	0	1	1	0	1	0	0	0	0	0	0	0	1	0	1	1	1	0	0	0	8	dispensable
pan_gene_21472	pan_gene_4760	Northern_Leaf_Blight	Northern_Leaf_Blight	0	0	0	0	1	0	0	0	0	0	0	0	0	0	0	0	0	0	0	0	0	0	0	0	0	0	1	private
pan_gene_21472	pan_gene_4836	Northern_Leaf_Blight	Northern_Leaf_Blight;Ratio_of_ear_height_to_total_height;Tassel_length	0	0	0	0	1	0	0	1	1	0	0	0	0	0	0	0	0	0	0	0	0	1	0	0	0	0	4	dispensable
pan_gene_21472	pan_gene_5005	Northern_Leaf_Blight	Average_internode_length_(above_ear);Northern_Leaf_Blight	0	0	0	0	1	0	0	0	0	0	0	0	0	0	0	0	0	0	0	0	1	0	0	0	0	0	2	dispensable
pan_gene_21472	pan_gene_96191	Northern_Leaf_Blight	Northern_Leaf_Blight	0	0	0	0	1	0	0	0	0	0	0	0	0	0	0	0	0	0	0	0	0	0	0	0	0	0	1	private
pan_gene_21492	pan_gene_24459	Northern_Leaf_Blight	Northern_Leaf_Blight	0	0	0	0	1	0	0	0	0	0	0	0	0	0	0	0	0	0	0	0	0	0	0	0	0	0	1	private
pan_gene_21492	pan_gene_26082	Northern_Leaf_Blight	Northern_Leaf_Blight	0	0	0	0	1	0	0	0	0	0	0	0	0	0	0	0	0	0	0	0	0	0	0	0	0	0	1	private
pan_gene_21492	pan_gene_31295	Northern_Leaf_Blight	Northern_Leaf_Blight	0	0	0	0	1	0	0	0	0	0	0	0	0	0	0	0	0	0	0	0	0	0	0	0	0	0	1	private
pan_gene_21745	pan_gene_62341	Northern_Leaf_Blight	Nodes_to_ear;Northern_Leaf_Blight	0	0	0	0	1	0	0	0	0	0	0	0	1	0	0	1	0	0	0	0	0	1	1	0	0	0	5	dispensable
pan_gene_21759	pan_gene_24286	Northern_Leaf_Blight	Northern_Leaf_Blight	0	0	0	0	1	0	0	0	0	0	0	0	0	0	0	0	0	0	0	0	0	0	0	0	0	0	1	private
pan_gene_21759	pan_gene_27010	Northern_Leaf_Blight	Northern_Leaf_Blight	0	0	0	0	1	1	0	0	1	0	0	0	0	0	0	0	0	0	0	0	0	0	0	0	0	0	3	dispensable
pan_gene_21759	pan_gene_31690	Northern_Leaf_Blight	Northern_Leaf_Blight	0	0	0	0	0	0	0	0	0	0	0	0	0	0	0	0	0	0	0	0	0	0	0	0	1	0	1	private
pan_gene_21759	pan_gene_3350	Northern_Leaf_Blight	Leaf_width;Northern_Leaf_Blight	0	0	0	0	1	1	0	0	1	0	0	0	0	0	0	0	0	0	0	0	0	1	0	0	0	0	4	dispensable
pan_gene_21998	pan_gene_25244	Northern_Leaf_Blight;Southern_leaf_blight	Northern_Leaf_Blight	0	0	0	0	1	0	0	0	0	0	0	0	0	0	0	0	0	0	0	0	0	0	0	0	0	0	1	private
pan_gene_21998	pan_gene_26970	Northern_Leaf_Blight;Southern_leaf_blight	Northern_Leaf_Blight	0	0	0	0	1	0	0	0	0	0	0	0	0	0	0	0	0	0	0	0	0	0	0	0	0	0	1	private
pan_gene_21998	pan_gene_30089	Northern_Leaf_Blight;Southern_leaf_blight	Northern_Leaf_Blight	0	0	0	0	1	0	0	0	0	0	0	0	0	0	0	0	0	0	0	0	0	0	0	0	0	0	1	private
pan_gene_21998	pan_gene_30929	Northern_Leaf_Blight;Southern_leaf_blight	Northern_Leaf_Blight;Photoperiod_growing-degree_days_to_anthesis	0	0	0	0	1	0	0	0	0	0	0	0	0	0	0	0	0	0	0	0	0	0	0	0	0	0	1	private
pan_gene_22203	pan_gene_26981	Malate;Northern_Leaf_Blight;Protein;Tassel_branch_number	Anthesis-silking_interval;Northern_Leaf_Blight	0	0	0	0	1	1	0	0	0	0	0	0	0	0	0	1	0	0	1	1	0	0	1	0	0	0	6	dispensable
pan_gene_22203	pan_gene_27429	Malate;Northern_Leaf_Blight;Protein;Tassel_branch_number	Northern_Leaf_Blight	0	0	0	0	1	0	0	0	0	1	0	0	1	0	1	0	0	0	0	1	0	0	0	0	0	0	5	dispensable
pan_gene_22513	pan_gene_23929	Days_to_anthesis;Northern_Leaf_Blight	Average_internode_length_(whole_plant);Northern_Leaf_Blight	0	0	0	0	1	0	0	0	1	0	0	0	0	0	0	0	0	0	0	0	0	0	0	0	0	0	2	dispensable
pan_gene_22513	pan_gene_28549	Days_to_anthesis;Northern_Leaf_Blight	Northern_Leaf_Blight	0	0	0	0	1	0	0	0	1	0	0	0	0	0	0	1	1	0	0	0	0	0	0	0	0	0	4	dispensable
pan_gene_22513	pan_gene_29633	Days_to_anthesis;Northern_Leaf_Blight	Northern_Leaf_Blight	0	0	0	0	1	0	0	0	0	0	0	0	0	0	0	0	0	0	0	0	0	0	0	0	0	0	1	private
pan_gene_22513	pan_gene_43451	Days_to_anthesis;Northern_Leaf_Blight	Boxcox-transformed_leaf_angle;Northern_Leaf_Blight	0	0	0	0	1	0	0	0	0	0	0	0	0	0	0	0	0	0	0	0	0	0	0	0	0	0	1	private
pan_gene_22513	pan_gene_4760	Days_to_anthesis;Northern_Leaf_Blight	Northern_Leaf_Blight	0	0	0	0	1	0	0	0	0	0	0	0	0	0	0	0	0	0	0	0	0	0	0	0	0	0	1	private
pan_gene_23771	pan_gene_24265	Northern_Leaf_Blight;Tassel_length	Average_internode_length_(below_ear);Days_to_silk;Northern_Leaf_Blight	0	0	0	0	1	0	0	1	0	0	0	0	0	0	0	0	0	0	0	0	1	0	0	0	1	0	4	dispensable
pan_gene_23771	pan_gene_24286	Northern_Leaf_Blight;Tassel_length	Northern_Leaf_Blight	0	0	0	0	1	0	0	0	0	0	0	0	0	0	0	0	0	0	0	0	0	0	0	0	0	0	1	private
pan_gene_23771	pan_gene_27010	Northern_Leaf_Blight;Tassel_length	Northern_Leaf_Blight	0	0	0	0	1	0	0	0	0	0	0	0	0	0	0	0	0	0	0	1	0	1	0	0	0	0	3	dispensable
pan_gene_23771	pan_gene_27111	Northern_Leaf_Blight;Tassel_length	Northern_Leaf_Blight;Photoperiod_growing-degree_days_to_anthesis	0	0	0	0	1	0	0	0	0	0	0	0	0	0	0	0	0	0	0	0	0	0	0	0	0	0	1	private
pan_gene_23771	pan_gene_27592	Northern_Leaf_Blight;Tassel_length	Leaf_length;Northern_Leaf_Blight	0	0	0	0	1	1	0	0	0	1	0	0	0	0	0	0	0	0	0	0	0	0	0	0	0	0	3	dispensable
pan_gene_23771	pan_gene_4721	Northern_Leaf_Blight;Tassel_length	Northern_Leaf_Blight	0	0	0	0	1	0	0	0	0	0	0	0	0	0	0	0	0	0	0	0	0	0	0	0	0	0	1	private
pan_gene_23771	pan_gene_5059	Northern_Leaf_Blight;Tassel_length	Average_internode_length_(above_ear);Ear_height;Height_above_ear;Northern_Leaf_Blight;Plant_height;Tassel_branch_number	0	0	0	0	1	0	0	0	0	0	0	0	0	0	0	0	0	0	0	0	0	0	0	0	0	0	1	private
pan_gene_23771	pan_gene_65487	Northern_Leaf_Blight;Tassel_length	Northern_Leaf_Blight	0	0	0	0	1	0	0	0	0	1	0	0	0	0	0	0	0	0	0	0	0	0	0	0	0	0	2	dispensable
pan_gene_23929	pan_gene_24272	Average_internode_length_(whole_plant);Northern_Leaf_Blight	Northern_Leaf_Blight	0	0	0	0	1	0	0	0	1	0	0	0	0	0	0	0	0	0	0	0	0	0	0	0	0	0	2	dispensable
pan_gene_23929	pan_gene_30971	Average_internode_length_(whole_plant);Northern_Leaf_Blight	Northern_Leaf_Blight	0	0	0	0	1	1	0	0	1	0	0	0	0	1	0	0	0	0	0	0	0	0	0	0	0	0	4	dispensable
pan_gene_23929	pan_gene_43451	Average_internode_length_(whole_plant);Northern_Leaf_Blight	Boxcox-transformed_leaf_angle;Northern_Leaf_Blight	0	0	0	0	1	0	0	0	0	0	0	0	0	0	0	0	0	0	0	0	0	0	0	0	0	0	1	private
pan_gene_23929	pan_gene_4760	Average_internode_length_(whole_plant);Northern_Leaf_Blight	Northern_Leaf_Blight	0	0	0	0	1	0	0	0	0	0	0	0	0	0	0	0	0	0	0	0	0	0	0	0	0	0	1	private
pan_gene_23929	pan_gene_4836	Average_internode_length_(whole_plant);Northern_Leaf_Blight	Northern_Leaf_Blight;Ratio_of_ear_height_to_total_height;Tassel_length	0	0	0	0	1	0	0	0	0	0	0	0	0	1	0	0	0	0	0	0	0	0	0	0	0	0	2	dispensable
pan_gene_23929	pan_gene_96191	Average_internode_length_(whole_plant);Northern_Leaf_Blight	Northern_Leaf_Blight	0	0	0	0	1	0	0	0	0	0	0	0	0	0	0	0	0	0	0	0	0	0	0	0	0	0	1	private
pan_gene_24107	pan_gene_27008	Northern_Leaf_Blight	Northern_Leaf_Blight	0	0	0	0	1	0	0	0	0	0	0	0	0	0	0	0	0	0	0	0	0	0	0	0	0	0	1	private
pan_gene_24107	pan_gene_27111	Northern_Leaf_Blight	Northern_Leaf_Blight;Photoperiod_growing-degree_days_to_anthesis	0	0	0	0	1	0	0	0	0	0	0	0	0	0	0	0	0	0	0	0	0	0	0	0	0	0	1	private
pan_gene_24107	pan_gene_29667	Northern_Leaf_Blight	Nodes_per_plant;Northern_Leaf_Blight	0	0	0	0	1	0	0	0	0	0	0	0	0	0	0	0	0	0	0	0	0	0	0	0	0	0	1	private
pan_gene_24107	pan_gene_32193	Northern_Leaf_Blight	Ear_height;Northern_Leaf_Blight	0	0	0	0	1	0	0	0	0	0	0	0	0	0	0	0	0	0	0	0	0	0	0	0	0	0	1	private
pan_gene_24110	pan_gene_24286	Northern_Leaf_Blight	Northern_Leaf_Blight	0	0	0	0	1	0	0	0	0	0	0	0	0	0	0	0	0	0	0	0	0	0	0	0	0	0	1	private
pan_gene_24110	pan_gene_24459	Northern_Leaf_Blight	Northern_Leaf_Blight	0	0	0	0	1	0	0	0	0	0	0	0	0	0	0	0	0	0	0	0	0	0	0	0	1	0	2	dispensable
pan_gene_24110	pan_gene_27476	Northern_Leaf_Blight	Northern_Leaf_Blight	0	0	0	0	1	0	0	1	0	0	0	0	0	0	0	0	0	0	0	0	0	0	0	0	0	0	2	dispensable
pan_gene_24110	pan_gene_30876	Northern_Leaf_Blight	Average_internode_length_(whole_plant);Northern_Leaf_Blight	0	0	0	0	1	0	0	0	0	0	1	0	0	0	0	0	0	0	1	0	0	0	0	0	0	0	3	dispensable
pan_gene_24110	pan_gene_4626	Northern_Leaf_Blight	Northern_Leaf_Blight	0	0	0	0	1	1	0	1	1	0	0	0	0	0	0	0	0	1	0	0	0	1	0	0	0	0	6	dispensable
pan_gene_24110	pan_gene_4721	Northern_Leaf_Blight	Northern_Leaf_Blight	0	0	0	0	1	0	0	0	0	0	0	0	0	0	0	0	0	0	0	0	0	0	0	0	0	0	1	private
pan_gene_24110	pan_gene_4985	Northern_Leaf_Blight	Average_internode_length_(below_ear);Ear_height;Northern_Leaf_Blight	0	0	0	0	1	0	0	0	0	0	0	0	0	0	0	0	0	0	0	0	0	0	0	0	0	0	1	private
pan_gene_24110	pan_gene_5005	Northern_Leaf_Blight	Average_internode_length_(above_ear);Northern_Leaf_Blight	0	0	0	0	1	1	0	0	1	0	0	0	0	0	0	0	0	0	0	0	0	0	0	0	0	0	3	dispensable
pan_gene_24113	pan_gene_2780	Northern_Leaf_Blight	Days_to_anthesis;Northern_Leaf_Blight	0	0	0	0	1	0	0	0	0	0	0	0	0	0	0	0	0	0	0	0	0	0	0	0	0	0	1	private
pan_gene_24113	pan_gene_4648	Northern_Leaf_Blight	Chlorophyll_B;Northern_Leaf_Blight	0	0	0	0	1	0	0	0	0	0	0	0	0	0	0	0	0	0	0	0	0	0	0	0	0	0	1	private
pan_gene_24265	pan_gene_31690	Average_internode_length_(below_ear);Days_to_silk;Northern_Leaf_Blight	Northern_Leaf_Blight	0	0	0	0	0	0	0	0	0	0	0	0	0	0	0	0	0	0	0	0	0	0	0	0	1	0	1	private
pan_gene_24265	pan_gene_4721	Average_internode_length_(below_ear);Days_to_silk;Northern_Leaf_Blight	Northern_Leaf_Blight	0	0	0	0	1	1	0	1	0	0	0	0	0	0	0	0	0	0	0	0	0	0	0	0	0	0	3	dispensable
pan_gene_24272	pan_gene_24459	Northern_Leaf_Blight	Northern_Leaf_Blight	0	0	0	0	1	0	0	0	0	0	0	0	0	0	0	0	0	0	0	0	0	0	0	0	1	0	2	dispensable
pan_gene_24272	pan_gene_27476	Northern_Leaf_Blight	Northern_Leaf_Blight	0	0	0	0	1	0	0	0	0	0	0	0	0	0	0	0	0	0	0	0	0	0	0	0	0	0	1	private
pan_gene_24272	pan_gene_62341	Northern_Leaf_Blight	Nodes_to_ear;Northern_Leaf_Blight	0	0	0	0	1	0	0	0	0	0	0	0	0	0	0	1	0	0	0	0	0	0	0	0	0	0	2	dispensable
pan_gene_24286	pan_gene_27010	Northern_Leaf_Blight	Northern_Leaf_Blight	0	0	0	0	1	0	0	0	0	0	0	0	0	0	0	0	0	0	0	0	0	0	0	0	0	0	1	private
pan_gene_24286	pan_gene_30876	Northern_Leaf_Blight	Average_internode_length_(whole_plant);Northern_Leaf_Blight	0	0	0	0	1	0	0	1	1	0	0	0	0	0	0	0	0	0	0	0	0	1	0	0	0	0	4	dispensable
pan_gene_24286	pan_gene_30971	Northern_Leaf_Blight	Northern_Leaf_Blight	0	0	0	0	1	0	0	0	0	0	0	0	0	0	0	0	0	0	0	0	0	0	0	0	0	0	1	private
pan_gene_24286	pan_gene_32128	Northern_Leaf_Blight	Northern_Leaf_Blight	0	0	0	0	1	0	0	0	0	0	0	0	0	0	0	0	0	0	0	0	0	0	0	0	0	0	1	private
pan_gene_24286	pan_gene_5059	Northern_Leaf_Blight	Average_internode_length_(above_ear);Ear_height;Height_above_ear;Northern_Leaf_Blight;Plant_height;Tassel_branch_number	0	0	0	0	1	0	0	0	0	0	0	0	0	0	0	0	0	0	0	0	0	0	0	0	0	0	1	private
pan_gene_24286	pan_gene_96191	Northern_Leaf_Blight	Northern_Leaf_Blight	0	0	0	0	1	0	0	0	0	0	0	0	0	0	0	0	0	0	0	0	0	1	0	0	0	0	2	dispensable
pan_gene_24289	pan_gene_26082	Northern_Leaf_Blight	Northern_Leaf_Blight	0	0	0	0	1	0	0	0	0	0	0	0	0	0	0	0	0	0	0	0	0	0	0	0	0	0	1	private
pan_gene_24459	pan_gene_31404	Northern_Leaf_Blight	Northern_Leaf_Blight	0	0	0	0	1	0	0	0	0	0	0	0	0	0	0	0	0	0	0	0	0	0	0	0	1	0	2	dispensable
pan_gene_24459	pan_gene_31414	Northern_Leaf_Blight	Northern_Leaf_Blight	0	0	0	0	1	0	0	0	0	0	0	0	0	0	0	0	0	0	0	0	0	0	0	0	0	0	1	private
pan_gene_24459	pan_gene_3350	Northern_Leaf_Blight	Leaf_width;Northern_Leaf_Blight	0	0	0	0	1	0	0	0	0	0	0	0	0	0	0	0	0	0	0	0	0	0	0	0	1	1	3	dispensable
pan_gene_24459	pan_gene_4836	Northern_Leaf_Blight	Northern_Leaf_Blight;Ratio_of_ear_height_to_total_height;Tassel_length	0	0	0	0	1	0	0	0	0	0	0	0	0	0	0	0	0	0	0	0	0	0	0	0	0	0	1	private
pan_gene_24460	pan_gene_26981	Northern_Leaf_Blight	Anthesis-silking_interval;Northern_Leaf_Blight	0	0	0	0	0	0	0	0	0	0	0	0	0	0	0	0	0	0	0	1	0	0	0	0	0	0	1	private
pan_gene_24460	pan_gene_27429	Northern_Leaf_Blight	Northern_Leaf_Blight	0	0	0	0	0	0	0	0	0	0	0	0	0	0	0	0	0	0	0	1	0	0	0	0	0	0	1	private
pan_gene_24723	pan_gene_27070	Northern_Leaf_Blight;Tassel_branch_number	Northern_Leaf_Blight	0	0	0	0	1	1	0	0	0	0	0	0	0	0	0	0	1	0	0	0	0	0	0	0	0	0	3	dispensable
pan_gene_24723	pan_gene_28493	Northern_Leaf_Blight;Tassel_branch_number	Average_internode_length_(above_ear);Leaf_length;Northern_Leaf_Blight	0	0	0	0	1	0	0	0	0	0	0	0	0	0	0	0	0	0	0	0	0	0	0	0	0	0	1	private
pan_gene_24723	pan_gene_5115	Northern_Leaf_Blight;Tassel_branch_number	Boxcox-transformed_leaf_angle;Leaf_length;Nodes_above_ear;Northern_Leaf_Blight	0	0	0	0	1	0	0	0	0	0	0	0	0	0	0	0	0	0	0	0	0	0	0	0	0	0	1	private
pan_gene_24850	pan_gene_27248	Northern_Leaf_Blight	Chlorophyll_B;Ear_height;Northern_Leaf_Blight	0	0	0	0	1	0	0	0	0	0	0	0	0	0	0	0	0	0	0	0	0	0	0	0	0	0	1	private
pan_gene_24850	pan_gene_27357	Northern_Leaf_Blight	Nitrate;Northern_Leaf_Blight	0	0	0	0	1	0	0	0	0	0	0	0	0	0	0	0	0	0	0	0	0	0	0	0	0	0	1	private
pan_gene_25244	pan_gene_27353	Northern_Leaf_Blight	Northern_Leaf_Blight	0	0	0	0	1	0	0	0	0	0	0	0	0	0	0	0	0	0	0	0	0	0	0	0	0	0	1	private
pan_gene_25244	pan_gene_3597	Northern_Leaf_Blight	Northern_Leaf_Blight	0	0	0	0	1	0	0	1	0	0	0	0	0	0	0	0	0	0	0	0	0	0	0	0	0	0	2	dispensable
pan_gene_2573	pan_gene_27353	Height_above_ear;Height_per_day_(until_flowering);Nodes_per_plant;Northern_Leaf_Blight;Plant_height	Northern_Leaf_Blight	0	0	0	0	1	0	0	0	0	0	0	0	0	0	0	0	0	0	0	0	0	0	0	0	0	0	1	private
pan_gene_2573	pan_gene_32193	Height_above_ear;Height_per_day_(until_flowering);Nodes_per_plant;Northern_Leaf_Blight;Plant_height	Ear_height;Northern_Leaf_Blight	0	0	0	0	1	0	0	0	0	0	0	0	0	0	0	0	0	0	0	0	0	0	0	0	0	0	1	private
pan_gene_2573	pan_gene_4669	Height_above_ear;Height_per_day_(until_flowering);Nodes_per_plant;Northern_Leaf_Blight;Plant_height	Northern_Leaf_Blight	0	0	0	0	1	0	0	1	0	0	0	0	0	0	0	1	0	0	0	0	0	1	0	1	0	0	5	dispensable
pan_gene_2573	pan_gene_96207	Height_above_ear;Height_per_day_(until_flowering);Nodes_per_plant;Northern_Leaf_Blight;Plant_height	Northern_Leaf_Blight;Plant_height	0	0	0	0	1	0	0	0	0	0	1	0	0	0	0	0	0	0	0	0	0	1	0	0	0	0	3	dispensable
pan_gene_26082	pan_gene_277	Northern_Leaf_Blight	Northern_Leaf_Blight	0	0	0	0	1	0	0	0	0	0	0	0	0	0	0	0	0	0	0	0	0	0	0	0	0	0	1	private
pan_gene_26082	pan_gene_31404	Northern_Leaf_Blight	Northern_Leaf_Blight	0	0	0	0	1	0	0	0	0	0	0	0	0	0	0	0	0	0	1	0	0	0	0	0	1	1	4	dispensable
pan_gene_26082	pan_gene_32165	Northern_Leaf_Blight	Northern_Leaf_Blight;Tassel_branch_number	0	0	0	0	1	0	0	0	0	0	0	0	0	0	0	0	0	0	0	0	0	0	0	0	0	0	1	private
pan_gene_26082	pan_gene_4704	Northern_Leaf_Blight	Northern_Leaf_Blight	0	0	0	0	1	0	0	0	0	0	0	0	0	0	0	0	0	0	0	0	0	0	0	0	0	0	1	private
pan_gene_26082	pan_gene_62341	Northern_Leaf_Blight	Nodes_to_ear;Northern_Leaf_Blight	0	0	0	0	1	0	0	0	0	0	0	0	0	0	0	0	0	0	0	0	0	0	0	0	1	0	2	dispensable
pan_gene_2609	pan_gene_863	Days_to_silk;Nodes_to_ear;Northern_Leaf_Blight	100_Kernel_weight;Northern_Leaf_Blight	0	0	0	0	1	0	0	0	0	0	1	0	0	0	0	0	0	0	1	0	0	0	0	0	0	0	3	dispensable
pan_gene_26475	pan_gene_30876	Average_internode_length_(above_ear);Nodes_per_plant;Nodes_to_ear;Northern_Leaf_Blight	Average_internode_length_(whole_plant);Northern_Leaf_Blight	0	0	0	0	1	0	0	0	1	0	0	0	0	0	1	0	0	0	0	0	0	0	0	0	0	0	3	dispensable
pan_gene_26475	pan_gene_4721	Average_internode_length_(above_ear);Nodes_per_plant;Nodes_to_ear;Northern_Leaf_Blight	Northern_Leaf_Blight	0	0	0	0	1	0	0	0	1	0	0	0	0	0	0	0	0	0	0	0	0	0	0	0	0	0	2	dispensable
pan_gene_26962	pan_gene_27476	Northern_Leaf_Blight	Northern_Leaf_Blight	0	0	0	0	1	0	0	0	1	0	1	0	0	0	0	0	0	0	0	0	0	0	0	0	0	0	3	dispensable
pan_gene_26987	pan_gene_4661	Average_internode_length_(whole_plant);Northern_Leaf_Blight	Northern_Leaf_Blight	0	0	0	0	1	0	0	0	0	0	0	0	0	0	0	0	0	0	0	0	0	0	0	0	0	0	1	private
pan_gene_26989	pan_gene_29633	Northern_Leaf_Blight	Northern_Leaf_Blight	0	0	0	0	1	0	0	0	0	0	0	0	0	0	0	1	0	0	0	0	0	0	0	0	0	0	2	dispensable
pan_gene_26989	pan_gene_30089	Northern_Leaf_Blight	Northern_Leaf_Blight	0	0	0	0	1	0	1	0	0	0	0	1	0	1	1	0	1	1	1	0	0	0	0	0	0	1	9	dispensable
pan_gene_27008	pan_gene_27111	Northern_Leaf_Blight	Northern_Leaf_Blight;Photoperiod_growing-degree_days_to_anthesis	0	0	0	0	1	0	0	0	0	0	0	1	0	0	0	0	0	0	0	0	0	0	0	0	0	0	2	dispensable
pan_gene_27008	pan_gene_27353	Northern_Leaf_Blight	Northern_Leaf_Blight	0	0	0	0	1	0	0	0	0	0	0	0	0	0	0	0	0	0	0	0	0	0	0	0	0	0	1	private
pan_gene_27008	pan_gene_30089	Northern_Leaf_Blight	Northern_Leaf_Blight	0	0	0	0	1	0	0	0	0	0	0	0	0	0	0	0	0	0	0	0	0	0	0	0	0	0	1	private
pan_gene_27008	pan_gene_3597	Northern_Leaf_Blight	Northern_Leaf_Blight	0	0	0	0	1	0	0	1	0	0	0	0	0	0	0	0	0	0	0	0	0	0	0	0	0	0	2	dispensable
pan_gene_27008	pan_gene_96207	Northern_Leaf_Blight	Northern_Leaf_Blight;Plant_height	0	0	0	0	1	0	0	0	0	0	0	0	0	0	0	0	0	0	0	0	0	0	0	0	0	0	1	private
pan_gene_27010	pan_gene_4626	Northern_Leaf_Blight	Northern_Leaf_Blight	0	0	0	0	1	1	0	0	1	0	1	0	1	0	0	0	0	0	0	1	0	1	1	0	0	0	8	dispensable
pan_gene_27010	pan_gene_4721	Northern_Leaf_Blight	Northern_Leaf_Blight	0	0	0	0	1	0	0	0	1	0	0	0	0	0	0	0	0	0	0	0	0	0	0	0	0	0	2	dispensable
pan_gene_27022	pan_gene_27351	Nodes_above_ear;Northern_Leaf_Blight;Tassel_branch_number	Northern_Leaf_Blight	0	0	0	0	1	0	0	0	0	0	0	0	0	0	0	0	0	0	0	0	0	0	0	0	0	0	1	private
pan_gene_27070	pan_gene_5115	Northern_Leaf_Blight	Boxcox-transformed_leaf_angle;Leaf_length;Nodes_above_ear;Northern_Leaf_Blight	0	0	0	0	1	0	0	0	0	0	1	0	1	0	0	0	0	0	0	0	0	0	0	0	0	0	3	dispensable
pan_gene_27111	pan_gene_27592	Northern_Leaf_Blight;Photoperiod_growing-degree_days_to_anthesis	Leaf_length;Northern_Leaf_Blight	0	0	0	0	1	0	0	0	0	0	0	0	0	0	0	0	0	0	0	0	0	0	0	0	0	0	1	private
pan_gene_27122	pan_gene_30491	Northern_Leaf_Blight	Northern_Leaf_Blight;Tassel_branch_number	0	0	0	0	1	0	0	0	0	0	0	0	0	0	0	0	0	0	0	0	0	0	0	0	0	0	1	private
pan_gene_27248	pan_gene_7263	Chlorophyll_B;Ear_height;Northern_Leaf_Blight	Northern_Leaf_Blight;Plant_height;Tassel_length	0	0	0	0	1	0	0	0	0	0	0	0	0	0	0	0	0	0	0	0	0	0	0	0	0	0	1	private
pan_gene_27353	pan_gene_30089	Northern_Leaf_Blight	Northern_Leaf_Blight	0	0	0	0	1	0	0	0	0	0	0	0	0	1	0	0	0	0	0	0	0	0	0	0	0	0	2	dispensable
pan_gene_27378	pan_gene_30491	Northern_Leaf_Blight	Northern_Leaf_Blight;Tassel_branch_number	0	0	0	0	1	0	0	0	0	0	0	0	0	0	0	0	0	0	0	0	0	0	0	0	0	0	1	private
pan_gene_27429	pan_gene_3329	Northern_Leaf_Blight	Northern_Leaf_Blight	0	0	0	0	1	0	0	0	0	0	0	0	0	0	0	0	0	0	0	0	0	0	0	0	0	0	1	private
pan_gene_27429	pan_gene_6119	Northern_Leaf_Blight	Northern_Leaf_Blight	0	0	0	0	1	0	0	0	0	0	0	0	0	0	0	1	0	0	0	0	0	0	1	0	0	0	3	dispensable
pan_gene_27429	pan_gene_863	Northern_Leaf_Blight	100_Kernel_weight;Northern_Leaf_Blight	0	0	0	0	1	1	0	0	0	1	0	0	0	0	0	0	0	0	0	0	0	0	1	0	0	0	4	dispensable
pan_gene_27472	pan_gene_4994	Northern_Leaf_Blight	Average_internode_length_(below_ear);Ear_height;Nitrate;Northern_Leaf_Blight;Ratio_of_ear_height_to_total_height	0	0	0	0	1	0	0	1	0	0	0	1	0	1	1	0	0	0	1	0	0	0	0	0	0	0	6	dispensable
pan_gene_27472	pan_gene_6119	Northern_Leaf_Blight	Northern_Leaf_Blight	0	0	0	0	1	0	0	0	0	0	0	0	0	0	0	1	0	0	0	0	0	0	0	0	0	0	2	dispensable
pan_gene_27476	pan_gene_31404	Northern_Leaf_Blight	Northern_Leaf_Blight	0	0	0	0	1	0	0	0	0	0	0	0	0	0	0	0	0	0	0	0	0	0	0	0	0	0	1	private
pan_gene_27476	pan_gene_4625	Northern_Leaf_Blight	Northern_Leaf_Blight	0	0	0	0	1	1	0	0	0	0	0	0	0	0	0	0	0	0	0	0	0	0	1	0	0	0	3	dispensable
pan_gene_27476	pan_gene_4760	Northern_Leaf_Blight	Northern_Leaf_Blight	0	0	0	0	1	0	0	0	0	0	0	0	0	0	0	0	0	0	0	0	0	0	0	0	0	0	1	private
pan_gene_27592	pan_gene_29667	Leaf_length;Northern_Leaf_Blight	Nodes_per_plant;Northern_Leaf_Blight	0	0	0	0	1	0	0	0	0	0	0	0	0	0	0	0	0	0	0	0	0	0	0	0	0	0	1	private
pan_gene_27592	pan_gene_31934	Leaf_length;Northern_Leaf_Blight	Northern_Leaf_Blight	0	0	0	0	1	0	0	0	1	0	0	0	0	0	0	0	0	0	0	0	0	0	0	0	0	0	2	dispensable
pan_gene_27592	pan_gene_5059	Leaf_length;Northern_Leaf_Blight	Average_internode_length_(above_ear);Ear_height;Height_above_ear;Northern_Leaf_Blight;Plant_height;Tassel_branch_number	0	0	0	0	1	0	0	0	0	0	0	0	0	0	0	0	0	0	0	0	0	0	0	0	0	0	1	private
pan_gene_2809	pan_gene_6119	Leaf_width;Northern_Leaf_Blight;Tassel_branch_number	Northern_Leaf_Blight	0	0	0	0	1	0	0	0	0	0	0	0	0	0	0	1	0	0	0	0	0	0	0	0	0	0	2	dispensable
pan_gene_28493	pan_gene_5115	Average_internode_length_(above_ear);Leaf_length;Northern_Leaf_Blight	Boxcox-transformed_leaf_angle;Leaf_length;Nodes_above_ear;Northern_Leaf_Blight	0	0	0	0	1	0	0	0	0	0	0	0	0	0	0	0	0	0	0	0	0	0	0	0	0	0	1	private
pan_gene_28549	pan_gene_4760	Northern_Leaf_Blight	Northern_Leaf_Blight	0	0	0	0	1	0	0	0	0	0	0	0	0	0	0	0	0	0	0	0	0	0	0	0	0	0	1	private
pan_gene_29507	pan_gene_30491	Northern_Leaf_Blight	Northern_Leaf_Blight;Tassel_branch_number	0	0	0	0	1	0	0	0	0	0	0	0	0	0	0	0	0	0	0	0	0	0	0	0	0	0	1	private
pan_gene_29633	pan_gene_4760	Northern_Leaf_Blight	Northern_Leaf_Blight	0	0	0	0	1	0	0	0	0	0	0	0	0	0	0	0	0	0	0	0	0	0	0	0	0	0	1	private
pan_gene_29633	pan_gene_96191	Northern_Leaf_Blight	Northern_Leaf_Blight	0	0	0	0	1	0	0	0	0	0	0	0	0	0	0	0	0	0	0	0	0	0	0	0	0	0	1	private
pan_gene_29667	pan_gene_71024	Nodes_per_plant;Northern_Leaf_Blight	Northern_Leaf_Blight	0	0	0	0	1	0	0	0	1	0	0	0	0	0	0	0	0	0	0	0	0	0	0	0	0	0	2	dispensable
pan_gene_30089	pan_gene_30929	Northern_Leaf_Blight	Northern_Leaf_Blight;Photoperiod_growing-degree_days_to_anthesis	0	0	0	0	1	0	0	0	0	0	0	0	0	0	0	0	0	0	0	0	0	0	0	0	0	0	1	private
pan_gene_30089	pan_gene_3597	Northern_Leaf_Blight	Northern_Leaf_Blight	0	0	0	0	1	0	0	0	0	0	0	0	0	0	0	0	0	0	0	0	0	0	0	0	0	0	1	private
pan_gene_30089	pan_gene_4669	Northern_Leaf_Blight	Northern_Leaf_Blight	0	0	0	0	1	0	0	0	0	0	0	0	0	0	0	0	0	0	0	0	0	0	0	0	0	0	1	private
pan_gene_30089	pan_gene_96191	Northern_Leaf_Blight	Northern_Leaf_Blight	0	0	0	0	1	0	0	0	0	0	0	0	0	0	0	0	0	0	0	0	0	0	0	0	0	0	1	private
pan_gene_30491	pan_gene_4989	Northern_Leaf_Blight;Tassel_branch_number	Northern_Leaf_Blight	0	0	0	0	1	0	0	0	0	0	0	0	0	0	0	0	0	0	0	0	0	0	0	0	0	0	1	private
pan_gene_30876	pan_gene_3350	Average_internode_length_(whole_plant);Northern_Leaf_Blight	Leaf_width;Northern_Leaf_Blight	0	0	0	0	1	0	0	0	0	0	0	0	0	0	0	0	0	0	0	0	0	0	0	0	0	0	1	private
pan_gene_30876	pan_gene_4626	Average_internode_length_(whole_plant);Northern_Leaf_Blight	Northern_Leaf_Blight	0	0	0	0	1	0	0	0	0	0	0	0	0	0	0	0	0	0	0	0	0	1	0	0	0	0	2	dispensable
pan_gene_30876	pan_gene_4704	Average_internode_length_(whole_plant);Northern_Leaf_Blight	Northern_Leaf_Blight	0	0	0	0	1	0	0	0	0	0	0	0	0	0	0	0	0	0	1	0	0	0	0	0	0	0	2	dispensable
pan_gene_30876	pan_gene_4721	Average_internode_length_(whole_plant);Northern_Leaf_Blight	Northern_Leaf_Blight	0	0	0	0	1	0	0	1	1	0	0	0	0	0	0	0	0	0	0	0	1	1	0	0	0	0	5	dispensable
pan_gene_30876	pan_gene_7741	Average_internode_length_(whole_plant);Northern_Leaf_Blight	Ear_height;Northern_Leaf_Blight;Ratio_of_ear_height_to_total_height	0	0	0	0	1	0	0	1	0	0	0	0	0	0	0	0	0	0	0	0	0	0	0	0	0	0	2	dispensable
pan_gene_30876	pan_gene_96191	Average_internode_length_(whole_plant);Northern_Leaf_Blight	Northern_Leaf_Blight	0	0	0	0	1	0	0	0	0	0	0	0	0	0	0	0	0	0	0	0	0	0	0	0	0	0	1	private
pan_gene_30895	pan_gene_71024	Average_internode_length_(above_ear);Height_per_day_(until_flowering);Leaf_width;Nodes_per_plant;Northern_Leaf_Blight;Tassel_branch_number	Northern_Leaf_Blight	0	0	0	0	1	0	0	0	0	0	0	0	0	0	0	0	0	0	0	0	0	0	0	0	0	0	1	private
pan_gene_31361	pan_gene_4626	Nodes_to_ear;Northern_Leaf_Blight;Ratio_of_ear_height_to_total_height	Northern_Leaf_Blight	0	0	0	0	1	1	1	0	0	0	0	0	0	0	0	0	0	0	0	0	0	0	0	0	0	1	4	dispensable
pan_gene_31361	pan_gene_4721	Nodes_to_ear;Northern_Leaf_Blight;Ratio_of_ear_height_to_total_height	Northern_Leaf_Blight	0	0	0	0	1	1	0	0	1	0	0	0	0	0	0	0	0	0	0	0	0	0	0	0	0	0	3	dispensable
pan_gene_31404	pan_gene_62341	Northern_Leaf_Blight	Nodes_to_ear;Northern_Leaf_Blight	0	0	0	0	1	0	0	0	0	0	0	0	0	0	0	1	0	0	0	0	0	1	0	0	0	0	3	dispensable
pan_gene_32128	pan_gene_3597	Northern_Leaf_Blight	Northern_Leaf_Blight	0	0	0	0	1	0	1	0	0	1	1	0	1	1	0	0	0	1	1	0	1	0	1	0	0	0	10	dispensable
pan_gene_32128	pan_gene_461	Northern_Leaf_Blight	Average_internode_length_(above_ear);Cob_diameter;Northern_Leaf_Blight	0	0	0	0	0	0	0	1	0	0	0	0	0	0	0	0	0	0	0	0	0	0	0	0	0	0	1	private
pan_gene_32128	pan_gene_65487	Northern_Leaf_Blight	Northern_Leaf_Blight	0	0	0	0	1	1	0	0	0	0	0	0	0	1	0	0	0	0	0	0	0	0	0	0	0	0	3	dispensable
pan_gene_32165	pan_gene_4704	Northern_Leaf_Blight;Tassel_branch_number	Northern_Leaf_Blight	0	0	0	0	1	0	0	0	0	0	0	0	0	0	0	0	0	0	1	0	0	0	0	1	0	0	3	dispensable
pan_gene_32165	pan_gene_5005	Northern_Leaf_Blight;Tassel_branch_number	Average_internode_length_(above_ear);Northern_Leaf_Blight	0	0	0	0	1	0	0	0	0	0	0	0	0	0	0	0	0	0	0	0	0	0	0	0	0	0	1	private
pan_gene_32165	pan_gene_62341	Northern_Leaf_Blight;Tassel_branch_number	Nodes_to_ear;Northern_Leaf_Blight	0	0	0	0	1	0	0	0	0	0	0	0	0	0	0	0	0	0	0	0	0	0	0	0	0	0	1	private
pan_gene_32165	pan_gene_7741	Northern_Leaf_Blight;Tassel_branch_number	Ear_height;Northern_Leaf_Blight;Ratio_of_ear_height_to_total_height	0	0	0	0	1	0	0	0	0	0	0	0	0	0	0	0	0	0	0	0	0	0	0	0	0	0	1	private
pan_gene_32193	pan_gene_71024	Ear_height;Northern_Leaf_Blight	Northern_Leaf_Blight	0	0	0	0	1	0	1	0	0	0	0	0	1	1	0	0	0	0	0	0	0	0	0	0	0	0	4	dispensable
pan_gene_3334	pan_gene_8666	Height_above_ear;Northern_Leaf_Blight	Ear_height;Northern_Leaf_Blight;PCA_of_metabolites:_PC1;Ratio_of_ear_height_to_total_height	0	0	0	0	1	0	0	1	0	0	0	0	0	0	0	0	0	0	0	0	0	0	0	0	0	0	2	dispensable
pan_gene_3350	pan_gene_4721	Leaf_width;Northern_Leaf_Blight	Northern_Leaf_Blight	0	0	0	0	1	0	0	0	1	0	0	0	0	0	0	0	0	0	0	0	0	0	0	0	0	0	2	dispensable
pan_gene_3350	pan_gene_4985	Leaf_width;Northern_Leaf_Blight	Average_internode_length_(below_ear);Ear_height;Northern_Leaf_Blight	0	0	0	0	1	1	0	0	1	0	0	0	0	0	0	0	0	0	0	0	0	0	0	0	0	0	3	dispensable
pan_gene_43451	pan_gene_4760	Boxcox-transformed_leaf_angle;Northern_Leaf_Blight	Northern_Leaf_Blight	0	0	0	0	1	0	0	0	0	0	0	0	0	0	0	0	0	0	0	0	0	0	0	0	0	0	1	private
pan_gene_4625	pan_gene_62341	Northern_Leaf_Blight	Nodes_to_ear;Northern_Leaf_Blight	0	0	0	0	1	0	0	0	0	0	0	0	0	0	0	1	0	0	0	0	0	1	0	0	1	0	4	dispensable
pan_gene_4626	pan_gene_4721	Northern_Leaf_Blight	Northern_Leaf_Blight	0	0	0	0	1	0	0	0	0	0	0	0	0	0	0	0	0	0	0	0	0	0	0	0	0	0	1	private
pan_gene_4626	pan_gene_4985	Northern_Leaf_Blight	Average_internode_length_(below_ear);Ear_height;Northern_Leaf_Blight	0	0	0	0	1	1	0	0	0	0	0	0	0	0	1	0	0	0	0	0	0	1	0	0	0	0	4	dispensable
pan_gene_4626	pan_gene_8665	Northern_Leaf_Blight	Ear_row_number;Northern_Leaf_Blight	0	0	0	0	1	1	0	0	0	0	0	0	0	0	1	0	0	0	0	0	0	0	0	0	0	0	3	dispensable
pan_gene_4648	pan_gene_71024	Chlorophyll_B;Northern_Leaf_Blight	Northern_Leaf_Blight	0	0	0	0	1	0	0	0	0	0	0	0	0	0	0	0	0	0	0	0	0	0	0	0	0	0	1	private
pan_gene_4661	pan_gene_96191	Northern_Leaf_Blight	Northern_Leaf_Blight	0	0	0	0	1	0	0	0	0	0	0	0	0	0	0	0	0	0	0	0	0	0	0	0	0	0	1	private
pan_gene_4669	pan_gene_4760	Northern_Leaf_Blight	Northern_Leaf_Blight	0	0	0	0	1	0	0	0	0	0	0	0	0	0	0	0	0	0	0	0	0	0	0	0	0	0	1	private
pan_gene_4704	pan_gene_62341	Northern_Leaf_Blight	Nodes_to_ear;Northern_Leaf_Blight	0	0	0	0	1	0	0	0	0	0	0	0	0	0	0	0	0	0	0	0	0	0	0	0	0	0	1	private
pan_gene_4721	pan_gene_4985	Northern_Leaf_Blight	Average_internode_length_(below_ear);Ear_height;Northern_Leaf_Blight	0	0	0	0	1	0	0	1	1	0	0	0	0	0	0	0	0	0	0	0	0	0	0	0	0	0	3	dispensable
pan_gene_4721	pan_gene_5059	Northern_Leaf_Blight	Average_internode_length_(above_ear);Ear_height;Height_above_ear;Northern_Leaf_Blight;Plant_height;Tassel_branch_number	0	0	0	0	1	0	0	0	0	0	0	0	0	0	0	0	0	0	0	0	0	0	0	0	0	0	1	private
pan_gene_4721	pan_gene_96191	Northern_Leaf_Blight	Northern_Leaf_Blight	0	0	0	0	1	0	0	0	0	0	0	0	0	0	0	0	0	0	0	0	0	0	0	0	0	0	1	private
pan_gene_4760	pan_gene_4836	Northern_Leaf_Blight	Northern_Leaf_Blight;Ratio_of_ear_height_to_total_height;Tassel_length	0	0	0	0	1	0	0	0	0	1	0	0	0	0	0	0	0	0	0	0	0	0	0	0	0	0	2	dispensable
pan_gene_4985	pan_gene_7741	Average_internode_length_(below_ear);Ear_height;Northern_Leaf_Blight	Ear_height;Northern_Leaf_Blight;Ratio_of_ear_height_to_total_height	0	0	0	0	1	0	0	1	0	0	0	0	0	0	0	0	0	0	0	0	0	0	0	0	0	0	2	dispensable
pan_gene_4985	pan_gene_96191	Average_internode_length_(below_ear);Ear_height;Northern_Leaf_Blight	Northern_Leaf_Blight	0	0	0	0	1	0	0	0	0	0	0	0	0	0	0	0	0	0	0	0	0	1	0	0	0	0	2	dispensable
pan_gene_5005	pan_gene_62341	Average_internode_length_(above_ear);Northern_Leaf_Blight	Nodes_to_ear;Northern_Leaf_Blight	0	0	0	0	1	0	0	0	0	0	0	0	0	0	0	0	0	0	0	0	0	0	0	0	0	0	1	private
pan_gene_5059	pan_gene_65487	Average_internode_length_(above_ear);Ear_height;Height_above_ear;Northern_Leaf_Blight;Plant_height;Tassel_branch_number	Northern_Leaf_Blight	0	0	0	0	1	0	0	0	0	0	0	0	0	0	0	0	0	0	0	0	0	0	0	0	0	0	1	private
pan_gene_5061	pan_gene_614	Average_internode_length_(above_ear);Ear_height;Height_above_ear;Northern_Leaf_Blight;Plant_height;Tassel_branch_number	100_Kernel_weight;Nodes_to_ear;Northern_Leaf_Blight	0	0	0	0	1	0	0	0	0	0	0	0	0	0	0	0	0	0	0	0	0	0	0	0	0	0	1	private
pan_gene_7600	pan_gene_863	Ear_height;Northern_Leaf_Blight	100_Kernel_weight;Northern_Leaf_Blight	0	0	0	0	1	1	0	0	0	1	1	0	0	0	0	0	0	0	1	0	0	0	1	0	0	0	6	dispensable
pan_gene_7741	pan_gene_96191	Ear_height;Northern_Leaf_Blight;Ratio_of_ear_height_to_total_height	Northern_Leaf_Blight	0	0	0	0	1	0	0	0	0	0	0	0	0	0	0	0	0	0	0	0	0	0	0	0	0	0	1	private
pan_gene_100244	pan_gene_26900	Chlorophyll_B;Northern_Leaf_Blight	Northern_Leaf_Blight	0	0	0	0	0	1	0	0	0	0	0	0	0	0	0	0	0	0	0	0	0	0	0	0	0	0	1	private
pan_gene_100244	pan_gene_2780	Chlorophyll_B;Northern_Leaf_Blight	Days_to_anthesis;Northern_Leaf_Blight	0	0	0	0	0	1	0	0	0	0	0	0	0	0	0	0	0	0	0	0	0	0	0	0	0	0	1	private
pan_gene_100244	pan_gene_31467	Chlorophyll_B;Northern_Leaf_Blight	Ear_row_number;Northern_Leaf_Blight;Photoperiod_growing-degree_days_to_anthesis;Ratio_of_ear_height_to_total_height;Tassel_branch_number	0	0	0	0	0	1	0	0	0	0	0	0	0	0	0	0	0	0	0	0	0	0	0	0	0	0	1	private
pan_gene_100244	pan_gene_91037	Chlorophyll_B;Northern_Leaf_Blight	Anthesis-silking_interval;Northern_Leaf_Blight	0	0	0	0	0	1	0	0	0	0	0	0	0	0	0	0	0	0	0	0	0	0	0	0	0	0	1	private
pan_gene_100245	pan_gene_27246	Malate;Northern_Leaf_Blight	Nodes_above_ear;Northern_Leaf_Blight	0	0	0	0	0	1	0	0	0	0	0	0	0	0	0	0	0	0	0	0	0	0	0	0	0	0	1	private
pan_gene_10793	pan_gene_11353	Average_internode_length_(below_ear);Nodes_per_plant;Northern_Leaf_Blight	Northern_Leaf_Blight	0	0	0	0	0	1	0	0	0	0	0	0	0	0	0	0	0	0	0	0	0	0	0	0	0	0	1	private
pan_gene_11290	pan_gene_19194	Height_above_ear;Northern_Leaf_Blight	Northern_Leaf_Blight	0	0	0	0	0	1	0	0	0	0	0	0	0	0	0	0	0	0	0	0	0	0	0	0	0	0	1	private
pan_gene_11290	pan_gene_24850	Height_above_ear;Northern_Leaf_Blight	Northern_Leaf_Blight	0	0	0	0	0	1	0	0	0	0	0	0	0	0	0	0	0	0	0	0	0	0	0	0	0	0	1	private
pan_gene_11290	pan_gene_26989	Height_above_ear;Northern_Leaf_Blight	Northern_Leaf_Blight	0	0	0	0	0	1	0	0	0	0	0	0	0	0	0	0	0	0	0	0	0	0	0	0	0	0	1	private
pan_gene_11290	pan_gene_2807	Height_above_ear;Northern_Leaf_Blight	Leaf_width;Northern_Leaf_Blight;Tassel_branch_number	0	0	0	0	0	1	0	0	1	0	0	0	0	0	0	0	0	0	0	0	0	0	0	0	0	0	2	dispensable
pan_gene_11290	pan_gene_29374	Height_above_ear;Northern_Leaf_Blight	Northern_Leaf_Blight	0	0	0	0	0	1	0	0	0	0	0	0	0	0	0	0	0	0	0	0	0	0	0	0	0	0	1	private
pan_gene_11290	pan_gene_30971	Height_above_ear;Northern_Leaf_Blight	Northern_Leaf_Blight	0	0	0	0	0	1	0	1	1	0	0	0	0	0	0	0	0	0	1	0	1	0	0	0	0	0	5	dispensable
pan_gene_11290	pan_gene_4915	Height_above_ear;Northern_Leaf_Blight	Northern_Leaf_Blight;Ratio_of_ear_height_to_total_height;Tassel_length	0	0	0	0	0	1	0	0	0	0	0	0	0	0	0	0	0	0	0	0	0	0	0	0	0	0	1	private
pan_gene_11290	pan_gene_7263	Height_above_ear;Northern_Leaf_Blight	Northern_Leaf_Blight;Plant_height;Tassel_length	0	0	0	0	0	1	0	0	0	0	0	0	0	0	0	0	0	0	0	0	0	0	0	0	0	0	1	private
pan_gene_113	pan_gene_14752	Northern_Leaf_Blight;Starch	Northern_Leaf_Blight	0	0	0	0	0	1	0	0	0	0	0	1	0	0	0	0	0	0	0	0	0	0	0	0	0	0	2	dispensable
pan_gene_113	pan_gene_15123	Northern_Leaf_Blight;Starch	Northern_Leaf_Blight	0	0	0	0	0	0	0	0	0	0	1	0	0	0	0	0	0	0	0	0	0	0	0	0	0	0	1	private
pan_gene_113	pan_gene_16487	Northern_Leaf_Blight;Starch	Northern_Leaf_Blight	0	0	0	0	0	1	0	0	1	0	0	0	0	0	0	0	0	0	0	0	0	0	0	0	0	0	2	dispensable
pan_gene_113	pan_gene_174	Northern_Leaf_Blight;Starch	Nitrate;Northern_Leaf_Blight	0	0	0	0	0	1	0	0	1	0	1	0	0	0	0	0	0	0	0	0	0	0	0	0	0	0	3	dispensable
pan_gene_113	pan_gene_19550	Northern_Leaf_Blight;Starch	Days_to_anthesis;Leaf_width;Northern_Leaf_Blight	0	0	0	0	0	1	0	0	0	0	0	0	0	0	0	0	0	0	1	0	0	0	0	0	0	0	2	dispensable
pan_gene_113	pan_gene_21492	Northern_Leaf_Blight;Starch	Northern_Leaf_Blight	0	0	0	0	0	1	0	0	0	0	0	0	0	0	0	0	0	0	0	0	0	0	0	0	0	0	1	private
pan_gene_113	pan_gene_24850	Northern_Leaf_Blight;Starch	Northern_Leaf_Blight	0	0	0	0	0	1	0	0	0	0	0	0	0	0	0	0	0	0	0	0	0	0	0	0	0	0	1	private
pan_gene_113	pan_gene_31414	Northern_Leaf_Blight;Starch	Northern_Leaf_Blight	0	0	0	0	0	1	0	0	0	0	0	0	0	0	0	0	0	0	0	0	0	0	0	0	0	0	1	private
pan_gene_113	pan_gene_71328	Northern_Leaf_Blight;Starch	Northern_Leaf_Blight	0	0	0	0	0	1	0	0	0	0	0	0	0	0	0	0	0	0	0	0	0	0	0	0	0	0	1	private
pan_gene_12153	pan_gene_16006	Northern_Leaf_Blight	Nodes_to_ear;Northern_Leaf_Blight	0	0	0	0	0	1	0	0	0	0	0	0	0	0	0	0	0	0	0	0	0	0	1	0	0	0	2	dispensable
pan_gene_12153	pan_gene_18894	Northern_Leaf_Blight	Average_internode_length_(above_ear);Average_internode_length_(whole_plant);Chlorophyll_A;Northern_Leaf_Blight	0	0	0	0	0	1	0	0	0	0	0	0	0	0	0	0	0	0	0	0	0	0	0	0	0	0	1	private
pan_gene_12153	pan_gene_21815	Northern_Leaf_Blight	Northern_Leaf_Blight;Southern_leaf_blight	0	0	0	0	0	1	0	0	0	0	0	0	0	0	0	0	0	0	0	0	0	0	0	0	0	0	1	private
pan_gene_12734	pan_gene_16550	Chlorophyll_B;Northern_Leaf_Blight	Glucose;Northern_Leaf_Blight;Southern_leaf_blight	0	0	0	0	0	1	0	0	0	0	0	0	0	0	0	0	0	0	0	0	0	0	0	0	0	0	1	private
pan_gene_12734	pan_gene_23771	Chlorophyll_B;Northern_Leaf_Blight	Northern_Leaf_Blight;Tassel_length	0	0	0	0	0	1	0	0	0	0	0	0	0	0	0	0	0	0	0	0	0	0	0	0	0	0	1	private
pan_gene_12745	pan_gene_15492	Chlorophyll_B;Northern_Leaf_Blight	Northern_Leaf_Blight	0	0	0	0	0	1	0	0	0	0	0	0	0	0	0	0	0	0	0	0	0	0	0	0	0	0	1	private
pan_gene_12745	pan_gene_16487	Chlorophyll_B;Northern_Leaf_Blight	Northern_Leaf_Blight	0	0	0	0	0	1	0	0	0	0	0	0	0	0	0	0	0	0	0	0	0	0	0	0	0	0	1	private
pan_gene_12745	pan_gene_19550	Chlorophyll_B;Northern_Leaf_Blight	Days_to_anthesis;Leaf_width;Northern_Leaf_Blight	0	0	0	0	0	1	0	0	0	0	0	0	0	0	0	0	0	0	0	0	0	0	0	0	0	0	1	private
pan_gene_12745	pan_gene_21091	Chlorophyll_B;Northern_Leaf_Blight	Northern_Leaf_Blight	0	0	0	0	0	1	0	0	0	0	0	0	0	0	0	0	0	0	0	0	0	0	0	0	0	0	1	private
pan_gene_12745	pan_gene_21219	Chlorophyll_B;Northern_Leaf_Blight	Northern_Leaf_Blight	0	0	0	0	0	1	0	0	0	0	0	0	0	0	0	0	0	0	0	0	0	0	0	0	0	0	1	private
pan_gene_12745	pan_gene_21419	Chlorophyll_B;Northern_Leaf_Blight	Northern_Leaf_Blight	0	0	0	0	0	1	0	0	0	0	0	0	0	0	0	0	0	0	0	0	0	0	0	0	0	0	1	private
pan_gene_12745	pan_gene_24850	Chlorophyll_B;Northern_Leaf_Blight	Northern_Leaf_Blight	0	0	0	0	0	1	0	0	0	0	0	0	0	0	0	0	0	0	0	0	0	0	0	0	0	0	1	private
pan_gene_12745	pan_gene_26475	Chlorophyll_B;Northern_Leaf_Blight	Average_internode_length_(above_ear);Nodes_per_plant;Nodes_to_ear;Northern_Leaf_Blight	0	0	0	0	0	1	0	0	0	0	0	0	0	0	0	0	0	0	0	0	0	0	0	0	0	0	1	private
pan_gene_12745	pan_gene_27036	Chlorophyll_B;Northern_Leaf_Blight	Northern_Leaf_Blight	0	0	0	0	0	1	0	0	0	0	0	0	0	0	0	0	0	0	0	0	1	0	0	0	0	0	2	dispensable
pan_gene_12745	pan_gene_31361	Chlorophyll_B;Northern_Leaf_Blight	Nodes_to_ear;Northern_Leaf_Blight;Ratio_of_ear_height_to_total_height	0	0	0	0	0	1	0	0	0	0	0	0	0	0	0	0	0	0	0	0	0	0	0	0	0	0	1	private
pan_gene_12745	pan_gene_31404	Chlorophyll_B;Northern_Leaf_Blight	Northern_Leaf_Blight	0	0	0	0	0	1	0	0	0	0	0	0	0	0	0	0	0	0	0	0	0	0	0	0	0	0	1	private
pan_gene_12745	pan_gene_3350	Chlorophyll_B;Northern_Leaf_Blight	Leaf_width;Northern_Leaf_Blight	0	0	0	0	0	1	0	0	0	0	0	0	0	0	0	0	0	0	0	0	0	0	0	0	0	0	1	private
pan_gene_12745	pan_gene_4625	Chlorophyll_B;Northern_Leaf_Blight	Northern_Leaf_Blight	0	0	0	0	0	1	0	0	0	0	0	0	0	0	0	0	0	0	0	0	0	0	0	0	0	0	1	private
pan_gene_12745	pan_gene_4626	Chlorophyll_B;Northern_Leaf_Blight	Northern_Leaf_Blight	0	0	0	0	0	1	0	0	0	0	0	0	0	0	0	0	0	0	0	0	0	0	0	0	0	0	1	private
pan_gene_12745	pan_gene_4721	Chlorophyll_B;Northern_Leaf_Blight	Northern_Leaf_Blight	0	0	0	0	0	1	0	0	0	0	0	0	0	0	0	0	0	0	0	0	0	0	0	0	0	0	1	private
pan_gene_12745	pan_gene_4985	Chlorophyll_B;Northern_Leaf_Blight	Average_internode_length_(below_ear);Ear_height;Northern_Leaf_Blight	0	0	0	0	0	1	0	0	0	0	0	0	0	0	0	0	0	0	0	0	0	0	0	0	0	0	1	private
pan_gene_12745	pan_gene_5005	Chlorophyll_B;Northern_Leaf_Blight	Average_internode_length_(above_ear);Northern_Leaf_Blight	0	0	0	0	0	1	0	0	0	0	0	0	0	0	0	0	0	0	0	0	0	0	0	0	0	0	1	private
pan_gene_14241	pan_gene_30493	Nodes_above_ear;Northern_Leaf_Blight	Northern_Leaf_Blight	0	0	0	0	0	1	0	0	0	0	0	0	0	0	0	0	0	0	0	0	0	0	0	0	0	0	1	private
pan_gene_14647	pan_gene_15123	Northern_Leaf_Blight	Northern_Leaf_Blight	0	0	0	0	0	0	0	0	0	0	0	0	0	0	1	0	0	0	0	0	0	0	0	1	0	0	2	dispensable
pan_gene_14647	pan_gene_15492	Northern_Leaf_Blight	Northern_Leaf_Blight	0	0	0	0	0	1	0	0	0	0	0	0	0	0	0	0	0	0	0	0	0	0	0	0	0	0	1	private
pan_gene_14647	pan_gene_15927	Northern_Leaf_Blight	Northern_Leaf_Blight	0	0	0	0	0	1	0	0	0	0	0	0	0	0	0	0	0	0	0	0	0	1	0	0	0	0	2	dispensable
pan_gene_14647	pan_gene_18821	Northern_Leaf_Blight	Anthesis-silking_interval;Northern_Leaf_Blight	0	0	0	0	0	1	0	0	0	0	0	0	0	0	0	0	0	0	0	0	0	0	0	0	0	0	1	private
pan_gene_14647	pan_gene_19550	Northern_Leaf_Blight	Days_to_anthesis;Leaf_width;Northern_Leaf_Blight	0	0	0	0	0	1	0	0	0	0	0	0	0	0	0	0	0	0	0	0	0	0	0	0	0	0	1	private
pan_gene_14647	pan_gene_21185	Northern_Leaf_Blight	Average_internode_length_(below_ear);Glucose;Northern_Leaf_Blight	0	0	0	0	0	0	0	0	0	0	0	0	0	0	0	0	0	0	0	0	0	1	0	0	0	0	1	private
pan_gene_14647	pan_gene_21407	Northern_Leaf_Blight	Northern_Leaf_Blight	0	0	0	0	0	1	0	0	0	0	0	0	0	0	0	0	0	0	0	0	0	0	0	0	0	0	1	private
pan_gene_14647	pan_gene_21492	Northern_Leaf_Blight	Northern_Leaf_Blight	0	0	0	0	0	1	0	0	0	0	0	0	0	0	0	0	0	0	0	0	0	0	0	0	0	0	1	private
pan_gene_14647	pan_gene_21745	Northern_Leaf_Blight	Northern_Leaf_Blight	0	0	0	0	0	1	0	0	0	0	0	0	0	0	0	0	0	0	0	0	0	0	0	0	0	0	1	private
pan_gene_14647	pan_gene_24272	Northern_Leaf_Blight	Northern_Leaf_Blight	0	0	0	0	0	1	0	0	0	0	0	0	0	0	0	0	0	0	0	0	0	1	0	0	0	0	2	dispensable
pan_gene_14647	pan_gene_31404	Northern_Leaf_Blight	Northern_Leaf_Blight	0	0	0	0	0	1	0	0	0	0	0	0	0	0	0	0	0	0	0	0	0	1	0	0	0	0	2	dispensable
pan_gene_14647	pan_gene_4704	Northern_Leaf_Blight	Northern_Leaf_Blight	0	0	0	0	0	1	0	0	0	0	0	0	0	0	0	0	0	0	0	0	0	0	0	0	0	0	1	private
pan_gene_14647	pan_gene_4985	Northern_Leaf_Blight	Average_internode_length_(below_ear);Ear_height;Northern_Leaf_Blight	0	0	0	0	0	1	0	0	0	0	0	0	0	0	0	0	0	0	0	0	0	0	0	0	0	0	1	private
pan_gene_14647	pan_gene_5005	Northern_Leaf_Blight	Average_internode_length_(above_ear);Northern_Leaf_Blight	0	0	0	0	0	1	0	0	0	0	0	0	0	0	0	0	0	0	0	0	0	0	0	0	0	0	1	private
pan_gene_14654	pan_gene_24723	Northern_Leaf_Blight	Northern_Leaf_Blight;Tassel_branch_number	0	0	0	0	0	1	0	0	0	0	0	0	0	0	0	0	1	0	0	0	0	0	1	0	0	0	3	dispensable
pan_gene_14654	pan_gene_27070	Northern_Leaf_Blight	Northern_Leaf_Blight	0	0	0	0	0	1	0	0	0	0	0	0	1	0	0	0	0	0	0	0	1	0	0	0	0	0	3	dispensable
pan_gene_14654	pan_gene_5298	Northern_Leaf_Blight	Leaf_width;Northern_Leaf_Blight;Ratio_of_ear_height_to_total_height;Tassel_length;Total_amino_acids	0	0	0	0	0	1	0	0	0	0	0	0	0	0	0	0	0	0	0	0	0	0	1	0	0	0	2	dispensable
pan_gene_14669	pan_gene_21759	Average_internode_length_(below_ear);Height_per_day_(until_flowering);Nodes_above_ear;Northern_Leaf_Blight	Northern_Leaf_Blight	0	0	0	0	0	1	0	0	0	0	0	0	0	0	0	0	0	0	0	0	0	0	0	0	0	0	1	private
pan_gene_14669	pan_gene_30304	Average_internode_length_(below_ear);Height_per_day_(until_flowering);Nodes_above_ear;Northern_Leaf_Blight	Average_internode_length_(below_ear);Average_internode_length_(whole_plant);Northern_Leaf_Blight	0	0	0	0	0	1	0	0	0	0	0	0	0	0	0	0	0	0	0	0	0	0	0	0	0	0	1	private
pan_gene_14669	pan_gene_3597	Average_internode_length_(below_ear);Height_per_day_(until_flowering);Nodes_above_ear;Northern_Leaf_Blight	Northern_Leaf_Blight	0	0	0	0	0	1	1	0	0	0	0	0	0	0	0	0	0	0	0	0	0	0	0	0	0	0	2	dispensable
pan_gene_14669	pan_gene_65487	Average_internode_length_(below_ear);Height_per_day_(until_flowering);Nodes_above_ear;Northern_Leaf_Blight	Northern_Leaf_Blight	0	0	0	0	0	1	0	0	1	0	0	0	0	0	0	0	0	0	0	0	0	0	0	0	0	0	2	dispensable
pan_gene_14669	pan_gene_7263	Average_internode_length_(below_ear);Height_per_day_(until_flowering);Nodes_above_ear;Northern_Leaf_Blight	Northern_Leaf_Blight;Plant_height;Tassel_length	0	0	0	0	0	1	0	0	1	0	0	0	0	0	0	0	0	0	0	0	0	0	0	0	0	0	2	dispensable
pan_gene_14752	pan_gene_15492	Northern_Leaf_Blight	Northern_Leaf_Blight	0	0	0	0	0	1	0	0	0	0	0	0	0	0	0	0	0	0	0	0	0	0	0	0	0	0	1	private
pan_gene_14752	pan_gene_174	Northern_Leaf_Blight	Nitrate;Northern_Leaf_Blight	0	0	0	0	0	1	0	0	0	0	0	0	0	0	0	0	0	0	0	0	0	0	0	0	0	0	1	private
pan_gene_14752	pan_gene_18896	Northern_Leaf_Blight	Nitrate;Northern_Leaf_Blight	0	0	0	0	0	1	0	0	0	0	0	0	0	0	0	0	0	0	0	0	0	0	0	0	0	0	1	private
pan_gene_14752	pan_gene_19550	Northern_Leaf_Blight	Days_to_anthesis;Leaf_width;Northern_Leaf_Blight	0	0	0	0	0	1	0	0	1	0	0	0	0	0	0	0	0	0	0	0	0	0	0	0	0	0	2	dispensable
pan_gene_14752	pan_gene_21492	Northern_Leaf_Blight	Northern_Leaf_Blight	0	0	0	0	0	1	0	0	0	0	0	0	0	0	0	0	0	0	0	0	0	0	0	0	0	0	1	private
pan_gene_14752	pan_gene_21745	Northern_Leaf_Blight	Northern_Leaf_Blight	0	0	0	0	0	1	0	0	0	0	0	0	0	0	0	0	0	0	0	0	0	0	0	0	0	0	1	private
pan_gene_14752	pan_gene_23929	Northern_Leaf_Blight	Average_internode_length_(whole_plant);Northern_Leaf_Blight	0	0	0	0	0	1	0	0	0	0	0	0	0	0	0	0	0	0	0	0	0	0	0	0	0	0	1	private
pan_gene_14752	pan_gene_24110	Northern_Leaf_Blight	Northern_Leaf_Blight	0	0	0	0	0	1	0	0	0	0	0	0	0	0	0	0	0	0	0	0	0	0	0	0	0	0	1	private
pan_gene_14752	pan_gene_24272	Northern_Leaf_Blight	Northern_Leaf_Blight	0	0	0	0	0	1	0	0	0	0	0	0	0	0	0	0	0	0	0	0	0	0	0	0	0	0	1	private
pan_gene_14752	pan_gene_31361	Northern_Leaf_Blight	Nodes_to_ear;Northern_Leaf_Blight;Ratio_of_ear_height_to_total_height	0	0	0	0	0	1	0	0	0	0	0	0	0	0	0	0	0	0	0	0	0	0	0	0	0	0	1	private
pan_gene_14752	pan_gene_3350	Northern_Leaf_Blight	Leaf_width;Northern_Leaf_Blight	0	0	0	0	0	1	0	0	0	0	0	0	0	0	0	0	0	0	0	0	0	0	0	0	0	0	1	private
pan_gene_14752	pan_gene_4626	Northern_Leaf_Blight	Northern_Leaf_Blight	0	0	0	0	0	1	0	0	0	0	0	0	0	0	0	0	0	0	0	0	0	0	0	0	0	0	1	private
pan_gene_14752	pan_gene_4704	Northern_Leaf_Blight	Northern_Leaf_Blight	0	0	0	0	0	1	0	0	0	0	0	0	0	0	0	0	0	0	0	0	0	0	0	0	0	0	1	private
pan_gene_14752	pan_gene_4985	Northern_Leaf_Blight	Average_internode_length_(below_ear);Ear_height;Northern_Leaf_Blight	0	0	0	0	0	1	0	0	1	0	0	0	0	0	0	0	0	0	0	0	0	0	0	0	0	0	2	dispensable
pan_gene_14752	pan_gene_71328	Northern_Leaf_Blight	Northern_Leaf_Blight	0	0	0	0	0	1	0	0	0	0	0	0	0	0	0	0	0	0	0	0	0	0	0	0	0	0	1	private
pan_gene_15123	pan_gene_4626	Northern_Leaf_Blight	Northern_Leaf_Blight	0	0	0	0	0	0	0	0	0	0	0	0	0	0	0	0	0	0	0	1	0	0	1	0	0	0	2	dispensable
pan_gene_15123	pan_gene_4669	Northern_Leaf_Blight	Northern_Leaf_Blight	0	0	0	0	0	0	0	0	0	0	0	0	0	0	0	0	0	0	0	0	0	0	0	0	0	1	1	private
pan_gene_15123	pan_gene_4836	Northern_Leaf_Blight	Northern_Leaf_Blight;Ratio_of_ear_height_to_total_height;Tassel_length	0	0	0	0	0	0	0	0	0	1	0	0	0	0	0	0	0	0	0	0	0	0	0	0	0	0	1	private
pan_gene_15251	pan_gene_462	Northern_Leaf_Blight	Average_internode_length_(above_ear);Northern_Leaf_Blight;PCA_of_metabolites:_PC2	0	0	0	0	0	1	0	0	0	0	0	0	0	0	0	0	0	0	0	0	0	0	0	0	0	0	1	private
pan_gene_15290	pan_gene_27388	Northern_Leaf_Blight	Northern_Leaf_Blight	0	0	0	0	0	1	0	0	0	0	0	0	0	0	0	0	0	0	0	0	0	0	0	0	0	0	1	private
pan_gene_15290	pan_gene_32128	Northern_Leaf_Blight	Northern_Leaf_Blight	0	0	0	0	0	1	0	0	1	0	0	0	0	0	0	0	0	0	0	0	0	0	0	0	0	0	2	dispensable
pan_gene_15420	pan_gene_65552	Cob_diameter;Northern_Leaf_Blight	Northern_Leaf_Blight	0	0	0	0	0	1	0	0	0	0	0	0	0	0	0	0	0	0	0	0	0	0	0	0	0	0	1	private
pan_gene_15435	pan_gene_15927	Northern_Leaf_Blight	Northern_Leaf_Blight	0	0	0	0	0	1	0	0	1	0	0	0	0	0	0	0	0	0	0	0	0	0	0	0	0	0	2	dispensable
pan_gene_15435	pan_gene_21185	Northern_Leaf_Blight	Average_internode_length_(below_ear);Glucose;Northern_Leaf_Blight	0	0	0	0	0	0	0	0	0	0	0	0	0	0	0	0	0	0	0	0	0	0	0	0	1	0	1	private
pan_gene_15435	pan_gene_26082	Northern_Leaf_Blight	Northern_Leaf_Blight	0	0	0	0	0	0	0	0	0	0	0	0	0	0	0	0	0	0	0	0	0	0	0	0	1	0	1	private
pan_gene_15435	pan_gene_4985	Northern_Leaf_Blight	Average_internode_length_(below_ear);Ear_height;Northern_Leaf_Blight	0	0	0	0	0	1	0	0	1	0	1	0	1	0	0	0	0	0	0	1	0	1	0	1	0	0	7	dispensable
pan_gene_15435	pan_gene_62341	Northern_Leaf_Blight	Nodes_to_ear;Northern_Leaf_Blight	0	0	0	0	0	1	0	0	0	0	0	0	0	0	0	0	0	0	0	0	0	1	0	0	1	0	3	dispensable
pan_gene_15435	pan_gene_96191	Northern_Leaf_Blight	Northern_Leaf_Blight	0	0	0	0	0	1	0	0	0	0	0	0	0	0	0	0	0	0	0	0	0	1	0	0	0	0	2	dispensable
pan_gene_15492	pan_gene_19550	Northern_Leaf_Blight	Days_to_anthesis;Leaf_width;Northern_Leaf_Blight	0	0	0	0	0	1	0	0	0	0	0	0	0	0	0	0	0	0	0	0	0	0	0	0	0	0	1	private
pan_gene_15492	pan_gene_21492	Northern_Leaf_Blight	Northern_Leaf_Blight	0	0	0	0	0	1	0	0	0	0	0	0	0	0	0	0	0	0	0	0	0	0	0	0	0	0	1	private
pan_gene_15492	pan_gene_27353	Northern_Leaf_Blight	Northern_Leaf_Blight	0	0	0	0	0	1	0	0	0	0	0	0	0	0	0	0	0	0	0	0	1	0	0	0	0	0	2	dispensable
pan_gene_15492	pan_gene_4669	Northern_Leaf_Blight	Northern_Leaf_Blight	0	0	0	0	0	0	0	0	0	0	0	0	0	0	0	0	0	0	0	0	0	0	0	1	0	0	1	private
pan_gene_15492	pan_gene_4704	Northern_Leaf_Blight	Northern_Leaf_Blight	0	0	0	0	0	1	0	0	0	0	0	0	0	0	0	0	0	0	0	0	0	0	0	0	0	0	1	private
pan_gene_15492	pan_gene_65487	Northern_Leaf_Blight	Northern_Leaf_Blight	0	0	0	0	0	1	0	0	1	1	0	0	0	0	0	0	0	0	0	0	0	0	0	0	0	0	3	dispensable
pan_gene_15492	pan_gene_71328	Northern_Leaf_Blight	Northern_Leaf_Blight	0	0	0	0	0	1	0	0	0	0	0	0	0	0	0	0	0	0	0	0	0	0	0	0	0	0	1	private
pan_gene_15492	pan_gene_7599	Northern_Leaf_Blight	Ear_height;Northern_Leaf_Blight;Stalk_strength;Starch	0	0	0	0	0	0	0	0	0	0	0	0	0	0	0	0	1	0	0	0	1	1	1	1	1	1	7	dispensable
pan_gene_15879	pan_gene_22513	Northern_Leaf_Blight	Days_to_anthesis;Northern_Leaf_Blight	0	0	0	0	0	1	0	0	1	0	0	0	0	0	0	0	0	0	0	0	0	0	0	0	0	0	2	dispensable
[truncated: 1,703 more rows]
