# Supplementary material for: Co-expression pan-network reveals genes involved in complex traits within maize pan-genome
Source: BMC Plant Biol. 2022 Dec 19;22:595. doi: 10.1186/s12870-022-03985-z (PMC9762053; doi:10.1186/s12870-022-03985-z)
Supplement: Supplementary file 7 — Additional file 7. [file 12870_2022_3985_MOESM7_ESM.zip › SupplementaryData5/Sucrose.pannetwork.csv]

gene1	gene2	trait1	trait2	B73	B97	CML103	CML228	CML247	CML277	CML322	CML333	CML52	CML69	HP301	IL14H	Ki11	Ki3	Ky21	M162W	M37W	Mo18W	MS71	NC350	NC358	Oh43	Oh7b	P39	Tx303	Tzi8	sum	sub-category
pan_gene_11430	pan_gene_25890	Sucrose	Sucrose;Total_amino_acids	1	1	0	1	1	0	0	1	0	1	0	0	0	1	0	1	0	0	0	0	0	0	0	0	0	0	8	dispensable
pan_gene_14001	pan_gene_14555	Ear_height;Plant_height;Sucrose	Sucrose	1	0	1	0	0	0	1	1	0	0	1	1	1	1	1	1	0	0	0	1	1	1	1	0	0	1	15	near-core
pan_gene_14494	pan_gene_621	Fructose;Sucrose;Total_amino_acids	Sucrose	1	1	1	0	1	0	1	1	1	1	0	1	0	1	1	1	1	0	1	0	0	1	1	0	0	1	17	near-core
pan_gene_14555	pan_gene_19187	Sucrose	Average_internode_length_(whole_plant);Sucrose	0	0	0	0	0	0	1	0	0	0	0	0	0	0	0	0	0	0	0	1	0	0	0	0	0	0	2	dispensable
pan_gene_14555	pan_gene_24207	Sucrose	Nodes_per_plant;Sucrose	0	1	0	0	0	0	0	1	0	0	0	0	0	0	0	0	0	0	0	0	0	0	0	0	0	1	3	dispensable
pan_gene_17405	pan_gene_621	Ear_row_number;Nodes_above_ear;Nodes_per_plant;Sucrose	Sucrose	1	1	1	1	1	0	1	0	0	1	0	1	0	1	1	1	1	1	1	1	1	1	1	0	1	1	20	core
pan_gene_21068	pan_gene_24937	Sucrose	Starch;Sucrose	0	0	0	0	1	0	0	0	0	0	0	0	0	0	0	0	0	0	0	0	0	0	0	0	0	0	1	private
pan_gene_21068	pan_gene_5836	Sucrose	100_Kernel_weight;Sucrose;Tassel_branch_number	0	0	0	0	1	0	0	0	0	0	0	0	0	0	0	0	0	0	0	0	0	0	0	0	0	0	1	private
pan_gene_21068	pan_gene_5838	Sucrose	100_Kernel_weight;Cob_diameter;Ear_height;Sucrose;Tassel_branch_number	0	0	0	0	1	0	0	0	0	0	0	0	0	0	1	0	0	0	0	0	0	0	0	0	0	0	2	dispensable
pan_gene_21268	pan_gene_30655	Sucrose	Southern_leaf_blight;Sucrose	1	0	1	0	0	1	1	1	1	0	1	0	1	0	1	0	0	1	1	0	1	1	0	0	1	0	14	near-core
pan_gene_23563	pan_gene_32274	100_Kernel_weight;Boxcox-transformed_leaf_angle;Cob_diameter;Sucrose	Sucrose	1	0	0	0	0	0	0	0	0	0	0	0	0	1	0	0	0	0	0	1	0	0	1	0	0	0	4	dispensable
pan_gene_23563	pan_gene_8978	100_Kernel_weight;Boxcox-transformed_leaf_angle;Cob_diameter;Sucrose	100_Kernel_weight;Average_internode_length_(below_ear);Sucrose	1	0	0	0	0	0	0	0	0	0	0	0	0	1	0	0	0	0	0	0	0	0	0	0	0	0	2	dispensable
pan_gene_24937	pan_gene_559	Starch;Sucrose	Nodes_per_plant;Sucrose	1	0	1	0	1	0	1	0	1	0	1	0	0	1	0	0	0	1	0	0	1	1	1	0	0	0	11	near-core
pan_gene_24937	pan_gene_5838	Starch;Sucrose	100_Kernel_weight;Cob_diameter;Ear_height;Sucrose;Tassel_branch_number	1	0	0	1	1	0	1	0	0	1	0	1	1	0	0	1	0	0	0	0	1	0	0	0	0	1	10	dispensable
pan_gene_24937	pan_gene_9100	Starch;Sucrose	Starch;Sucrose	1	0	0	0	1	0	0	0	0	0	1	0	0	0	0	1	0	0	0	0	0	0	0	0	0	0	4	dispensable
pan_gene_24937	pan_gene_9372	Starch;Sucrose	PCA_of_metabolites:_PC2;Stalk_strength;Sucrose	1	0	0	1	1	0	1	0	1	0	1	0	0	1	0	0	1	0	1	0	0	1	1	0	0	0	11	near-core
pan_gene_30643	pan_gene_568	Sucrose	Nodes_per_plant;Nodes_to_ear;Ratio_of_ear_height_to_total_height;Sucrose	1	0	1	0	0	0	1	0	0	1	1	0	0	0	0	0	0	0	0	0	0	0	0	0	0	0	5	dispensable
pan_gene_32274	pan_gene_8978	Sucrose	100_Kernel_weight;Average_internode_length_(below_ear);Sucrose	1	0	0	0	0	0	0	0	0	0	0	0	0	0	0	0	0	0	0	0	0	0	0	0	0	0	1	private
pan_gene_37626	pan_gene_51865	Fructose;Sucrose;Total_amino_acids	Sucrose;Total_amino_acids	1	0	0	0	0	0	0	0	0	0	0	0	0	0	0	0	0	0	0	0	0	0	0	1	0	0	2	dispensable
pan_gene_559	pan_gene_5838	Nodes_per_plant;Sucrose	100_Kernel_weight;Cob_diameter;Ear_height;Sucrose;Tassel_branch_number	1	0	0	1	1	0	1	0	0	1	0	1	1	0	0	0	0	0	0	0	0	0	0	0	0	0	7	dispensable
pan_gene_5710	pan_gene_8933	Sucrose	Sucrose	1	0	0	1	0	0	0	1	1	0	0	0	0	0	0	0	0	0	0	0	1	0	0	0	0	0	5	dispensable
pan_gene_5836	pan_gene_5838	100_Kernel_weight;Sucrose;Tassel_branch_number	100_Kernel_weight;Cob_diameter;Ear_height;Sucrose;Tassel_branch_number	0	0	0	0	1	0	0	0	0	0	0	0	0	0	0	0	0	0	0	0	0	0	0	0	0	0	1	private
pan_gene_5836	pan_gene_9372	100_Kernel_weight;Sucrose;Tassel_branch_number	PCA_of_metabolites:_PC2;Stalk_strength;Sucrose	0	0	0	0	1	0	0	0	0	0	0	0	0	0	0	0	0	0	0	0	0	0	0	0	0	0	1	private
pan_gene_5838	pan_gene_9100	100_Kernel_weight;Cob_diameter;Ear_height;Sucrose;Tassel_branch_number	Starch;Sucrose	1	0	0	0	0	0	0	0	0	0	0	0	0	0	0	1	0	0	0	0	0	0	0	0	0	0	2	dispensable
pan_gene_5838	pan_gene_9372	100_Kernel_weight;Cob_diameter;Ear_height;Sucrose;Tassel_branch_number	PCA_of_metabolites:_PC2;Stalk_strength;Sucrose	1	0	0	1	1	0	0	0	0	0	0	0	0	0	0	0	0	0	0	0	0	1	0	0	0	0	4	dispensable
pan_gene_8981	pan_gene_9100	Average_internode_length_(below_ear);Leaf_length;Southern_leaf_blight;Sucrose	Starch;Sucrose	0	0	0	0	1	0	0	0	0	0	0	0	0	0	0	0	0	0	0	0	0	0	0	0	0	0	1	private
pan_gene_9100	pan_gene_9372	Starch;Sucrose	PCA_of_metabolites:_PC2;Stalk_strength;Sucrose	1	0	0	0	1	0	0	0	0	0	0	0	0	0	0	0	0	0	0	0	0	0	0	0	0	0	2	dispensable
pan_gene_11430	pan_gene_5183	Sucrose	PCA_of_metabolites:_PC1;Sucrose	0	1	0	0	0	0	0	0	0	0	0	1	0	0	0	0	0	0	0	0	0	0	0	0	0	0	2	dispensable
pan_gene_13994	pan_gene_24937	Nitrate;Sucrose	Starch;Sucrose	0	1	1	0	1	0	0	0	1	1	0	0	1	1	0	0	0	0	0	0	0	1	0	0	0	1	9	dispensable
pan_gene_13994	pan_gene_37626	Nitrate;Sucrose	Fructose;Sucrose;Total_amino_acids	0	1	0	0	0	0	0	0	0	0	0	0	1	0	0	0	1	0	1	0	0	0	1	1	0	0	6	dispensable
pan_gene_13994	pan_gene_559	Nitrate;Sucrose	Nodes_per_plant;Sucrose	0	1	1	0	1	1	0	0	1	1	0	1	1	1	1	1	1	0	0	0	0	1	1	0	1	0	15	near-core
pan_gene_13994	pan_gene_5838	Nitrate;Sucrose	100_Kernel_weight;Cob_diameter;Ear_height;Sucrose;Tassel_branch_number	0	0	0	0	1	0	0	0	0	1	0	0	1	0	0	0	0	0	0	0	0	0	0	0	0	0	3	dispensable
pan_gene_14555	pan_gene_22477	Sucrose	Average_internode_length_(below_ear);Ear_height;Sucrose	0	1	0	0	0	0	0	1	0	0	0	1	0	0	0	0	0	0	0	1	0	1	1	0	1	1	8	dispensable
pan_gene_14555	pan_gene_35516	Sucrose	Ear_height;Height_per_day_(until_flowering);Plant_height;Sucrose	0	1	0	0	0	0	0	0	0	0	0	0	0	0	0	0	0	0	0	0	0	0	0	0	0	0	1	private
pan_gene_14555	pan_gene_66552	Sucrose	Nodes_per_plant;Nodes_to_ear;Sucrose	0	0	0	1	0	0	0	1	0	0	0	0	0	0	0	0	0	0	0	0	0	0	0	0	0	0	2	dispensable
pan_gene_14555	pan_gene_8972	Sucrose	Sucrose	0	0	0	0	0	0	0	0	0	0	0	0	0	0	0	0	0	0	0	0	1	0	0	0	0	0	1	private
pan_gene_14555	pan_gene_8981	Sucrose	Average_internode_length_(below_ear);Leaf_length;Southern_leaf_blight;Sucrose	0	0	0	0	0	0	0	0	0	1	0	0	0	0	0	0	0	0	0	1	0	0	0	0	0	0	2	dispensable
pan_gene_14555	pan_gene_9372	Sucrose	PCA_of_metabolites:_PC2;Stalk_strength;Sucrose	0	1	1	0	0	0	1	1	0	0	1	0	0	1	0	0	0	0	0	0	0	1	1	0	0	1	9	dispensable
pan_gene_18732	pan_gene_27571	Average_internode_length_(below_ear);Sucrose	Cob_diameter;PCA_of_metabolites:_PC2;Sucrose	0	0	0	0	0	0	0	0	0	0	1	0	0	0	0	0	0	0	0	0	0	0	0	0	0	0	1	private
pan_gene_18944	pan_gene_30643	Boxcox-transformed_leaf_angle;Days_to_silk;Sucrose	Sucrose	0	0	1	0	0	0	0	0	0	0	0	0	0	0	0	0	0	0	0	0	0	0	0	0	0	0	1	private
pan_gene_21068	pan_gene_9100	Sucrose	Starch;Sucrose	0	0	0	0	1	0	0	0	0	0	0	0	0	0	0	0	0	0	0	0	0	0	0	0	0	0	1	private
pan_gene_21251	pan_gene_27571	Sucrose	Cob_diameter;PCA_of_metabolites:_PC2;Sucrose	0	1	0	0	0	0	0	0	0	0	0	0	0	0	0	0	0	0	0	0	0	0	0	0	0	0	1	private
pan_gene_22120	pan_gene_23561	Days_to_anthesis;Days_to_silk;Leaf_length;Nitrate;Ratio_of_ear_height_to_total_height;Sucrose	100_Kernel_weight;Boxcox-transformed_leaf_angle;Sucrose	0	0	0	0	0	0	0	0	0	1	0	0	0	0	0	0	0	0	0	0	0	0	0	0	0	0	1	private
pan_gene_24207	pan_gene_35516	Nodes_per_plant;Sucrose	Ear_height;Height_per_day_(until_flowering);Plant_height;Sucrose	0	1	0	0	0	0	0	0	0	0	0	0	0	0	0	0	0	0	0	0	0	0	0	0	0	0	1	private
pan_gene_24207	pan_gene_66552	Nodes_per_plant;Sucrose	Nodes_per_plant;Nodes_to_ear;Sucrose	0	0	0	0	0	0	0	1	0	0	0	0	0	0	0	0	0	0	0	0	0	0	0	0	0	0	1	private
pan_gene_24937	pan_gene_37626	Starch;Sucrose	Fructose;Sucrose;Total_amino_acids	0	1	0	0	0	0	0	0	0	0	0	0	0	0	0	0	0	0	0	0	0	0	1	0	0	0	2	dispensable
pan_gene_24937	pan_gene_5836	Starch;Sucrose	100_Kernel_weight;Sucrose;Tassel_branch_number	0	0	0	0	1	0	0	0	0	1	0	0	0	0	0	0	0	0	0	0	0	0	0	0	0	0	2	dispensable
pan_gene_37626	pan_gene_559	Fructose;Sucrose;Total_amino_acids	Nodes_per_plant;Sucrose	0	1	1	0	0	0	0	0	0	0	0	1	1	1	0	0	1	0	0	0	0	0	1	1	0	0	8	dispensable
pan_gene_37626	pan_gene_5838	Fructose;Sucrose;Total_amino_acids	100_Kernel_weight;Cob_diameter;Ear_height;Sucrose;Tassel_branch_number	0	0	0	1	0	0	0	0	0	0	0	0	0	0	0	0	0	0	0	0	0	0	0	0	0	0	1	private
pan_gene_51865	pan_gene_559	Sucrose;Total_amino_acids	Nodes_per_plant;Sucrose	0	0	0	0	0	0	0	0	0	0	0	0	0	0	0	0	0	0	0	0	0	0	0	1	0	0	1	private
pan_gene_559	pan_gene_8933	Nodes_per_plant;Sucrose	Sucrose	0	1	0	1	0	0	0	0	0	0	1	0	0	0	0	0	0	1	0	0	1	0	0	0	0	0	5	dispensable
pan_gene_5836	pan_gene_9100	100_Kernel_weight;Sucrose;Tassel_branch_number	Starch;Sucrose	0	0	0	0	1	0	0	0	0	0	0	0	0	0	0	1	0	0	0	0	0	0	0	0	0	0	2	dispensable
pan_gene_8981	pan_gene_9372	Average_internode_length_(below_ear);Leaf_length;Southern_leaf_blight;Sucrose	PCA_of_metabolites:_PC2;Stalk_strength;Sucrose	0	0	0	0	1	0	0	0	0	0	0	0	0	0	0	0	0	0	0	0	0	0	0	0	0	0	1	private
pan_gene_13994	pan_gene_5710	Nitrate;Sucrose	Sucrose	0	0	1	0	0	0	0	0	1	0	0	0	1	0	0	0	0	0	0	0	0	0	0	0	0	1	4	dispensable
pan_gene_14001	pan_gene_22477	Ear_height;Plant_height;Sucrose	Average_internode_length_(below_ear);Ear_height;Sucrose	0	0	0	0	1	0	0	1	0	0	0	0	0	0	0	0	0	1	0	1	0	1	0	0	1	1	7	dispensable
pan_gene_14001	pan_gene_66552	Ear_height;Plant_height;Sucrose	Nodes_per_plant;Nodes_to_ear;Sucrose	0	0	1	0	0	0	0	0	0	0	0	0	0	0	0	0	0	0	0	0	0	0	0	0	0	0	1	private
pan_gene_14494	pan_gene_17405	Fructose;Sucrose;Total_amino_acids	Ear_row_number;Nodes_above_ear;Nodes_per_plant;Sucrose	0	0	1	0	0	0	0	0	0	0	0	0	0	0	1	0	1	0	0	0	0	1	1	0	0	0	5	dispensable
pan_gene_14494	pan_gene_9373	Fructose;Sucrose;Total_amino_acids	PCA_of_metabolites:_PC2;Stalk_strength;Sucrose	0	0	1	0	1	0	1	0	0	0	0	1	0	1	0	0	0	0	0	0	0	1	0	0	0	0	6	dispensable
pan_gene_14555	pan_gene_27715	Sucrose	Photoperiod_Growing-degree_days_to_silk;Photoperiod_growing-degree_days_to_anthesis;Stalk_strength;Sucrose	0	0	0	0	0	0	0	0	0	0	0	0	0	0	0	0	0	0	0	0	0	0	1	0	0	0	1	private
pan_gene_17405	pan_gene_9373	Ear_row_number;Nodes_above_ear;Nodes_per_plant;Sucrose	PCA_of_metabolites:_PC2;Stalk_strength;Sucrose	0	0	1	0	0	0	0	0	0	0	0	1	0	1	0	0	0	0	0	0	0	1	0	0	0	0	4	dispensable
pan_gene_19184	pan_gene_21268	Average_internode_length_(below_ear);Sucrose;Tassel_branch_number	Sucrose	0	0	1	0	1	0	0	0	0	0	1	0	1	0	1	0	0	0	1	0	1	1	0	0	1	0	9	dispensable
pan_gene_19184	pan_gene_30655	Average_internode_length_(below_ear);Sucrose;Tassel_branch_number	Southern_leaf_blight;Sucrose	0	0	1	0	0	0	0	0	0	0	1	0	1	0	0	0	0	0	1	0	1	0	0	0	1	0	6	dispensable
pan_gene_21268	pan_gene_66552	Sucrose	Nodes_per_plant;Nodes_to_ear;Sucrose	0	0	1	0	0	0	0	0	0	0	0	0	0	0	0	0	0	0	0	0	0	0	0	0	0	0	1	private
pan_gene_21345	pan_gene_30651	Average_internode_length_(above_ear);Sucrose	Sucrose	0	0	1	0	0	1	0	0	0	1	0	0	0	0	0	0	0	0	0	0	0	0	0	0	0	0	3	dispensable
pan_gene_22477	pan_gene_9372	Average_internode_length_(below_ear);Ear_height;Sucrose	PCA_of_metabolites:_PC2;Stalk_strength;Sucrose	0	0	0	0	0	0	0	1	0	0	0	0	0	0	0	0	1	0	0	0	0	1	1	0	0	0	4	dispensable
pan_gene_24937	pan_gene_5710	Starch;Sucrose	Sucrose	0	0	1	1	0	0	0	1	1	1	1	0	1	0	0	1	0	1	0	0	1	0	1	0	0	1	12	near-core
pan_gene_27715	pan_gene_9372	Photoperiod_Growing-degree_days_to_silk;Photoperiod_growing-degree_days_to_anthesis;Stalk_strength;Sucrose	PCA_of_metabolites:_PC2;Stalk_strength;Sucrose	0	0	0	0	0	0	0	0	0	0	0	0	0	0	0	0	0	0	0	0	0	0	1	0	0	0	1	private
pan_gene_37626	pan_gene_9372	Fructose;Sucrose;Total_amino_acids	PCA_of_metabolites:_PC2;Stalk_strength;Sucrose	0	0	1	0	0	0	0	0	0	0	0	0	0	0	0	0	0	0	0	0	0	0	1	0	0	0	2	dispensable
pan_gene_559	pan_gene_5710	Nodes_per_plant;Sucrose	Sucrose	0	0	1	1	0	0	1	1	0	0	1	0	0	0	0	0	0	0	0	1	1	0	1	1	0	0	9	dispensable
pan_gene_559	pan_gene_9100	Nodes_per_plant;Sucrose	Starch;Sucrose	0	0	0	0	0	0	0	0	0	0	1	0	0	0	0	0	0	0	0	0	0	0	0	0	0	0	1	private
pan_gene_5710	pan_gene_5838	Sucrose	100_Kernel_weight;Cob_diameter;Ear_height;Sucrose;Tassel_branch_number	0	0	0	0	0	0	0	0	0	1	0	0	0	0	0	0	0	0	0	0	0	0	0	0	0	1	2	dispensable
pan_gene_621	pan_gene_9373	Sucrose	PCA_of_metabolites:_PC2;Stalk_strength;Sucrose	0	0	1	0	1	0	1	0	0	0	1	1	0	1	0	0	0	1	0	0	0	1	0	1	0	1	10	dispensable
pan_gene_622	pan_gene_9372	Leaf_length;PCA_of_metabolites:_PC2;Sucrose	PCA_of_metabolites:_PC2;Stalk_strength;Sucrose	0	0	0	0	0	0	0	0	0	0	0	0	0	0	0	0	0	0	0	0	0	1	0	0	0	0	1	private
pan_gene_8971	pan_gene_9264	Starch;Sucrose	Average_internode_length_(whole_plant);Starch;Sucrose	0	0	1	0	0	0	0	0	0	0	0	0	0	0	0	1	0	0	0	0	0	0	0	0	0	0	2	dispensable
pan_gene_14001	pan_gene_24207	Ear_height;Plant_height;Sucrose	Nodes_per_plant;Sucrose	0	0	0	0	1	0	0	0	0	0	0	0	0	0	0	0	0	0	0	1	0	0	0	0	0	1	3	dispensable
pan_gene_14001	pan_gene_5836	Ear_height;Plant_height;Sucrose	100_Kernel_weight;Sucrose;Tassel_branch_number	0	0	0	0	0	0	0	0	0	1	0	0	0	0	0	0	0	0	0	0	0	0	0	0	0	0	1	private
pan_gene_14001	pan_gene_8981	Ear_height;Plant_height;Sucrose	Average_internode_length_(below_ear);Leaf_length;Southern_leaf_blight;Sucrose	0	0	0	0	0	0	0	0	0	0	0	0	0	0	0	0	0	0	0	1	0	0	0	0	0	0	1	private
pan_gene_14001	pan_gene_9372	Ear_height;Plant_height;Sucrose	PCA_of_metabolites:_PC2;Stalk_strength;Sucrose	0	0	0	0	0	0	0	1	0	0	1	0	0	0	0	0	0	0	1	0	0	0	0	0	0	0	3	dispensable
pan_gene_14555	pan_gene_9100	Sucrose	Starch;Sucrose	0	0	0	0	0	0	0	0	0	0	1	0	0	0	0	0	0	0	0	0	0	0	0	0	0	0	1	private
pan_gene_14555	pan_gene_9264	Sucrose	Average_internode_length_(whole_plant);Starch;Sucrose	0	0	0	1	0	0	0	0	0	0	0	0	0	1	0	0	0	0	0	1	0	0	0	0	0	0	3	dispensable
pan_gene_18203	pan_gene_21268	Sucrose	Sucrose	0	0	0	0	1	0	0	0	0	0	0	0	0	0	0	0	0	0	0	0	0	0	0	0	0	0	1	private
pan_gene_18504	pan_gene_9263	Sucrose	Average_internode_length_(whole_plant);Starch;Sucrose	0	0	0	0	0	0	0	0	0	0	0	0	0	0	0	0	0	0	0	0	0	0	0	1	0	0	1	private
pan_gene_21068	pan_gene_22477	Sucrose	Average_internode_length_(below_ear);Ear_height;Sucrose	0	0	0	0	1	0	0	0	0	0	0	0	0	0	0	0	0	0	0	0	0	0	0	0	0	0	1	private
pan_gene_22458	pan_gene_5183	Ear_height;Height_per_day_(until_flowering);Ratio_of_ear_height_to_total_height;Sucrose	PCA_of_metabolites:_PC1;Sucrose	0	0	0	1	0	0	0	0	0	0	0	0	0	0	0	0	0	0	0	0	0	0	0	0	0	0	1	private
pan_gene_22477	pan_gene_24207	Average_internode_length_(below_ear);Ear_height;Sucrose	Nodes_per_plant;Sucrose	0	0	0	0	0	0	0	0	0	0	0	0	0	0	0	0	0	0	0	1	0	0	0	0	0	1	2	dispensable
pan_gene_22477	pan_gene_24937	Average_internode_length_(below_ear);Ear_height;Sucrose	Starch;Sucrose	0	0	0	0	0	0	0	0	0	0	0	1	0	0	0	0	0	0	0	0	0	0	1	0	0	0	2	dispensable
pan_gene_23561	pan_gene_5906	100_Kernel_weight;Boxcox-transformed_leaf_angle;Sucrose	100_Kernel_weight;Cob_diameter;Sucrose	0	0	0	1	0	0	0	0	0	0	0	0	0	0	0	0	0	1	0	1	0	0	0	0	0	0	3	dispensable
pan_gene_24207	pan_gene_9264	Nodes_per_plant;Sucrose	Average_internode_length_(whole_plant);Starch;Sucrose	0	0	0	0	0	0	0	0	0	0	0	0	0	0	0	0	0	0	0	0	0	0	0	1	0	0	1	private
pan_gene_24937	pan_gene_8933	Starch;Sucrose	Sucrose	0	0	0	1	1	0	1	1	1	1	0	0	0	0	0	0	0	0	0	0	1	0	0	0	0	0	7	dispensable
pan_gene_24937	pan_gene_8981	Starch;Sucrose	Average_internode_length_(below_ear);Leaf_length;Southern_leaf_blight;Sucrose	0	0	0	0	1	0	0	0	0	0	0	0	0	0	0	0	0	0	0	0	0	0	0	0	0	0	1	private
pan_gene_24937	pan_gene_96268	Starch;Sucrose	Sucrose	0	0	0	1	0	0	0	0	0	0	0	0	0	0	0	0	0	0	0	0	0	0	0	0	0	0	1	private
pan_gene_25890	pan_gene_32690	Sucrose;Total_amino_acids	Ratio_of_ear_height_to_total_height;Sucrose	0	0	0	1	0	0	0	0	0	0	0	0	1	0	0	0	0	0	0	0	0	0	0	0	0	0	2	dispensable
pan_gene_25890	pan_gene_37626	Sucrose;Total_amino_acids	Fructose;Sucrose;Total_amino_acids	0	0	0	1	0	0	0	0	0	0	0	0	0	0	0	0	0	0	0	0	0	0	0	0	0	0	1	private
pan_gene_25890	pan_gene_5838	Sucrose;Total_amino_acids	100_Kernel_weight;Cob_diameter;Ear_height;Sucrose;Tassel_branch_number	0	0	0	1	0	1	0	0	0	0	0	0	0	0	0	0	0	0	0	0	0	0	0	0	0	0	2	dispensable
pan_gene_27571	pan_gene_8978	Cob_diameter;PCA_of_metabolites:_PC2;Sucrose	100_Kernel_weight;Average_internode_length_(below_ear);Sucrose	0	0	0	1	0	0	0	0	0	0	0	0	0	0	0	0	0	0	0	0	0	0	0	0	0	0	1	private
pan_gene_29840	pan_gene_96268	Sucrose	Sucrose	0	0	0	1	0	0	0	0	0	0	0	0	0	0	0	0	0	0	0	0	0	0	0	0	0	0	1	private
pan_gene_32690	pan_gene_37626	Ratio_of_ear_height_to_total_height;Sucrose	Fructose;Sucrose;Total_amino_acids	0	0	0	1	0	0	0	0	0	0	0	0	0	0	0	0	0	0	0	0	0	0	0	0	0	0	1	private
pan_gene_35516	pan_gene_622	Ear_height;Height_per_day_(until_flowering);Plant_height;Sucrose	Leaf_length;PCA_of_metabolites:_PC2;Sucrose	0	0	0	0	0	0	0	0	0	0	0	0	0	0	0	0	0	0	0	0	0	1	0	0	0	0	1	private
pan_gene_559	pan_gene_9372	Nodes_per_plant;Sucrose	PCA_of_metabolites:_PC2;Stalk_strength;Sucrose	0	0	0	1	0	0	0	1	0	1	0	0	0	0	0	0	0	0	0	0	0	0	1	1	0	0	5	dispensable
pan_gene_559	pan_gene_96268	Nodes_per_plant;Sucrose	Sucrose	0	0	0	1	0	0	0	0	0	0	0	0	0	0	0	0	0	0	0	0	0	0	0	0	0	0	1	private
pan_gene_5710	pan_gene_9372	Sucrose	PCA_of_metabolites:_PC2;Stalk_strength;Sucrose	0	0	0	1	0	0	0	0	1	0	0	0	0	0	0	0	0	0	0	0	0	0	0	0	0	0	2	dispensable
pan_gene_5710	pan_gene_96268	Sucrose	Sucrose	0	0	0	1	0	1	0	0	0	0	0	0	0	0	0	0	0	0	0	0	0	0	0	0	0	0	2	dispensable
pan_gene_5836	pan_gene_8981	100_Kernel_weight;Sucrose;Tassel_branch_number	Average_internode_length_(below_ear);Leaf_length;Southern_leaf_blight;Sucrose	0	0	0	0	1	0	0	0	0	0	0	0	0	0	0	0	0	0	0	0	0	0	0	0	0	0	1	private
pan_gene_621	pan_gene_8932	Sucrose	Leaf_length;Sucrose;Tassel_branch_number	0	0	0	1	0	1	0	0	0	0	0	0	0	0	0	0	0	0	0	0	0	0	0	0	0	0	2	dispensable
pan_gene_8933	pan_gene_8981	Sucrose	Average_internode_length_(below_ear);Leaf_length;Southern_leaf_blight;Sucrose	0	0	0	0	1	0	0	0	0	0	0	0	0	0	0	0	0	0	0	0	0	0	0	0	0	0	1	private
pan_gene_8933	pan_gene_9372	Sucrose	PCA_of_metabolites:_PC2;Stalk_strength;Sucrose	0	0	0	1	1	0	1	0	0	0	0	0	0	0	0	0	0	0	0	0	0	0	0	0	0	0	3	dispensable
pan_gene_8933	pan_gene_96268	Sucrose	Sucrose	0	0	0	1	0	0	0	0	0	0	0	0	0	0	0	0	0	0	0	0	0	0	0	0	0	0	1	private
pan_gene_9372	pan_gene_96268	PCA_of_metabolites:_PC2;Stalk_strength;Sucrose	Sucrose	0	0	0	1	0	0	0	0	0	0	0	0	0	0	0	0	0	0	0	0	0	0	0	0	0	0	1	private
pan_gene_11430	pan_gene_8933	Sucrose	Sucrose	0	0	0	0	1	1	0	1	1	0	0	0	0	0	0	0	0	0	0	0	0	0	0	0	0	0	4	dispensable
pan_gene_11430	pan_gene_9100	Sucrose	Starch;Sucrose	0	0	0	0	1	0	0	0	0	0	0	0	0	0	0	0	0	0	0	0	0	0	0	0	0	0	1	private
pan_gene_11430	pan_gene_9372	Sucrose	PCA_of_metabolites:_PC2;Stalk_strength;Sucrose	0	0	0	0	1	0	0	0	1	0	0	0	0	0	0	0	0	0	0	0	0	0	0	0	0	0	2	dispensable
pan_gene_13993	pan_gene_29840	Nitrate;Plant_height;Sucrose	Sucrose	0	0	0	0	1	0	0	0	0	0	0	0	0	0	0	0	0	0	0	0	0	0	0	0	0	0	1	private
pan_gene_13994	pan_gene_29840	Nitrate;Sucrose	Sucrose	0	0	0	0	1	0	0	0	0	0	0	0	0	0	0	0	0	0	0	0	0	0	0	0	0	0	1	private
pan_gene_14001	pan_gene_19187	Ear_height;Plant_height;Sucrose	Average_internode_length_(whole_plant);Sucrose	0	0	0	0	0	0	1	0	0	0	0	0	0	0	0	0	0	0	0	0	0	0	0	0	0	0	1	private
pan_gene_18203	pan_gene_19184	Sucrose	Average_internode_length_(below_ear);Sucrose;Tassel_branch_number	0	0	0	0	1	0	0	0	0	0	0	0	0	0	0	0	0	0	0	0	0	0	0	0	0	0	1	private
pan_gene_18203	pan_gene_30655	Sucrose	Southern_leaf_blight;Sucrose	0	0	0	0	1	0	0	0	0	0	0	0	0	0	0	0	0	0	0	0	0	0	0	0	0	0	1	private
pan_gene_18521	pan_gene_27571	Sucrose	Cob_diameter;PCA_of_metabolites:_PC2;Sucrose	0	0	0	0	1	0	0	0	0	0	0	0	0	0	0	0	0	0	0	0	0	0	0	0	0	0	1	private
pan_gene_25890	pan_gene_51865	Sucrose;Total_amino_acids	Sucrose;Total_amino_acids	0	0	0	0	1	0	0	1	0	0	0	0	0	0	0	0	0	0	0	0	0	0	0	0	0	0	2	dispensable
pan_gene_5838	pan_gene_8981	100_Kernel_weight;Cob_diameter;Ear_height;Sucrose;Tassel_branch_number	Average_internode_length_(below_ear);Leaf_length;Southern_leaf_blight;Sucrose	0	0	0	0	1	0	0	0	0	0	0	0	0	0	0	0	0	0	0	0	0	0	0	0	0	0	1	private
pan_gene_11430	pan_gene_14001	Sucrose	Ear_height;Plant_height;Sucrose	0	0	0	0	0	1	0	0	1	0	0	0	0	0	0	0	0	0	0	0	0	0	0	0	0	0	2	dispensable
pan_gene_11430	pan_gene_22477	Sucrose	Average_internode_length_(below_ear);Ear_height;Sucrose	0	0	0	0	0	1	0	0	0	0	0	0	0	0	0	0	0	0	0	0	0	0	0	0	0	0	1	private
pan_gene_11430	pan_gene_24565	Sucrose	Anthesis-silking_interval;Chlorophyll_B;Sucrose	0	0	0	0	0	1	0	0	0	0	0	0	0	0	0	0	0	0	0	0	0	0	0	0	0	0	1	private
pan_gene_11430	pan_gene_24937	Sucrose	Starch;Sucrose	0	0	0	0	0	1	0	1	1	0	0	0	0	0	0	0	0	0	0	0	0	0	0	0	0	0	3	dispensable
pan_gene_11430	pan_gene_9264	Sucrose	Average_internode_length_(whole_plant);Starch;Sucrose	0	0	0	0	0	1	0	0	0	0	0	0	0	0	0	0	0	0	0	0	0	0	0	0	0	0	1	private
pan_gene_14494	pan_gene_568	Fructose;Sucrose;Total_amino_acids	Nodes_per_plant;Nodes_to_ear;Ratio_of_ear_height_to_total_height;Sucrose	0	0	0	0	0	1	0	0	1	0	0	0	0	0	0	0	0	0	0	0	0	0	0	0	0	0	2	dispensable
pan_gene_14555	pan_gene_24937	Sucrose	Starch;Sucrose	0	0	0	0	0	0	0	0	0	0	1	1	0	1	0	0	0	0	0	0	0	0	1	0	0	0	4	dispensable
pan_gene_19187	pan_gene_24937	Average_internode_length_(whole_plant);Sucrose	Starch;Sucrose	0	0	0	0	0	0	1	0	0	0	0	0	0	0	0	0	0	0	0	0	0	0	0	0	0	0	1	private
pan_gene_19187	pan_gene_8981	Average_internode_length_(whole_plant);Sucrose	Average_internode_length_(below_ear);Leaf_length;Southern_leaf_blight;Sucrose	0	0	0	0	0	0	0	0	0	0	0	0	0	0	0	0	0	0	0	1	0	0	0	0	0	0	1	private
pan_gene_21251	pan_gene_5679	Sucrose	Sucrose	0	0	0	0	0	1	0	0	0	0	0	0	0	0	0	0	0	0	0	0	0	0	0	0	0	0	1	private
pan_gene_22477	pan_gene_24565	Average_internode_length_(below_ear);Ear_height;Sucrose	Anthesis-silking_interval;Chlorophyll_B;Sucrose	0	0	0	0	0	1	0	0	0	0	0	0	0	0	0	0	0	0	0	0	0	0	0	0	0	0	1	private
pan_gene_22477	pan_gene_9264	Average_internode_length_(below_ear);Ear_height;Sucrose	Average_internode_length_(whole_plant);Starch;Sucrose	0	0	0	0	0	1	0	0	0	0	0	0	0	0	0	0	0	0	0	0	0	0	0	0	0	0	1	private
pan_gene_24565	pan_gene_24937	Anthesis-silking_interval;Chlorophyll_B;Sucrose	Starch;Sucrose	0	0	0	0	0	1	0	0	0	0	0	0	0	0	0	0	0	0	0	0	0	0	0	0	0	0	1	private
pan_gene_24565	pan_gene_9264	Anthesis-silking_interval;Chlorophyll_B;Sucrose	Average_internode_length_(whole_plant);Starch;Sucrose	0	0	0	0	0	1	0	0	0	0	0	0	0	0	0	0	0	0	0	0	0	0	0	0	0	0	1	private
pan_gene_24937	pan_gene_25890	Starch;Sucrose	Sucrose;Total_amino_acids	0	0	0	0	0	1	0	1	1	0	0	0	0	0	0	0	0	0	0	0	0	0	0	0	0	0	3	dispensable
pan_gene_24937	pan_gene_29840	Starch;Sucrose	Sucrose	0	0	0	0	0	1	0	0	0	0	0	0	0	0	0	0	0	0	0	0	0	0	0	0	0	0	1	private
pan_gene_24937	pan_gene_9264	Starch;Sucrose	Average_internode_length_(whole_plant);Starch;Sucrose	0	0	0	0	0	1	0	0	0	0	0	0	0	1	0	0	0	0	0	0	0	0	0	0	0	0	2	dispensable
pan_gene_25890	pan_gene_9372	Sucrose;Total_amino_acids	PCA_of_metabolites:_PC2;Stalk_strength;Sucrose	0	0	0	0	0	1	0	0	0	0	0	0	0	0	0	0	0	0	0	0	0	0	0	1	0	0	2	dispensable
pan_gene_29840	pan_gene_8933	Sucrose	Sucrose	0	0	0	0	0	1	0	1	0	0	0	0	0	0	0	0	0	0	0	0	0	0	0	0	0	0	2	dispensable
pan_gene_19187	pan_gene_22477	Average_internode_length_(whole_plant);Sucrose	Average_internode_length_(below_ear);Ear_height;Sucrose	0	0	0	0	0	0	0	0	0	0	0	0	0	0	0	0	0	0	0	1	0	0	0	0	0	0	1	private
pan_gene_19187	pan_gene_9372	Average_internode_length_(whole_plant);Sucrose	PCA_of_metabolites:_PC2;Stalk_strength;Sucrose	0	0	0	0	0	0	1	0	0	0	0	0	0	0	0	0	0	0	0	0	0	0	0	0	0	0	1	private
pan_gene_21268	pan_gene_80081	Sucrose	Sucrose	0	0	0	0	0	0	1	0	0	0	0	0	0	0	0	0	0	0	0	0	0	0	0	1	0	0	2	dispensable
pan_gene_21312	pan_gene_22120	Anthesis-silking_interval;Sucrose	Days_to_anthesis;Days_to_silk;Leaf_length;Nitrate;Ratio_of_ear_height_to_total_height;Sucrose	0	0	0	0	0	0	1	0	1	0	0	0	0	0	0	0	0	0	0	0	0	0	0	0	0	0	2	dispensable
pan_gene_30651	pan_gene_5685	Sucrose	Sucrose	0	0	0	0	0	0	1	1	0	0	0	0	0	0	0	0	0	0	0	0	0	0	0	0	0	0	2	dispensable
pan_gene_13994	pan_gene_30652	Nitrate;Sucrose	Sucrose	0	0	0	0	0	0	0	1	0	0	0	0	0	0	0	0	0	0	0	0	0	0	0	0	0	0	1	private
pan_gene_14001	pan_gene_559	Ear_height;Plant_height;Sucrose	Nodes_per_plant;Sucrose	0	0	0	0	0	0	0	1	0	0	0	0	0	0	0	0	0	0	0	0	0	0	0	0	0	0	1	private
pan_gene_14555	pan_gene_559	Sucrose	Nodes_per_plant;Sucrose	0	0	0	0	0	0	0	1	0	0	0	0	0	0	0	0	0	0	0	0	0	0	0	0	0	0	1	private
pan_gene_14555	pan_gene_70792	Sucrose	Sucrose;Total_amino_acids	0	0	0	0	0	0	0	0	0	0	0	0	0	1	0	0	0	0	0	0	0	0	0	0	0	0	1	private
pan_gene_24207	pan_gene_559	Nodes_per_plant;Sucrose	Nodes_per_plant;Sucrose	0	0	0	0	0	0	0	1	0	0	0	0	0	0	0	0	0	0	0	0	0	0	0	0	0	0	1	private
pan_gene_24207	pan_gene_80081	Nodes_per_plant;Sucrose	Sucrose	0	0	0	0	0	0	0	1	0	0	0	0	0	0	0	0	0	0	0	0	0	0	0	0	0	0	1	private
pan_gene_24937	pan_gene_51865	Starch;Sucrose	Sucrose;Total_amino_acids	0	0	0	0	0	0	0	1	0	0	0	0	0	0	0	0	0	0	0	0	0	0	0	0	0	0	1	private
pan_gene_25890	pan_gene_8933	Sucrose;Total_amino_acids	Sucrose	0	0	0	0	0	0	0	1	0	0	0	0	0	0	0	0	0	0	0	0	0	0	0	0	0	0	1	private
pan_gene_29840	pan_gene_5710	Sucrose	Sucrose	0	0	0	0	0	0	0	1	0	0	0	0	0	0	0	0	0	0	0	0	0	0	0	0	0	0	1	private
pan_gene_32690	pan_gene_51865	Ratio_of_ear_height_to_total_height;Sucrose	Sucrose;Total_amino_acids	0	0	0	0	0	0	0	1	0	0	0	0	0	0	0	0	0	0	0	0	0	0	0	0	0	0	1	private
pan_gene_51865	pan_gene_5710	Sucrose;Total_amino_acids	Sucrose	0	0	0	0	0	0	0	1	0	0	0	0	0	0	0	0	0	0	0	0	0	0	0	1	0	0	2	dispensable
pan_gene_51865	pan_gene_8933	Sucrose;Total_amino_acids	Sucrose	0	0	0	0	0	0	0	1	0	0	0	0	0	0	0	0	0	0	0	0	0	0	0	0	0	0	1	private
pan_gene_66552	pan_gene_80081	Nodes_per_plant;Nodes_to_ear;Sucrose	Sucrose	0	0	0	0	0	0	0	1	0	0	0	0	0	0	0	0	0	0	0	0	0	0	0	0	0	0	1	private
pan_gene_11430	pan_gene_29840	Sucrose	Sucrose	0	0	0	0	0	0	0	0	1	0	0	0	0	0	0	0	0	0	0	0	0	0	0	0	0	0	1	private
pan_gene_13994	pan_gene_25890	Nitrate;Sucrose	Sucrose;Total_amino_acids	0	0	0	0	0	0	0	0	1	0	0	0	0	0	0	0	0	0	0	0	0	0	0	0	0	0	1	private
pan_gene_14001	pan_gene_24565	Ear_height;Plant_height;Sucrose	Anthesis-silking_interval;Chlorophyll_B;Sucrose	0	0	0	0	0	0	0	0	1	0	0	0	0	0	0	0	0	0	0	0	0	0	0	0	0	0	1	private
pan_gene_14504	pan_gene_22200	Sucrose	Sucrose	0	0	0	0	0	0	0	0	0	0	0	0	0	0	0	0	0	1	0	0	0	0	0	0	0	0	1	private
pan_gene_23563	pan_gene_32691	100_Kernel_weight;Boxcox-transformed_leaf_angle;Cob_diameter;Sucrose	Nodes_per_plant;Ratio_of_ear_height_to_total_height;Sucrose	0	0	0	0	0	0	0	0	1	0	0	0	0	0	0	0	0	0	0	0	0	0	0	0	0	0	1	private
pan_gene_25890	pan_gene_559	Sucrose;Total_amino_acids	Nodes_per_plant;Sucrose	0	0	0	0	0	0	0	0	1	0	0	0	0	0	0	0	0	0	0	0	0	0	0	0	0	0	1	private
pan_gene_25890	pan_gene_5710	Sucrose;Total_amino_acids	Sucrose	0	0	0	0	0	0	0	0	1	0	0	0	0	0	0	0	0	0	0	0	0	0	0	0	0	0	1	private
pan_gene_29840	pan_gene_32691	Sucrose	Nodes_per_plant;Ratio_of_ear_height_to_total_height;Sucrose	0	0	0	0	0	0	0	0	1	0	0	0	0	0	0	0	0	0	0	0	0	0	0	0	0	0	1	private
pan_gene_568	pan_gene_621	Nodes_per_plant;Nodes_to_ear;Ratio_of_ear_height_to_total_height;Sucrose	Sucrose	0	0	0	0	0	0	0	0	1	0	0	0	0	0	0	0	0	0	0	0	0	0	0	0	0	0	1	private
pan_gene_5685	pan_gene_9264	Sucrose	Average_internode_length_(whole_plant);Starch;Sucrose	0	0	0	0	0	0	0	0	1	0	0	0	0	0	0	0	0	0	0	0	0	0	0	0	0	0	1	private
pan_gene_13991	pan_gene_31530	Nitrate;Plant_height;Sucrose	Ear_height;Glucose;Photoperiod_Growing-degree_days_to_silk;Plant_height;Sucrose	0	0	0	0	0	0	0	0	0	1	0	0	0	0	0	0	0	0	0	0	0	0	0	0	0	0	1	private
pan_gene_18504	pan_gene_30643	Sucrose	Sucrose	0	0	0	0	0	0	0	0	0	1	0	0	0	0	0	0	0	0	0	0	0	0	0	0	1	0	2	dispensable
pan_gene_18504	pan_gene_568	Sucrose	Nodes_per_plant;Nodes_to_ear;Ratio_of_ear_height_to_total_height;Sucrose	0	0	0	0	0	0	0	0	0	1	0	0	0	0	0	0	0	0	0	0	0	0	0	0	0	0	1	private
pan_gene_30651	pan_gene_5781	Sucrose	Boxcox-transformed_leaf_angle;PCA_of_metabolites:_PC2;Sucrose;Tassel_branch_number	0	0	0	0	0	0	0	0	0	1	0	0	0	0	0	0	0	0	0	0	0	0	0	0	0	0	1	private
pan_gene_30655	pan_gene_5836	Southern_leaf_blight;Sucrose	100_Kernel_weight;Sucrose;Tassel_branch_number	0	0	0	0	0	0	0	0	0	1	0	0	0	0	0	0	0	0	0	0	0	0	0	0	0	0	1	private
pan_gene_32274	pan_gene_5685	Sucrose	Sucrose	0	0	0	0	0	0	0	0	0	1	0	0	0	0	0	0	0	0	0	1	0	0	0	0	0	0	2	dispensable
pan_gene_5781	pan_gene_8978	Boxcox-transformed_leaf_angle;PCA_of_metabolites:_PC2;Sucrose;Tassel_branch_number	100_Kernel_weight;Average_internode_length_(below_ear);Sucrose	0	0	0	0	0	0	0	0	0	1	0	0	0	0	0	0	0	0	0	0	0	0	0	0	0	0	1	private
pan_gene_14001	pan_gene_24937	Ear_height;Plant_height;Sucrose	Starch;Sucrose	0	0	0	0	0	0	0	0	0	0	1	1	0	0	0	0	0	0	1	0	0	0	0	0	0	0	3	dispensable
pan_gene_51865	pan_gene_9372	Sucrose;Total_amino_acids	PCA_of_metabolites:_PC2;Stalk_strength;Sucrose	0	0	0	0	0	0	0	0	0	0	1	0	0	0	0	0	0	0	0	0	0	0	0	1	0	0	2	dispensable
pan_gene_14504	pan_gene_30655	Sucrose	Southern_leaf_blight;Sucrose	0	0	0	0	0	0	0	0	0	0	0	1	0	0	0	0	0	0	0	0	0	0	0	0	0	0	1	private
pan_gene_17487	pan_gene_5183	Photoperiod_Growing-degree_days_to_silk;Sucrose	PCA_of_metabolites:_PC1;Sucrose	0	0	0	0	0	0	0	0	0	0	0	1	0	0	0	0	0	0	0	0	0	0	0	0	0	0	1	private
pan_gene_17561	pan_gene_8932	Anthesis-silking_interval;Ear_row_number;Sucrose	Leaf_length;Sucrose;Tassel_branch_number	0	0	0	0	0	0	0	0	0	0	0	1	0	0	0	0	0	0	0	0	0	0	0	0	0	0	1	private
pan_gene_22477	pan_gene_5838	Average_internode_length_(below_ear);Ear_height;Sucrose	100_Kernel_weight;Cob_diameter;Ear_height;Sucrose;Tassel_branch_number	0	0	0	0	0	0	0	0	0	0	0	1	0	0	0	0	0	0	0	0	0	0	0	0	0	0	1	private
pan_gene_24565	pan_gene_9372	Anthesis-silking_interval;Chlorophyll_B;Sucrose	PCA_of_metabolites:_PC2;Stalk_strength;Sucrose	0	0	0	0	0	0	0	0	0	0	0	1	0	0	0	0	0	0	0	0	0	0	0	0	0	0	1	private
pan_gene_8932	pan_gene_8933	Leaf_length;Sucrose;Tassel_branch_number	Sucrose	0	0	0	0	0	0	0	0	0	0	0	1	0	0	0	0	0	0	0	0	0	0	0	0	0	0	1	private
pan_gene_13993	pan_gene_24937	Nitrate;Plant_height;Sucrose	Starch;Sucrose	0	0	0	0	0	0	0	0	0	0	0	0	1	0	0	0	0	0	0	0	0	0	0	0	0	0	1	private
pan_gene_13993	pan_gene_32691	Nitrate;Plant_height;Sucrose	Nodes_per_plant;Ratio_of_ear_height_to_total_height;Sucrose	0	0	0	0	0	0	0	0	0	0	0	0	1	0	0	0	0	0	0	0	0	0	0	0	0	0	1	private
pan_gene_13993	pan_gene_5710	Nitrate;Plant_height;Sucrose	Sucrose	0	0	0	0	0	0	0	0	0	0	0	0	1	0	0	0	0	0	0	0	0	0	0	0	0	0	1	private
pan_gene_13994	pan_gene_9372	Nitrate;Sucrose	PCA_of_metabolites:_PC2;Stalk_strength;Sucrose	0	0	0	0	0	0	0	0	0	0	0	0	1	0	0	0	0	0	0	0	0	0	0	0	0	0	1	private
pan_gene_14001	pan_gene_70792	Ear_height;Plant_height;Sucrose	Sucrose;Total_amino_acids	0	0	0	0	0	0	0	0	0	0	0	0	0	1	0	0	0	0	0	0	0	0	0	0	0	0	1	private
pan_gene_17405	pan_gene_23566	Ear_row_number;Nodes_above_ear;Nodes_per_plant;Sucrose	Southern_leaf_blight;Sucrose	0	0	0	0	0	0	0	0	0	0	0	0	0	1	0	0	1	0	0	0	0	0	0	0	0	0	2	dispensable
pan_gene_22120	pan_gene_23563	Days_to_anthesis;Days_to_silk;Leaf_length;Nitrate;Ratio_of_ear_height_to_total_height;Sucrose	100_Kernel_weight;Boxcox-transformed_leaf_angle;Cob_diameter;Sucrose	0	0	0	0	0	0	0	0	0	0	0	0	0	1	0	0	0	0	0	0	0	0	0	0	0	0	1	private
pan_gene_23566	pan_gene_621	Southern_leaf_blight;Sucrose	Sucrose	0	0	0	0	0	0	0	0	0	0	0	0	0	1	0	0	0	0	0	0	0	0	0	0	0	0	1	private
pan_gene_27571	pan_gene_5684	Cob_diameter;PCA_of_metabolites:_PC2;Sucrose	Sucrose	0	0	0	0	0	0	0	0	0	0	0	0	0	1	0	0	0	0	0	0	0	0	0	0	0	0	1	private
pan_gene_9264	pan_gene_9372	Average_internode_length_(whole_plant);Starch;Sucrose	PCA_of_metabolites:_PC2;Stalk_strength;Sucrose	0	0	0	0	0	0	0	0	0	0	0	0	0	1	0	0	0	0	0	0	0	0	0	0	0	0	1	private
pan_gene_13991	pan_gene_21345	Nitrate;Plant_height;Sucrose	Average_internode_length_(above_ear);Sucrose	0	0	0	0	0	0	0	0	0	0	0	0	0	0	1	0	0	0	0	0	0	0	0	0	0	0	1	private
pan_gene_456	pan_gene_9333	PCA_of_metabolites:_PC2;Sucrose;Tassel_length	Sucrose	0	0	0	0	0	0	0	0	0	0	0	0	0	0	1	0	0	0	1	0	0	0	0	0	0	0	2	dispensable
pan_gene_21312	pan_gene_32274	Anthesis-silking_interval;Sucrose	Sucrose	0	0	0	0	0	0	0	0	0	0	0	0	0	0	0	1	0	0	0	0	0	0	0	0	0	0	1	private
pan_gene_21345	pan_gene_31530	Average_internode_length_(above_ear);Sucrose	Ear_height;Glucose;Photoperiod_Growing-degree_days_to_silk;Plant_height;Sucrose	0	0	0	0	0	0	0	0	0	0	0	0	0	0	0	1	0	0	0	0	0	0	0	0	0	0	1	private
pan_gene_25890	pan_gene_30651	Sucrose;Total_amino_acids	Sucrose	0	0	0	0	0	0	0	0	0	0	0	0	0	0	0	1	0	0	0	0	0	0	0	0	0	0	1	private
pan_gene_27715	pan_gene_80081	Photoperiod_Growing-degree_days_to_silk;Photoperiod_growing-degree_days_to_anthesis;Stalk_strength;Sucrose	Sucrose	0	0	0	0	0	0	0	0	0	0	0	0	0	0	0	0	1	0	0	0	0	0	0	0	0	0	1	private
pan_gene_22477	pan_gene_25890	Average_internode_length_(below_ear);Ear_height;Sucrose	Sucrose;Total_amino_acids	0	0	0	0	0	0	0	0	0	0	0	0	0	0	0	0	0	1	0	0	0	0	0	0	0	0	1	private
pan_gene_21268	pan_gene_5838	Sucrose	100_Kernel_weight;Cob_diameter;Ear_height;Sucrose;Tassel_branch_number	0	0	0	0	0	0	0	0	0	0	0	0	0	0	0	0	0	0	1	0	0	0	0	0	0	0	1	private
pan_gene_21345	pan_gene_5781	Average_internode_length_(above_ear);Sucrose	Boxcox-transformed_leaf_angle;PCA_of_metabolites:_PC2;Sucrose;Tassel_branch_number	0	0	0	0	0	0	0	0	0	0	0	0	0	0	0	0	0	0	1	0	0	1	0	0	0	0	2	dispensable
pan_gene_30655	pan_gene_5838	Southern_leaf_blight;Sucrose	100_Kernel_weight;Cob_diameter;Ear_height;Sucrose;Tassel_branch_number	0	0	0	0	0	0	0	0	0	0	0	0	0	0	0	0	0	0	1	0	0	0	0	0	0	0	1	private
pan_gene_13994	pan_gene_32691	Nitrate;Sucrose	Nodes_per_plant;Ratio_of_ear_height_to_total_height;Sucrose	0	0	0	0	0	0	0	0	0	0	0	0	0	0	0	0	0	0	0	1	0	0	0	0	0	0	1	private
pan_gene_21146	pan_gene_24565	Chlorophyll_A;Sucrose	Anthesis-silking_interval;Chlorophyll_B;Sucrose	0	0	0	0	0	0	0	0	0	0	0	0	0	0	0	0	0	0	0	1	0	0	0	0	0	0	1	private
pan_gene_17487	pan_gene_30641	Photoperiod_Growing-degree_days_to_silk;Sucrose	Sucrose	0	0	0	0	0	0	0	0	0	0	0	0	0	0	0	0	0	0	0	0	1	0	0	0	0	0	1	private
pan_gene_21268	pan_gene_38839	Sucrose	Sucrose	0	0	0	0	0	0	0	0	0	0	0	0	0	0	0	0	0	0	0	0	1	0	0	0	0	0	1	private
pan_gene_13994	pan_gene_22458	Nitrate;Sucrose	Ear_height;Height_per_day_(until_flowering);Ratio_of_ear_height_to_total_height;Sucrose	0	0	0	0	0	0	0	0	0	0	0	0	0	0	0	0	0	0	0	0	0	1	0	0	0	0	1	private
pan_gene_14555	pan_gene_80081	Sucrose	Sucrose	0	0	0	0	0	0	0	0	0	0	0	0	0	0	0	0	0	0	0	0	0	1	0	0	0	0	1	private
pan_gene_21268	pan_gene_9372	Sucrose	PCA_of_metabolites:_PC2;Stalk_strength;Sucrose	0	0	0	0	0	0	0	0	0	0	0	0	0	0	0	0	0	0	0	0	0	1	0	0	0	0	1	private
pan_gene_22477	pan_gene_80081	Average_internode_length_(below_ear);Ear_height;Sucrose	Sucrose	0	0	0	0	0	0	0	0	0	0	0	0	0	0	0	0	0	0	0	0	0	1	0	0	0	0	1	private
pan_gene_568	pan_gene_9222	Nodes_per_plant;Nodes_to_ear;Ratio_of_ear_height_to_total_height;Sucrose	Average_internode_length_(below_ear);Average_internode_length_(whole_plant);Days_to_anthesis;Ear_height;PCA_of_metabolites:_PC2;Starch;Sucrose	0	0	0	0	0	0	0	0	0	0	0	0	0	0	0	0	0	0	0	0	0	1	0	0	0	0	1	private
pan_gene_14555	pan_gene_25890	Sucrose	Sucrose;Total_amino_acids	0	0	0	0	0	0	0	0	0	0	0	0	0	0	0	0	0	0	0	0	0	0	1	0	0	0	1	private
pan_gene_21268	pan_gene_87584	Sucrose	Sucrose	0	0	0	0	0	0	0	0	0	0	0	0	0	0	0	0	0	0	0	0	0	0	1	0	0	0	1	private
pan_gene_29840	pan_gene_32690	Sucrose	Ratio_of_ear_height_to_total_height;Sucrose	0	0	0	0	0	0	0	0	0	0	0	0	0	0	0	0	0	0	0	0	0	0	1	0	0	0	1	private
pan_gene_5838	pan_gene_87584	100_Kernel_weight;Cob_diameter;Ear_height;Sucrose;Tassel_branch_number	Sucrose	0	0	0	0	0	0	0	0	0	0	0	0	0	0	0	0	0	0	0	0	0	0	1	0	0	0	1	private
pan_gene_35516	pan_gene_37626	Ear_height;Height_per_day_(until_flowering);Plant_height;Sucrose	Fructose;Sucrose;Total_amino_acids	0	0	0	0	0	0	0	0	0	0	0	0	0	0	0	0	0	0	0	0	0	0	0	0	0	1	1	private
