# Supplementary material for: Co-expression pan-network reveals genes involved in complex traits within maize pan-genome
Source: BMC Plant Biol. 2022 Dec 19;22:595. doi: 10.1186/s12870-022-03985-z (PMC9762053; doi:10.1186/s12870-022-03985-z)
Supplement: Supplementary file 7 — Additional file 7. [file 12870_2022_3985_MOESM7_ESM.zip › SupplementaryData5/Fumarate.pannetwork.csv]

gene1	gene2	trait1	trait2	B73	B97	CML103	CML228	CML247	CML277	CML322	CML333	CML52	CML69	HP301	IL14H	Ki11	Ki3	Ky21	M162W	M37W	Mo18W	MS71	NC350	NC358	Oh43	Oh7b	P39	Tx303	Tzi8	sum	sub-category
pan_gene_14627	pan_gene_14641	Boxcox-transformed_leaf_angle;Fumarate;Photoperiod_Growing-degree_days_to_silk	Fumarate	0	1	0	0	0	0	0	0	0	0	0	0	0	0	0	0	0	0	0	0	0	0	1	0	0	0	2	dispensable
pan_gene_14613	pan_gene_8332	Boxcox-transformed_leaf_angle;Fumarate;Nodes_to_ear	Fumarate	0	0	1	1	0	0	0	1	0	0	0	0	0	0	0	0	0	0	0	0	0	0	0	0	0	1	4	dispensable
pan_gene_14625	pan_gene_8121	Fumarate;Malate;PCA_of_metabolites:_PC1	Average_internode_length_(whole_plant);Days_to_silk;Fumarate;Height_per_day_(until_flowering)	0	0	1	0	0	0	0	0	0	0	0	0	0	0	0	0	0	0	0	0	0	0	0	0	0	0	1	private
pan_gene_24852	pan_gene_27568	Days_to_silk;Fumarate	Fumarate;Height_above_ear	0	0	1	0	0	0	0	0	0	0	0	0	0	0	0	0	0	0	0	0	0	0	0	0	0	0	1	private
pan_gene_8332	pan_gene_99461	Fumarate	Fumarate;Northern_Leaf_Blight	0	0	1	0	0	1	0	0	0	0	0	0	0	0	0	0	0	0	0	0	1	0	0	0	0	0	3	dispensable
pan_gene_14627	pan_gene_3050	Boxcox-transformed_leaf_angle;Fumarate;Photoperiod_Growing-degree_days_to_silk	Fumarate;Leaf_width;Ratio_of_ear_height_to_total_height	0	0	0	1	0	0	0	1	0	0	0	0	0	0	0	0	0	0	1	0	0	0	0	1	0	0	4	dispensable
pan_gene_16351	pan_gene_8122	Fumarate	Average_internode_length_(whole_plant);Ear_row_number;Fumarate;Nodes_above_ear	0	0	0	0	1	1	1	0	1	0	0	1	1	0	1	1	1	1	1	0	0	0	1	0	0	0	12	near-core
pan_gene_14621	pan_gene_4882	Average_internode_length_(below_ear);Boxcox-transformed_leaf_angle;Ear_height;Fumarate;Nodes_above_ear;PCA_of_metabolites:_PC1;Total_amino_acids	Chlorophyll_B;Fumarate	0	0	0	0	1	0	0	0	0	1	0	0	0	0	0	0	0	0	0	0	0	0	0	1	0	0	3	dispensable
pan_gene_27555	pan_gene_4881	Fumarate;PCA_of_metabolites:_PC1	Chlorophyll_B;Fumarate;Ratio_of_ear_height_to_total_height	0	0	0	0	1	0	0	0	1	0	0	0	0	0	0	0	0	0	0	0	0	0	0	0	0	0	2	dispensable
pan_gene_27555	pan_gene_96129	Fumarate;PCA_of_metabolites:_PC1	Fumarate	0	0	0	0	1	0	0	0	0	0	0	0	0	0	0	0	0	0	0	0	0	0	0	0	0	0	1	private
pan_gene_27568	pan_gene_4881	Fumarate;Height_above_ear	Chlorophyll_B;Fumarate;Ratio_of_ear_height_to_total_height	0	0	0	0	1	0	0	0	0	0	0	0	0	0	0	0	0	0	0	0	0	0	0	0	0	0	1	private
pan_gene_27568	pan_gene_96129	Fumarate;Height_above_ear	Fumarate	0	0	0	0	1	0	0	0	0	0	0	0	0	0	0	0	0	0	0	0	0	0	0	0	0	0	1	private
pan_gene_5715	pan_gene_97312	Ear_row_number;Fumarate;Starch	Ear_row_number;Fumarate;Starch	0	0	0	0	0	0	0	1	0	0	0	0	0	0	0	0	0	0	0	0	0	0	0	0	0	0	1	private
pan_gene_14627	pan_gene_32142	Boxcox-transformed_leaf_angle;Fumarate;Photoperiod_Growing-degree_days_to_silk	Fumarate	0	0	0	0	0	0	0	0	1	0	0	0	0	0	0	0	0	0	0	0	0	0	0	0	0	0	1	private
pan_gene_16351	pan_gene_33553	Fumarate	Fumarate	0	0	0	0	0	0	0	0	1	0	1	1	1	0	0	1	0	0	0	0	0	0	1	1	0	0	7	dispensable
pan_gene_33553	pan_gene_8122	Fumarate	Average_internode_length_(whole_plant);Ear_row_number;Fumarate;Nodes_above_ear	0	0	0	0	0	0	0	0	1	1	0	1	0	0	0	1	0	0	0	0	0	0	0	0	0	0	4	dispensable
pan_gene_4882	pan_gene_5814	Chlorophyll_B;Fumarate	Days_to_anthesis;Days_to_silk;Ear_row_number;Fumarate	0	0	0	0	0	0	0	0	1	0	0	0	0	0	0	0	0	0	0	0	0	0	0	0	0	0	1	private
pan_gene_14625	pan_gene_14627	Fumarate;Malate;PCA_of_metabolites:_PC1	Boxcox-transformed_leaf_angle;Fumarate;Photoperiod_Growing-degree_days_to_silk	0	0	0	0	0	0	0	0	0	0	1	1	0	0	1	0	0	0	0	0	0	0	0	0	0	0	3	dispensable
pan_gene_4668	pan_gene_4882	Fumarate;Northern_Leaf_Blight	Chlorophyll_B;Fumarate	0	0	0	0	0	0	0	0	0	0	1	0	1	0	0	0	0	1	0	0	0	0	0	0	0	0	3	dispensable
pan_gene_4881	pan_gene_8332	Chlorophyll_B;Fumarate;Ratio_of_ear_height_to_total_height	Fumarate	0	0	0	0	0	0	0	0	0	0	0	0	0	0	0	0	0	1	0	0	0	0	1	0	0	0	2	dispensable
pan_gene_27568	pan_gene_8332	Fumarate;Height_above_ear	Fumarate	0	0	0	0	0	0	0	0	0	0	0	0	1	0	0	0	0	0	0	0	0	0	0	0	0	0	1	private
pan_gene_27555	pan_gene_27568	Fumarate;PCA_of_metabolites:_PC1	Fumarate;Height_above_ear	0	0	0	0	0	0	0	0	0	0	0	0	0	1	0	0	0	0	0	0	0	0	0	0	0	0	1	private
pan_gene_14625	pan_gene_3050	Fumarate;Malate;PCA_of_metabolites:_PC1	Fumarate;Leaf_width;Ratio_of_ear_height_to_total_height	0	0	0	0	0	0	0	0	0	0	0	0	0	0	0	0	0	0	1	0	0	0	0	1	0	0	2	dispensable
pan_gene_14627	pan_gene_97955	Boxcox-transformed_leaf_angle;Fumarate;Photoperiod_Growing-degree_days_to_silk	Days_to_silk;Fumarate	0	0	0	0	0	0	0	0	0	0	0	0	0	0	0	0	0	0	1	0	0	0	0	0	0	0	1	private
pan_gene_16351	pan_gene_8332	Fumarate	Fumarate	0	0	0	0	0	0	0	0	0	0	0	0	0	0	0	0	0	0	0	0	1	0	0	0	0	0	1	private
pan_gene_14627	pan_gene_5715	Boxcox-transformed_leaf_angle;Fumarate;Photoperiod_Growing-degree_days_to_silk	Ear_row_number;Fumarate;Starch	0	0	0	0	0	0	0	0	0	0	0	0	0	0	0	0	0	0	0	0	0	1	0	1	0	0	2	dispensable
pan_gene_14613	pan_gene_27568	Boxcox-transformed_leaf_angle;Fumarate;Nodes_to_ear	Fumarate;Height_above_ear	0	0	0	0	0	0	0	0	0	0	0	0	0	0	0	0	0	0	0	0	0	0	0	1	0	0	1	private
pan_gene_14625	pan_gene_5715	Fumarate;Malate;PCA_of_metabolites:_PC1	Ear_row_number;Fumarate;Starch	0	0	0	0	0	0	0	0	0	0	0	0	0	0	0	0	0	0	0	0	0	0	0	1	0	0	1	private
pan_gene_3050	pan_gene_5715	Fumarate;Leaf_width;Ratio_of_ear_height_to_total_height	Ear_row_number;Fumarate;Starch	0	0	0	0	0	0	0	0	0	0	0	0	0	0	0	0	0	0	0	0	0	0	0	1	0	0	1	private
