# Supplementary material for: Co-expression pan-network reveals genes involved in complex traits within maize pan-genome
Source: BMC Plant Biol. 2022 Dec 19;22:595. doi: 10.1186/s12870-022-03985-z (PMC9762053; doi:10.1186/s12870-022-03985-z)
Supplement: Supplementary file 8 — Additional file 8 Dataset S6. Starch associated genes and annotations. [file 12870_2022_3985_MOESM8_ESM.xlsx]

## Sheet: pan-network
	Dataset S6. Starch associated genes and annotations
	count	Pan_gene_ID	Rep_gene_id	Rep_transcript	class	Subgenome	number_genome_presence	GOID	GOterm	InterProID	InterProTerm	geneSymbol	GeneName	Source	v4_IDs	present in core-network
	44	pan_gene_113	Zm00001eb001430	Zm00001eb001430_T001	Core Gene	M1	26	GO:0003843; GO:0006075; GO:0000148; GO:0016020	1;3-beta-D-glucan synthase activity; (1->3)-beta-D-glucan biosynthetic process; 1;3-beta-D-glucan synthase complex; membrane	IPR003440; IPR026899	Glycosyl transferase, family 48; 1,3-beta-glucan synthase subunit FKS1-like, domain-1	csu589	0	Gene Model - MaizeGDB	Zm00001d027392	1
	31	pan_gene_15656	Zm00001eb207290	Zm00001eb207290_T001	Core Gene	NA	26	#N/A	#N/A	IPR033753	Glycine cleavage system H-protein/Simiate	#N/A	#N/A	#N/A	#N/A	0
	27	pan_gene_32744	Zm00001eb433120	Zm00001eb433120_T001	Core Gene	M2	26	GO:0004843; GO:0006511; GO:0016746	thiol-dependent deubiquitinase; ubiquitin-dependent protein catabolic process; acyltransferase activity	IPR001578; IPR002123	Peptidase C12, ubiquitin carboxyl-terminal hydrolase; Phospholipid/glycerol acyltransferase	#N/A	#N/A	#N/A	#N/A	0
	18	pan_gene_27702	Zm00001eb366250	Zm00001eb366250_T001	Core Gene	M2	26	GO:0016757; GO:0016740	glycosyltransferase activity; transferase activity	IPR002495; IPR025846; IPR026057	Glycosyl transferase, family 8; PMR5 N-terminal domain; PC-Esterase	pco098921	0	Gene Model - MaizeGDB	Zm00001d012224	0
	16	pan_gene_93	Zm00001eb001190	Zm00001eb001190_T001	Core Gene	M1	26	GO:0004553; GO:0005975	hydrolase activity; hydrolyzing O-glycosyl compounds; carbohydrate metabolic process	IPR000757	Glycoside hydrolase family 16	#N/A	#N/A	#N/A	#N/A	0
	14	pan_gene_15897	Zm00001eb210470	Zm00001eb210470_T001	Core Gene	M2	26	#N/A	#N/A	IPR000644; IPR005181; IPR032640	CBS domain; Sialate O-acetylesterase domain; AMP-activated protein kinase, glycogen-binding domain	#N/A	#N/A	#N/A	#N/A	0
	12	pan_gene_1172	Zm00001eb015090	Zm00001eb015090_T005	Core Gene	M1	26	GO:0033926	glycopeptide alpha-N-acetylgalactosaminidase activity	IPR024746	Glycosyl hydrolase family 100	invan7	invertase alkaline neutral7	Gene Model - MaizeGDB	Zm00001d028926	0
	12	pan_gene_15657	Zm00001eb207300	Zm00001eb207300_T001	Core Gene	M2	26	GO:0046855	inositol phosphate dephosphorylation	IPR000760; IPR033753	Inositol monophosphatase-like; Glycine cleavage system H-protein/Simiate	PCO088312	0	Gene Model - MaizeGDB	Zm00001d053801	0
	12	pan_gene_19004	Zm00001eb251370	Zm00001eb251370_T001	Core Gene	M1	26	GO:0004553; GO:0005975; GO:0016762; GO:0006073; GO:0005618; GO:0048046	hydrolase activity; hydrolyzing O-glycosyl compounds; carbohydrate metabolic process; xyloglucan; cellular glucan metabolic process; cell wall; apoplast	IPR000757; IPR010713	Glycoside hydrolase family 16; Xyloglucan endo-transglycosylase, C-terminal	#N/A	#N/A	#N/A	#N/A	0
	12	pan_gene_32743	Zm00001eb433110	Zm00001eb433110_T004	Core Gene	M2	26	GO:0016746	acyltransferase activity	IPR002123	Phospholipid/glycerol acyltransferase	#N/A	#N/A	#N/A	#N/A	0
	11	pan_gene_30069	Zm00001eb397620	Zm00001eb397620_T003	Core Gene	M2	26	GO:0016757; GO:0016020	glycosyltransferase activity; membrane	IPR003406	Glycosyl transferase, family 14	#N/A	#N/A	#N/A	#N/A	0
	11	pan_gene_32680	Zm00001eb432220	Zm00001eb432220_T001	Near-Core Gene	NA	24	GO:0015018; GO:0016020	galactosylgalactosylxylosylprotein 3-beta-glucuronosyltransferase activity; membrane	IPR005027; IPR018450	Glycosyl transferase, family 43; Romo1/Mgr2	#N/A	#N/A	#N/A	#N/A	0
	9	pan_gene_6335	Zm00001eb084180	Zm00001eb084180_T001	Core Gene	NA	26	GO:0004553; GO:0005975; GO:0003824; GO:0005975; GO:0003824; GO:0043169; GO:0005975; GO:0003677; GO:0006355; GO:0005634	hydrolase activity; hydrolyzing O-glycosyl compounds; carbohydrate metabolic process; catalytic activity; carbohydrate metabolic process; catalytic activity; cation binding; carbohydrate metabolic process; DNA binding; regulation of transcription; DNA-templated; nucleus	IPR004193; IPR006047; IPR006048; IPR006779	Glycoside hydrolase, family 13, N-terminal; Glycosyl hydrolase, family 13, catalytic domain; Alpha-amylase/branching enzyme, C-terminal all beta; DNA binding protein S1FA	s1fa1	S1Fa-like-transcription factor 1	Gene Model - MaizeGDB	Zm00001d003822	0
	8	pan_gene_27947	Zm00001eb369520	Zm00001eb369520_T002	Core Gene	M2	26	GO:0005515; GO:0003735; GO:0006412; GO:0005840; GO:0008725; GO:0006284	protein binding; structural constituent of ribosome; translation; ribosome; DNA-3-methyladenine glycosylase activity; base-excision repair	IPR000626; IPR002906; IPR005019	Ubiquitin-like domain; Ribosomal protein S27a; Methyladenine glycosylase	#N/A	#N/A	#N/A	#N/A	0
	7	pan_gene_32679	Zm00001eb432200	Zm00001eb432200_T001	Core Gene	M2	26	GO:0015018; GO:0016020	galactosylgalactosylxylosylprotein 3-beta-glucuronosyltransferase activity; membrane	IPR005027	Glycosyl transferase, family 43	#N/A	#N/A	#N/A	#N/A	0
	7	pan_gene_8431	Zm00001eb111990	Zm00001eb111990_T002	Core Gene	M2	26	GO:0004435; GO:0006629; GO:0007165; GO:0035556; GO:0015018; GO:0016020	phosphatidylinositol phospholipase C activity; lipid metabolic process; signal transduction; intracellular signal transduction; galactosylgalactosylxylosylprotein 3-beta-glucuronosyltransferase activity; membrane	IPR000008; IPR000909; IPR001711; IPR005027	C2 domain; Phosphatidylinositol-specific phospholipase C, X domain; Phospholipase C, phosphatidylinositol-specific, Y domain; Glycosyl transferase, family 43	#N/A	#N/A	#N/A	#N/A	0
	4	pan_gene_19337	Zm00001eb255880	Zm00001eb255880_T001	Core Gene	M1	26	GO:0016491; GO:0003824; GO:0005975; GO:0016491; GO:0020037; GO:0051536; GO:0004556; GO:0005509; GO:0005975	oxidoreductase activity; catalytic activity; carbohydrate metabolic process; oxidoreductase activity; heme binding; iron-sulfur cluster binding; alpha-amylase activity; calcium ion binding; carbohydrate metabolic process	IPR005117; IPR006047; IPR006067; IPR012850	Nitrite/Sulfite reductase ferredoxin-like domain; Glycosyl hydrolase, family 13, catalytic domain; Nitrite/sulphite reductase 4Fe-4S domain; Alpha-amylase, C-terminal beta-sheet	nii1	nitrate reductase1	Gene Model - MaizeGDB	Zm00001d018161	0
	4	pan_gene_30750	Zm00001eb406880	Zm00001eb406880_T001	Near-Core Gene	M1	25	GO:0007165; GO:0004375; GO:0006546	signal transduction; glycine dehydrogenase (decarboxylating) activity; glycine catabolic process	IPR000095; IPR000198; IPR020581	CRIB domain; Rho GTPase-activating protein domain; Glycine cleavage system P protein	gdcp1	glycine decarboxylase1	Gene Model - MaizeGDB	Zm00001d023437	0
	3	pan_gene_1276	Zm00001eb016250	Zm00001eb016250_T001	Core Gene	NA	26	GO:0016157; GO:0005985; GO:0016757	sucrose synthase activity; sucrose metabolic process; glycosyltransferase activity	IPR000368; IPR001296	Sucrose synthase; Glycosyl transferase, family 1	#N/A	#N/A	#N/A	#N/A	0
	3	pan_gene_3574	Zm00001eb047210	Zm00001eb047210_T001	Core Gene	NA	26	GO:0008194	UDP-glycosyltransferase activity	IPR002213	UDP-glucuronosyl/UDP-glucosyltransferase	#N/A	#N/A	#N/A	#N/A	0
	2	pan_gene_62181	Zm00031ab205360	Zm00031ab205360_T001	Core Gene	NA	26	GO:0016757; GO:0016021	glycosyltransferase activity; integral component of membrane	IPR008630	Glycosyltransferase 34	#N/A	#N/A	#N/A	#N/A	0
	1	pan_gene_9235	Zm00001eb122910	Zm00001eb122910_T003	Core Gene	M1	26	GO:0000030	mannosyltransferase activity	IPR007873	Glycosyltransferase, ALG3	#N/A	#N/A	#N/A	#N/A	0
	1	pan_gene_9263	Zm00001eb123230	Zm00001eb123230_T001	Core Gene	NA	26	GO:0015267; GO:0055085; GO:0016020; GO:0003779	channel activity; transmembrane transport; membrane; actin binding	IPR000425; IPR011684	Major intrinsic protein; Protein Networked (NET), actin-binding (NAB) domain	tip4c	tonoplast intrinsic protein4	Gene Model - MaizeGDB	Zm00001d039713	0
	1	pan_gene_9347	Zm00001eb124380	Zm00001eb124380_T001	Near-Core Gene	M1	25	GO:0046872	metal ion binding	IPR000347	Metallothionein, family 15, plant	mtl3	metallothionein3	Gene Model - MaizeGDB	Zm00001d039859	0
	1	pan_gene_9351	Zm00001eb124420	Zm00001eb124420_T004	Core Gene	M1	26	#N/A	#N/A	IPR006869; IPR025757	Domain of unknown function DUF547; Ternary complex factor MIP1, leucine-zipper	#N/A	#N/A	#N/A	#N/A	0
	1	pan_gene_97122	Zm00042ab062550	Zm00042ab062550_T001	Core Gene	M1	26	GO:0004672; GO:0005524; GO:0006468	protein kinase activity; ATP binding; protein phosphorylation	IPR000719	Protein kinase domain	#N/A	#N/A	#N/A	#N/A	0
	1	pan_gene_97312	Zm00042ab076900	Zm00042ab076900_T001	Near-Core Gene	NA	25	#N/A	#N/A	#N/A	#N/A	#N/A	#N/A	#N/A	#N/A	0
	55	pan_gene_31	Zm00001eb000500	Zm00001eb000500_T001	Core Gene	NA	26	#N/A	#N/A	IPR021916	Protein of unknown function DUF3527	#N/A	#N/A	#N/A	#N/A	1
	51	pan_gene_24937	Zm00001eb331300	Zm00001eb331300_T003	Core Gene	M1	26	GO:0016491	oxidoreductase activity	IPR015590	Aldehyde dehydrogenase domain	aldh22	aldehyde dehydrogenase22	Gene Model - MaizeGDB	Zm00001d022554	0
	46	pan_gene_5220	Zm00001eb068960	Zm00001eb068960_T001	Core Gene	NA	26	GO:0030599; GO:0042545; GO:0004857; GO:0003677; GO:0003899; GO:0006351; GO:0003677; GO:0003899; GO:0006351; GO:0003677; GO:0003899; GO:0006351; GO:0003677; GO:0003899; GO:0006351; GO:0003677; GO:0003899; GO:0006351; GO:0003677; GO:0003899; GO:0006351; GO:0006351	pectinesterase activity; cell wall modification; enzyme inhibitor activity; DNA binding; DNA-directed 5'-3' RNA polymerase activity; transcription; DNA-templated; DNA binding; DNA-directed 5'-3' RNA polymerase activity; transcription; DNA-templated; DNA binding; DNA-directed 5'-3' RNA polymerase activity; transcription; DNA-templated; DNA binding; DNA-directed 5'-3' RNA polymerase activity; trans…	IPR000070; IPR006501; IPR007120; IPR007641; IPR007642; IPR007644; IPR007645; IPR007646; IPR007647	Pectinesterase, catalytic; Pectinesterase inhibitor domain; DNA-directed RNA polymerase, subunit 2, hybrid-binding domain; RNA polymerase Rpb2, domain 7; RNA polymerase Rpb2, domain 2; RNA polymerase, beta subunit, protrusion; RNA polymerase Rpb2, domain 3; RNA polymerase Rpb2, domain 4; RNA polymerase Rpb2, domain 5	nrpd2/e2	nuclear RNA polymerase D2/E2	Gene Model - MaizeGDB	Zm00001d002125	0
	43	pan_gene_15664	Zm00001eb207390	Zm00001eb207390_T003	Core Gene	M2	26	#N/A	#N/A	IPR013932	TATA-binding protein interacting (TIP20)	AY107910	0	Gene Model - MaizeGDB	Zm00001d053813	1
	42	pan_gene_30761	Zm00001eb407010	Zm00001eb407010_T001	Near-Core Gene	NA	25	#N/A	#N/A	IPR024567	Ribonuclease HII/HIII domain	#N/A	#N/A	#N/A	#N/A	0
	41	pan_gene_22816	Zm00001eb303540	Zm00001eb303540_T002	Core Gene	NA	26	GO:0005515; GO:0008270; GO:0018024; GO:0034968; GO:0005634	protein binding; zinc ion binding; histone-lysine N-methyltransferase activity; histone lysine methylation; nucleus	IPR001214; IPR003105; IPR007728	SET domain; SRA-YDG; Pre-SET domain	#N/A	#N/A	#N/A	#N/A	1
	40	pan_gene_15696	Zm00001eb207780	Zm00001eb207780_T004	Core Gene	M2	26	GO:0005524; GO:0016887	ATP binding; ATP hydrolysis activity	IPR002423	Chaperonin Cpn60/TCP-1 family	#N/A	#N/A	#N/A	#N/A	1
	37	pan_gene_15669	Zm00001eb207450	Zm00001eb207450_T003	Core Gene	M2	26	GO:0003677; GO:0003677; GO:0006355; GO:0009725; GO:0005634	DNA binding; DNA binding; regulation of transcription; DNA-templated; response to hormone; nucleus	IPR003340; IPR010525; IPR033389	B3 DNA binding domain; Auxin response factor; AUX/IAA domain	arftf16	ARF-transcription factor 16	Gene Model - MaizeGDB	Zm00001d053819	1
	37	pan_gene_5106	Zm00001eb067440	Zm00001eb067440_T001	Core Gene	M1	26	GO:0005515; GO:0070122; GO:0140492	protein binding; isopeptidase activity; metal-dependent deubiquitinase activity	IPR000555; IPR024969	JAB1/MPN/MOV34 metalloenzyme domain; Rpn11/EIF3F, C-terminal	pco082032	0	Gene Model - MaizeGDB	Zm00001d001966	1
	35	pan_gene_7572	Zm00001eb101320	Zm00001eb101320_T001	Core Gene	M2	26	GO:0003714; GO:0006351	transcription corepressor activity; transcription; DNA-templated	IPR022709	Protein SCAI	mbd117	methyl binding domain117	Gene Model - MaizeGDB	Zm00001d005958	0
	34	pan_gene_16656	Zm00001eb220000	Zm00001eb220000_T001	Near-Core Gene	M2	24	#N/A	#N/A	IPR001005	SANT/Myb domain	mybr99	MYB-related-transcription factor 99	Gene Model - MaizeGDB	Zm00001d013827	0
	34	pan_gene_9264	Zm00001eb123240	Zm00001eb123240_T001	Core Gene	M1	26	GO:0015267; GO:0055085; GO:0016020	channel activity; transmembrane transport; membrane	IPR000425; IPR002885	Major intrinsic protein; Pentatricopeptide repeat	#N/A	#N/A	#N/A	#N/A	0
	33	pan_gene_32418	Zm00001eb428750	Zm00001eb428750_T002	Core Gene	M2	26	GO:0003677; GO:0008289; GO:0005524; GO:0016887	DNA binding; lipid binding; ATP binding; ATP hydrolysis activity	IPR001356; IPR002913; IPR003959; IPR013748	Homeobox domain; START domain; ATPase, AAA-type, core; Replication factor C, C-terminal	#N/A	#N/A	#N/A	#N/A	0
	32	pan_gene_18238	Zm00001eb241080	Zm00001eb241080_T002	Core Gene	M1	26	GO:0003824	catalytic activity	IPR005135	Endonuclease/exonuclease/phosphatase	#N/A	#N/A	#N/A	#N/A	0
	32	pan_gene_7121	Zm00001eb095240	Zm00001eb095240_T001	Core Gene	M2	26	GO:0003924; GO:0005525	GTPase activity; GTP binding	IPR000717; IPR006689; IPR019010	Proteasome component (PCI) domain; Small GTPase superfamily, ARF/SAR type; Eukaryotic translation initiation factor 3 subunit E, N-terminal	#N/A	#N/A	#N/A	#N/A	1
	32	pan_gene_9223	Zm00001eb122750	Zm00001eb122750_T001	Core Gene	NA	26	GO:0016760; GO:0030244; GO:0016020	cellulose synthase (UDP-forming) activity; cellulose biosynthetic process; membrane	IPR002687; IPR005150; IPR027934	Nop domain; Cellulose synthase; Cellulose synthase, RING-type zinc finger	cesa3	cellulose synthase3	Classical Genes	Zm00001d039660	0
	31	pan_gene_22827	Zm00001eb303680	Zm00001eb303680_T001	Core Gene	M1	26	GO:0003677; GO:0046983; GO:0003723	DNA binding; protein dimerization activity; RNA binding	IPR002100; IPR004088; IPR032377	Transcription factor, MADS-box; K Homology domain, type 1; STAR protein, homodimerisation region	#N/A	#N/A	#N/A	#N/A	0
	31	pan_gene_27961	Zm00001eb369690	Zm00001eb369690_T001	Core Gene	M2	26	GO:0004672; GO:0005524; GO:0006468	protein kinase activity; ATP binding; protein phosphorylation	IPR000719	Protein kinase domain	#N/A	#N/A	#N/A	#N/A	0
	31	pan_gene_8408	Zm00001eb111720	Zm00001eb111720_T001	Core Gene	M2	26	GO:0005524; GO:0016887	ATP binding; ATP hydrolysis activity	IPR001005; IPR002423	SANT/Myb domain; Chaperonin Cpn60/TCP-1 family	#N/A	#N/A	#N/A	#N/A	1
	30	pan_gene_100	Zm00001eb001260	Zm00001eb001260_T001	Core Gene	M1	26	GO:0004672; GO:0005524; GO:0006468	protein kinase activity; ATP binding; protein phosphorylation	IPR000719	Protein kinase domain	cdc2	cell division control protein homolog2	Gene Model - MaizeGDB	Zm00001d027373	0
	30	pan_gene_164	Zm00001eb002020	Zm00001eb002020_T002	Core Gene	M1	26	GO:0005515	protein binding	IPR000253	Forkhead-associated (FHA) domain	#N/A	#N/A	#N/A	#N/A	0
	30	pan_gene_27996	Zm00001eb370130	Zm00001eb370130_T002	Core Gene	M2	26	GO:0008236; GO:0006508	serine-type peptidase activity; proteolysis	IPR000209; IPR010259; IPR041469; IPR041667	Peptidase S8/S53 domain; Peptidase S8 propeptide/proteinase inhibitor I9; Subtilisin-like protease, fibronectin type-III domain; Cupin-like domain 8	#N/A	#N/A	#N/A	#N/A	0
	29	pan_gene_15536	Zm00001eb205820	Zm00001eb205820_T001	Core Gene	M2	26	GO:0005524; GO:0016887	ATP binding; ATP hydrolysis activity	IPR001251; IPR003959; IPR011074; IPR032501; IPR041569	CRAL-TRIO lipid binding domain; ATPase, AAA-type, core; CRAL/TRIO, N-terminal domain; Proteasomal ATPase OB C-terminal domain; AAA ATPase, AAA+ lid domain	#N/A	#N/A	#N/A	#N/A	1
	29	pan_gene_18906	Zm00001eb250180	Zm00001eb250180_T001	Core Gene	NA	26	#N/A	#N/A	IPR006867; IPR006868	Domain of unknown function DUF632; Domain of unknown function DUF630	#N/A	#N/A	#N/A	#N/A	0
	29	pan_gene_31257	Zm00001eb413580	Zm00001eb413580_T001	Core Gene	M1	26	GO:0045300; GO:0006631; GO:0005525	acyl-[acyl-carrier-protein] desaturase activity; fatty acid metabolic process; GTP binding	IPR005067; IPR006073; IPR013029	Fatty acid desaturase, type 2; GTP binding domain; YchF, C-terminal domain	AY105746	0	Gene Model - MaizeGDB	Zm00001d024274	0
	28	pan_gene_24828	Zm00001eb329910	Zm00001eb329910_T001	Core Gene	M1	26	#N/A	#N/A	IPR018501; IPR019787	DDT domain; Zinc finger, PHD-finger	ddt4	DDT-transcription factor 4	Gene Model - MaizeGDB	Zm00001d022417	0
	27	pan_gene_15707	Zm00001eb207930	Zm00001eb207930_T001	Core Gene	NA	26	#N/A	#N/A	IPR018786	Protein of unknown function DUF2343	#N/A	#N/A	#N/A	#N/A	0
	27	pan_gene_27736	Zm00001eb366710	Zm00001eb366710_T001	Core Gene	M2	26	GO:0016192; GO:0016021	vesicle-mediated transport; integral component of membrane	IPR001388; IPR010908	Synaptobrevin; Longin domain	#N/A	#N/A	#N/A	#N/A	0
	27	pan_gene_7599	Zm00001eb101640	Zm00001eb101640_T001	Core Gene	M2	26	#N/A	#N/A	IPR001251; IPR011074	CRAL-TRIO lipid binding domain; CRAL/TRIO, N-terminal domain	IDP504	0	Gene Model - MaizeGDB	Zm00001d005995	0
	27	pan_gene_9404	Zm00001eb125220	Zm00001eb125220_T001	Core Gene	M1	26	#N/A	#N/A	IPR008480	Protein of unknown function DUF761, plant	umc1392	0	Gene Model - MaizeGDB	Zm00001d039974	0
	26	pan_gene_102343	Zm00042ab383490	Zm00042ab383490_T001	Core Gene	M2	26	GO:0016192; GO:0016021; GO:0003677	vesicle-mediated transport; integral component of membrane; DNA binding	IPR001388; IPR007125; IPR010908	Synaptobrevin; Histone H2A/H2B/H3; Longin domain	#N/A	#N/A	#N/A	#N/A	0
	26	pan_gene_15985	Zm00001eb211490	Zm00001eb211490_T003	Core Gene	M2	26	GO:0022857; GO:0055085; GO:0016020	transmembrane transporter activity; transmembrane transport; membrane	IPR006043	Xanthine/uracil/vitamin C permease	nbcs15	nucleobase:cation symporter15	Gene Model - MaizeGDB	Zm00001d012935	0
	26	pan_gene_31946	Zm00001eb422490	Zm00001eb422490_T001	Core Gene	M2	26	#N/A	#N/A	IPR005326; IPR040727; IPR041525; IPR041619	Plectin/S10, N-terminal; Nicotinate phosphoribosyltransferase, N-terminal domain; Nicotinate/nicotinamide phosphoribosyltransferase; Nicotinate phosphoribosyltransferase C-terminal domain	IDP245	0	Gene Model - MaizeGDB	Zm00001d025413	1
	26	pan_gene_32766	Zm00001eb433410	Zm00001eb433410_T002	Core Gene	M2	26	#N/A	#N/A	#N/A	#N/A	#N/A	#N/A	#N/A	#N/A	0
	25	pan_gene_2658	Zm00001eb035450	Zm00001eb035450_T002	Core Gene	M1	26	#N/A	#N/A	IPR018971	Protein of unknown function DUF1997	#N/A	#N/A	#N/A	#N/A	1
	25	pan_gene_4565	Zm00001eb060430	Zm00001eb060430_T001	Core Gene	M1	26	#N/A	#N/A	#N/A	#N/A	#N/A	#N/A	#N/A	#N/A	1
	23	pan_gene_16608	Zm00001eb219260	Zm00001eb219260_T001	Core Gene	M2	26	GO:0003723; GO:0004190; GO:0016485; GO:0016021	RNA binding; aspartic-type endopeptidase activity; protein processing; integral component of membrane	IPR000504; IPR001108	RNA recognition motif domain; Peptidase A22A, presenilin	#N/A	#N/A	#N/A	#N/A	0
	22	pan_gene_16008	Zm00001eb211770	Zm00001eb211770_T001	Core Gene	M2	26	#N/A	#N/A	IPR000594	THIF-type NAD/FAD binding fold	#N/A	#N/A	#N/A	#N/A	0
	22	pan_gene_9100	Zm00001eb121210	Zm00001eb121210_T002	Core Gene	M1	26	#N/A	#N/A	IPR004142	NDRG	#N/A	#N/A	#N/A	#N/A	0
	21	pan_gene_10416	Zm00001eb138630	Zm00001eb138630_T002	Core Gene	M2	26	#N/A	#N/A	IPR013520	Exonuclease, RNase T/DNA polymerase III	#N/A	#N/A	#N/A	#N/A	0
	21	pan_gene_30871	Zm00001eb408620	Zm00001eb408620_T001	Near-Core Gene	NA	25	GO:0004842; GO:0016567	ubiquitin-protein transferase activity; protein ubiquitination	IPR003613	U box domain	#N/A	#N/A	#N/A	#N/A	0
	21	pan_gene_32579	Zm00001eb431000	Zm00001eb431000_T001	Core Gene	M2	26	GO:0004672; GO:0005524; GO:0006468; GO:0005515	protein kinase activity; ATP binding; protein phosphorylation; protein binding	IPR000719; IPR001611; IPR021720	Protein kinase domain; Leucine-rich repeat; Malectin domain	morf3	multiple organellar RNA editing factor3	Gene Model - MaizeGDB	Zm00001d026307	0
	21	pan_gene_5108	Zm00001eb067460	Zm00001eb067460_T003	Core Gene	M1	26	#N/A	#N/A	IPR031937	PNN-interacting serine/arginine-rich protein	#N/A	#N/A	#N/A	#N/A	0
	20	pan_gene_19334	Zm00001eb255850	Zm00001eb255850_T001	Core Gene	M1	26	#N/A	#N/A	IPR022796	Chlorophyll A-B binding protein	lhcb4	light harvesting complex a/b protein4	Gene Model - MaizeGDB	Zm00001d018157	0
	20	pan_gene_23679	Zm00001eb314900	Zm00001eb314900_T001	Core Gene	M1	26	GO:0004497; GO:0005506; GO:0016705; GO:0020037	monooxygenase activity; iron ion binding; oxidoreductase activity; acting on paired donors; with incorporation or reduction of molecular oxygen; heme binding	IPR001128	Cytochrome P450	abh4	abscisic acid 8'-hydroxylase4	Gene Model - MaizeGDB	Zm00001d020717	0
	20	pan_gene_5128	Zm00001eb067690	Zm00001eb067690_T001	Core Gene	M1	26	GO:0070461	SAGA-type complex	IPR024738	Transcriptional coactivator Hfi1/Transcriptional adapter 1	#N/A	#N/A	#N/A	#N/A	0
	20	pan_gene_5676	Zm00001eb075370	Zm00001eb075370_T001	Core Gene	M1	26	GO:0016655	oxidoreductase activity; acting on NAD(P)H; quinone or similar compound as acceptor	IPR018922	NAD(P)H-quinone oxidoreductase subunit M	TIDP3339	0	Gene Model - MaizeGDB	Zm00001d002815	1
	20	pan_gene_91	Zm00001eb001170	Zm00001eb001170_T002	Core Gene	M1	26	GO:0016559; GO:0005779	peroxisome fission; integral component of peroxisomal membrane	IPR008733	Peroxisomal biogenesis factor 11	pmp1	peroxisomal membrane protein homolog1	Gene Model - MaizeGDB	Zm00001d027366	0
	19	pan_gene_101223	Zm00042ab314920	Zm00042ab314920_T001	Core Gene	M1	26	GO:0004751; GO:0009052; GO:0000398	ribose-5-phosphate isomerase activity; pentose-phosphate shunt; non-oxidative branch; mRNA splicing; via spliceosome	IPR004788; IPR005345	Ribose 5-phosphate isomerase, type A; PHF5-like	#N/A	#N/A	#N/A	#N/A	0
	19	pan_gene_32673	Zm00001eb432130	Zm00001eb432130_T003	Core Gene	M2	26	GO:0003774; GO:0016459	cytoskeletal motor activity; myosin complex	IPR008587; IPR010926	Filament-like plant protein; Class I myosin tail homology domain	#N/A	#N/A	#N/A	#N/A	0
	19	pan_gene_73850	Zm00034ab066560	Zm00034ab066560_T001	Core Gene	NA	26	#N/A	#N/A	#N/A	#N/A	#N/A	#N/A	#N/A	#N/A	0
	18	pan_gene_15620	Zm00001eb206790	Zm00001eb206790_T002	Core Gene	NA	26	#N/A	#N/A	#N/A	#N/A	#N/A	#N/A	#N/A	#N/A	0
	18	pan_gene_22658	Zm00001eb301210	Zm00001eb301210_T001	Core Gene	M1	26	GO:0004672; GO:0005524; GO:0006468; GO:0004751; GO:0009052	protein kinase activity; ATP binding; protein phosphorylation; ribose-5-phosphate isomerase activity; pentose-phosphate shunt; non-oxidative branch	IPR000719; IPR004788	Protein kinase domain; Ribose 5-phosphate isomerase, type A	pco087551	0	Gene Model - MaizeGDB	Zm00001d018936	0
	18	pan_gene_22784	Zm00001eb303080	Zm00001eb303080_T002	Core Gene	M1	26	GO:0003735; GO:0006412; GO:0005840; GO:0003723; GO:0003735; GO:0006412; GO:0005840	structural constituent of ribosome; translation; ribosome; RNA binding; structural constituent of ribosome; translation; ribosome	IPR005324; IPR013810	Ribosomal protein S5, C-terminal; Ribosomal protein S5, N-terminal	pco131882	0	Gene Model - MaizeGDB	Zm00001d019147	1
	18	pan_gene_4790	Zm00001eb063500	Zm00001eb063500_T001	Core Gene	M1	26	GO:0003824	catalytic activity	IPR011234	Fumarylacetoacetase-like, C-terminal	#N/A	#N/A	#N/A	#N/A	0
	18	pan_gene_5505	Zm00001eb073200	Zm00001eb073200_T001	Core Gene	NA	26	GO:0055085; GO:0016020	transmembrane transport; membrane	IPR006685	Mechanosensitive ion channel MscS	#N/A	#N/A	#N/A	#N/A	0
	18	pan_gene_5715	Zm00001eb075840	Zm00001eb075840_T002	Core Gene	M1	26	GO:0022857; GO:0055085; GO:0016021	transmembrane transporter activity; transmembrane transport; integral component of membrane	IPR005828	Major facilitator, sugar transporter-like	#N/A	#N/A	#N/A	#N/A	0
	18	pan_gene_92	Zm00001eb001180	Zm00001eb001180_T001	Core Gene	M1	26	#N/A	#N/A	IPR002125	Cytidine and deoxycytidylate deaminase domain	pyrd1	pyrimidine deaminase1	Gene Model - MaizeGDB	Zm00001d027367	0
	17	pan_gene_14248	Zm00001eb188770	Zm00001eb188770_T001	Core Gene	M2	26	#N/A	#N/A	#N/A	#N/A	#N/A	#N/A	#N/A	#N/A	0
	17	pan_gene_15612	Zm00001eb206700	Zm00001eb206700_T001	Core Gene	M2	26	GO:0003677	DNA binding	IPR004401	Nucleoid-associated protein YbaB/EbfC family	#N/A	#N/A	#N/A	#N/A	0
	17	pan_gene_19091	Zm00001eb252510	Zm00001eb252510_T003	Core Gene	M1	26	GO:0005515	protein binding	IPR001478; IPR025926	PDZ domain; PDZ-like domain	#N/A	#N/A	#N/A	#N/A	0
	17	pan_gene_23531	Zm00001eb313000	Zm00001eb313000_T001	Core Gene	M1	26	GO:0005515; GO:0005507; GO:0016531; GO:0005758	protein binding; copper ion binding; copper chaperone activity; mitochondrial intermembrane space	IPR000626; IPR007745	Ubiquitin-like domain; Cytochrome c oxidase copper chaperone	#N/A	#N/A	#N/A	#N/A	0
	16	pan_gene_70947	Zm00033ab222090	Zm00033ab222090_T001	Core Gene	NA	26	#N/A	#N/A	#N/A	#N/A	#N/A	#N/A	#N/A	#N/A	0
	15	pan_gene_29511	Zm00001eb390370	Zm00001eb390370_T002	Core Gene	M2	26	GO:0005096	GTPase activator activity	IPR001164	Arf GTPase activating protein	#N/A	#N/A	#N/A	#N/A	0
	15	pan_gene_32672	Zm00001eb432120	Zm00001eb432120_T001	Core Gene	M2	26	GO:0003700; GO:0006355; GO:0003774; GO:0016459	DNA-binding transcription factor activity; regulation of transcription; DNA-templated; cytoskeletal motor activity; myosin complex	IPR001471; IPR010926	AP2/ERF domain; Class I myosin tail homology domain	#N/A	#N/A	#N/A	#N/A	0
	14	pan_gene_201	Zm00001eb002510	Zm00001eb002510_T003	Core Gene	M1	26	GO:0004096; GO:0020037	catalase activity; heme binding	IPR010582; IPR011614	Catalase immune-responsive domain; Catalase core domain	#N/A	#N/A	#N/A	#N/A	0
	14	pan_gene_21750	Zm00001eb289070	Zm00001eb289070_T003	Core Gene	M1	26	GO:0005515	protein binding	IPR000007; IPR001810	Tubby, C-terminal; F-box domain	tubtf10	TUB-transcription factor 10	Gene Model - MaizeGDB	Zm00001d038310	0
	14	pan_gene_22380	Zm00001eb297150	Zm00001eb297150_T001	Core Gene	M1	26	#N/A	#N/A	IPR012419	Cas1p 10 TM acyl transferase domain	#N/A	#N/A	#N/A	#N/A	0
	14	pan_gene_23088	Zm00001eb307070	Zm00001eb307070_T001	Core Gene	NA	26	GO:0003824; GO:0003777; GO:0005524; GO:0008017; GO:0007018	catalytic activity; microtubule motor activity; ATP binding; microtubule binding; microtubule-based movement	IPR001509; IPR001752	NAD-dependent epimerase/dehydratase; Kinesin motor domain	mmp187	0	Gene Model - MaizeGDB	Zm00001d019670	0
	14	pan_gene_24939	Zm00001eb331330	Zm00001eb331330_T001	Core Gene	M1	26	GO:0030410; GO:0030418; GO:0016491	nicotianamine synthase activity; nicotianamine biosynthetic process; oxidoreductase activity	IPR004298; IPR015590	Nicotianamine synthase; Aldehyde dehydrogenase domain	nas5	nicotianamine synthase5	Gene Model - MaizeGDB	Zm00001d022557	0
	14	pan_gene_32317	Zm00001eb427510	Zm00001eb427510_T001	Core Gene	M2	26	GO:0003924; GO:0005525; GO:0009733; GO:0005525; GO:0005525	GTPase activity; GTP binding; response to auxin; GTP binding; GTP binding	IPR000640; IPR000795; IPR003676; IPR004161; IPR005517; IPR041095	Elongation factor EFG, domain V-like; Transcription factor, GTP-binding domain; Small auxin-up RNA; Translation elongation factor EFTu-like, domain 2; Translation elongation factor EFG/EF2, domain IV; Elongation Factor G, domain II	#N/A	#N/A	#N/A	#N/A	1
	14	pan_gene_32419	Zm00001eb428760	Zm00001eb428760_T001	Dispensable Gene	NA	7	GO:0005524; GO:0016887	ATP binding; ATP hydrolysis activity	IPR003959; IPR013748	ATPase, AAA-type, core; Replication factor C, C-terminal	#N/A	#N/A	#N/A	#N/A	0
	14	pan_gene_32704	Zm00001eb432530	Zm00001eb432530_T001	Core Gene	M2	26	GO:0003677; GO:0070461	DNA binding; SAGA-type complex	IPR004333; IPR024738	SBP domain; Transcriptional coactivator Hfi1/Transcriptional adapter 1	#N/A	#N/A	#N/A	#N/A	0
	14	pan_gene_5681	Zm00001eb075420	Zm00001eb075420_T001	Core Gene	M1	26	GO:0003924; GO:0005525; GO:0005525; GO:0005525	GTPase activity; GTP binding; GTP binding; GTP binding	IPR000640; IPR000795; IPR004161; IPR005517; IPR041095	Elongation factor EFG, domain V-like; Transcription factor, GTP-binding domain; Translation elongation factor EFTu-like, domain 2; Translation elongation factor EFG/EF2, domain IV; Elongation Factor G, domain II	#N/A	#N/A	#N/A	#N/A	1
	13	pan_gene_16607	Zm00001eb219250	Zm00001eb219250_T001	Core Gene	M2	26	GO:0004190; GO:0016485; GO:0016021	aspartic-type endopeptidase activity; protein processing; integral component of membrane	IPR001108; IPR006873	Peptidase A22A, presenilin; Protein of unknown function DUF620	#N/A	#N/A	#N/A	#N/A	0
	13	pan_gene_3757	Zm00001eb049720	Zm00001eb049720_T001	Core Gene	M1	26	#N/A	#N/A	IPR000988	Ribosomal protein L24e-related	TIDP3612	0	Gene Model - MaizeGDB	Zm00001d033147	1
	13	pan_gene_3854	Zm00001eb051130	Zm00001eb051130_T001	Core Gene	M1	26	GO:0005524; GO:0016301	ATP binding; kinase activity	IPR010488	Zeta toxin domain	#N/A	#N/A	#N/A	#N/A	0
	12	pan_gene_15616	Zm00001eb206740	Zm00001eb206740_T001	Core Gene	M2	26	GO:0006511	ubiquitin-dependent protein catabolic process	IPR004854	Ubiquitin fusion degradation protein Ufd1-like	TIDP2717	0	Gene Model - MaizeGDB	Zm00001d053747	0
	12	pan_gene_68519	Zm00032ab453280	Zm00032ab453280_T001	Dispensable Gene	NA	14	#N/A	#N/A	#N/A	#N/A	#N/A	#N/A	#N/A	#N/A	0
	12	pan_gene_7763	Zm00001eb103570	Zm00001eb103570_T001	Core Gene	M2	26	GO:0017025	TBP-class protein binding	IPR013137; IPR013150	Zinc finger, TFIIB-type; Transcription factor TFIIB, cyclin-like domain	#N/A	#N/A	#N/A	#N/A	0
	12	pan_gene_92135	Zm00040ab063990	Zm00040ab063990_T001	Dispensable Gene	NA	9	#N/A	#N/A	IPR024752; IPR027806	Myb/SANT-like domain; Harbinger transposase-derived nuclease domain	#N/A	#N/A	#N/A	#N/A	0
	11	pan_gene_21112	Zm00001eb281060	Zm00001eb281060_T001	Dispensable Gene	NA	5	GO:0003735; GO:0006412; GO:0005840	structural constituent of ribosome; translation; ribosome	IPR001569	Ribosomal protein L37e	#N/A	#N/A	#N/A	#N/A	0
	11	pan_gene_27149	Zm00001eb359220	Zm00001eb359220_T002	Core Gene	M2	26	GO:0004672; GO:0006468; GO:0003824; GO:0051536	protein kinase activity; protein phosphorylation; catalytic activity; iron-sulfur cluster binding	IPR001245; IPR007197	Serine-threonine/tyrosine-protein kinase, catalytic domain; Radical SAM	#N/A	#N/A	#N/A	#N/A	0
	11	pan_gene_42468	Zm00022ab372410	Zm00022ab372410_T001	Core Gene	NA	26	GO:0003723	RNA binding	IPR000504	RNA recognition motif domain	#N/A	#N/A	#N/A	#N/A	0
	11	pan_gene_5342	Zm00001eb070980	Zm00001eb070980_T001	Core Gene	M1	26	#N/A	#N/A	IPR018790; IPR024535	Protein of unknown function DUF2358; Pectate lyase superfamily protein	#N/A	#N/A	#N/A	#N/A	0
	10	pan_gene_160	Zm00001eb001980	Zm00001eb001980_T001	Core Gene	M1	26	#N/A	#N/A	#N/A	#N/A	#N/A	#N/A	#N/A	#N/A	0
	10	pan_gene_18505	Zm00001eb244590	Zm00001eb244590_T002	Core Gene	M1	26	GO:0003723	RNA binding	IPR000504	RNA recognition motif domain	#N/A	#N/A	#N/A	#N/A	0
	10	pan_gene_24481	Zm00001eb325570	Zm00001eb325570_T002	Core Gene	M1	26	GO:0008299	isoprenoid biosynthetic process	IPR000092; IPR004853	Polyprenyl synthetase; Sugar phosphate transporter domain	GRMZM2G055216	0	Gene Model - MaizeGDB	Zm00001d021930	0
	10	pan_gene_27827	Zm00001eb368010	Zm00001eb368010_T002	Core Gene	NA	26	#N/A	#N/A	IPR000608	Ubiquitin-conjugating enzyme E2	uce13	ubiquitin conjugating enzyme13	Gene Model - MaizeGDB	Zm00001d012421	0
	10	pan_gene_30961	Zm00001eb409750	Zm00001eb409750_T002	Near-Core Gene	M1	25	GO:0003723	RNA binding	IPR001313	Pumilio RNA-binding repeat	cl61420_1	0	Gene Model - MaizeGDB	Zm00001d023781	0
	10	pan_gene_4730	Zm00001eb062680	Zm00001eb062680_T001	Core Gene	M1	26	GO:0016791	phosphatase activity	IPR001932	PPM-type phosphatase domain	umc86a	0	Gene Model - MaizeGDB	Zm00001d034655	0
	10	pan_gene_4733	Zm00001eb062730	Zm00001eb062730_T001	Core Gene	M1	26	GO:0004672; GO:0006468	protein kinase activity; protein phosphorylation	IPR001245	Serine-threonine/tyrosine-protein kinase, catalytic domain	AY106825	0	Gene Model - MaizeGDB	Zm00001d034662	0
	10	pan_gene_85732	Zm00038ab109070	Zm00038ab109070_T001	Dispensable Gene	NA	7	#N/A	#N/A	IPR021790	PTBP1, RNA recognition motif 2-like	#N/A	#N/A	#N/A	#N/A	0
	10	pan_gene_9321	Zm00001eb124020	Zm00001eb124020_T003	Core Gene	NA	26	GO:0000166; GO:0004812; GO:0005524; GO:0006418	nucleotide binding; aminoacyl-tRNA ligase activity; ATP binding; tRNA aminoacylation for protein translation	IPR004364; IPR029351	Aminoacyl-tRNA synthetase, class II (D/K/N); GAD domain	#N/A	#N/A	#N/A	#N/A	0
	9	pan_gene_11166	Zm00001eb148630	Zm00001eb148630_T002	Core Gene	M1	26	#N/A	#N/A	IPR006476	Conserved hypothetical protein CHP01589, plant	#N/A	#N/A	#N/A	#N/A	0
	9	pan_gene_13339	Zm00001eb176850	Zm00001eb176850_T003	Core Gene	NA	26	GO:0004518	nuclease activity	IPR003729	Bifunctional nuclease domain	#N/A	#N/A	#N/A	#N/A	0
	9	pan_gene_21925	Zm00001eb291270	Zm00001eb291270_T001	Core Gene	M1	26	#N/A	#N/A	#N/A	#N/A	#N/A	#N/A	#N/A	#N/A	0
	9	pan_gene_27139	Zm00001eb359100	Zm00001eb359100_T002	Core Gene	M2	26	GO:0042586	peptide deformylase activity	IPR023635	Peptide deformylase	#N/A	#N/A	#N/A	#N/A	0
	9	pan_gene_3853	Zm00001eb051120	Zm00001eb051120_T001	Core Gene	M1	26	GO:0003700; GO:0043565; GO:0006355	DNA-binding transcription factor activity; sequence-specific DNA binding; regulation of transcription; DNA-templated	IPR003657; IPR018872	WRKY domain; Zn-cluster domain	wrky102	WRKY-transcription factor 102	Gene Model - MaizeGDB	Zm00001d033291	0
	9	pan_gene_3914	Zm00001eb051900	Zm00001eb051900_T001	Core Gene	M1	26	GO:0003677; GO:0006355	DNA binding; regulation of transcription; DNA-templated	IPR006563; IPR008422	POX domain; Homeobox KN domain	hb33	Homeobox-transcription factor 33	Gene Model - MaizeGDB	Zm00001d033378	0
	9	pan_gene_5698	Zm00001eb075630	Zm00001eb075630_T001	Core Gene	M1	26	#N/A	#N/A	IPR005516; IPR005518; IPR006593	Remorin, C-terminal; Remorin, N-terminal; Cytochrome b561/ferric reductase transmembrane	remo3	remorin3	Gene Model - MaizeGDB	Zm00001d002842	0
	8	pan_gene_18730	Zm00001eb247760	Zm00001eb247760_T001	Core Gene	M1	26	GO:0015267; GO:0055085; GO:0016020	channel activity; transmembrane transport; membrane	IPR000425; IPR007608	Major intrinsic protein; Senescence regulator S40	pip2d	plasma membrane intrinsic protein2	Classical Genes	Zm00001d017288	0
	8	pan_gene_24424	Zm00001eb324720	Zm00001eb324720_T001	Core Gene	M1	26	#N/A	#N/A	IPR005516	Remorin, C-terminal	remo4	remorin4	Gene Model - MaizeGDB	Zm00001d021839	0
	8	pan_gene_341	Zm00001eb004380	Zm00001eb004380_T001	Core Gene	M1	26	#N/A	#N/A	IPR000192	Aminotransferase class V domain	#N/A	#N/A	#N/A	#N/A	0
	8	pan_gene_4734	Zm00001eb062750	Zm00001eb062750_T001	Core Gene	M1	26	#N/A	#N/A	IPR007117; IPR009009	Expansin, cellulose-binding-like domain; RlpA-like protein, double-psi beta-barrel domain	#N/A	#N/A	#N/A	#N/A	0
	8	pan_gene_5071	Zm00001eb066950	Zm00001eb066950_T001	Core Gene	M1	26	GO:0005515	protein binding	IPR001810; IPR004000	F-box domain; Actin family	#N/A	#N/A	#N/A	#N/A	0
	8	pan_gene_74346	Zm00034ab127300	Zm00034ab127300_T001	Dispensable Gene	NA	13	#N/A	#N/A	#N/A	#N/A	#N/A	#N/A	#N/A	#N/A	0
	8	pan_gene_75167	Zm00034ab219470	Zm00034ab219470_T001	Core Gene	NA	26	#N/A	#N/A	#N/A	#N/A	#N/A	#N/A	#N/A	#N/A	0
	7	pan_gene_103516	Zm00042ab454090	Zm00042ab454090_T001	Dispensable Gene	NA	3	#N/A	#N/A	#N/A	#N/A	#N/A	#N/A	#N/A	#N/A	0
	7	pan_gene_13564	Zm00001eb179730	Zm00001eb179730_T002	Core Gene	M2	26	GO:0016491; GO:0016616	oxidoreductase activity; oxidoreductase activity; acting on the CH-OH group of donors; NAD or NADP as acceptor	IPR001236; IPR022383	Lactate/malate dehydrogenase, N-terminal; Lactate/malate dehydrogenase, C-terminal	#N/A	#N/A	#N/A	#N/A	0
	7	pan_gene_163	Zm00001eb002010	Zm00001eb002010_T001	Core Gene	M1	26	GO:0003700; GO:0006355	DNA-binding transcription factor activity; regulation of transcription; DNA-templated	IPR004827	Basic-leucine zipper domain	bzip114	bZIP-transcription factor 114	Gene Model - MaizeGDB	Zm00001d027461	0
	7	pan_gene_22837	Zm00001eb303780	Zm00001eb303780_T002	Core Gene	M1	26	#N/A	#N/A	#N/A	#N/A	#N/A	#N/A	#N/A	#N/A	0
	7	pan_gene_28011	Zm00001eb370290	Zm00001eb370290_T001	Core Gene	M2	26	GO:0016811	hydrolase activity; acting on carbon-nitrogen (but not peptide) bonds; in linear amides	IPR002885; IPR004304	Pentatricopeptide repeat; Acetamidase/Formamidase	#N/A	#N/A	#N/A	#N/A	0
	7	pan_gene_32623	Zm00001eb431500	Zm00001eb431500_T002	Core Gene	M2	26	GO:0003824	catalytic activity	IPR001509	NAD-dependent epimerase/dehydratase	#N/A	#N/A	#N/A	#N/A	0
	7	pan_gene_32700	Zm00001eb432470	Zm00001eb432470_T001	Core Gene	M2	26	GO:0003700; GO:0006355	DNA-binding transcription factor activity; regulation of transcription; DNA-templated	IPR001471	AP2/ERF domain	mkaku41	Maize KAKU4-Like1	Gene Model - MaizeGDB	Zm00001d026487	0
	7	pan_gene_32742	Zm00001eb433100	Zm00001eb433100_T002	Core Gene	M2	26	GO:0005856; GO:0003777; GO:0005524; GO:0008017; GO:0007018	cytoskeleton; microtubule motor activity; ATP binding; microtubule binding; microtubule-based movement	IPR000857; IPR001752; IPR007194; IPR018979; IPR019748	MyTH4 domain; Kinesin motor domain; Transport protein particle (TRAPP) component; FERM, N-terminal; FERM central domain	#N/A	#N/A	#N/A	#N/A	0
	7	pan_gene_3857	Zm00001eb051160	Zm00001eb051160_T001	Core Gene	M1	26	GO:0015297; GO:0042910; GO:0055085; GO:0016020	antiporter activity; xenobiotic transmembrane transporter activity; transmembrane transport; membrane	IPR002528	Multi antimicrobial extrusion protein	#N/A	#N/A	#N/A	#N/A	0
	7	pan_gene_7566	Zm00001eb101220	Zm00001eb101220_T002	Core Gene	M2	26	#N/A	#N/A	IPR001841	Zinc finger, RING-type	IDP616	0	Gene Model - MaizeGDB	Zm00001d005944	0
	7	pan_gene_9214	Zm00001eb122660	Zm00001eb122660_T002	Core Gene	M1	26	GO:0006820; GO:0016021	anion transport; integral component of membrane	IPR011531	Bicarbonate transporter, C-terminal	rte3	rotten ear3	Gene Model - MaizeGDB	Zm00001d039647	0
	6	pan_gene_15728	Zm00001eb208150	Zm00001eb208150_T003	Core Gene	NA	26	GO:0003677	DNA binding	IPR004333; IPR032696; IPR032697	SBP domain; Squalene cyclase, C-terminal; Squalene cyclase, N-terminal	sbp20	SBP-transcription factor 20	Gene Model - MaizeGDB	Zm00001d053890	0
	6	pan_gene_15984	Zm00001eb211480	Zm00001eb211480_T001	Core Gene	M2	26	GO:0005516; GO:0033566; GO:0000931	calmodulin binding; gamma-tubulin complex localization; gamma-tubulin large complex	IPR012416; IPR022214	CALMODULIN-BINDING PROTEIN60; Mitotic-spindle organizing protein 1	#N/A	#N/A	#N/A	#N/A	0
	6	pan_gene_165	Zm00001eb002030	Zm00001eb002030_T001	Core Gene	M1	26	GO:0004672; GO:0005524; GO:0006468; GO:0005515	protein kinase activity; ATP binding; protein phosphorylation; protein binding	IPR000719; IPR001611; IPR013210	Protein kinase domain; Leucine-rich repeat; Leucine-rich repeat-containing N-terminal, plant-type	#N/A	#N/A	#N/A	#N/A	0
	6	pan_gene_1748	Zm00001eb022740	Zm00001eb022740_T001	Core Gene	M1	26	#N/A	#N/A	IPR019514; IPR019515	Syndetin, C-terminal; Vacuolar protein sorting-associated protein 54, N-terminal	#N/A	#N/A	#N/A	#N/A	0
	6	pan_gene_181	Zm00001eb002250	Zm00001eb002250_T002	Core Gene	NA	26	GO:0006952; GO:0016021	defense response; integral component of membrane	IPR004326	Mlo-related protein	mlo1	barley mlo defense gene homolog1	Gene Model - MaizeGDB	Zm00001d027486	0
	6	pan_gene_19178	Zm00001eb253620	Zm00001eb253620_T001	Core Gene	M1	26	#N/A	#N/A	IPR018108	Mitochondrial substrate/solute carrier	si618001e02	0	Gene Model - MaizeGDB	Zm00001d017937	0
	6	pan_gene_31800	Zm00001eb420710	Zm00001eb420710_T001	Core Gene	M2	26	#N/A	#N/A	IPR000195	Rab-GTPase-TBC domain	TIDP3000	0	Gene Model - MaizeGDB	Zm00001d025180	0
	6	pan_gene_32694	Zm00001eb432390	Zm00001eb432390_T001	Core Gene	M2	26	GO:0055085; GO:0016021	transmembrane transport; integral component of membrane	IPR004837	Sodium/calcium exchanger membrane region	npi254b	0	Gene Model - MaizeGDB	Zm00001d026479	0
	6	pan_gene_5103	Zm00001eb067380	Zm00001eb067380_T001	Core Gene	M1	26	#N/A	#N/A	IPR005123; IPR026992	Oxoglutarate/iron-dependent dioxygenase; Non-haem dioxygenase N-terminal domain	fht1	flavanone 3-hydroxylase1	Classical Genes	Zm00001d001960	0
	6	pan_gene_7567	Zm00001eb101230	Zm00001eb101230_T001	Core Gene	NA	26	#N/A	#N/A	#N/A	#N/A	#N/A	#N/A	#N/A	#N/A	0
	5	pan_gene_110	Zm00001eb001400	Zm00001eb001400_T001	Core Gene	NA	26	#N/A	#N/A	#N/A	#N/A	#N/A	#N/A	#N/A	#N/A	0
	5	pan_gene_14178	Zm00001eb187910	Zm00001eb187910_T002	Core Gene	M2	26	#N/A	#N/A	IPR000873; IPR025110	AMP-dependent synthetase/ligase; AMP-binding enzyme, C-terminal domain	#N/A	#N/A	#N/A	#N/A	0
	5	pan_gene_16674	Zm00001eb220220	Zm00001eb220220_T001	Core Gene	M2	26	#N/A	#N/A	IPR023210	NADP-dependent oxidoreductase domain	magi108573	0	Gene Model - MaizeGDB	0	0
	5	pan_gene_22882	Zm00001eb304520	Zm00001eb304520_T001	Core Gene	M1	26	GO:0016787	hydrolase activity	IPR002933; IPR011650	Peptidase M20; Peptidase M20, dimerisation domain	pco098114	0	Gene Model - MaizeGDB	Zm00001d019306	0
	5	pan_gene_30664	Zm00001eb405350	Zm00001eb405350_T001	Near-Core Gene	M1	25	GO:0006281; GO:0030915	DNA repair; Smc5-Smc6 complex	IPR006903; IPR011513; IPR014857	RNA polymerase II-binding domain; Non-structural maintenance of chromosomes element 1; Zinc finger, RING-like	umc1380	0	Gene Model - MaizeGDB	Zm00001d023272	0
	5	pan_gene_32173	Zm00001eb425560	Zm00001eb425560_T001	Core Gene	M2	26	GO:0022857; GO:0055085; GO:0016020; GO:0022857; GO:0055085; GO:0016021	transmembrane transporter activity; transmembrane transport; membrane; transmembrane transporter activity; transmembrane transport; integral component of membrane	IPR000109; IPR005828	Proton-dependent oligopeptide transporter family; Major facilitator, sugar transporter-like	#N/A	#N/A	#N/A	#N/A	0
	5	pan_gene_32780	Zm00001eb433560	Zm00001eb433560_T001	Dispensable Gene	NA	13	#N/A	#N/A	#N/A	#N/A	#N/A	#N/A	#N/A	#N/A	0
	5	pan_gene_39912	Zm00021ab253240	Zm00021ab253240_T001	Private Gene	NA	1	GO:0016307; GO:0046488	phosphatidylinositol phosphate kinase activity; phosphatidylinositol metabolic process	IPR002498	Phosphatidylinositol-4-phosphate 5-kinase, core	#N/A	#N/A	#N/A	#N/A	0
	5	pan_gene_69930	Zm00033ab131300	Zm00033ab131300_T001	Dispensable Gene	NA	2	GO:0003777; GO:0005524; GO:0008017; GO:0007018	microtubule motor activity; ATP binding; microtubule binding; microtubule-based movement	IPR001752	Kinesin motor domain	#N/A	#N/A	#N/A	#N/A	0
	5	pan_gene_87900	Zm00038ab384060	Zm00038ab384060_T001	Private Gene	NA	1	GO:0004842; GO:0016567	ubiquitin-protein transferase activity; protein ubiquitination	IPR003613	U box domain	#N/A	#N/A	#N/A	#N/A	0
	5	pan_gene_9338	Zm00001eb124270	Zm00001eb124270_T001	Core Gene	NA	26	GO:0016491	oxidoreductase activity	IPR002347	Short-chain dehydrogenase/reductase SDR	#N/A	#N/A	#N/A	#N/A	0
	5	pan_gene_9416	Zm00001eb125350	Zm00001eb125350_T001	Core Gene	NA	26	#N/A	#N/A	#N/A	#N/A	#N/A	#N/A	#N/A	#N/A	0
	5	pan_gene_97793	Zm00042ab103930	Zm00042ab103930_T001	Dispensable Gene	M2	22	GO:0004672; GO:0005524; GO:0006468	protein kinase activity; ATP binding; protein phosphorylation	IPR000719	Protein kinase domain	#N/A	#N/A	#N/A	#N/A	0
	5	pan_gene_98101	Zm00042ab123140	Zm00042ab123140_T001	Core Gene	M1	26	GO:0004497; GO:0005506; GO:0016705; GO:0020037	monooxygenase activity; iron ion binding; oxidoreductase activity; acting on paired donors; with incorporation or reduction of molecular oxygen; heme binding	IPR001128	Cytochrome P450	#N/A	#N/A	#N/A	#N/A	0
	4	pan_gene_101040	Zm00042ab302500	Zm00042ab302500_T001	Near-Core Gene	NA	24	#N/A	#N/A	#N/A	#N/A	#N/A	#N/A	#N/A	#N/A	0
	4	pan_gene_1186	Zm00001eb015240	Zm00001eb015240_T003	Core Gene	M1	26	GO:0046556; GO:0046373	alpha-L-arabinofuranosidase activity; L-arabinose metabolic process	IPR010720	Alpha-L-arabinofuranosidase, C-terminal	#N/A	#N/A	#N/A	#N/A	0
	4	pan_gene_124	Zm00001eb001560	Zm00001eb001560_T001	Core Gene	M1	26	GO:0004601; GO:0020037; GO:0006979	peroxidase activity; heme binding; response to oxidative stress	IPR002016	Haem peroxidase	#N/A	#N/A	#N/A	#N/A	0
	4	pan_gene_22834	Zm00001eb303750	Zm00001eb303750_T001	Core Gene	M1	26	GO:0005515	protein binding	IPR006652; IPR007789	Kelch repeat type 1; Protein of unknown function DUF688	#N/A	#N/A	#N/A	#N/A	0
	4	pan_gene_23439	Zm00001eb311790	Zm00001eb311790_T001	Core Gene	M1	26	GO:0003676; GO:0005524	nucleic acid binding; ATP binding	IPR001650; IPR011545	Helicase, C-terminal; DEAD/DEAH box helicase domain	#N/A	#N/A	#N/A	#N/A	0
	4	pan_gene_2608	Zm00001eb034730	Zm00001eb034730_T002	Core Gene	M1	26	#N/A	#N/A	#N/A	#N/A	#N/A	#N/A	#N/A	#N/A	0
	4	pan_gene_26383	Zm00001eb349730	Zm00001eb349730_T002	Core Gene	NA	26	GO:0003677; GO:0016787	DNA binding; hydrolase activity	IPR004333; IPR013094	SBP domain; Alpha/beta hydrolase fold-3	sbp11	SBP-transcription factor 11	Gene Model - MaizeGDB	Zm00001d010309	0
	4	pan_gene_27081	Zm00001eb358310	Zm00001eb358310_T002	Core Gene	M2	26	GO:0005509; GO:0015979; GO:0009523; GO:0009654; GO:0019898	calcium ion binding; photosynthesis; photosystem II; photosystem II oxygen evolving complex; extrinsic component of membrane	IPR002683; IPR023210	PsbP, C-terminal; NADP-dependent oxidoreductase domain	pco114043	0	Gene Model - MaizeGDB	Zm00001d011363	0
	4	pan_gene_27148	Zm00001eb359210	Zm00001eb359210_T001	Core Gene	M2	26	GO:0003824; GO:0051536	catalytic activity; iron-sulfur cluster binding	IPR006702; IPR007197	Casparian strip membrane protein domain; Radical SAM	#N/A	#N/A	#N/A	#N/A	0
	4	pan_gene_27749	Zm00001eb366850	Zm00001eb366850_T001	Near-Core Gene	M2	25	#N/A	#N/A	#N/A	#N/A	#N/A	#N/A	#N/A	#N/A	0
	4	pan_gene_27960	Zm00001eb369680	Zm00001eb369680_T002	Core Gene	M2	26	GO:0004672; GO:0005524; GO:0006468	protein kinase activity; ATP binding; protein phosphorylation	IPR000719	Protein kinase domain	AY110053	0	Gene Model - MaizeGDB	Zm00001d012600	0
	4	pan_gene_32692	Zm00001eb432370	Zm00001eb432370_T001	Core Gene	NA	26	#N/A	#N/A	IPR010399; IPR018467	Tify domain; CO/COL/TOC1, conserved site	zim34	ZIM-transcription factor 34	Gene Model - MaizeGDB	Zm00001d026477	0
	4	pan_gene_32767	Zm00001eb433420	Zm00001eb433420_T002	Core Gene	M2	26	GO:0016491	oxidoreductase activity	IPR002937	Amine oxidase	pao4	polyamine oxidase4	Gene Model - MaizeGDB	Zm00001d026586	0
	4	pan_gene_4620	Zm00001eb061210	Zm00001eb061210_T001	Core Gene	M1	26	#N/A	#N/A	IPR007679	Domain of unknown function DUF569	#N/A	#N/A	#N/A	#N/A	0
	4	pan_gene_5303	Zm00001eb070480	Zm00001eb070480_T002	Core Gene	M1	26	GO:0005515	protein binding	IPR006652	Kelch repeat type 1	#N/A	#N/A	#N/A	#N/A	0
	4	pan_gene_65046	Zm00031ab450020	Zm00031ab450020_T001	Core Gene	NA	26	GO:0003700; GO:0006355	DNA-binding transcription factor activity; regulation of transcription; DNA-templated	IPR001471	AP2/ERF domain	#N/A	#N/A	#N/A	#N/A	0
	4	pan_gene_7573	Zm00001eb101330	Zm00001eb101330_T005	Core Gene	M2	26	GO:0003723	RNA binding	IPR021099	Plant organelle RNA recognition domain	emp6	empty pericarp6	Gene Model - MaizeGDB	Zm00001d005959	0
	4	pan_gene_811	Zm00001eb010440	Zm00001eb010440_T001	Core Gene	M1	26	#N/A	#N/A	#N/A	#N/A	#N/A	#N/A	#N/A	#N/A	0
	4	pan_gene_8955	Zm00001eb119270	Zm00001eb119270_T001	Core Gene	M1	26	GO:0003735; GO:0006412; GO:0005840	structural constituent of ribosome; translation; ribosome	IPR000630	Ribosomal protein S8	#N/A	#N/A	#N/A	#N/A	0
	4	pan_gene_8971	Zm00001eb119480	Zm00001eb119480_T001	Core Gene	M1	26	GO:0015031	protein transport	IPR007378	Tic22-like	umc1394	0	Gene Model - MaizeGDB	Zm00001d039319	0
	4	pan_gene_9380	Zm00001eb124800	Zm00001eb124800_T001	Core Gene	NA	26	GO:0046872	metal ion binding	IPR000347	Metallothionein, family 15, plant	umc1495	0	Gene Model - MaizeGDB	Zm00001d03991	0
	4	pan_gene_9731	Zm00001eb129430	Zm00001eb129430_T001	Core Gene	M1	26	#N/A	#N/A	#N/A	#N/A	#N/A	#N/A	#N/A	#N/A	0
	3	pan_gene_103517	Zm00042ab454100	Zm00042ab454100_T001	Dispensable Gene	NA	3	#N/A	#N/A	IPR028203	Photosynthesis system II assembly factor Ycf48/Hcf136-like domain	#N/A	#N/A	#N/A	#N/A	0
	3	pan_gene_14181	Zm00001eb187950	Zm00001eb187950_T002	Core Gene	M2	26	GO:0008270	zinc ion binding	IPR002885; IPR032867	Pentatricopeptide repeat; DYW domain	#N/A	#N/A	#N/A	#N/A	0
	3	pan_gene_15615	Zm00001eb206730	Zm00001eb206730_T001	Core Gene	M2	26	GO:0008080; GO:0003700; GO:0043565; GO:0006355	N-acetyltransferase activity; DNA-binding transcription factor activity; sequence-specific DNA binding; regulation of transcription; DNA-templated	IPR000182; IPR003657	GNAT domain; WRKY domain	#N/A	#N/A	#N/A	#N/A	0
	3	pan_gene_21927	Zm00001eb291290	Zm00001eb291290_T002	Core Gene	NA	26	#N/A	#N/A	#N/A	#N/A	#N/A	#N/A	#N/A	#N/A	0
	3	pan_gene_24483	Zm00001eb325590	Zm00001eb325590_T003	Core Gene	M1	26	GO:0005524	ATP binding	IPR010339; IPR041048	TIP49, P-loop domain; RuvB-like, AAA-lid domain	#N/A	#N/A	#N/A	#N/A	0
	3	pan_gene_32669	Zm00001eb432070	Zm00001eb432070_T001	Core Gene	M2	26	#N/A	#N/A	IPR001841	Zinc finger, RING-type	ufg75b	0	Gene Model - MaizeGDB	Zm00001d026445	0
	3	pan_gene_32675	Zm00001eb432150	Zm00001eb432150_T001	Core Gene	M2	26	GO:0003677	DNA binding	IPR001356	Homeobox domain	#N/A	#N/A	#N/A	#N/A	0
	3	pan_gene_32697	Zm00001eb432420	Zm00001eb432420_T002	Core Gene	M2	26	GO:0016491; GO:0016491; GO:0010181	oxidoreductase activity; oxidoreductase activity; FMN binding	IPR001433; IPR003097; IPR008254	Oxidoreductase FAD/NAD(P)-binding; Sulfite reductase [NADPH] flavoprotein alpha-component-like, FAD-binding; Flavodoxin/nitric oxide synthase	cpr2	cytochrome P-450 reductase2	Gene Model - MaizeGDB	Zm00001d026483	0
	3	pan_gene_43344	Zm00023ab128070	Zm00023ab128070_T001	Dispensable Gene	NA	20	#N/A	#N/A	#N/A	#N/A	#N/A	#N/A	#N/A	#N/A	0
	3	pan_gene_5107	Zm00001eb067450	Zm00001eb067450_T001	Core Gene	M1	26	GO:0003712; GO:0006357; GO:0016592	transcription coregulator activity; regulation of transcription by RNA polymerase II; mediator complex	IPR009244	Mediator complex, subunit Med7	#N/A	#N/A	#N/A	#N/A	0
	3	pan_gene_91263	Zm00039ab369190	Zm00039ab369190_T001	Dispensable Gene	NA	2	GO:0006886; GO:0016192; GO:0030117	intracellular protein transport; vesicle-mediated transport; membrane coat	IPR002553	Clathrin/coatomer adaptor, adaptin-like, N-terminal	#N/A	#N/A	#N/A	#N/A	0
	2	pan_gene_15610	Zm00001eb206670	Zm00001eb206670_T001	Core Gene	M2	26	GO:0016021	integral component of membrane	IPR004254; IPR011205	AdipoR/Haemolysin-III-related; Uncharacterised conserved protein UCP015417, vWA	#N/A	#N/A	#N/A	#N/A	0
	2	pan_gene_15665	Zm00001eb207400	Zm00001eb207400_T001	Core Gene	M2	26	GO:0009733	response to auxin	IPR003676; IPR013932	Small auxin-up RNA; TATA-binding protein interacting (TIP20)	#N/A	#N/A	#N/A	#N/A	0
	2	pan_gene_15727	Zm00001eb208140	Zm00001eb208140_T002	Core Gene	M2	26	#N/A	#N/A	IPR032696; IPR032697	Squalene cyclase, C-terminal; Squalene cyclase, N-terminal	cas1	cycloartenol synthase1	Gene Model - MaizeGDB	Zm00001d053889	0
	2	pan_gene_16653	Zm00001eb219960	Zm00001eb219960_T001	Core Gene	M2	26	#N/A	#N/A	#N/A	#N/A	cl3759_1c	0	Gene Model - MaizeGDB	Zm00001d013824	0
	2	pan_gene_176	Zm00001eb002190	Zm00001eb002190_T001	Core Gene	NA	26	#N/A	#N/A	#N/A	#N/A	#N/A	#N/A	#N/A	#N/A	0
	2	pan_gene_177	Zm00001eb002200	Zm00001eb002200_T001	Core Gene	M1	26	#N/A	#N/A	IPR001841	Zinc finger, RING-type	#N/A	#N/A	#N/A	#N/A	0
	2	pan_gene_18362	Zm00001eb242740	Zm00001eb242740_T001	Core Gene	M1	26	#N/A	#N/A	IPR000073; IPR016833	Alpha/beta hydrolase fold-1; Putative sodium bile acid cotransporter	#N/A	#N/A	#N/A	#N/A	0
	2	pan_gene_19300	Zm00001eb255370	Zm00001eb255370_T001	Core Gene	NA	26	GO:0003723; GO:0016491; GO:0005515	RNA binding; oxidoreductase activity; protein binding	IPR000504; IPR002937; IPR007526	RNA recognition motif domain; Amine oxidase; SWIRM domain	#N/A	#N/A	#N/A	#N/A	0
	2	pan_gene_25318	Zm00001eb336030	Zm00001eb336030_T001	Core Gene	M2	26	GO:0016787	hydrolase activity	IPR013094	Alpha/beta hydrolase fold-3	#N/A	#N/A	#N/A	#N/A	0
	2	pan_gene_27962	Zm00001eb369700	Zm00001eb369700_T001	Core Gene	M2	26	GO:0009055	electron transfer activity	IPR003245	Phytocyanin domain	#N/A	#N/A	#N/A	#N/A	0
	2	pan_gene_29952	Zm00001eb396140	Zm00001eb396140_T002	Near-Core Gene	M2	25	#N/A	#N/A	IPR004305	Thiaminase-2/PQQC	tena3	thiaminase3	Gene Model - MaizeGDB	Zm00001d047640	0
	2	pan_gene_32589	Zm00001eb431130	Zm00001eb431130_T001	Core Gene	M1	26	GO:0004672; GO:0005524; GO:0006468	protein kinase activity; ATP binding; protein phosphorylation	IPR000719	Protein kinase domain	cdo244a(crp)	0	Gene Model - MaizeGDB	Zm00001d026322	0
	2	pan_gene_32621	Zm00001eb431480	Zm00001eb431480_T001	Core Gene	M2	26	#N/A	#N/A	#N/A	#N/A	umc1196a	0	Gene Model - MaizeGDB	Zm00001d026367	0
	2	pan_gene_340	Zm00001eb004370	Zm00001eb004370_T004	Core Gene	NA	26	GO:0003676; GO:0003676; GO:0008408; GO:0006139	nucleic acid binding; nucleic acid binding; 3'-5' exonuclease activity; nucleobase-containing compound metabolic process	IPR002121; IPR002562	HRDC domain; 3'-5' exonuclease domain	#N/A	#N/A	#N/A	#N/A	0
	2	pan_gene_3856	Zm00001eb051150	Zm00001eb051150_T003	Core Gene	NA	26	GO:0005509	calcium ion binding	IPR002048	EF-hand domain	cbl3	calcineurin B-like3	Gene Model - MaizeGDB	Zm00001d033295	0
	2	pan_gene_43474	Zm00023ab156010	Zm00023ab156010_T003	Private Gene	NA	1	GO:0005524; GO:0016887; GO:0051082; GO:0006457	ATP binding; ATP hydrolysis activity; unfolded protein binding; protein folding	IPR001404	Heat shock protein Hsp90 family	#N/A	#N/A	#N/A	#N/A	0
	2	pan_gene_44518	Zm00023ab377520	Zm00023ab377520_T001	Private Gene	NA	1	GO:0005524; GO:0016887	ATP binding; ATP hydrolysis activity	IPR013126	Heat shock protein 70 family	#N/A	#N/A	#N/A	#N/A	0
	2	pan_gene_4621	Zm00001eb061240	Zm00001eb061240_T001	Core Gene	NA	26	#N/A	#N/A	IPR002885	Pentatricopeptide repeat	#N/A	#N/A	#N/A	#N/A	0
	2	pan_gene_5332	Zm00001eb070860	Zm00001eb070860_T002	Core Gene	M1	26	GO:0008483; GO:0030170	transaminase activity; pyridoxal phosphate binding	IPR005814	Aminotransferase class-III	aaa1	adenosylmethionine aminotransferase1	Gene Model - MaizeGDB	Zm00001d002326	0
	2	pan_gene_5673	Zm00001eb075320	Zm00001eb075320_T001	Core Gene	M1	26	GO:0043565; GO:0006355	sequence-specific DNA binding; regulation of transcription; DNA-templated	IPR000679	Zinc finger, GATA-type	#N/A	#N/A	#N/A	#N/A	0
	2	pan_gene_5693	Zm00001eb075580	Zm00001eb075580_T001	Core Gene	M1	26	#N/A	#N/A	IPR006593	Cytochrome b561/ferric reductase transmembrane	cl16535_1a	0	Gene Model - MaizeGDB	Zm00001d002837	0
	2	pan_gene_65558	Zm00032ab069800	Zm00032ab069800_T001											#N/A	0
	2	pan_gene_65559	Zm00032ab069810	Zm00032ab069810_T001	Private Gene	NA	1	#N/A	#N/A	#N/A	#N/A	#N/A	#N/A	#N/A	#N/A	0
	2	pan_gene_9273	Zm00001eb123360	Zm00001eb123360_T001	Core Gene	M1	26	GO:0006352; GO:0005669	DNA-templated transcription; initiation; transcription factor TFIID complex	IPR007900; IPR016071; IPR022003	Transcription initiation factor TFIID component TAF4; Staphylococcal nuclease (SNase-like), OB-fold; RST domain of plant C-terminal	#N/A	#N/A	#N/A	#N/A	0
	2	pan_gene_9326	Zm00001eb124100	Zm00001eb124100_T001	Core Gene	M1	26	#N/A	#N/A	#N/A	#N/A	#N/A	#N/A	#N/A	#N/A	0
	1	pan_gene_10805	Zm00001eb144080	Zm00001eb144080_T001	Core Gene	M1	26	#N/A	#N/A	IPR013057	Amino acid transporter, transmembrane domain	mgt9	magnesium transporter9	Gene Model - MaizeGDB	Zm00001d042441	0
	1	pan_gene_159	Zm00001eb001960	Zm00001eb001960_T001	Core Gene	NA	26	#N/A	#N/A	IPR032238	Putative ATP-synthase-associated protein	#N/A	#N/A	#N/A	#N/A	0
	1	pan_gene_23611	Zm00001eb314080	Zm00001eb314080_T001	Core Gene	M1	26	#N/A	#N/A	IPR001357	BRCT domain	#N/A	#N/A	#N/A	#N/A	0
	1	pan_gene_24430	Zm00001eb324900	Zm00001eb324900_T001	Core Gene	M1	26	GO:0009055	electron transfer activity	IPR003245	Phytocyanin domain	pco067235	0	Gene Model - MaizeGDB	Zm00001d021850	0
	1	pan_gene_27543	Zm00001eb364100	Zm00001eb364100_T002	Core Gene	M2	26	GO:0005515	protein binding	IPR003169; IPR040455; IPR041691	GYF domain; Atg6, BARA domain; Atg6/beclin, coiled-coil domain	atg6b	autophagy6b	Gene Model - MaizeGDB	Zm00001d011984	0
	1	pan_gene_27727	Zm00001eb366610	Zm00001eb366610_T001	Core Gene	M2	26	GO:0004672; GO:0005524; GO:0006468	protein kinase activity; ATP binding; protein phosphorylation	IPR000719	Protein kinase domain	stk5	serine/threonine-protein kinase5	Gene Model - MaizeGDB	Zm00001d012263	0
	1	pan_gene_32701	Zm00001eb432480	Zm00001eb432480_T001	Core Gene	NA	26	GO:0004672; GO:0006468	protein kinase activity; protein phosphorylation	IPR001245	Serine-threonine/tyrosine-protein kinase, catalytic domain	#N/A	#N/A	#N/A	#N/A	0
	1	pan_gene_3913	Zm00001eb051890	Zm00001eb051890_T001	Private Gene	NA	1	GO:0016702	oxidoreductase activity; acting on single donors with incorporation of molecular oxygen; incorporation of two atoms of oxygen	IPR004294	Carotenoid oxygenase	#N/A	#N/A	#N/A	#N/A	0
	1	pan_gene_44843	Zm00023ab443780	Zm00023ab443780_T001	Dispensable Gene	NA	2	#N/A	#N/A	#N/A	#N/A	#N/A	#N/A	#N/A	#N/A	0
	1	pan_gene_48593	Zm00025ab372900	Zm00025ab372900_T001	Core Gene	NA	26	#N/A	#N/A	#N/A	#N/A	#N/A	#N/A	#N/A	#N/A	0
	1	pan_gene_52497	Zm00027ab318790	Zm00027ab318790_T001	Dispensable Gene	NA	2	#N/A	#N/A	IPR012940	Nucleic acid binding NABP	#N/A	#N/A	#N/A	#N/A	0
	1	pan_gene_5668	Zm00001eb075250	Zm00001eb075250_T003	Core Gene	NA	26	#N/A	#N/A	#N/A	#N/A	thx12	Trihelix-transcription factor 12	Gene Model - MaizeGDB	Zm00001d002801	0
	1	pan_gene_65861	Zm00032ab112120	Zm00032ab112120_T001	Dispensable Gene	NA	3	GO:0016616	oxidoreductase activity; acting on the CH-OH group of donors; NAD or NADP as acceptor	IPR022383	Lactate/malate dehydrogenase, C-terminal	#N/A	#N/A	#N/A	#N/A	0
	1	pan_gene_714	Zm00001eb009170	Zm00001eb009170_T001	Core Gene	M1	26	GO:0003700; GO:0043565; GO:0006355	DNA-binding transcription factor activity; sequence-specific DNA binding; regulation of transcription; DNA-templated	IPR000232	Heat shock factor (HSF)-type, DNA-binding	hsftf14	HSF-transcription factor 14	Gene Model - MaizeGDB	Zm00001d028269	0
	1	pan_gene_83255	Zm00036ab416610	Zm00036ab416610_T001	Private Gene	NA	1	#N/A	#N/A	#N/A	#N/A	#N/A	#N/A	#N/A	#N/A	0
	1	pan_gene_87185	Zm00038ab321620	Zm00038ab321620_T001	Dispensable Gene	NA	9	#N/A	#N/A	IPR006597; IPR006917	Sel1-like repeat; SOUL haem-binding protein	#N/A	#N/A	#N/A	#N/A	0
	1	pan_gene_9206	Zm00001eb122550	Zm00001eb122550_T001	Core Gene	M1	26	#N/A	#N/A	IPR021319	Protein of unknown function DUF2921	glk14	G2-like-transcription factor 14	Gene Model - MaizeGDB	Zm00001d039637	0
