# Supplementary material for: Co-expression pan-network reveals genes involved in complex traits within maize pan-genome
Source: BMC Plant Biol. 2022 Dec 19;22:595. doi: 10.1186/s12870-022-03985-z (PMC9762053; doi:10.1186/s12870-022-03985-z)
Supplement: Supplementary file 9 — Additional file 9. [file 12870_2022_3985_MOESM9_ESM.txt]

trait_ID	trait	B73v2_pos	allele	version	B73v5 chr	B73v5 start	B73v5 end	B97 chr	B97 start	B97 end	B97 evalue	Ky21 chr	Ky21 start	Ky21 end	Ky21 evalue	M162W chr	M162W start	M162W end	M162W evalue	MS71 chr	MS71 start	MS71 end	MS71 evalue	Oh43 chr	Oh43 start	Oh43 end	Oh43 evalue	Oh7b chr	Oh7b start	Oh7b end	Oh7b evalue	M37W chr	M37W start	M37W end	M37W evalue	Mo18W chr	Mo18W start	Mo18W end	Mo18W evalue	Tx303 chr	Tx303 start	Tx303 end	Tx303 evalue	HP301 chr	HP301 start	HP301 end	HP301 evalue	P39 chr	P39 start	P39 end	P39 evalue	IL14H chr	IL14H start	IL14H end	IL14H evalue	CML103 chr	CML103 start	CML103 end	CML103 evalue	CML228 chr	CML228 start	CML228 end	CML228 evalue	CML247 chr	CML247 start	CML247 end	CML247 evalue	CML277 chr	CML277 start	CML277 end	CML277 evalue	CML322 chr	CML322 start	CML322 end	CML322 evalue	CML333 chr	CML333 start	CML333 end	CML333 evalue	CML52 chr	CML52 start	CML52 end	CML52 evalue	CML69 chr	CML69 start	CML69 end	CML69 evalue	Ki3 chr	Ki3 start	Ki3 end	Ki3 evalue	Ki11 chr	Ki11 start	Ki11 end	Ki11 evalue	NC350 chr	NC350 start	NC350 end	NC350 evalue	NC358 chr	NC358 start	NC358 end	NC358 evalue	Tzi8 chr	Tzi8 start	Tzi8 end	Tzi8 evalue
Nitrate_1_10510_A/T_3_Hapmap2	Nitrate	1:10510	A/T	Hapmap2	chr1	46862	46961	chr1	54146	54245	1.89E-45	chr1	102559	102658	1.88E-45	chr1	40415	40514	1.89E-45	chr1	56255	56354	1.91E-45	chr1	53008	53107	1.88E-45	chr1	43245	43344	1.87E-45	chr1	72161	72260	1.89E-45	chr1	50750	50849	1.92E-45	chr1	56213	56312	1.91E-45	chr1	52168	52267	1.85E-45	chr1	253598	253697	1.85E-45	chr1	47977	48076	1.84E-45	chr1	44839	44938	1.87E-45	chr1	42249	42348	1.99E-45	chr1	48055	48154	1.91E-45	chr1	46148	46247	1.89E-45	chr1	42377	42476	1.92E-45	chr1	52675	52774	1.93E-45	chr1	40722	40821	1.99E-45	chr1	21926	22025	1.92E-45	chr1	76910	77009	1.91E-45	chr1	59921	60020	9.14E-44	chr1	54069	54168	1.98E-45	chr1	42603	42702	1.92E-45	chr1	40726	40825	1.96E-45
Average_internode_length_(above_ear)_1_629517_C/A_2_Hapmap2	Average_internode_length_(above_ear)	1:629517	C/A	Hapmap2	chr1	664484	664583	chr1	880906	881005	1.91E-40	chr1	924757	924856	8.73E-44	chr1	881279	881378	8.78E-44	chr1	895794	895893	8.90E-44	chr1	669115	669214	1.88E-45	chr1	898847	898946	1.88E-40	chr1	802770	802869	8.81E-44	chr1	831971	832070	8.93E-44	chr1	794060	794159	8.90E-44	chr1	899386	899485	8.60E-44	chr1	764089	764188	8.59E-44	chr1	675449	675548	1.84E-45	chr1	652362	652461	1.87E-45	chr1	690027	690126	4.30E-42	chr1	668477	668576	4.14E-42	chr1	712869	712968	8.80E-44	chr1	659365	659464	4.15E-42	chr1	957789	957888	8.97E-44	chr1	712773	712872	4.31E-42	chr1	825940	826039	4.16E-42	chr1	719613	719712	4.14E-42	chr1	698864	698963	4.25E-42	chr1	670577	670676	4.28E-42	chr1	680032	680131	4.16E-42	chr1	744449	744548	9.13E-44
Starch_1_1766195_C/T_1_Hapmap2	Starch	1:1766195	C/T	Hapmap2	chr1	1810885	1810984	chr1	1981049	1981148	8.88E-39	chr1	1905467	1905566	4.06E-42	chr1	2062698	2062797	4.08E-42	chr1	2005473	2005572	8.96E-39	chr1	1775911	1776009	3.19E-33	chr1	1998928	1999027	8.76E-39	chr1	1873406	1873505	8.87E-39	chr1	1966691	1966790	4.16E-42	chr1	1886134	1886233	4.14E-42	chr1	2006880	2006979	4.00E-42	chr1	1902292	1902391	8.66E-39	chr1	1811583	1811682	3.97E-42	chr1	1812821	1812920	4.04E-42	chr1	3953472	3953571	1.99E-45	chr1	3969835	3969933	3.25E-33	chr1	1828737	1828836	8.87E-39	chr1	2591566	2591665	1.93E-40	chr1	2116703	2116802	4.17E-42	chr1	3924921	3925020	9.34E-39	chr1	1905631	1905730	1.92E-45	chr1	3915756	3915855	1.91E-45	chr1	4005353	4005452	1.96E-45	chr1	1809273	1809372	4.28E-42	chr1	1838220	1838319	4.16E-42	chr1	1929861	1929959	1.53E-41
Starch_1_1813332_G/A_1_Hapmap2	Starch	1:1813332	G/A	Hapmap2	chr1	1858021	1858120	NA	NA	NA	NA	chr1	2015224	2015323	1.88E-45	chr1	2242791	2242890	1.89E-45	chr1	2067065	2067164	1.91E-45	NA	NA	NA	NA	NA	NA	NA	NA	chr1	2017601	2017700	4.10E-42	chr1	2152877	2152976	1.93E-40	NA	NA	NA	NA	chr1	2130534	2130633	4.00E-42	chr1	2004370	2004469	1.86E-40	chr1	1921338	1921437	1.84E-45	NA	NA	NA	NA	chr1	4060882	4060981	4.30E-42	chr1	4046281	4046380	4.14E-42	chr1	1969381	1969480	4.10E-42	NA	NA	NA	NA	chr1	2278810	2278909	1.93E-45	chr1	4001865	4001964	4.31E-42	NA	NA	NA	NA	chr1	3979673	3979772	1.93E-40	chr1	4098457	4098556	1.96E-45	chr1	1882373	1882472	4.28E-42	chr1	1947978	1948077	1.92E-45	chr1	2013288	2013387	4.25E-42
Nodes_per_plant_1_1894116_C/T_1_Hapmap2	Nodes_per_plant	1:1894116	C/T	Hapmap2	chr1	1948632	1948731	NA	NA	NA	NA	chr1	2106643	2106742	8.73E-44	NA	NA	NA	NA	chr1	2159688	2159787	1.91E-45	NA	NA	NA	NA	NA	NA	NA	NA	chr1	2109745	2109844	1.89E-45	chr1	2226856	2226955	1.92E-45	chr1	2072039	2072138	1.91E-45	NA	NA	NA	NA	NA	NA	NA	NA	chr1	2007910	2008009	1.84E-45	chr1	2039919	2040018	1.87E-45	chr1	4131491	4131590	1.99E-45	chr1	4150943	4151042	1.91E-45	NA	NA	NA	NA	NA	NA	NA	NA	chr1	2369422	2369521	1.93E-45	chr1	4103181	4103280	1.99E-45	chr1	2076707	2076806	8.94E-44	chr1	4038185	4038284	1.91E-45	NA	NA	NA	NA	chr1	1956624	1956723	1.98E-45	chr1	2039424	2039523	8.95E-44	chr1	2098998	2099097	9.13E-44
Nodes_above_ear_1_1959512_G/A_4_Hapmap2	Nodes_above_ear	1:1959512	G/A	Hapmap2	chr1	2014208	2014307	chr1	2210464	2210563	4.10E-42	chr1	2169962	2170061	1.88E-45	chr1	2391257	2391356	1.89E-45	chr1	2215669	2215768	1.91E-45	chr1	2013018	2013117	1.88E-45	chr1	2219086	2219185	4.05E-42	chr1	2181287	2181386	4.10E-42	chr1	2290816	2290915	4.16E-42	chr1	2128255	2128354	1.91E-45	chr1	2262195	2262294	1.85E-45	chr1	2119879	2119978	4.00E-42	chr1	2079459	2079558	3.97E-42	chr1	2095894	2095993	1.87E-45	chr1	4203297	4203396	4.30E-42	chr1	4222738	4222837	4.14E-42	chr1	2074669	2074768	1.89E-45	chr1	2770048	2770147	4.15E-42	chr1	2425648	2425747	4.17E-42	chr1	4183810	4183909	4.31E-42	chr1	2140029	2140128	1.92E-45	chr1	4118820	4118919	4.14E-42	chr1	4257699	4257798	4.25E-42	chr1	2012826	2012925	1.98E-45	chr1	2102741	2102840	1.92E-45	chr1	2155172	2155271	1.96E-45
Tassel_length_1_1997271_A/G_1_Hapmap2	Tassel_length	1:1997271	A/G	Hapmap2	chr1	2036375	2036474	chr9	4851058	4851157	8.88E-39	NA	NA	NA	NA	chr1	2413167	2413266	1.89E-45	NA	NA	NA	NA	chr1	2036120	2036219	1.88E-45	chr9	45588436	45588535	8.76E-39	NA	NA	NA	NA	chr1	2312404	2312503	1.92E-45	NA	NA	NA	NA	chr1	2284130	2284229	1.85E-45	chr1	234547361	234547460	8.66E-39	NA	NA	NA	NA	NA	NA	NA	NA	chr1	4225358	4225457	1.99E-45	chr1	4244732	4244831	8.90E-44	chr1	2096590	2096689	1.89E-45	NA	NA	NA	NA	chr1	2456628	2456727	1.93E-45	chr1	4205843	4205942	1.99E-45	NA	NA	NA	NA	chr1	4140819	4140918	1.91E-45	NA	NA	NA	NA	chr9	5391174	5391273	9.27E-39	NA	NA	NA	NA	NA	NA	NA	NA
Average_internode_length_(below_ear)_1_2019379_G/T_1_Hapmap2	Average_internode_length_(below_ear)	1:2019379	G/T	Hapmap2	chr1	2073244	2073343	chr1	2254995	2255094	1.91E-40	chr1	2213770	2213869	4.06E-42	NA	NA	NA	NA	chr1	2295825	2295924	8.90E-44	chr1	2072983	2073082	8.75E-44	NA	NA	NA	NA	chr1	2224448	2224547	1.91E-40	chr1	2359009	2359108	8.93E-44	chr1	2180663	2180762	4.14E-42	chr1	2321002	2321101	8.60E-44	chr1	2164425	2164524	1.86E-40	chr1	2122621	2122720	1.85E-40	chr1	2176055	2176154	8.69E-44	NA	NA	NA	NA	chr1	4281598	4281697	8.90E-44	chr1	2137840	2137939	8.80E-44	chr1	2813543	2813642	4.15E-42	chr1	2493515	2493614	8.97E-44	chr1	4242748	4242847	9.27E-44	chr1	2183853	2183952	4.16E-42	NA	NA	NA	NA	NA	NA	NA	NA	chr1	2092744	2092843	9.20E-44	chr1	2146544	2146643	4.16E-42	chr1	2214578	2214677	4.25E-42
Starch_1_2051426_G/A_1_Hapmap2	Starch	1:2051426	G/A	Hapmap2	chr1	2108697	2108796	chr1	2293994	2294093	1.89E-45	chr1	2263261	2263360	8.73E-44	chr1	2494093	2494192	1.91E-35	chr1	2315494	2315593	8.90E-44	chr1	2114295	2114394	1.88E-45	chr1	2302660	2302759	1.87E-45	chr1	2265613	2265712	1.92E-35	chr1	2400515	2400614	8.93E-44	chr1	2220443	2220542	1.94E-35	chr1	2358732	2358831	1.88E-35	chr1	2203424	2203523	1.85E-45	chr1	2163784	2163883	1.86E-35	chr1	2195730	2195829	8.69E-44	chr1	4310272	4310371	9.25E-44	chr1	4325327	4325426	1.94E-35	chr1	2175069	2175168	1.92E-35	chr1	2865581	2865680	1.94E-35	chr1	2563040	2563139	1.95E-35	chr1	4286445	4286544	2.02E-35	chr1	2235557	2235656	1.95E-35	NA	NA	NA	NA	chr1	4352869	4352968	1.99E-35	chr1	2114756	2114855	2.01E-35	chr1	2198248	2198347	1.95E-35	chr1	2254352	2254451	1.99E-35
Average_internode_length_(whole_plant)_1_2405011_C/T_1_Hapmap2	Average_internode_length_(whole_plant)	1:2405011	C/T	Hapmap2	chr1	2491552	2491651	chr1	2690951	2691047	1.93E-30	chr1	2654734	2654832	1.47E-36	chr1	2851607	2851704	8.97E-29	chr1	2719886	2719984	1.50E-36	chr1	2478392	2478490	1.47E-36	chr1	2691041	2691140	1.87E-45	chr1	2689342	2689441	1.89E-45	chr1	2857388	2857486	1.51E-36	chr1	2529541	2529638	9.10E-29	chr1	2799909	2800006	8.79E-29	chr1	2606664	2606762	1.45E-36	chr1	2576281	2576379	1.44E-36	chr1	2597785	2597883	1.46E-36	chr1	4750960	4751059	1.99E-45	NA	NA	NA	NA	chr1	2569853	2569952	1.89E-45	chr1	3231042	3231139	9.11E-29	chr1	2915420	2915517	9.16E-29	chr1	4650639	4650736	9.47E-29	chr1	2651417	2651515	7.01E-35	chr1	4573162	4573261	1.91E-45	chr1	4704295	4704394	1.96E-45	chr1	2510808	2510904	3.38E-28	chr1	2621544	2621643	1.92E-45	chr1	2693190	2693289	1.96E-45
Average_internode_length_(whole_plant)_1_2468975_T/A_2_Hapmap1	Average_internode_length_(whole_plant)	1:2468975	T/A	Hapmap1	chr1	2555501	2555600	chr1	2734470	2734569	1.91E-40	chr1	2699105	2699204	1.88E-45	chr1	2922188	2922291	6.88E-35	chr1	2784662	2784761	1.91E-45	chr1	2522813	2522916	6.86E-35	chr1	2776871	2776974	6.82E-35	chr1	2781084	2781187	6.91E-35	chr1	2901882	2901981	1.92E-45	chr1	2598921	2599020	1.91E-45	chr1	2870483	2870586	6.75E-35	chr1	2651036	2651135	1.85E-45	chr1	2620656	2620755	1.84E-45	chr1	2642160	2642259	1.87E-45	chr1	4815228	4815331	7.25E-35	chr1	4724369	4724472	6.98E-35	chr1	2633877	2633976	1.89E-45	chr1	3286717	3286820	3.25E-33	chr1	2985938	2986037	1.93E-45	chr1	4667979	4668082	3.38E-33	chr1	2695470	2695573	7.01E-35	chr1	4647386	4647485	1.91E-45	chr1	4790160	4790263	7.16E-35	chr1	2569137	2569240	3.36E-33	chr1	2713283	2713386	7.02E-35	chr1	2767399	2767498	1.96E-45
Average_internode_length_(whole_plant)_1_2545300_G/A_1_Hapmap2	Average_internode_length_(whole_plant)	1:2545300	G/A	Hapmap2	chr1	2627451	2627550	chr1	2819811	2819909	1.47E-41	chr1	2771034	2771133	1.88E-45	chr1	2994098	2994197	1.89E-45	chr1	2797566	2797664	1.49E-41	chr1	2594726	2594825	1.88E-45	chr1	2860540	2860623	6.87E-30	chr1	2808689	2808772	1.50E-31	chr1	2929478	2929561	1.52E-31	chr1	2663198	2663296	1.49E-41	chr1	2942412	2942511	1.85E-45	chr1	2700554	2700637	1.46E-31	chr1	2670175	2670258	1.45E-31	chr1	2691678	2691761	1.47E-31	chr1	4898880	4898978	1.55E-41	chr1	4819228	4819326	6.93E-40	chr1	2646602	2646685	1.49E-31	chr1	3401438	3401536	1.50E-36	chr1	3035457	3035540	1.52E-31	chr1	4751645	4751743	1.55E-41	chr1	2779281	2779379	1.50E-41	chr1	4691176	4691259	1.51E-31	chr1	4873832	4873915	7.22E-30	chr1	2582041	2582139	1.54E-41	chr1	2740885	2740968	1.52E-31	chr1	2802756	2802831	9.32E-29
Nodes_to_ear_1_2656017_C/T_2_Hapmap2	Nodes_to_ear	1:2656017	C/T	Hapmap2	chr1	2735811	2735910	chr1	2886989	2887088	1.89E-45	chr1	2879941	2880040	1.88E-45	chr1	3102981	3103080	1.89E-45	chr1	2864754	2864853	1.91E-45	chr1	2703615	2703714	1.88E-45	chr1	2889852	2889951	8.82E-34	chr1	2827024	2827123	8.87E-39	chr1	2947841	2947940	9.00E-39	chr1	2732997	2733096	1.91E-45	chr1	3051297	3051396	1.85E-45	chr1	2729867	2729967	4.06E-32	chr1	2699485	2699585	4.03E-32	chr1	2720994	2721094	4.10E-32	chr1	4968683	4968782	1.99E-45	chr1	4886407	4886506	1.91E-45	chr1	2664936	2665035	8.87E-39	chr1	3459090	3459189	8.92E-44	chr1	3064767	3064867	4.23E-32	chr1	4818814	4818913	1.99E-45	chr1	2846474	2846573	1.92E-45	chr1	4720487	4720586	9.03E-34	chr1	4903143	4903242	9.27E-34	chr1	2651848	2651947	1.98E-45	chr1	2759220	2759319	9.01E-39	chr1	2821103	2821202	9.19E-39
Nodes_per_plant_1_2657056_G/C_1_Hapmap2	Nodes_per_plant	1:2657056	G/C	Hapmap2	chr1	2736850	2736949	chr1	2888025	2888124	8.81E-44	chr1	2880979	2881078	1.88E-45	chr1	3104019	3104118	1.89E-45	chr1	2865790	2865889	8.90E-44	chr1	2704653	2704752	1.88E-45	NA	NA	NA	NA	chr1	2837073	2837143	2.52E-24	chr1	2957886	2957956	2.56E-24	chr1	2734033	2734132	8.90E-44	chr1	3052335	3052434	1.85E-45	NA	NA	NA	NA	NA	NA	NA	NA	NA	NA	NA	NA	chr1	4969719	4969818	9.25E-44	chr1	4887443	4887542	8.90E-44	chr1	2674959	2675029	2.52E-24	chr1	3460169	3460239	1.18E-27	NA	NA	NA	NA	chr1	4819850	4819949	9.27E-44	chr1	2847510	2847609	8.94E-44	NA	NA	NA	NA	NA	NA	NA	NA	chr1	2652884	2652983	9.20E-44	chr1	2769268	2769338	2.56E-24	chr1	2831144	2831214	2.61E-24
Nodes_to_ear_1_2791846_T/C_1_Hapmap2	Nodes_to_ear	1:2791846	T/C	Hapmap2	chr1	2808696	2808795	chr1	2942033	2942132	8.88E-39	chr1	2960983	2961082	1.88E-45	chr1	3200666	3200765	4.11E-37	chr1	2956020	2956119	8.96E-39	chr1	2757953	2758052	8.81E-39	chr1	3005346	3005445	8.76E-39	chr1	2915964	2916063	4.13E-37	chr1	2990730	2990829	9.00E-39	chr1	2800726	2800825	8.97E-39	chr1	3149996	3150095	4.03E-37	chr1	2798811	2798910	4.03E-37	chr1	2774886	2774985	4.00E-37	chr1	2818836	2818935	4.07E-37	chr1	5024134	5024233	9.31E-39	chr1	5002128	5002227	1.91E-45	chr1	2725377	2725476	1.89E-45	chr1	3562925	3563024	8.98E-39	chr1	3154539	3154638	9.03E-39	chr1	4883055	4883154	1.99E-45	chr1	2937565	2937664	9.00E-39	chr1	4818388	4818487	1.91E-45	chr1	4977558	4977657	9.20E-39	NA	NA	NA	NA	chr1	2822555	2822654	9.01E-39	chr1	2932573	2932672	1.96E-45
Nodes_per_plant_1_2799428_T/C_1_Hapmap2	Nodes_per_plant	1:2799428	T/C	Hapmap2	chr1	2816287	2816386	chr1	2949673	2949772	8.81E-44	chr1	2968528	2968627	1.88E-45	chr1	3209021	3209120	1.89E-45	chr1	2963650	2963749	1.91E-45	chr1	2765590	2765689	1.88E-45	chr1	3012877	3012976	1.87E-45	chr1	2924319	2924418	1.89E-45	chr1	2998395	2998494	1.92E-45	chr1	2808391	2808490	1.91E-45	chr1	3157634	3157733	1.85E-45	chr1	2806137	2806236	1.85E-45	chr1	2782483	2782582	1.84E-45	chr1	2826546	2826645	1.87E-45	chr1	5031686	5031785	1.99E-45	chr1	5009693	5009792	1.91E-45	chr1	2732895	2732994	8.80E-44	chr1	3570482	3570581	1.92E-45	chr1	3162135	3162234	1.93E-45	chr1	4890662	4890761	1.99E-45	chr1	2945137	2945236	1.92E-45	chr1	4825995	4826094	1.91E-45	chr1	4985211	4985310	1.96E-45	chr1	2747974	2748073	1.98E-45	chr1	2829879	2829978	1.92E-45	chr1	2940214	2940313	1.96E-45
Starch_1_2813372_A/C_3_Hapmap2	Starch	1:2813372	A/C	Hapmap2	chr1	2828440	2828539	NA	NA	NA	NA	NA	NA	NA	NA	chr1	3221102	3221201	1.89E-45	chr8	66823264	66823363	8.90E-44	NA	NA	NA	NA	chr7	34839427	34839526	8.70E-44	chr1	2936400	2936499	1.89E-45	NA	NA	NA	NA	NA	NA	NA	NA	NA	NA	NA	NA	NA	NA	NA	NA	NA	NA	NA	NA	NA	NA	NA	NA	chr1	5043839	5043938	1.99E-45	chr1	5023970	5024069	1.91E-45	NA	NA	NA	NA	chr7	35739481	35739580	8.92E-44	chr1	3174288	3174387	1.93E-45	NA	NA	NA	NA	chr1	2957290	2957389	1.92E-45	NA	NA	NA	NA	chr1	4997350	4997449	1.96E-45	NA	NA	NA	NA	NA	NA	NA	NA	NA	NA	NA	NA
Average_internode_length_(whole_plant)_1_2872090_C/T_2_Hapmap2	Average_internode_length_(whole_plant)	1:2872090	C/T	Hapmap2	chr1	2963870	2963969	chr1	3158353	3158452	8.94E-34	chr1	3143916	3144015	8.85E-34	chr1	3337561	3337660	8.90E-34	chr1	3142096	3142195	1.93E-40	chr1	2860897	2860996	8.87E-34	chr1	3145645	3145744	8.82E-34	chr1	3102170	3102269	8.94E-34	NA	NA	NA	NA	NA	NA	NA	NA	chr1	3313540	3313639	8.73E-34	chr1	2923480	2923579	1.85E-45	chr1	3055053	3055152	8.66E-34	chr1	2980206	2980305	8.75E-39	chr1	5133718	5133817	9.38E-34	NA	NA	NA	NA	chr1	2896475	2896574	1.91E-40	chr1	3759863	3759962	9.05E-34	chr1	3264156	3264255	9.09E-34	chr1	5083663	5083762	9.41E-34	chr1	3122107	3122206	9.07E-34	chr1	4991302	4991401	9.03E-34	chr1	5087204	5087303	9.27E-34	chr1	2939942	2940041	9.34E-34	chr1	2981708	2981807	1.92E-45	chr1	3124484	3124583	1.96E-45
Average_internode_length_(whole_plant)_1_2942391_T/A_1_Hapmap1	Average_internode_length_(whole_plant)	1:2942391	T/A	Hapmap1	chr1	3028237	3028336	chr1	3221969	3222050	8.94E-34	chr1	3208366	3208447	8.85E-34	chr1	3401915	3402014	1.89E-45	chr1	3201415	3201496	1.95E-30	chr1	2955417	2955498	4.13E-32	chr1	3275169	3275250	4.11E-32	chr1	3196116	3196197	4.16E-32	chr1	3237051	3237132	9.06E-34	chr1	3041263	3041344	4.20E-32	chr1	3379179	3379260	8.73E-34	chr1	2988002	2988083	1.89E-30	chr1	3148719	3148800	4.03E-32	chr1	3082726	3082807	4.10E-32	chr1	5204969	5205050	9.38E-34	chr1	5210122	5210203	9.03E-34	chr1	2967330	2967411	8.93E-34	chr1	3840991	3841072	9.05E-34	chr1	3358137	3358218	4.23E-32	chr1	5151284	5151365	9.41E-34	NA	NA	NA	NA	chr1	5058947	5059028	9.03E-34	chr1	5219942	5220023	4.31E-32	chr1	3009287	3009368	9.34E-34	chr1	3046759	3046840	9.08E-34	chr1	3207850	3207949	1.96E-45
Nodes_to_ear_1_2942664_G/A_1_Hapmap2	Nodes_to_ear	1:2942664	G/A	Hapmap2	chr1	3028510	3028609	chr1	3222224	3222325	2.47E-39	chr1	3208621	3208722	2.44E-39	chr1	3402188	3402287	1.89E-45	NA	NA	NA	NA	chr1	2955677	2955778	5.26E-41	chr1	3275424	3275523	8.70E-44	chr1	3196376	3196477	5.30E-41	NA	NA	NA	NA	chr1	3041523	3041624	5.36E-41	chr1	3379434	3379535	2.41E-39	NA	NA	NA	NA	chr1	3148979	3149080	5.14E-41	chr1	3082986	3083087	5.23E-41	chr1	5205224	5205325	2.59E-39	chr1	5210377	5210478	2.49E-39	chr1	2967585	2967686	2.47E-39	chr1	3841246	3841347	2.50E-39	chr1	3358397	3358498	5.40E-41	chr1	5151544	5151645	5.58E-41	chr1	3192082	3192183	2.50E-39	chr1	5059207	5059308	5.36E-41	chr1	5220197	5220296	9.14E-44	chr1	3009547	3009648	5.54E-41	chr1	3047014	3047115	2.51E-39	chr1	3208123	3208224	2.57E-34
Tassel_length_1_3003858_T/C_1_Hapmap2	Tassel_length	1:3003858	T/C	Hapmap2	chr1	3089697	3089796	chr1	3318528	3318623	1.47E-41	chr1	3258544	3258633	3.21E-28	chr1	3463375	3463474	1.89E-45	chr1	3282298	3282387	3.27E-28	chr1	3061315	3061410	1.46E-41	chr1	3331234	3331323	3.20E-28	chr1	3230475	3230564	3.24E-28	chr1	3290907	3290996	3.28E-28	chr1	3111872	3111961	3.27E-28	chr1	3425451	3425550	1.85E-45	chr1	3041540	3041639	1.85E-45	chr1	3185463	3185552	3.14E-28	chr1	3149048	3149146	3.13E-43	chr1	5263570	5263659	3.40E-28	chr1	5276181	5276270	1.51E-31	chr1	3068699	3068798	1.89E-45	chr1	3900152	3900241	3.28E-28	chr1	3404371	3404470	1.93E-45	chr1	5188320	5188419	1.99E-45	chr1	3228492	3228591	1.92E-45	chr1	5112749	5112838	3.27E-28	chr1	5278272	5278361	3.36E-28	chr1	3076799	3076898	1.98E-45	chr1	3096705	3096804	1.92E-45	NA	NA	NA	NA
Chlorophyll_B_1_3077574_A/G_1_Hapmap2	Chlorophyll_B	1:3077574	A/G	Hapmap2	chr1	3163169	3163268	chr1	3481845	3481941	1.92E-35	chr1	3419511	3419610	4.09E-37	chr1	3564135	3564234	8.78E-44	chr1	3396465	3396564	8.90E-44	chr1	3222077	3222176	4.10E-37	chr1	3420977	3421075	1.47E-36	chr1	3310659	3310757	1.48E-36	chr1	3440672	3440752	3.26E-33	chr1	3265652	3265748	1.94E-35	chr1	3571011	3571107	1.88E-35	chr1	3178541	3178637	1.87E-35	chr1	3350504	3350600	1.86E-35	chr1	3272438	3272537	1.87E-45	chr1	5380401	5380500	1.99E-45	chr1	5474383	5474479	1.94E-35	chr1	3256574	3256670	1.92E-35	chr1	4046085	4046179	1.94E-35	chr1	3502565	3502664	1.93E-45	chr1	5323029	5323125	2.02E-35	chr1	3355678	3355777	4.16E-42	chr1	5244688	5244788	8.90E-44	chr1	5392679	5392775	1.99E-35	chr1	3177342	3177441	9.20E-44	chr1	3176027	3176125	1.51E-36	chr1	3449226	3449322	1.99E-35
Average_internode_length_(below_ear)_1_3180246_T/C_1_Hapmap2	Average_internode_length_(below_ear)	1:3180246	T/C	Hapmap2	chr1	3264877	3264976	chr1	3559104	3559204	4.10E-42	chr1	3513098	3513196	3.14E-43	chr1	3667594	3667694	4.08E-42	chr1	3499838	3499936	3.20E-43	chr1	3325572	3325670	6.81E-40	chr1	3526388	3526489	1.13E-42	chr1	3402608	3402706	6.86E-40	chr1	3557326	3557424	6.96E-40	chr1	3369564	3369662	3.20E-43	chr1	3674945	3675043	3.09E-43	chr1	3277667	3277763	1.12E-37	chr1	3514144	3514243	1.84E-45	chr1	3372222	3372320	3.13E-43	chr1	5499389	5499487	3.33E-43	chr1	5583757	5583855	6.93E-40	chr1	3351095	3351195	4.10E-42	chr1	4151297	4151395	6.94E-40	chr1	3602755	3602853	6.98E-40	chr1	5433683	5433781	3.34E-43	chr1	3448869	3448967	6.96E-40	chr1	5341503	5341603	4.14E-42	chr1	5478909	5479007	3.29E-43	chr1	3378792	3378890	7.17E-40	chr1	3264015	3264113	6.97E-40	chr1	3537879	3537977	7.11E-40
Nodes_per_plant_1_3368555_G/T_1_Hapmap1	Nodes_per_plant	1:3368555	G/T	Hapmap1	chr1	3474376	3474475	chr1	3760803	3760902	8.81E-44	chr1	3738192	3738291	8.73E-44	chr1	3887992	3888091	1.89E-45	chr1	3758112	3758211	1.91E-45	chr1	3504846	3504945	8.75E-44	chr1	3678649	3678748	1.87E-45	chr1	3605824	3605923	8.81E-44	chr1	3768257	3768356	1.93E-40	chr1	3637507	3637606	1.91E-45	chr1	3906228	3906327	1.85E-45	chr1	3378167	3378266	1.85E-45	chr1	3777926	3778025	1.84E-45	chr1	3554238	3554337	1.87E-45	chr1	5715778	5715877	1.99E-45	chr1	5792231	5792330	1.93E-40	chr1	3527266	3527365	1.89E-45	chr1	4316851	4316950	8.92E-44	chr1	3835099	3835198	1.93E-45	chr1	5650724	5650823	9.27E-44	chr1	3627797	3627896	8.94E-44	chr1	5567120	5567219	1.91E-45	chr1	5626355	5626454	1.96E-45	chr1	3580976	3581075	9.20E-44	chr1	3471257	3471356	8.95E-44	chr1	3753293	3753392	9.13E-44
100_Kernel_weight_1_3364007_A/G_1_Hapmap1	100_Kernel_weight	1:3364007	A/G	Hapmap1	chr1	3478924	3479023	chr1	3765375	3765474	1.89E-45	chr1	3742772	3742879	1.14E-32	chr1	3892525	3892624	1.89E-45	chr1	3762835	3762934	1.91E-45	chr1	3509418	3509517	1.88E-45	chr1	3683201	3683301	1.88E-40	chr1	3610546	3610653	1.16E-32	chr1	3772967	3773066	1.92E-45	chr1	3642061	3642161	1.93E-40	chr1	3910761	3910860	1.85E-45	chr1	3382719	3382819	1.86E-40	chr1	3782477	3782576	1.84E-45	chr1	3558959	3559059	1.88E-40	chr1	5720311	5720410	1.99E-45	chr1	5796970	5797069	1.91E-45	chr1	3531984	3532084	1.91E-40	chr1	4321557	4321657	4.15E-42	chr1	3839822	3839921	1.93E-45	chr1	5655444	5655543	1.99E-45	chr1	3632523	3632623	4.16E-42	chr1	5571846	5571946	4.14E-42	chr1	5631080	5631179	1.96E-45	chr1	3585706	3585805	1.98E-45	chr1	3475979	3476086	1.17E-32	chr1	3757847	3757946	1.96E-45
Leaf_width_1_3352785_C/T_1_Hapmap2	Leaf_width	1:3352785	C/T	Hapmap2	chr1	3490196	3490295	chr1	3777335	3777434	1.89E-45	chr1	3762995	3763094	1.88E-45	chr1	3913242	3913341	1.89E-45	chr1	3775384	3775483	8.90E-44	chr1	3521375	3521474	1.88E-45	NA	NA	NA	NA	chr1	3622664	3622763	8.81E-44	chr1	3785017	3785116	8.93E-44	chr1	3653799	3653898	1.91E-45	chr1	3931515	3931614	1.85E-45	NA	NA	NA	NA	chr1	3793727	3793826	1.84E-45	chr1	3571063	3571162	8.69E-44	chr1	5741119	5741218	1.99E-45	chr1	5817445	5817544	8.90E-44	chr1	3552204	3552303	1.89E-45	chr1	4332855	4332954	8.92E-44	chr1	3852278	3852377	1.93E-45	chr1	5670381	5670480	1.99E-45	chr1	3643534	3643633	1.92E-45	chr1	5582882	5582981	1.91E-45	chr1	5643063	5643162	1.96E-45	chr1	3606600	3606699	9.20E-44	chr1	3488114	3488213	8.95E-44	chr1	3769853	3769952	9.13E-44
Starch_1_3431982_C/T_1_Hapmap2	Starch	1:3431982	C/T	Hapmap2	chr1	3516004	3516103	NA	NA	NA	NA	chr1	3795938	3796037	8.73E-44	chr1	3946189	3946288	8.78E-44	chr1	3794195	3794294	8.90E-44	NA	NA	NA	NA	NA	NA	NA	NA	chr1	3660492	3660591	8.81E-44	chr1	3812765	3812864	8.93E-44	chr1	3679867	3679966	8.90E-44	chr1	3957564	3957663	8.60E-44	NA	NA	NA	NA	chr1	3819536	3819635	1.84E-45	chr1	3608892	3608991	8.69E-44	chr1	5766909	5767008	9.25E-44	chr1	5835673	5835772	8.90E-44	chr1	3585170	3585269	8.80E-44	chr1	4360827	4360926	8.92E-44	chr1	3870503	3870602	8.97E-44	chr1	5683868	5683967	4.31E-42	chr1	3676526	3676625	8.94E-44	chr1	5615874	5615973	8.90E-44	chr1	5656548	5656647	4.25E-42	chr1	3634569	3634668	9.20E-44	chr1	3516083	3516182	8.95E-44	chr1	3802815	3802914	9.13E-44
Starch_1_3437736_T/C_1_Hapmap2	Starch	1:3437736	T/C	Hapmap2	chr1	3521758	3521857	NA	NA	NA	NA	chr1	3814650	3814749	1.88E-45	chr1	3964931	3965030	1.89E-45	chr1	3799944	3800043	8.90E-44	NA	NA	NA	NA	chr1	3761738	3761835	1.13E-37	chr1	3666194	3666293	1.89E-45	chr1	3818514	3818613	8.93E-44	chr1	3685570	3685658	9.16E-24	chr1	3963267	3963366	8.60E-44	chr1	3473641	3473738	1.12E-37	chr1	3825290	3825389	1.84E-45	chr1	3614595	3614694	1.87E-45	chr1	5772663	5772762	1.99E-45	chr1	5841422	5841521	1.91E-45	chr1	3603882	3603981	1.89E-45	chr1	4366576	4366675	1.92E-45	chr1	3876252	3876351	1.93E-45	chr1	5689616	5689715	1.99E-45	chr1	3682271	3682370	1.92E-45	chr1	5621619	5621718	1.91E-45	chr1	5662296	5662395	1.96E-45	chr1	3641129	3641228	1.98E-45	chr1	3522643	3522742	1.92E-45	chr1	3833326	3833425	1.96E-45
Average_internode_length_(whole_plant)_1_3446595_-/+_1_Hapmap2	Average_internode_length_(whole_plant)	1:3446595	-/+	Hapmap2	chr1	3530617	3530716	chr1	3808470	3808568	1.49E-36	chr1	3840033	3840127	3.16E-38	chr1	3989371	3989468	3.18E-38	chr1	3808821	3808924	1.51E-31	chr1	3554551	3554648	6.81E-40	chr1	3770329	3770428	1.87E-45	chr1	3685538	3685635	3.19E-38	chr1	3834456	3834553	3.24E-38	chr1	3710907	3710998	6.98E-35	chr1	3971974	3972072	1.45E-36	chr1	3482239	3482338	1.85E-45	chr1	3841150	3841247	6.65E-40	chr1	3623723	3623822	8.69E-44	chr1	5787286	5787377	7.25E-35	chr1	5895127	5895217	4.23E-27	chr1	3621192	3621289	1.47E-41	chr1	4381773	4381876	1.51E-31	chr1	3911446	3911543	3.25E-38	chr1	5719130	5719221	7.27E-35	chr1	3711780	3711871	7.01E-35	chr1	5630441	5630538	3.23E-38	chr1	5678968	5679058	5.54E-36	chr1	3688492	3688590	1.55E-36	chr1	3570000	3570098	1.51E-36	chr1	3845985	3846084	1.96E-45
Average_internode_length_(whole_plant)_1_3665353_/ACC_1_Hapmap1	Average_internode_length_(whole_plant)	1:3665353	/ACC	Hapmap1	chr1	3734810	3734909	chr1	3995284	3995383	1.89E-45	chr1	3993957	3994051	1.90E-35	chr1	4182354	4182434	5.43E-21	chr1	4003385	4003484	1.91E-45	chr1	3771010	3771109	1.88E-45	chr1	3949285	3949375	8.76E-39	chr1	3844263	3844362	1.89E-45	chr1	4024221	4024313	1.50E-41	chr1	3888392	3888484	1.49E-41	chr1	4161149	4161229	5.33E-21	chr1	3670544	3670634	8.66E-39	chr1	4039198	4039288	8.60E-39	chr1	3813651	3813743	1.45E-41	scaf_73	6662	6754	1.55E-41	chr1	6081471	6081560	5.47E-26	chr1	3843284	3843376	1.47E-41	chr1	4557791	4557890	8.92E-44	chr1	4096371	4096460	5.51E-26	chr1	5977482	5977574	1.23E-22	chr1	3927531	3927623	1.50E-41	chr1	5898215	5898307	1.18E-22	chr1	5926820	5926912	1.53E-41	chr1	3861487	3861567	5.70E-21	chr1	3742964	3743044	5.54E-21	chr1	4087980	4088060	5.65E-21
Average_internode_length_(above_ear)_1_3701524_G/A_1_Hapmap2	Average_internode_length_(above_ear)	1:3701524	G/A	Hapmap2	chr1	3789638	3789737	chr1	4034854	4034953	1.89E-45	chr1	4060904	4060969	1.50E-21	chr1	4206688	4206787	8.84E-39	chr1	4058113	4058212	8.96E-39	chr1	3830205	3830305	1.89E-40	chr1	4033259	4033358	8.76E-39	chr1	3863230	3863330	1.91E-40	chr1	4060926	4061025	1.92E-45	chr1	3923585	3923684	1.91E-45	chr1	4177200	4177300	1.86E-40	chr1	3696710	3696809	8.66E-39	chr1	4105534	4105633	8.60E-39	chr1	3863797	3863897	1.88E-40	scaf_73	35763	35863	2.00E-40	chr1	6122326	6122426	1.93E-40	chr1	3883097	3883196	8.80E-44	chr1	4627295	4627395	1.93E-40	chr1	4142764	4142863	1.93E-45	chr1	6036323	6036388	1.60E-21	chr1	3965469	3965569	1.94E-40	chr1	5957055	5957120	1.53E-21	chr1	5980599	5980699	1.98E-40	chr1	3893521	3893621	1.99E-40	chr1	3774998	3775098	1.94E-40	chr1	4104054	4104154	1.98E-40
Starch_1_3709286_G/A_1_Hapmap2	Starch	1:3709286	G/A	Hapmap2	chr1	3797400	3797499	chr1	4042591	4042689	1.47E-41	chr1	4108053	4108152	1.88E-45	chr1	4217121	4217219	1.47E-41	chr1	4068543	4068641	1.49E-41	chr1	3838869	3838967	1.46E-41	chr1	4040944	4041037	1.91E-30	chr1	3870994	3871093	1.89E-45	chr1	4068659	4068757	7.10E-25	chr1	3931322	3931421	8.90E-44	chr1	4184917	4185010	1.89E-30	chr1	3704380	3704479	1.85E-45	chr1	4121366	4121465	1.84E-45	chr1	3871556	3871655	1.87E-45	scaf_73	43529	43628	1.99E-45	chr1	6130073	6130172	8.90E-44	chr1	3890731	3890829	1.47E-41	chr1	4636062	4636161	1.92E-45	chr1	4150506	4150600	1.95E-35	chr1	6045838	6045936	1.55E-41	chr1	3974198	3974297	1.92E-45	chr1	5964726	5964825	1.91E-45	chr1	5988320	5988418	1.53E-41	chr1	3901269	3901367	1.54E-41	chr1	3782746	3782844	1.50E-41	chr1	4112799	4112892	2.00E-30
Starch_1_3821438_A/C_1_Hapmap2	Starch	1:3821438	A/C	Hapmap2	chr1	3894734	3894833	chr1	4128764	4128863	1.89E-45	NA	NA	NA	NA	chr2	70086205	70086304	4.08E-42	chr1	4142965	4143064	1.91E-45	NA	NA	NA	NA	NA	NA	NA	NA	NA	NA	NA	NA	chr2	71577098	71577197	4.16E-42	chr1	3988477	3988576	1.91E-45	chr1	4242810	4242909	1.85E-45	chr2	72591917	72592016	4.00E-42	chr2	72041010	72041109	3.97E-42	chr2	72012585	72012684	4.04E-42	scaf_73	140360	140459	1.99E-45	NA	NA	NA	NA	chr1	3948250	3948349	1.89E-45	chr1	4732797	4732896	1.92E-45	chr1	4220565	4220664	1.93E-45	chr2	72677970	72678069	4.31E-42	NA	NA	NA	NA	chr1	6063543	6063642	1.91E-45	chr1	6064193	6064292	1.96E-45	chr1	3994102	3994201	1.98E-45	chr1	3875570	3875669	1.92E-45	chr1	4167932	4168031	1.96E-45
Starch_1_3837575_T/C_2_Hapmap2	Starch	1:3837575	T/C	Hapmap2	chr1	3910871	3910970	chr1	4144709	4144808	4.10E-42	chr1	4266598	4266697	1.89E-40	chr1	4346193	4346292	1.90E-40	chr1	4159104	4159203	1.91E-45	chr1	3945033	3945133	1.89E-40	chr1	4185569	4185668	4.05E-42	chr1	4037310	4037409	1.91E-40	chr1	4179108	4179207	4.16E-42	chr1	4004616	4004715	1.91E-45	chr1	4258945	4259044	1.85E-45	chr1	3810543	3810643	1.86E-40	chr1	4179456	4179556	1.85E-40	chr1	3956754	3956854	1.88E-40	scaf_73	156498	156597	1.99E-45	NA	NA	NA	NA	chr1	3964388	3964487	1.89E-45	chr1	4748934	4749033	1.92E-45	chr1	4236510	4236609	4.17E-42	NA	NA	NA	NA	chr1	4100737	4100836	1.94E-40	chr1	6079681	6079780	1.91E-45	chr1	6080330	6080429	1.96E-45	chr1	4010235	4010334	1.98E-45	chr1	3891703	3891802	1.92E-45	chr1	4191592	4191691	1.96E-45
Starch_1_3938170_A/G_2_Hapmap2	Starch	1:3938170	A/G	Hapmap2	chr1	4010035	4010134	NA	NA	NA	NA	NA	NA	NA	NA	chr1	4423783	4423882	1.89E-45	NA	NA	NA	NA	NA	NA	NA	NA	chr9	156524519	156524618	1.88E-40	NA	NA	NA	NA	NA	NA	NA	NA	chr1	4140304	4140403	1.91E-45	NA	NA	NA	NA	chr1	3937699	3937798	1.85E-45	NA	NA	NA	NA	NA	NA	NA	NA	NA	NA	NA	NA	chr1	6321803	6321902	1.91E-45	NA	NA	NA	NA	NA	NA	NA	NA	NA	NA	NA	NA	NA	NA	NA	NA	NA	NA	NA	NA	NA	NA	NA	NA	NA	NA	NA	NA	NA	NA	NA	NA	NA	NA	NA	NA	NA	NA	NA	NA
Starch_1_3963827_T/G_5_Hapmap2	Starch	1:3963827	T/G	Hapmap2	chr1	4033768	4033867	NA	NA	NA	NA	NA	NA	NA	NA	chr1	4457118	4457217	1.89E-45	NA	NA	NA	NA	NA	NA	NA	NA	NA	NA	NA	NA	NA	NA	NA	NA	chr8	61813351	61813447	9.00E-39	chr1	4164023	4164122	1.91E-45	NA	NA	NA	NA	chr1	3961433	3961532	1.85E-45	NA	NA	NA	NA	NA	NA	NA	NA	NA	NA	NA	NA	chr1	6352921	6353020	1.91E-45	NA	NA	NA	NA	NA	NA	NA	NA	NA	NA	NA	NA	NA	NA	NA	NA	chr8	62470070	62470166	9.00E-39	NA	NA	NA	NA	NA	NA	NA	NA	NA	NA	NA	NA	NA	NA	NA	NA	NA	NA	NA	NA
Nodes_per_plant_1_4056076_C/G_1_Hapmap1	Nodes_per_plant	1:4056076	C/G	Hapmap1	chr1	4105228	4105327	chr1	4318047	4318110	1.95E-25	chr1	4422293	4422393	8.79E-39	chr1	4554554	4554656	5.28E-41	chr1	4295444	4295546	5.35E-41	chr1	4179399	4179501	5.26E-41	chr1	4320210	4320309	1.87E-45	chr1	4230999	4231099	8.87E-39	chr1	4298985	4299087	1.16E-37	chr1	4234463	4234565	5.36E-41	chr1	4457276	4457376	8.66E-39	chr1	4032908	4033008	8.66E-39	chr1	4382560	4382665	8.66E-34	chr1	4153462	4153561	1.87E-45	scaf_636	44582	44684	5.56E-41	chr1	6453042	6453144	5.36E-41	chr1	4182313	4182376	1.95E-25	chr1	4913462	4913561	1.93E-40	chr1	4409845	4409947	5.40E-41	chr1	6383061	6383163	5.58E-41	chr1	4261047	4261149	5.38E-41	chr1	6294471	6294573	5.36E-41	chr1	6318963	6319065	5.50E-41	chr1	4177537	4177611	1.57E-26	chr1	4059003	4059077	1.53E-26	chr1	4382892	4382994	1.19E-37
Nodes_to_ear_1_4056101_G/C_1_Hapmap1	Nodes_to_ear	1:4056101	G/C	Hapmap1	chr1	4105253	4105352	chr1	4318107	4318181	1.51E-26	chr1	4422318	4422416	1.14E-37	chr1	4554579	4554681	5.28E-41	chr1	4295469	4295571	5.35E-41	chr1	4179424	4179526	5.26E-41	chr1	4320235	4320334	1.87E-45	chr1	4231024	4231122	1.15E-37	chr1	4299010	4299112	1.16E-37	chr1	4234488	4234590	5.36E-41	chr1	4457301	4457399	1.12E-37	chr1	4032933	4033031	1.12E-37	chr1	4382585	4382690	8.66E-34	chr1	4153487	4153586	1.87E-45	scaf_636	44607	44709	5.56E-41	chr1	6453067	6453169	5.36E-41	chr1	4182373	4182447	1.50E-26	chr1	4913487	4913586	1.93E-40	chr1	4409870	4409972	5.40E-41	chr1	6383086	6383188	5.58E-41	chr1	4261072	4261174	5.38E-41	chr1	6294496	6294598	5.36E-41	chr1	6318988	6319090	5.50E-41	chr1	4177537	4177634	2.58E-39	chr1	4059003	4059100	2.51E-39	chr1	4382917	4383019	1.19E-37
Nodes_to_ear_1_4056150_CT/_1_Hapmap1	Nodes_to_ear	1:4056150	CT/	Hapmap1	chr1	4105302	4105401	chr1	4318134	4318230	1.15E-37	chr1	4422368	4422465	1.14E-37	chr1	4554631	4554730	1.89E-45	chr1	4295521	4295620	1.91E-45	chr1	4179476	4179575	1.88E-45	chr1	4320284	4320383	1.87E-45	chr1	4231074	4231171	1.15E-37	chr1	4299063	4299161	6.91E-45	chr1	4234540	4234639	1.91E-45	chr1	4457351	4457448	1.12E-37	chr1	4032983	4033080	1.12E-37	chr1	4382640	4382739	1.84E-45	chr1	4153536	4153635	1.87E-45	scaf_636	44659	44758	1.99E-45	chr1	6453119	6453218	1.91E-45	chr1	4182400	4182496	1.15E-37	chr1	4913537	4913635	3.21E-43	chr1	4409922	4410021	1.93E-45	chr1	6383138	6383237	1.99E-45	chr1	4261124	4261223	1.92E-45	chr1	6294548	6294647	1.91E-45	chr1	6319040	6319139	9.14E-44	chr1	4177587	4177683	1.20E-37	chr1	4059053	4059149	1.17E-37	chr1	4382970	4383068	7.06E-45
Nodes_to_ear_1_4056245_T/-_1_Hapmap1	Nodes_to_ear	1:4056245	T/-	Hapmap1	chr1	4105397	4105496	chr1	4318226	4318332	1.93E-30	chr1	4422461	4422558	3.16E-38	chr1	4554726	4554825	1.89E-45	chr1	4295616	4295715	1.91E-45	chr1	4179571	4179670	1.88E-45	chr1	4320379	4320478	1.87E-45	chr1	4231167	4231264	3.19E-38	chr1	4299157	4299264	5.45E-31	chr1	4234635	4234734	1.91E-45	chr1	4457444	4457541	3.12E-38	chr1	4033106	4033187	8.78E-29	chr1	4382735	4382834	1.84E-45	chr1	4153631	4153730	1.87E-45	scaf_636	44754	44853	1.99E-45	chr1	6453214	6453313	1.91E-45	chr1	4182492	4182598	1.93E-30	chr1	4913631	4913730	1.92E-45	chr1	4410017	4410116	1.93E-45	chr1	6383233	6383332	1.99E-45	chr1	4261219	4261318	1.92E-45	chr1	6294643	6294750	1.17E-32	chr1	6319135	6319242	1.20E-32	chr1	4177679	4177777	1.54E-41	chr1	4059145	4059243	1.50E-41	chr1	4383064	4383171	1.20E-32
Starch_1_4063239_T/C_2_Hapmap2	Starch	1:4063239	T/C	Hapmap2	chr1	4112393	4112492	chr1	4326104	4326203	8.81E-44	chr1	4435648	4435746	3.16E-38	chr1	4571634	4571732	3.18E-38	chr1	4319350	4319449	8.90E-44	chr1	4202814	4202913	1.88E-45	chr1	4327407	4327506	8.70E-44	chr1	4238557	4238660	3.19E-38	chr1	4306505	4306604	1.92E-45	chr1	4241738	4241837	1.91E-45	chr1	4470726	4470825	1.85E-45	chr1	4040442	4040541	1.85E-45	chr1	4389728	4389827	1.84E-45	chr1	4160899	4160996	6.77E-40	scaf_636	51558	51656	3.35E-38	chr1	6459705	6459810	1.94E-35	chr1	4191299	4191397	3.19E-38	chr1	4920934	4921033	1.92E-45	chr1	4417414	4417518	1.51E-36	chr1	6390635	6390734	1.99E-45	chr1	4268130	4268228	3.24E-38	chr1	6305332	6305430	3.23E-38	chr1	6326796	6326895	1.96E-45	chr1	4185570	4185673	3.33E-38	chr1	4067036	4067136	4.16E-42	chr1	4390413	4390512	1.96E-45
Average_internode_length_(above_ear)_1_4084638_T/G_1_Hapmap2	Average_internode_length_(above_ear)	1:4084638	T/G	Hapmap2	chr1	4133793	4133892	chr1	4346890	4346989	1.89E-45	NA	NA	NA	NA	NA	NA	NA	NA	chr1	4340137	4340236	1.91E-45	chr1	4208343	4208411	1.49E-26	chr1	4348194	4348293	1.87E-45	chr1	4245214	4245291	1.51E-26	chr1	4312008	4312076	1.53E-26	chr1	4247241	4247309	1.52E-26	chr1	4491514	4491613	1.85E-45	chr1	4061842	4061941	1.85E-45	chr1	4411127	4411226	1.84E-45	chr1	4167552	4167629	1.49E-26	NA	NA	NA	NA	chr1	6466434	6466504	1.18E-22	NA	NA	NA	NA	chr1	4926454	4926522	1.52E-26	chr1	4424073	4424150	1.53E-26	chr1	6396156	6396224	1.59E-26	NA	NA	NA	NA	NA	NA	NA	NA	chr1	6332319	6332387	1.56E-26	chr1	4192228	4192305	1.57E-26	chr1	4073691	4073768	1.53E-26	chr1	4395916	4395984	1.56E-26
Starch_1_4127749_C/T_37_Hapmap2	Starch	1:4127749	C/T	Hapmap2	chr1	4182054	4182153	chr1	4395150	4395249	8.81E-44	chr1	4471841	4471940	1.88E-45	chr1	4607826	4607925	1.89E-45	chr1	4388384	4388483	8.90E-44	NA	NA	NA	NA	chr1	4396442	4396541	8.70E-44	chr1	4325017	4325116	4.10E-42	chr1	4422196	4422295	1.92E-45	chr1	4357432	4357531	1.91E-45	NA	NA	NA	NA	chr6	33351898	33351997	1.86E-40	NA	NA	NA	NA	chr1	4263237	4263336	4.04E-42	chr1	6470126	6470225	1.99E-45	chr1	6639249	6639348	8.90E-44	chr1	4236474	4236573	1.89E-45	chr1	5017062	5017161	1.92E-45	chr1	4504364	4504463	4.17E-42	chr1	6487172	6487271	1.99E-45	chr1	4304351	4304450	1.92E-45	chr1	6341556	6341655	1.91E-45	chr1	6422922	6423021	1.96E-45	chr1	4288732	4288831	4.28E-42	chr1	4170194	4170293	4.16E-42	chr1	4506093	4506192	1.96E-45
Nodes_above_ear_1_4249227_A/G_1_Hapmap2	Nodes_above_ear	1:4249227	A/G	Hapmap2	chr1	4301302	4301401	chr1	4519022	4519121	4.16E-32	NA	NA	NA	NA	NA	NA	NA	NA	chr1	4512238	4512337	4.20E-32	chr1	4430082	4430181	4.07E-42	chr1	4520314	4520413	4.11E-32	NA	NA	NA	NA	chr1	4558412	4558511	1.92E-45	chr1	4493635	4493734	1.91E-45	chr1	4654357	4654456	1.85E-45	chr1	4231839	4231938	1.89E-30	chr1	4581120	4581219	1.87E-30	NA	NA	NA	NA	NA	NA	NA	NA	NA	NA	NA	NA	NA	NA	NA	NA	NA	NA	NA	NA	chr1	4660669	4660768	4.23E-32	chr1	6631766	6631865	4.38E-32	chr1	4419047	4419146	4.22E-32	chr1	6456260	6456359	4.20E-32	NA	NA	NA	NA	chr1	4455591	4455690	9.20E-44	chr1	4337049	4337148	8.95E-44	chr1	4642277	4642376	1.96E-45
Average_internode_length_(whole_plant)_1_4352849_+/-_5_Hapmap2	Average_internode_length_(whole_plant)	1:4352849	+/-	Hapmap2	chr1	4446832	4446931	chr1	4632980	4633080	8.88E-39	chr1	4725207	4725306	1.89E-40	chr1	4861230	4861329	1.90E-40	chr1	4626249	4626348	1.93E-40	chr1	4580880	4580979	1.88E-45	chr1	4634294	4634393	1.88E-40	NA	NA	NA	NA	chr1	4676202	4676302	9.00E-39	chr1	4611416	4611516	8.97E-39	chr1	4777518	4777618	8.66E-39	chr1	4424362	4424461	1.85E-45	chr1	4773625	4773724	1.84E-45	chr1	4570186	4570285	1.87E-45	chr1	6753188	6753287	2.00E-40	chr1	6969563	6969663	8.96E-39	chr1	4475750	4475849	1.91E-40	chr1	5262524	5262623	1.92E-45	NA	NA	NA	NA	chr1	6797422	6797521	1.99E-45	chr1	4533075	4533175	9.00E-39	chr1	6570285	6570385	8.97E-39	chr1	6737894	6737993	1.96E-45	chr1	4581945	4582045	9.27E-39	chr1	4463369	4463469	9.01E-39	chr1	4760080	4760180	9.19E-39
Cob_diameter_1_4356560_C/T_1_Hapmap2	Cob_diameter	1:4356560	C/T	Hapmap2	chr1	4450543	4450642	chr1	4636871	4636970	1.89E-45	chr1	4729084	4729177	8.85E-34	chr1	4865107	4865200	8.90E-34	chr1	4642927	4643021	4.20E-32	chr1	4584464	4584563	1.88E-45	chr1	4650972	4651066	4.11E-32	chr1	4626193	4626287	4.16E-32	chr1	4680094	4680188	4.22E-32	chr1	4615308	4615402	4.20E-32	chr1	4781410	4781504	4.06E-32	chr1	4428074	4428173	1.85E-45	chr1	4777336	4777435	1.84E-45	chr1	4573865	4573959	1.89E-35	chr1	6769865	6769959	4.36E-32	chr1	6973454	6973548	4.20E-32	chr1	4479627	4479720	8.93E-34	chr1	5266111	5266204	9.05E-34	chr1	4836096	4836190	9.09E-34	chr1	6801006	6801105	1.99E-45	chr1	4536967	4537061	4.22E-32	chr1	6574177	6574271	4.20E-32	chr1	6741479	6741573	4.31E-32	chr1	4585838	4585932	4.34E-32	chr1	4467262	4467356	4.22E-32	chr1	4763972	4764066	4.31E-32
Nodes_above_ear_1_4443604_C/T_7_Hapmap2	Nodes_above_ear	1:4443604	C/T	Hapmap2	chr1	4487806	4487905	chr1	4644312	4644411	1.91E-40	chr1	4736559	4736658	8.79E-39	chr1	4872583	4872682	8.84E-39	chr1	4649996	4650095	1.93E-40	chr1	4645526	4645625	1.88E-45	chr1	4664172	4664271	8.82E-34	chr1	4663828	4663927	8.94E-34	chr1	4687198	4687297	8.93E-44	NA	NA	NA	NA	chr1	4818650	4818748	1.45E-36	chr1	4435925	4436024	8.72E-34	chr1	4814870	4814969	8.66E-34	chr1	4580999	4581098	1.88E-40	chr1	6782760	6782859	9.38E-34	NA	NA	NA	NA	chr1	4486719	4486818	8.80E-44	NA	NA	NA	NA	chr1	4843450	4843549	1.94E-40	NA	NA	NA	NA	chr1	4544141	4544240	8.94E-44	chr1	6581365	6581464	8.90E-44	chr1	6748926	6749025	9.27E-34	chr1	4593025	4593124	4.28E-42	chr1	4474447	4474546	4.16E-42	NA	NA	NA	NA
Nodes_per_plant_1_4544207_C/G_1_Hapmap2	Nodes_per_plant	1:4544207	C/G	Hapmap2	chr1	4611052	4611151	chr1	4734612	4734706	8.94E-34	chr1	4867989	4868078	1.92E-30	chr1	4979285	4979384	1.89E-45	chr1	4753432	4753521	1.95E-30	chr1	4720015	4720114	1.89E-40	chr1	4787514	4787613	1.87E-45	chr1	4702159	4702249	1.92E-35	chr1	4778026	4778120	9.06E-34	chr1	4695186	4695280	9.03E-34	chr1	4883729	4883828	1.86E-40	chr1	4559775	4559874	1.85E-45	NA	NA	NA	NA	chr1	4646419	4646510	2.45E-34	chr1	6831226	6831311	5.68E-26	chr1	7103514	7103603	1.95E-30	chr1	4574754	4574845	2.48E-34	chr1	5361626	5361713	1.18E-27	chr1	4933914	4934008	9.09E-34	chr1	6874090	6874180	2.02E-35	chr1	4646112	4646201	1.96E-30	chr1	6683948	6684047	4.17E-37	chr1	6873833	6873922	2.01E-30	chr1	4703696	4703795	4.31E-37	chr1	4585124	4585223	4.19E-37	chr1	4836783	4836877	9.26E-34
Starch_1_4551678_G/T_1_Hapmap2	Starch	1:4551678	G/T	Hapmap2	chr1	4618433	4618532	chr1	4742171	4742278	1.16E-32	chr1	4875855	4875954	1.88E-45	chr1	4996051	4996150	1.89E-45	chr1	4760947	4761049	5.39E-36	chr1	4727535	4727637	5.30E-36	chr1	4794853	4794955	5.27E-36	chr1	4709796	4709903	1.16E-32	chr1	4785501	4785600	1.92E-45	chr1	4704000	4704099	1.91E-45	chr1	4915545	4915647	5.21E-36	chr1	4575831	4575933	5.21E-36	scaf_227	6931	7030	1.84E-45	chr1	4653989	4654088	1.87E-45	chr1	6838815	6838914	1.99E-45	chr1	7110944	7111046	1.16E-37	chr1	4582969	4583068	1.89E-45	chr1	5369827	5369926	1.92E-45	chr1	4941510	4941612	5.43E-36	chr1	6881634	6881733	1.99E-45	chr1	4653513	4653612	1.92E-45	chr1	6691288	6691387	1.91E-45	chr1	6881251	6881350	1.96E-45	chr1	4711223	4711322	1.98E-45	chr1	4592651	4592750	1.92E-45	chr1	4844573	4844672	1.96E-45
Starch_1_4553182_G/A_1_Hapmap2	Starch	1:4553182	G/A	Hapmap2	chr1	4619937	4620036	chr1	4743693	4743792	8.88E-39	chr1	4877359	4877458	1.88E-45	chr1	4997555	4997654	1.89E-45	chr1	4762445	4762544	8.96E-39	chr1	4729033	4729132	8.81E-39	chr1	4796351	4796450	8.76E-39	chr1	4711317	4711420	6.91E-35	chr1	4787007	4787106	1.92E-45	chr1	4705505	4705604	1.91E-45	chr1	4917043	4917142	8.66E-39	chr1	4577329	4577428	8.66E-39	scaf_227	8435	8534	1.84E-45	chr1	4655493	4655592	8.75E-39	chr1	6840319	6840418	1.99E-45	chr7	6400604	6400650	2.58E-14	chr1	4584474	4584577	6.90E-35	chr1	5400288	5400391	6.99E-35	chr1	4943007	4943106	1.93E-45	chr1	6883138	6883237	1.99E-45	chr1	4655017	4655116	1.92E-45	chr1	6692792	6692891	8.97E-39	chr1	6882755	6882854	1.96E-45	chr1	4712727	4712826	1.98E-45	chr1	4594155	4594254	1.92E-45	chr1	4846079	4846178	1.96E-45
Starch_1_4554210_G/C_5_Hapmap2	Starch	1:4554210	G/C	Hapmap2	chr1	4620965	4621064	chr1	4744727	4744826	1.89E-45	chr1	4878387	4878486	1.88E-45	chr1	4998583	4998682	1.89E-45	NA	NA	NA	NA	NA	NA	NA	NA	chr1	4797396	4797495	1.88E-40	chr1	4714016	4714063	3.31E-13	chr1	4788035	4788134	1.92E-45	chr1	4706533	4706632	1.91E-45	chr1	4918088	4918187	1.86E-40	chr1	4578374	4578473	1.86E-40	scaf_227	9463	9562	1.84E-45	chr1	4656526	4656625	1.87E-45	NA	NA	NA	NA	NA	NA	NA	NA	NA	NA	NA	NA	NA	NA	NA	NA	chr1	4944039	4944138	1.93E-45	chr1	6884166	6884265	1.99E-45	chr1	4656045	4656144	1.92E-45	NA	NA	NA	NA	NA	NA	NA	NA	chr1	4713757	4713856	1.98E-45	chr1	4595185	4595284	1.92E-45	chr1	4847107	4847206	1.96E-45
Starch_1_4602061_C/G_2_Hapmap2	Starch	1:4602061	C/G	Hapmap2	chr1	4673068	4673167	chr1	4860711	4860809	6.86E-40	chr1	4939516	4939603	1.94E-20	chr1	5079580	5079685	8.97E-29	chr1	4894791	4894896	9.09E-29	chr1	4846463	4846561	6.81E-40	chr1	4849291	4849389	6.77E-40	chr1	4767473	4767572	1.89E-45	chr1	4926077	4926176	1.92E-45	chr1	4820148	4820246	1.49E-41	chr1	4962799	4962904	8.79E-29	chr1	4657998	4658096	6.69E-40	chr1	4927274	4927372	6.65E-40	chr1	4802668	4802773	8.88E-29	chr1	6905567	6905671	3.37E-33	chr1	7245923	7246021	1.49E-41	chr1	4691638	4691736	6.81E-45	chr1	5545767	5545865	1.49E-41	chr1	4975324	4975423	1.93E-45	chr1	6982081	6982180	4.31E-42	chr1	4774006	4774111	9.13E-29	chr1	6816691	6816794	7.03E-30	chr1	6982226	6982324	1.53E-41	chr1	4853596	4853694	1.54E-41	chr1	4735032	4735130	1.50E-41	chr1	4876829	4876934	9.32E-29
Cob_diameter_1_4604648_C/T_1_Hapmap2	Cob_diameter	1:4604648	C/T	Hapmap2	chr1	4675655	4675754	chr1	4862942	4863041	1.89E-45	chr1	4941734	4941829	4.09E-37	chr1	5082218	5082330	1.53E-11	chr1	4897429	4897541	1.55E-11	chr1	4848685	4848784	1.88E-45	chr1	4851492	4851587	4.08E-37	chr1	4769782	4769894	1.54E-11	chr1	4928247	4928346	1.92E-45	chr1	4822450	4822562	1.55E-11	chr1	4965116	4965180	2.46E-24	chr1	4660251	4660353	5.36E-16	chr1	4929441	4929543	5.32E-16	chr1	4812437	4812540	1.16E-22	chr1	6907882	6907994	1.61E-11	chr1	7248145	7248257	1.55E-11	chr1	4693876	4693975	1.89E-45	chr1	5548002	5548101	1.92E-45	chr1	4977525	4977624	1.93E-45	chr1	6984972	6985084	1.62E-11	chr1	4776606	4776705	1.92E-45	chr1	6818917	6819026	5.51E-21	chr1	6984465	6984577	1.60E-11	chr1	4855667	4855779	1.61E-11	chr1	4737103	4737215	1.56E-11	chr1	4879078	4879173	4.28E-37
Ratio_of_ear_height_to_total_height_1_4728190_/TG_1_Hapmap1	Ratio_of_ear_height_to_total_height	1:4728190	/TG	Hapmap1	chr1	4798853	4798952	chr1	5003711	5003803	5.46E-21	NA	NA	NA	NA	NA	NA	NA	NA	NA	NA	NA	NA	chr1	4991315	4991414	1.88E-45	chr1	4974788	4974879	8.95E-24	chr1	4922562	4922654	5.45E-21	chr1	5077618	5077717	1.92E-45	chr1	4964787	4964886	1.91E-45	NA	NA	NA	NA	NA	NA	NA	NA	NA	NA	NA	NA	NA	NA	NA	NA	NA	NA	NA	NA	chr1	7435187	7435286	1.91E-45	NA	NA	NA	NA	chr1	5670790	5670889	1.92E-45	chr1	5118274	5118366	5.55E-21	chr1	7108169	7108262	3.43E-23	NA	NA	NA	NA	chr1	7062529	7062628	1.91E-45	chr1	7127193	7127292	1.96E-45	NA	NA	NA	NA	NA	NA	NA	NA	chr1	5035085	5035184	1.96E-45
Ratio_of_ear_height_to_total_height_1_4752894_C/G_1_Hapmap1	Ratio_of_ear_height_to_total_height	1:4752894	C/G	Hapmap1	chr1	4848617	4848716	chr1	5015016	5015103	1.92E-35	chr1	5191439	5191539	4.06E-42	chr1	5274674	5274773	1.89E-45	chr1	5089617	5089704	4.17E-37	chr1	5045282	5045382	4.07E-42	chr1	4990048	4990147	8.70E-44	chr1	4937186	4937273	1.92E-35	chr1	5129634	5129737	3.24E-38	chr1	5014743	5014842	1.91E-45	chr1	5215175	5215260	2.43E-34	chr1	4914686	4914785	8.59E-44	chr1	5182384	5182471	1.86E-35	chr1	5087340	5087427	1.89E-35	chr1	7112212	7112311	1.99E-45	chr1	7484804	7484903	1.91E-45	chr1	4876812	4876911	8.80E-44	chr1	5720150	5720249	1.92E-45	chr1	5132014	5132113	1.93E-45	chr1	7122197	7122296	1.99E-45	chr1	4919979	4920066	1.95E-35	chr1	7117775	7117862	1.94E-35	chr1	7189246	7189345	1.96E-45	chr1	5052972	5053059	2.01E-35	chr1	4934398	4934485	1.95E-35	chr1	5087563	5087662	1.96E-45
Nodes_per_plant_1_4755554_A/G_1_Hapmap2	Nodes_per_plant	1:4755554	A/G	Hapmap2	chr1	4851277	4851376	chr1	5024975	5025074	1.89E-45	NA	NA	NA	NA	NA	NA	NA	NA	NA	NA	NA	NA	NA	NA	NA	NA	NA	NA	NA	NA	chr1	4947147	4947246	1.89E-45	NA	NA	NA	NA	NA	NA	NA	NA	NA	NA	NA	NA	NA	NA	NA	NA	NA	NA	NA	NA	NA	NA	NA	NA	NA	NA	NA	NA	NA	NA	NA	NA	NA	NA	NA	NA	NA	NA	NA	NA	NA	NA	NA	NA	chr1	7124858	7124957	1.99E-45	NA	NA	NA	NA	NA	NA	NA	NA	NA	NA	NA	NA	chr1	5062949	5063048	1.98E-45	chr1	4944375	4944474	1.92E-45	chr1	5097546	5097645	1.96E-45
Nodes_to_ear_1_4755760_T/C_1_Hapmap2	Nodes_to_ear	1:4755760	T/C	Hapmap2	chr1	4851483	4851582	chr1	5025181	5025286	1.92E-35	chr1	5194328	5194427	4.06E-42	NA	NA	NA	NA	chr1	5100840	5100945	9.02E-34	chr1	5051262	5051361	4.07E-42	chr1	4993012	4993111	4.05E-42	chr1	4947353	4947458	1.92E-35	chr1	5149290	5149389	8.93E-44	chr1	5024218	5024317	4.14E-42	chr1	5220549	5220648	4.00E-42	chr1	4917653	4917752	4.00E-42	chr1	5191696	5191795	3.97E-42	chr1	5096803	5096902	4.04E-42	NA	NA	NA	NA	chr1	7521792	7521891	4.14E-42	chr1	4886199	4886298	8.80E-44	chr1	5729638	5729743	9.05E-34	chr1	5138069	5138168	4.17E-42	chr1	7125064	7125163	1.99E-45	chr1	4923577	4923676	4.16E-42	chr1	7127231	7127336	9.03E-34	chr1	7192111	7192210	4.25E-42	chr1	5063155	5063260	2.01E-35	chr1	4944581	4944686	1.95E-35	chr1	5097752	5097857	1.99E-35
Nodes_to_ear_1_4764689_C/T_2_Hapmap2	Nodes_to_ear	1:4764689	C/T	Hapmap2	chr1	4860412	4860511	NA	NA	NA	NA	chr1	5321576	5321678	2.48E-29	chr1	5301019	5301118	4.14E-32	chr1	5110062	5110161	1.91E-45	chr1	5072148	5072247	8.87E-34	chr1	5120245	5120347	2.47E-29	NA	NA	NA	NA	chr1	5163038	5163137	4.22E-32	NA	NA	NA	NA	chr1	5347783	5347885	2.44E-29	chr1	4939342	4939441	1.85E-45	chr1	5201482	5201581	1.84E-45	chr1	5111954	5112056	1.15E-27	chr1	7138560	7138659	4.36E-32	chr1	7531199	7531298	4.20E-32	chr1	4899974	4900073	4.15E-32	chr1	5745059	5745158	9.05E-34	chr1	5153282	5153384	1.18E-27	chr1	7145359	7145458	4.38E-32	chr1	4933232	4933331	4.22E-32	chr1	7136896	7136995	4.20E-32	chr1	7206580	7206679	4.31E-32	chr1	5078579	5078678	9.34E-34	chr1	4960007	4960106	9.08E-34	chr1	5130867	5130966	4.31E-32
Nodes_to_ear_1_4765347_G/T_11_Hapmap2	Nodes_to_ear	1:4765347	G/T	Hapmap2	chr1	4861070	4861169	chr1	5041050	5041143	8.94E-34	chr1	5322237	5322336	8.73E-44	chr1	5301677	5301770	4.11E-37	chr1	5110720	5110819	1.91E-45	chr1	5072806	5072907	5.42E-21	chr1	5120906	5121005	8.70E-44	chr1	4963219	4963312	8.94E-34	chr1	5163695	5163796	5.53E-21	chr1	5067820	5067921	5.51E-21	chr1	5348444	5348543	8.60E-44	chr1	4940000	4940099	1.85E-45	chr1	5202140	5202239	1.84E-45	chr1	5112615	5112708	8.81E-34	chr1	7139218	7139311	4.33E-37	chr1	7531857	7531950	4.17E-37	chr1	4900631	4900732	5.45E-21	chr1	5745717	5745818	5.52E-21	chr1	5153943	5154036	9.09E-34	chr1	7146016	7146117	5.74E-21	chr1	4933890	4933983	4.19E-37	chr1	7137554	7137647	4.17E-37	chr1	7207237	7207338	5.66E-21	chr1	5079237	5079338	5.70E-21	chr1	4960665	4960766	5.54E-21	chr1	5131525	5131618	4.28E-37
Average_internode_length_(above_ear)_1_4804299_A/T_1_Hapmap2	Average_internode_length_(above_ear)	1:4804299	A/T	Hapmap2	chr1	4877202	4877301	chr1	5061342	5061441	1.89E-45	chr1	5361236	5361337	1.13E-42	chr1	5318199	5318298	1.89E-45	chr1	5125734	5125835	5.35E-41	chr1	5121543	5121644	1.13E-42	chr1	5159884	5159985	1.13E-42	chr1	4983885	4983986	1.14E-42	chr1	5182279	5182378	1.92E-45	chr1	5083635	5083734	1.91E-45	chr1	5364456	5364557	5.18E-41	chr1	4978578	4978679	1.11E-42	chr1	5217761	5217860	1.84E-45	chr1	5126902	5127001	1.87E-45	chr1	7154102	7154203	5.56E-41	chr1	7548031	7548130	1.91E-45	chr1	4916512	4916611	1.89E-45	chr1	5761967	5762066	1.92E-45	chr1	5169730	5169831	5.40E-41	chr1	7160301	7160400	1.99E-45	chr1	4948781	4948882	5.38E-41	chr1	7153072	7153171	1.91E-45	chr1	7222961	7223060	1.96E-45	chr1	5094811	5094912	5.54E-41	chr1	4976240	4976341	5.39E-41	chr1	5146203	5146302	1.96E-45
Nodes_per_plant_1_4995092_T/C_1_Hapmap2	Nodes_per_plant	1:4995092	T/C	Hapmap2	chr1	5062124	5062223	chr1	5254066	5254168	1.15E-37	chr1	5546951	5547050	8.73E-44	chr1	5503124	5503223	1.89E-45	chr1	5327251	5327350	1.91E-45	chr1	5324530	5324629	1.89E-40	chr1	5383258	5383357	8.70E-44	chr1	5157370	5157469	8.81E-44	chr1	5383642	5383741	1.92E-45	chr1	5294474	5294573	8.90E-44	chr1	5609341	5609440	4.00E-42	chr1	5158305	5158404	1.85E-45	chr1	5433384	5433483	1.84E-45	chr1	5318533	5318632	1.87E-45	chr1	7327491	7327593	1.20E-37	chr1	7731929	7732028	4.14E-42	chr1	5129115	5129214	4.10E-42	chr1	5974845	5974944	4.15E-42	chr1	5361704	5361803	4.17E-42	chr1	7335307	7335406	1.99E-45	chr1	5122911	5123010	8.94E-44	chr1	7322935	7323037	1.16E-37	chr1	7394233	7394335	1.19E-37	chr1	5289616	5289715	4.28E-42	chr1	5171041	5171140	4.16E-42	chr1	5373429	5373528	4.25E-42
Ear_height_1_4996373_/GCCG_1_Hapmap1	Ear_height	1:4996373	/GCCG	Hapmap1	chr1	5063405	5063504	NA	NA	NA	NA	NA	NA	NA	NA	NA	NA	NA	NA	chr1	5328501	5328600	8.90E-44	chr1	5325832	5325893	5.42E-21	NA	NA	NA	NA	NA	NA	NA	NA	chr1	5384918	5385017	1.92E-45	chr1	5295736	5295835	1.91E-45	chr1	5610621	5610720	1.85E-45	chr1	5159580	5159679	8.59E-44	chr1	5434649	5434748	1.84E-45	NA	NA	NA	NA	NA	NA	NA	NA	NA	NA	NA	NA	chr1	5130355	5130410	5.53E-11	chr1	5976097	5976194	2.48E-44	chr1	5362984	5363083	1.93E-45	chr1	7336584	7336683	1.99E-45	NA	NA	NA	NA	NA	NA	NA	NA	NA	NA	NA	NA	chr1	5290877	5290976	1.98E-45	chr1	5172302	5172401	1.92E-45	NA	NA	NA	NA
Nodes_to_ear_1_5001874_T/C_59_Hapmap2	Nodes_to_ear	1:5001874	T/C	Hapmap2	chr1	5068906	5069005	chr1	5259680	5259779	4.13E-37	chr1	5552611	5552710	4.09E-37	chr1	5508819	5508918	4.11E-37	chr1	5332891	5332990	8.96E-39	chr1	5331353	5331452	1.88E-45	chr1	5389998	5390097	1.87E-45	chr1	5163030	5163129	4.13E-37	chr1	5389463	5389562	1.93E-40	chr1	5300225	5300324	1.93E-40	chr1	5615124	5615223	4.03E-37	chr1	5164006	5164105	8.66E-39	chr1	5439100	5439199	8.60E-39	chr1	5324206	5324305	4.07E-37	chr1	7333098	7333197	4.33E-37	chr1	7737646	7737745	4.17E-37	chr1	5134801	5134900	4.13E-37	chr1	5980833	5980932	4.18E-37	chr1	5367414	5367513	9.03E-39	chr1	7341036	7341135	2.01E-40	chr1	5128592	5128691	9.00E-39	chr1	7328606	7328705	8.97E-39	chr1	7399889	7399988	1.96E-45	chr1	5296386	5296485	4.31E-37	chr1	5177811	5177910	4.19E-37	chr1	5379274	5379373	9.19E-39
Ear_height_1_5002477_T/C_1_Hapmap2	Ear_height	1:5002477	T/C	Hapmap2	chr1	5069509	5069608	chr1	5260247	5260335	1.95E-25	NA	NA	NA	NA	NA	NA	NA	NA	NA	NA	NA	NA	NA	NA	NA	NA	NA	NA	NA	NA	NA	NA	NA	NA	NA	NA	NA	NA	NA	NA	NA	NA	NA	NA	NA	NA	NA	NA	NA	NA	NA	NA	NA	NA	chr1	5324773	5324861	1.92E-25	chr1	7333665	7333753	2.04E-25	chr1	7738213	7738301	1.97E-25	NA	NA	NA	NA	NA	NA	NA	NA	chr1	5368017	5368116	1.93E-45	NA	NA	NA	NA	NA	NA	NA	NA	NA	NA	NA	NA	chr1	7400491	7400590	4.25E-42	NA	NA	NA	NA	NA	NA	NA	NA	chr1	5379841	5379929	2.02E-25
Nodes_to_ear_1_5002477_T/C_14_Hapmap2	Nodes_to_ear	1:5002477	T/C	Hapmap2	chr1	5069509	5069608	NA	NA	NA	NA	chr1	5553178	5553266	1.93E-25	NA	NA	NA	NA	chr1	5333458	5333548	5.47E-26	NA	NA	NA	NA	NA	NA	NA	NA	NA	NA	NA	NA	NA	NA	NA	NA	NA	NA	NA	NA	NA	NA	NA	NA	chr1	5164609	5164708	1.85E-45	NA	NA	NA	NA	NA	NA	NA	NA	NA	NA	NA	NA	NA	NA	NA	NA	NA	NA	NA	NA	NA	NA	NA	NA	NA	NA	NA	NA	NA	NA	NA	NA	NA	NA	NA	NA	NA	NA	NA	NA	NA	NA	NA	NA	NA	NA	NA	NA	NA	NA	NA	NA	NA	NA	NA	NA
Nodes_per_plant_1_5002477_T/C_2_Hapmap2	Nodes_per_plant	1:5002477	T/C	Hapmap2	chr1	5069509	5069608	NA	NA	NA	NA	NA	NA	NA	NA	NA	NA	NA	NA	NA	NA	NA	NA	chr1	5331956	5332055	1.88E-45	NA	NA	NA	NA	chr1	5163597	5163685	1.95E-25	NA	NA	NA	NA	NA	NA	NA	NA	NA	NA	NA	NA	NA	NA	NA	NA	NA	NA	NA	NA	NA	NA	NA	NA	NA	NA	NA	NA	NA	NA	NA	NA	chr1	5135368	5135458	5.41E-26	chr1	5981417	5981505	1.97E-25	NA	NA	NA	NA	NA	NA	NA	NA	NA	NA	NA	NA	NA	NA	NA	NA	NA	NA	NA	NA	NA	NA	NA	NA	NA	NA	NA	NA	NA	NA	NA	NA
Average_internode_length_(above_ear)_1_5003030_C/A_2_Hapmap2	Average_internode_length_(above_ear)	1:5003030	C/A	Hapmap2	chr1	5070062	5070161	chr1	5261139	5261235	5.34E-36	chr1	5554070	5554166	5.29E-36	chr1	5509934	5510029	5.32E-36	chr1	5333998	5334093	5.39E-36	chr1	5332509	5332608	1.88E-45	chr1	5391130	5391225	5.27E-36	chr1	5164489	5164585	5.34E-36	chr1	5390926	5391022	5.42E-36	chr1	5301689	5301785	5.40E-36	chr1	5616239	5616338	1.85E-45	chr1	5165162	5165263	2.41E-39	chr1	5440556	5440652	5.17E-36	chr1	5325314	5325410	1.13E-37	NA	NA	NA	NA	chr1	7738755	7738851	1.16E-37	chr1	5135916	5136011	5.34E-36	chr1	5981970	5982077	1.19E-22	chr1	5368570	5368671	2.51E-39	chr1	7342150	7342246	1.21E-37	chr1	5129707	5129803	5.42E-36	chr1	7329716	7329812	1.16E-37	chr1	7401044	7401139	5.54E-36	chr1	5297501	5297597	1.20E-37	chr1	5178926	5179022	1.17E-37	chr1	5380382	5380478	1.19E-37
Nodes_per_plant_1_5006135_TGGC/_1_Hapmap1	Nodes_per_plant	1:5006135	TGGC/	Hapmap1	chr1	5073167	5073266	chr1	5274413	5274502	2.49E-34	chr1	5567344	5567433	2.46E-34	chr1	5513039	5513138	1.89E-45	chr1	5337110	5337209	1.91E-45	chr1	5335616	5335715	8.75E-44	chr1	5394724	5394823	1.87E-45	chr1	5177763	5177852	2.48E-34	NA	NA	NA	NA	chr1	5304794	5304887	4.14E-42	chr1	5619960	5620049	2.43E-34	chr1	5168281	5168370	1.13E-32	chr1	5443643	5443736	3.97E-42	chr1	5328422	5328521	1.87E-45	chr1	7337343	7337442	1.99E-45	chr1	7742234	7742333	1.91E-45	chr1	5138995	5139094	1.89E-45	chr1	5985102	5985201	8.92E-44	chr1	5371686	5371779	4.17E-42	chr1	7345246	7345339	4.31E-42	chr1	5132808	5132907	1.92E-45	chr1	7332831	7332924	4.14E-42	chr1	7404143	7404236	4.25E-42	chr1	5300590	5300679	2.60E-34	chr1	5182015	5182104	2.52E-34	chr1	5383508	5383601	4.25E-42
Nodes_to_ear_1_5006207_C/G_3_Hapmap1	Nodes_to_ear	1:5006207	C/G	Hapmap1	chr1	5073239	5073338	chr1	5274481	5274575	1.92E-35	NA	NA	NA	NA	chr1	5513111	5513210	1.89E-45	NA	NA	NA	NA	NA	NA	NA	NA	chr1	5394796	5394893	6.77E-40	chr1	5177831	5177925	1.92E-35	NA	NA	NA	NA	NA	NA	NA	NA	NA	NA	NA	NA	NA	NA	NA	NA	chr1	5443715	5443817	1.12E-32	chr1	5328494	5328593	1.87E-45	chr1	7337415	7337514	1.99E-45	chr1	7742306	7742405	1.91E-45	NA	NA	NA	NA	NA	NA	NA	NA	NA	NA	NA	NA	NA	NA	NA	NA	NA	NA	NA	NA	NA	NA	NA	NA	chr1	7404215	7404317	1.20E-32	chr1	5300658	5300764	2.04E-25	NA	NA	NA	NA	NA	NA	NA	NA
Nodes_per_plant_1_5006207_C/G_1_Hapmap1	Nodes_per_plant	1:5006207	C/G	Hapmap1	chr1	5073239	5073338	NA	NA	NA	NA	chr1	5567412	5567506	1.90E-35	NA	NA	NA	NA	chr1	5337182	5337281	1.91E-45	chr1	5335688	5335787	1.88E-45	NA	NA	NA	NA	NA	NA	NA	NA	NA	NA	NA	NA	chr1	5304866	5304968	1.17E-32	chr1	5620028	5620122	1.88E-35	chr1	5168374	5168435	1.48E-21	NA	NA	NA	NA	NA	NA	NA	NA	NA	NA	NA	NA	NA	NA	NA	NA	chr1	5139067	5139166	1.89E-45	chr1	5985174	5985273	1.92E-45	chr1	5371758	5371860	1.18E-32	chr1	7345318	7345420	1.22E-32	chr1	5132880	5132979	1.92E-45	chr1	7332903	7333005	1.17E-32	NA	NA	NA	NA	NA	NA	NA	NA	chr1	5182083	5182189	1.98E-25	chr1	5383580	5383682	1.20E-32
Nodes_to_ear_1_5008294_T/G_1_Hapmap1	Nodes_to_ear	1:5008294	T/G	Hapmap1	chr1	5075326	5075425	chr1	5288442	5288544	1.16E-32	chr1	5581373	5581475	1.14E-32	chr1	5515257	5515299	1.53E-11	NA	NA	NA	NA	chr1	5337834	5337915	5.42E-21	chr1	5396930	5396972	1.52E-11	chr1	5179917	5180016	1.89E-45	chr1	5391589	5391654	1.53E-26	chr1	5307409	5307481	3.27E-28	chr1	5623706	5623791	1.89E-30	chr1	5170396	5170495	1.85E-45	chr1	5445805	5445904	1.84E-45	chr1	5351683	5351785	1.14E-32	chr1	7351820	7351922	1.21E-32	NA	NA	NA	NA	chr1	5141213	5141255	1.54E-11	NA	NA	NA	NA	chr1	5373939	5374038	1.93E-45	chr1	7347411	7347510	1.99E-45	chr1	5134975	5135075	8.94E-44	chr1	7334997	7335096	1.91E-45	chr1	7406295	7406395	9.14E-44	chr1	5304485	5304587	1.21E-32	chr1	5185910	5186012	1.17E-32	chr1	5385761	5385860	1.96E-45
Average_internode_length_(above_ear)_1_5008912_C/T_3_Hapmap1	Average_internode_length_(above_ear)	1:5008912	C/T	Hapmap1	chr1	5075944	5076043	chr1	5289078	5289177	1.89E-45	chr1	5582009	5582108	1.88E-45	NA	NA	NA	NA	NA	NA	NA	NA	NA	NA	NA	NA	NA	NA	NA	NA	chr1	5180538	5180637	8.81E-44	chr1	5392174	5392273	1.92E-45	chr1	5308012	5308074	7.08E-25	chr1	5624358	5624407	5.36E-16	chr1	5171017	5171101	4.03E-37	chr1	5446426	5446525	8.54E-44	chr1	5352318	5352417	1.87E-45	chr1	7352469	7352518	5.76E-16	NA	NA	NA	NA	NA	NA	NA	NA	NA	NA	NA	NA	chr1	5374559	5374649	1.94E-40	chr1	7348031	7348130	1.99E-45	chr1	5135599	5135648	5.57E-16	chr1	7335618	7335717	1.91E-45	chr1	7406914	7407013	1.96E-45	chr1	5305119	5305177	5.70E-21	chr1	5186544	5186602	5.54E-21	chr1	5386379	5386478	9.13E-44
Ratio_of_ear_height_to_total_height_1_5009918_G/A_4_Hapmap1	Ratio_of_ear_height_to_total_height	1:5009918	G/A	Hapmap1	chr1	5076954	5077053	chr1	5290066	5290165	1.89E-45	chr1	5582998	5583097	1.88E-45	chr1	5516993	5517091	1.47E-41	chr1	5371779	5371879	4.14E-42	chr1	5342152	5342250	1.46E-41	NA	NA	NA	NA	chr1	5181527	5181626	8.87E-39	chr1	5393157	5393256	1.92E-45	chr1	5309427	5309526	1.91E-45	NA	NA	NA	NA	chr1	5172093	5172192	1.85E-45	chr1	5447415	5447514	8.60E-39	chr1	5353351	5353451	4.04E-42	NA	NA	NA	NA	chr1	7779020	7779120	4.14E-42	NA	NA	NA	NA	chr1	6012292	6012392	4.15E-42	chr1	5375604	5375703	1.93E-45	chr1	7349087	7349186	1.99E-45	chr1	5136600	5136700	4.16E-42	chr1	7336612	7336711	1.91E-45	NA	NA	NA	NA	chr1	5306116	5306215	9.27E-39	chr1	5187543	5187642	9.01E-39	chr1	5387366	5387465	1.96E-45
Ratio_of_ear_height_to_total_height_1_5022499_T/G_1_Hapmap2	Ratio_of_ear_height_to_total_height	1:5022499	T/G	Hapmap2	chr1	5089531	5089630	chr1	5302908	5303010	5.34E-36	chr1	5595851	5595953	5.29E-36	NA	NA	NA	NA	chr1	5384724	5384826	5.39E-36	NA	NA	NA	NA	chr1	5443249	5443348	1.87E-45	chr1	5194746	5194845	1.89E-45	chr1	5406022	5406121	1.92E-45	chr1	5322405	5322507	5.40E-36	NA	NA	NA	NA	chr1	5217779	5217819	1.16E-12	chr1	5493094	5493134	1.15E-12	chr1	5364289	5364388	1.87E-45	NA	NA	NA	NA	chr1	7791851	7791952	5.39E-36	NA	NA	NA	NA	chr1	6025055	6025154	1.92E-45	chr1	5388389	5388488	1.93E-45	NA	NA	NA	NA	chr1	5149852	5149951	1.92E-45	chr1	7349437	7349533	6.98E-35	chr1	7461915	7461975	5.66E-21	NA	NA	NA	NA	NA	NA	NA	NA	chr1	5432359	5432399	1.23E-12
Average_internode_length_(below_ear)_1_5023126_/AGA_1_Hapmap1	Average_internode_length_(below_ear)	1:5023126	/AGA	Hapmap1	chr1	5090158	5090257	chr1	5308722	5308824	2.49E-34	chr1	5601663	5601764	5.33E-31	chr1	5653953	5654043	8.97E-29	chr1	5390538	5390640	2.51E-34	chr1	5479527	5479617	8.93E-29	chr1	5443887	5443974	8.76E-39	chr1	5195373	5195475	5.30E-41	chr1	5406649	5406745	2.50E-39	chr1	5323030	5323126	1.16E-37	chr1	5762725	5762815	8.79E-29	chr1	5219246	5219330	1.87E-35	chr1	5494561	5494645	1.86E-35	chr1	5364916	5365012	2.43E-39	chr1	7488353	7488446	7.35E-25	chr1	7797952	7798051	1.93E-40	chr1	5287180	5287270	8.99E-29	chr1	6025682	6025778	2.50E-39	chr1	5389014	5389113	1.93E-45	NA	NA	NA	NA	chr1	5150480	5150579	1.92E-45	chr1	7350056	7350155	1.91E-45	chr1	7464420	7464521	5.58E-31	chr1	5448866	5448956	9.40E-29	chr1	5330264	5330354	9.14E-29	chr1	5433815	5433914	1.96E-45
Average_internode_length_(whole_plant)_1_5057718_T/C_1_Hapmap1	Average_internode_length_(whole_plant)	1:5057718	T/C	Hapmap1	chr1	5124749	5124848	chr1	5362099	5362193	1.92E-35	chr1	5631286	5631385	1.88E-45	chr1	5697648	5697742	8.90E-34	chr1	5433053	5433147	9.02E-34	chr1	5516079	5516173	1.91E-35	chr1	5502595	5502694	1.87E-45	chr1	5214239	5214338	1.89E-45	chr1	5435716	5435803	7.05E-30	chr1	5357233	5357332	1.91E-45	chr1	5799600	5799699	1.85E-45	chr1	5234677	5234759	4.08E-27	chr1	5509992	5510074	4.06E-27	chr1	5417660	5417759	1.87E-45	chr1	7543990	7544089	1.99E-45	chr1	7833422	7833504	4.23E-27	chr1	5334031	5334130	1.89E-45	chr1	6054973	6055072	1.92E-45	chr1	5420356	5420438	4.26E-27	chr1	7521357	7521456	1.99E-45	chr1	5188727	5188821	1.95E-35	chr1	7379050	7379146	8.90E-44	chr1	7478198	7478292	9.27E-34	chr1	5481300	5481394	2.01E-35	chr1	5362700	5362794	1.95E-35	chr1	5481099	5481193	1.99E-35
Chlorophyll_B_1_5087303_-/+_1_Hapmap2	Chlorophyll_B	1:5087303	-/+	Hapmap2	chr1	5156208	5156307	NA	NA	NA	NA	chr1	5662756	5662855	1.88E-45	chr1	5729087	5729186	1.89E-45	chr1	5464491	5464590	1.91E-45	NA	NA	NA	NA	NA	NA	NA	NA	NA	NA	NA	NA	chr1	5440678	5440780	5.38E-41	chr1	5388675	5388774	1.91E-45	NA	NA	NA	NA	NA	NA	NA	NA	NA	NA	NA	NA	chr1	5449128	5449216	4.13E-27	chr1	7575443	7575542	1.99E-45	NA	NA	NA	NA	chr1	5365464	5365563	1.89E-45	chr1	6086432	6086531	1.92E-45	NA	NA	NA	NA	chr1	7552834	7552933	1.99E-45	NA	NA	NA	NA	chr1	7410513	7410612	1.91E-45	NA	NA	NA	NA	chr1	5512715	5512802	4.41E-22	chr1	5394120	5394207	4.28E-22	chr1	5512540	5512639	1.96E-45
Nodes_per_plant_1_5090824_T/C_15_Hapmap2	Nodes_per_plant	1:5090824	T/C	Hapmap2	chr1	5159729	5159828	chr1	5377666	5377748	7.01E-25	chr1	5666219	5666293	5.44E-16	chr1	5732610	5732709	1.89E-45	chr1	5467978	5468077	1.91E-45	chr1	5524450	5524524	5.45E-16	chr1	5511556	5511636	5.35E-26	chr1	5222364	5222444	5.42E-26	chr1	5444222	5444304	7.10E-25	chr1	5392183	5392265	7.08E-25	chr1	5807719	5807818	1.85E-45	chr1	5242859	5242898	6.98E-10	chr1	5518173	5518212	6.94E-10	chr1	5452651	5452734	6.81E-35	chr1	7578932	7579006	5.76E-16	chr1	7848990	7849072	7.08E-25	chr1	5368981	5369063	1.50E-26	chr1	6089974	6090056	7.09E-25	chr1	5428588	5428627	7.28E-10	chr1	7556322	7556396	5.78E-16	chr1	5240203	5240277	5.57E-16	chr1	7414012	7414092	5.47E-26	chr1	7486541	7486623	7.27E-25	chr1	5516276	5516350	5.74E-16	chr1	5397683	5397757	5.58E-16	chr1	5516100	5516174	5.69E-16
Nodes_per_plant_1_5243722_C/T_1_Hapmap2	Nodes_per_plant	1:5243722	C/T	Hapmap2	chr1	5280713	5280812	chr1	5395032	5395131	1.92E-35	NA	NA	NA	NA	chr1	5864549	5864648	1.89E-45	NA	NA	NA	NA	NA	NA	NA	NA	chr1	5547917	5548016	4.08E-37	chr1	5260261	5260360	1.92E-35	chr1	5461946	5462045	4.19E-37	chr1	5409935	5410034	4.17E-37	chr1	5844018	5844117	4.03E-37	chr1	5293623	5293722	1.85E-45	chr1	5639183	5639282	1.84E-45	chr1	5522574	5522673	1.89E-35	chr1	7700605	7700704	9.25E-44	chr1	7891264	7891363	4.20E-32	NA	NA	NA	NA	NA	NA	NA	NA	chr1	5542766	5542865	4.23E-32	chr1	7583521	7583620	2.02E-35	chr1	5316348	5316447	4.19E-37	chr1	7440982	7441081	1.94E-35	chr1	7513357	7513456	1.99E-35	chr1	5543839	5543938	2.01E-35	chr1	5425248	5425347	1.95E-35	NA	NA	NA	NA
Nodes_per_plant_1_5248371_C/T_1_Hapmap1	Nodes_per_plant	1:5248371	C/T	Hapmap1	chr1	5285362	5285461	NA	NA	NA	NA	NA	NA	NA	NA	NA	NA	NA	NA	NA	NA	NA	NA	NA	NA	NA	NA	NA	NA	NA	NA	NA	NA	NA	NA	NA	NA	NA	NA	NA	NA	NA	NA	NA	NA	NA	NA	NA	NA	NA	NA	NA	NA	NA	NA	NA	NA	NA	NA	NA	NA	NA	NA	NA	NA	NA	NA	NA	NA	NA	NA	NA	NA	NA	NA	chr4	11597316	11597415	4.20E-37	NA	NA	NA	NA	NA	NA	NA	NA	NA	NA	NA	NA	NA	NA	NA	NA	NA	NA	NA	NA	NA	NA	NA	NA	NA	NA	NA	NA
Nodes_to_ear_1_5248371_C/T_2_Hapmap1	Nodes_to_ear	1:5248371	C/T	Hapmap1	chr1	5285362	5285461	NA	NA	NA	NA	NA	NA	NA	NA	NA	NA	NA	NA	NA	NA	NA	NA	NA	NA	NA	NA	NA	NA	NA	NA	NA	NA	NA	NA	NA	NA	NA	NA	NA	NA	NA	NA	chr8	154460335	154460434	4.03E-37	chr1	5298272	5298371	1.85E-45	NA	NA	NA	NA	NA	NA	NA	NA	NA	NA	NA	NA	NA	NA	NA	NA	NA	NA	NA	NA	NA	NA	NA	NA	NA	NA	NA	NA	NA	NA	NA	NA	NA	NA	NA	NA	NA	NA	NA	NA	NA	NA	NA	NA	NA	NA	NA	NA	NA	NA	NA	NA	NA	NA	NA	NA
Nodes_to_ear_1_5255287_A/G_2_Hapmap2	Nodes_to_ear	1:5255287	A/G	Hapmap2	chr1	5292278	5292377	chr1	5462994	5463092	1.47E-41	chr1	5815231	5815329	3.16E-38	chr1	5871306	5871405	1.47E-41	chr1	5551986	5552084	3.22E-38	chr1	5557614	5557712	3.17E-38	chr1	5554581	5554679	6.77E-40	chr1	5283084	5283182	6.86E-40	chr1	5470038	5470136	3.24E-38	chr1	5432774	5432872	6.93E-40	chr1	5852116	5852214	3.12E-38	chr1	5305188	5305287	1.85E-45	chr1	5645934	5646032	3.07E-43	NA	NA	NA	NA	chr1	7707256	7707354	7.20E-40	chr1	7899343	7899441	3.22E-38	chr1	5428495	5428593	3.19E-38	NA	NA	NA	NA	chr1	22039883	22039981	3.32E-23	chr1	7591611	7591709	3.36E-38	chr1	5384351	5384449	1.50E-41	chr1	7448193	7448291	6.93E-40	chr1	24268746	24268844	3.38E-23	chr1	5550508	5550606	7.17E-40	chr1	5431917	5432015	6.97E-40	chr1	5609671	5609769	3.31E-38
Chlorophyll_B_1_5302266_C/G_1_Hapmap2	Chlorophyll_B	1:5302266	C/G	Hapmap2	chr1	5341637	5341736	NA	NA	NA	NA	NA	NA	NA	NA	NA	NA	NA	NA	NA	NA	NA	NA	NA	NA	NA	NA	chr10	86956129	86956228	8.70E-44	NA	NA	NA	NA	NA	NA	NA	NA	NA	NA	NA	NA	NA	NA	NA	NA	chr1	5354545	5354644	1.85E-45	NA	NA	NA	NA	NA	NA	NA	NA	NA	NA	NA	NA	NA	NA	NA	NA	NA	NA	NA	NA	NA	NA	NA	NA	NA	NA	NA	NA	NA	NA	NA	NA	NA	NA	NA	NA	NA	NA	NA	NA	NA	NA	NA	NA	chr10	20368741	20368840	9.20E-44	NA	NA	NA	NA	NA	NA	NA	NA
Nodes_per_plant_1_5314302_A/G_2_Hapmap2	Nodes_per_plant	1:5314302	A/G	Hapmap2	chr1	5353672	5353771	NA	NA	NA	NA	NA	NA	NA	NA	NA	NA	NA	NA	NA	NA	NA	NA	NA	NA	NA	NA	NA	NA	NA	NA	NA	NA	NA	NA	NA	NA	NA	NA	NA	NA	NA	NA	NA	NA	NA	NA	chr1	5366587	5366686	1.85E-45	NA	NA	NA	NA	NA	NA	NA	NA	NA	NA	NA	NA	NA	NA	NA	NA	NA	NA	NA	NA	NA	NA	NA	NA	NA	NA	NA	NA	NA	NA	NA	NA	NA	NA	NA	NA	NA	NA	NA	NA	NA	NA	NA	NA	NA	NA	NA	NA	NA	NA	NA	NA	NA	NA	NA	NA
Tassel_length_1_5344126_/CCTCGA_1_Hapmap1	Tassel_length	1:5344126	/CCTCGA	Hapmap1	chr1	5383539	5383638	chr1	5567080	5567184	7.01E-25	chr1	5905600	5905704	6.94E-25	chr1	5942484	5942588	6.98E-25	chr1	5661039	5661143	7.08E-25	chr1	5650533	5650637	6.96E-25	chr1	5684853	5684957	6.92E-25	chr1	5378750	5378854	7.01E-25	NA	NA	NA	NA	chr1	5527906	5528010	7.08E-25	chr1	5950577	5950681	6.84E-25	chr1	5405135	5405234	1.85E-45	chr1	5690624	5690723	1.84E-45	chr1	5649804	5649908	6.91E-25	chr1	7849384	7849488	7.35E-25	NA	NA	NA	NA	chr1	5518135	5518239	7.00E-25	chr1	6309842	6309946	7.09E-25	chr1	5674143	5674247	7.13E-25	chr1	7680778	7680882	7.37E-25	chr1	5481497	5481601	7.11E-25	chr1	7549073	7549172	4.14E-42	chr1	7656023	7656127	7.27E-25	chr1	5682664	5682768	7.32E-25	chr1	5564046	5564150	7.12E-25	NA	NA	NA	NA
Ear_height_1_5381695_C/T_1_Hapmap2	Ear_height	1:5381695	C/T	Hapmap2	chr1	5418849	5418948	chr1	5602756	5602864	1.17E-22	chr1	5941232	5941340	2.50E-24	chr1	6011455	6011563	1.17E-22	chr1	5672690	5672786	2.51E-34	chr1	5694578	5694677	1.88E-45	chr1	5755028	5755127	1.87E-45	chr1	5414301	5414409	2.52E-24	chr1	5566390	5566489	1.92E-45	NA	NA	NA	NA	chr1	5986197	5986305	2.46E-24	chr1	5495131	5495227	5.21E-36	chr1	5726885	5726981	5.17E-36	chr1	5693829	5693937	2.49E-24	chr1	7936212	7936320	2.64E-24	chr1	8093092	8093200	2.55E-24	chr1	5529486	5529585	1.89E-45	chr1	6321520	6321619	1.92E-45	chr1	5685794	5685890	2.53E-34	chr1	7705866	7705965	1.99E-45	chr1	5525515	5525623	2.56E-24	chr1	7638503	7638602	1.91E-45	chr1	7700098	7700206	2.61E-24	chr1	5765122	5765219	3.33E-38	chr1	5646498	5646595	3.24E-38	chr1	5709735	5709843	2.61E-24
Average_internode_length_(below_ear)_1_5382719_T/C_1_Hapmap2	Average_internode_length_(below_ear)	1:5382719	T/C	Hapmap2	chr1	5419874	5419973	chr1	5603796	5603895	1.89E-45	chr1	5942261	5942360	1.88E-45	chr1	6012497	6012583	3.22E-28	chr1	5673709	5673808	1.91E-45	chr1	5695599	5695698	1.88E-45	chr1	5756051	5756137	3.20E-28	chr1	5415330	5415416	3.24E-28	chr1	5567431	5567530	1.92E-45	chr1	5629823	5629909	3.27E-28	chr1	5987232	5987318	3.16E-28	chr1	5496140	5496235	6.79E-30	chr1	5727909	5728008	1.84E-45	chr1	5694849	5694935	3.19E-28	chr1	7937237	7937315	2.06E-20	chr1	8094120	8094219	1.91E-45	chr1	5530517	5530603	3.23E-28	chr1	6322551	6322637	3.28E-28	chr1	5686812	5686911	1.93E-45	chr1	7706896	7706995	1.99E-45	NA	NA	NA	NA	chr1	7639525	7639624	1.91E-45	chr1	7701127	7701226	1.96E-45	chr1	5766133	5766211	2.05E-20	chr1	5647509	5647587	1.99E-20	chr1	5710769	5710868	1.96E-45
Ratio_of_ear_height_to_total_height_1_5383538_G/A_1_Hapmap1	Ratio_of_ear_height_to_total_height	1:5383538	G/A	Hapmap1	chr1	5420693	5420792	chr1	5604615	5604714	1.89E-45	NA	NA	NA	NA	NA	NA	NA	NA	chr1	5674529	5674628	1.91E-45	chr1	5696418	5696517	1.88E-45	chr1	5756498	5756580	3.22E-23	chr1	5415777	5415859	3.26E-23	NA	NA	NA	NA	NA	NA	NA	NA	NA	NA	NA	NA	NA	NA	NA	NA	chr1	5728728	5728827	1.84E-45	NA	NA	NA	NA	NA	NA	NA	NA	NA	NA	NA	NA	chr1	5530964	5531046	3.26E-23	NA	NA	NA	NA	chr1	5687632	5687731	1.93E-45	chr1	7707716	7707815	1.99E-45	NA	NA	NA	NA	NA	NA	NA	NA	chr1	7701947	7702029	3.38E-23	NA	NA	NA	NA	chr1	5648465	5648547	3.31E-23	chr1	5711596	5711678	3.38E-23
Chlorophyll_B_1_5383538_G/C_1_Hapmap2	Chlorophyll_B	1:5383538	G/C	Hapmap2	chr1	5420693	5420792	NA	NA	NA	NA	chr1	5943080	5943179	8.73E-44	chr1	6012944	6013026	3.25E-23	NA	NA	NA	NA	NA	NA	NA	NA	NA	NA	NA	NA	NA	NA	NA	NA	chr1	5568250	5568349	1.92E-45	chr1	5630270	5630352	3.29E-23	chr1	5987679	5987761	3.18E-23	NA	NA	NA	NA	NA	NA	NA	NA	chr1	5695296	5695378	3.22E-23	chr1	7938192	7938274	3.42E-23	chr1	8094939	8095038	1.91E-45	NA	NA	NA	NA	chr1	6322998	6323080	3.30E-23	NA	NA	NA	NA	NA	NA	NA	NA	NA	NA	NA	NA	chr1	7640344	7640443	1.91E-45	NA	NA	NA	NA	chr1	5767089	5767171	3.41E-23	NA	NA	NA	NA	NA	NA	NA	NA
Ratio_of_ear_height_to_total_height_1_5383540_A/T_10_Hapmap1	Ratio_of_ear_height_to_total_height	1:5383540	A/T	Hapmap1	chr1	5420695	5420794	chr1	5604617	5604716	1.89E-45	chr1	5943082	5943181	8.73E-44	chr1	6012946	6013026	4.20E-22	chr1	5674531	5674630	1.91E-45	chr1	5696420	5696519	1.88E-45	chr1	5756500	5756580	4.16E-22	chr1	5415779	5415859	4.22E-22	chr1	5568252	5568351	1.92E-45	chr1	5630272	5630352	4.26E-22	chr1	5987681	5987761	4.12E-22	NA	NA	NA	NA	chr1	5728730	5728829	1.84E-45	chr1	5695298	5695378	4.16E-22	chr1	7938194	7938274	4.43E-22	chr1	8094941	8095040	1.91E-45	chr1	5530966	5531046	4.21E-22	chr1	6323000	6323080	4.27E-22	chr1	5687634	5687733	1.93E-45	chr1	7707718	7707817	1.99E-45	NA	NA	NA	NA	chr1	7640346	7640445	1.91E-45	chr1	7701949	7702029	4.37E-22	chr1	5767091	5767171	4.41E-22	chr1	5648467	5648547	4.28E-22	chr1	5711598	5711678	4.37E-22
Nodes_per_plant_1_5384158_A/C_1_Hapmap2	Nodes_per_plant	1:5384158	A/C	Hapmap2	chr1	5421313	5421412	chr1	5605235	5605334	1.89E-45	chr1	5943700	5943799	4.09E-37	chr1	6013194	6013293	1.90E-40	chr1	5675149	5675248	8.96E-39	chr1	5697038	5697137	8.81E-39	chr1	5756748	5756847	1.88E-40	chr1	5416027	5416126	8.87E-39	chr1	5568870	5568969	9.00E-39	chr1	5630520	5630619	8.97E-39	chr1	5987929	5988028	1.86E-40	NA	NA	NA	NA	chr1	5729348	5729447	4.00E-37	chr1	5695546	5695645	8.75E-39	NA	NA	NA	NA	chr1	8095559	8095658	8.96E-39	chr1	5531214	5531313	1.91E-40	chr1	6323248	6323347	1.93E-40	chr1	5688252	5688351	9.03E-39	chr1	7708336	7708435	9.34E-39	NA	NA	NA	NA	chr1	7640964	7641063	8.97E-39	chr1	7702197	7702296	9.20E-39	NA	NA	NA	NA	NA	NA	NA	NA	NA	NA	NA	NA
Average_internode_length_(below_ear)_1_5385234_C/A_2_Hapmap2	Average_internode_length_(below_ear)	1:5385234	C/A	Hapmap2	chr1	5422389	5422488	chr1	5606311	5606410	1.89E-45	chr1	5944775	5944874	1.88E-45	chr1	6014270	6014369	4.08E-42	chr1	5676224	5676323	1.91E-45	chr1	5698113	5698212	1.88E-45	chr1	5757824	5757923	4.05E-42	chr1	5417102	5417201	1.89E-45	chr1	5569945	5570044	1.92E-45	chr1	5631595	5631694	1.91E-45	chr1	5989005	5989104	4.00E-42	chr1	5499035	5499129	1.89E-30	chr1	5730423	5730522	1.84E-45	chr1	5696621	5696720	1.87E-45	chr1	7940786	7940881	5.64E-31	chr1	8096635	8096734	1.91E-45	chr1	5532290	5532389	1.89E-45	chr1	6324324	6324423	1.92E-45	chr1	5689327	5689426	1.93E-45	chr1	7709411	7709510	9.27E-44	chr1	5585777	5585858	3.31E-23	chr1	7651192	7651291	1.91E-45	chr1	7703274	7703373	1.96E-45	chr1	5769684	5769779	5.62E-31	chr1	5651060	5651155	5.46E-31	chr1	5714358	5714453	5.57E-31
Nodes_per_plant_1_5385750_G/A_1_Hapmap1	Nodes_per_plant	1:5385750	G/A	Hapmap1	chr1	5422905	5423004	chr1	5606827	5606926	1.89E-45	chr1	5945291	5945396	4.09E-37	chr1	6014786	6014891	4.11E-37	chr1	5676746	5676851	4.17E-37	chr1	5698622	5698730	1.15E-32	chr1	5758340	5758445	4.08E-37	chr1	5417618	5417723	4.13E-37	chr1	5570461	5570566	4.19E-37	chr1	5632111	5632219	1.17E-32	chr1	5989521	5989626	4.03E-37	chr1	5500186	5500277	1.14E-27	chr1	5730939	5731044	4.00E-37	chr1	5697137	5697245	1.14E-32	chr1	7941617	7941710	7.30E-30	chr1	8097151	8097259	1.17E-32	chr1	5532806	5532911	4.13E-37	chr1	6324840	6324948	1.17E-32	chr1	5689843	5689951	1.18E-32	chr1	7709927	7710032	4.35E-37	chr1	5586274	5586367	1.52E-31	chr1	7651708	7651813	4.17E-37	chr1	7703796	7703901	4.28E-37	chr1	5770514	5770607	7.27E-30	chr1	5651890	5651983	7.07E-30	chr1	5715328	5715421	7.21E-30
Nodes_per_plant_1_5388068_T/A_2_Hapmap2	Nodes_per_plant	1:5388068	T/A	Hapmap2	chr1	5425223	5425322	chr1	5609145	5609244	1.91E-40	chr1	5947987	5948086	8.79E-39	chr1	6017130	6017229	8.78E-44	chr1	5679070	5679169	1.93E-40	chr1	5700973	5701072	8.81E-39	chr1	5760661	5760760	1.88E-40	chr1	5419948	5420047	1.91E-40	chr1	5572781	5572880	8.93E-44	chr1	5634444	5634543	1.93E-40	chr1	5991842	5991941	1.86E-40	chr1	5502477	5502576	1.85E-45	chr1	5733239	5733338	1.85E-40	chr1	5699438	5699537	1.88E-40	chr1	7943970	7944069	1.99E-45	chr1	8099513	8099612	1.91E-45	chr1	5535159	5535258	8.80E-44	chr1	6327167	6327266	1.93E-40	chr1	5692196	5692295	8.97E-44	chr1	7712251	7712350	2.01E-40	chr1	5589573	5589672	9.00E-39	chr1	7654060	7654159	1.91E-45	chr1	7706146	7706245	9.20E-39	chr1	5773786	5773885	1.99E-40	chr1	5655162	5655261	1.94E-40	chr1	5718600	5718699	1.98E-40
Chlorophyll_B_1_5438519_G/A_1_Hapmap2	Chlorophyll_B	1:5438519	G/A	Hapmap2	chr1	5475675	5475774	chr1	5686425	5686523	3.17E-43	NA	NA	NA	NA	chr6	152280608	152280695	1.91E-35	chr1	5743772	5743870	3.20E-43	chr1	5811838	5811939	2.45E-39	chr1	5837930	5838029	1.87E-45	NA	NA	NA	NA	NA	NA	NA	NA	chr1	5732051	5732149	3.20E-43	chr6	142546695	142546782	1.88E-35	chr1	5545942	5546041	1.85E-45	NA	NA	NA	NA	NA	NA	NA	NA	NA	NA	NA	NA	NA	NA	NA	NA	NA	NA	NA	NA	NA	NA	NA	NA	NA	NA	NA	NA	NA	NA	NA	NA	chr1	5672739	5672841	1.16E-37	NA	NA	NA	NA	NA	NA	NA	NA	NA	NA	NA	NA	NA	NA	NA	NA	NA	NA	NA	NA
Cob_diameter_1_5439671_C/A_1_Hapmap2	Cob_diameter	1:5439671	C/A	Hapmap2	chr1	5476827	5476926	chr1	5687575	5687674	1.89E-45	chr1	5981102	5981201	1.88E-45	NA	NA	NA	NA	chr1	5818728	5818827	4.14E-42	chr1	5812987	5813086	1.88E-45	NA	NA	NA	NA	chr1	5485336	5485435	1.89E-45	NA	NA	NA	NA	NA	NA	NA	NA	NA	NA	NA	NA	NA	NA	NA	NA	NA	NA	NA	NA	NA	NA	NA	NA	NA	NA	NA	NA	NA	NA	NA	NA	NA	NA	NA	NA	NA	NA	NA	NA	NA	NA	NA	NA	NA	NA	NA	NA	NA	NA	NA	NA	NA	NA	NA	NA	chr1	7790694	7790793	1.96E-45	NA	NA	NA	NA	NA	NA	NA	NA	NA	NA	NA	NA
Nodes_per_plant_1_5442268_T/C_1_Hapmap2	Nodes_per_plant	1:5442268	T/C	Hapmap2	chr1	5479424	5479523	chr1	5690952	5691051	1.89E-45	chr1	5984289	5984387	3.16E-38	chr1	6182729	6182828	1.89E-45	chr1	5824226	5824324	6.98E-35	chr1	5819274	5819372	6.81E-40	chr1	5842611	5842710	1.87E-45	chr1	5487928	5488027	1.89E-45	chr1	5624641	5624740	1.92E-45	chr1	5747337	5747435	6.98E-35	chr1	6073214	6073312	6.75E-35	chr1	5550626	5550725	1.85E-45	chr1	5812085	5812184	1.84E-45	chr1	5807166	5807259	1.91E-30	chr1	8062629	8062728	4.30E-42	chr1	8255989	8256087	6.93E-40	chr1	5668555	5668648	1.93E-30	chr1	6436671	6436764	1.96E-30	chr1	5857789	5857888	1.93E-45	chr1	7802690	7802788	3.36E-38	chr1	5677355	5677454	4.16E-42	chr1	7693640	7693738	6.93E-40	chr1	7798212	7798310	7.16E-35	chr1	5869198	5869297	1.98E-45	chr1	5750558	5750657	1.92E-45	chr1	5828613	5828712	4.25E-42
Nodes_per_plant_1_5518930_T/G_1_Hapmap2	Nodes_per_plant	1:5518930	T/G	Hapmap2	chr1	5544424	5544523	chr1	5755944	5756043	1.89E-45	NA	NA	NA	NA	chr1	6273365	6273465	8.78E-44	chr1	5857878	5857977	1.91E-45	NA	NA	NA	NA	chr1	5907607	5907706	1.87E-45	NA	NA	NA	NA	chr1	5653190	5653271	4.22E-32	chr1	5838362	5838458	5.40E-36	chr1	6164072	6164140	6.84E-25	chr1	5615625	5615720	6.74E-35	chr1	5859051	5859148	5.17E-36	chr1	5839879	5839947	6.91E-25	chr1	8101205	8101304	1.99E-45	chr1	8346823	8346922	1.91E-45	NA	NA	NA	NA	NA	NA	NA	NA	chr1	5948342	5948441	1.93E-45	chr1	7866139	7866220	2.04E-30	chr1	5749314	5749413	1.92E-45	chr1	7741271	7741368	5.40E-36	chr1	7912626	7912707	2.01E-30	chr1	5913427	5913526	1.98E-45	chr1	5794785	5794884	1.92E-45	chr1	5857831	5857931	9.13E-44
Nodes_per_plant_1_5527785_C/G_49_Hapmap2	Nodes_per_plant	1:5527785	C/G	Hapmap2	chr1	5553283	5553382	chr1	5764809	5764908	1.89E-45	chr1	6072830	6072925	1.47E-36	chr1	6276611	6276706	3.18E-38	chr1	5896314	5896409	3.22E-38	chr1	5906744	5906839	3.17E-38	chr1	5946647	5946742	1.48E-31	chr1	5624367	5624462	1.48E-36	chr1	5659241	5659336	7.00E-35	chr1	5894503	5894598	1.51E-31	chr1	6171867	6171962	6.75E-35	chr1	5636735	5636830	1.46E-31	chr1	5866859	5866954	1.44E-36	chr1	5895989	5896084	6.81E-35	chr1	8114034	8114129	7.25E-35	chr1	8393913	8394008	4.17E-37	chr1	5741023	5741118	1.49E-31	chr1	6508645	6508740	1.50E-36	chr1	5957206	5957305	1.93E-45	chr1	7880426	7880521	7.27E-35	chr1	5784341	5784436	7.01E-35	chr1	7744228	7744323	3.23E-38	chr1	7920288	7920383	1.55E-31	chr1	5921533	5921628	1.55E-36	chr1	5802887	5802982	1.51E-36	chr1	5878905	5879000	3.33E-33
Leaf_width_1_5528842_C/T_1_Hapmap1	Leaf_width	1:5528842	C/T	Hapmap1	chr1	5554340	5554439	chr1	5765866	5765965	1.89E-45	chr1	6073917	6074018	1.14E-37	NA	NA	NA	NA	chr1	5897401	5897502	1.16E-37	chr1	5907850	5907951	1.14E-37	chr1	5948366	5948465	1.88E-40	chr1	5625453	5625554	1.15E-37	chr1	5664877	5664978	1.16E-37	chr1	5896222	5896323	5.40E-36	chr1	6172889	6172988	1.85E-45	chr1	5638454	5638553	1.86E-40	chr1	5868014	5868113	8.60E-39	chr1	5897049	5897148	1.88E-40	chr1	8115092	8115191	2.00E-40	chr1	8395108	8395207	1.93E-40	chr1	5742740	5742841	1.15E-37	chr1	6509714	6509813	1.93E-40	chr1	5958263	5958362	1.93E-45	chr1	7881512	7881613	1.21E-37	chr1	5785406	5785507	1.16E-37	chr1	7745295	7745394	1.93E-40	chr1	7922007	7922108	1.19E-37	chr1	5927172	5927273	1.20E-37	chr1	5808587	5808688	1.17E-37	chr1	5880013	5880117	3.33E-33
Leaf_width_1_5530124_T/G_1_Hapmap2	Leaf_width	1:5530124	T/G	Hapmap2	chr1	5555622	5555721	NA	NA	NA	NA	chr1	6076348	6076447	8.73E-44	chr1	6279051	6279150	8.78E-44	NA	NA	NA	NA	chr1	5909205	5909304	1.88E-45	chr1	5949709	5949808	1.88E-40	NA	NA	NA	NA	NA	NA	NA	NA	NA	NA	NA	NA	NA	NA	NA	NA	chr1	5639801	5639900	1.85E-45	NA	NA	NA	NA	NA	NA	NA	NA	NA	NA	NA	NA	chr1	8396409	8396508	8.90E-44	NA	NA	NA	NA	chr1	6511017	6511116	1.92E-45	chr1	5959545	5959644	1.94E-40	NA	NA	NA	NA	chr1	5787557	5787656	8.94E-44	chr1	7746651	7746750	8.90E-44	NA	NA	NA	NA	NA	NA	NA	NA	chr1	5809946	5810045	8.95E-44	NA	NA	NA	NA
Nodes_per_plant_1_5538118_C/T_3_Hapmap2	Nodes_per_plant	1:5538118	C/T	Hapmap2	chr1	5563616	5563715	chr1	5780387	5780481	1.50E-31	chr1	6084027	6084126	1.88E-45	chr1	6291923	6292017	3.20E-33	chr1	5907575	5907674	1.91E-45	NA	NA	NA	NA	chr1	6036717	6036811	1.48E-31	chr1	5635015	5635114	1.89E-45	NA	NA	NA	NA	NA	NA	NA	NA	NA	NA	NA	NA	chr1	5652932	5653026	1.46E-31	NA	NA	NA	NA	chr1	5991553	5991647	3.17E-33	chr1	8126180	8126279	1.99E-45	chr1	8473496	8473590	1.51E-31	NA	NA	NA	NA	chr1	6588688	6588782	1.51E-31	chr1	5967288	5967387	1.93E-45	chr1	7890667	7890766	1.99E-45	NA	NA	NA	NA	NA	NA	NA	NA	NA	NA	NA	NA	chr1	5937478	5937577	1.98E-45	chr1	5818893	5818992	1.92E-45	chr1	5896032	5896131	1.96E-45
Nodes_per_plant_1_5541209_T/C_1_Hapmap2	Nodes_per_plant	1:5541209	T/C	Hapmap2	chr1	5566707	5566806	chr1	5783485	5783584	8.81E-44	chr1	6087117	6087216	1.88E-45	chr1	6295000	6295097	1.14E-42	chr1	5910666	5910765	1.91E-45	chr1	5929154	5929253	4.07E-42	chr1	6039814	6039913	8.70E-44	chr1	5638105	5638204	1.89E-45	chr1	5686533	5686632	4.16E-42	chr1	5917057	5917156	4.14E-42	chr1	6193627	6193726	4.00E-42	chr1	5656030	5656129	8.59E-44	chr1	5889262	5889361	3.97E-42	chr1	5994648	5994747	8.69E-44	chr1	8129273	8129372	4.30E-42	chr1	8476592	8476691	8.90E-44	chr1	5764073	5764172	1.89E-45	chr1	6591784	6591883	8.92E-44	chr1	5970378	5970477	1.93E-45	chr1	7893748	7893845	1.20E-42	chr1	5846639	5846738	8.94E-44	chr1	7766689	7766788	4.14E-42	chr1	7943028	7943127	4.25E-42	chr1	5940957	5941056	1.98E-45	chr1	5822372	5822471	1.92E-45	chr1	5899124	5899223	1.96E-45
Nitrate_1_5542187_T/G_1_Hapmap2	Nitrate	1:5542187	T/G	Hapmap2	chr1	5567687	5567786	chr1	5784556	5784651	5.34E-36	chr1	6088095	6088194	1.88E-45	chr1	6295951	6296046	1.14E-37	chr1	5911644	5911743	1.91E-45	chr1	5930210	5930305	5.30E-36	chr1	6040887	6040982	5.27E-36	chr1	5639081	5639180	1.89E-45	chr1	5687593	5687688	5.42E-36	chr1	5918124	5918219	5.40E-36	chr1	6194692	6194787	5.21E-36	chr1	5657100	5657195	5.21E-36	chr1	5890322	5890417	5.17E-36	chr1	5995706	5995801	2.45E-34	chr1	8130325	8130420	5.60E-36	chr1	8477670	8477765	5.39E-36	chr1	5765057	5765156	1.89E-45	chr1	6592863	6592958	5.41E-36	chr1	5971354	5971453	1.93E-45	chr1	7894708	7894803	1.21E-37	chr1	5847684	5847779	5.42E-36	chr1	7767753	7767848	5.40E-36	chr1	7944084	7944179	5.54E-36	chr1	5941930	5942029	1.98E-45	chr1	5823345	5823444	1.92E-45	chr1	5900104	5900203	1.96E-45
Nodes_per_plant_1_5566139_C/T_1_Hapmap2	Nodes_per_plant	1:5566139	C/T	Hapmap2	chr1	5592041	5592140	chr1	5785942	5786040	6.96E-30	chr1	6112449	6112548	1.88E-45	chr1	6297395	6297493	1.49E-31	chr1	5935998	5936097	1.91E-45	chr1	5932032	5932130	1.49E-26	chr1	6042273	6042371	6.87E-30	chr1	5663413	5663512	1.89E-45	chr1	5689415	5689513	1.53E-26	chr1	5919946	5920044	1.52E-26	chr1	6196514	6196612	1.47E-26	chr1	5667504	5667602	6.79E-30	chr1	5892144	5892242	1.46E-26	chr1	5996960	5997051	5.30E-31	chr1	8132147	8132245	1.58E-26	chr1	8479056	8479154	7.03E-30	chr1	5798710	5798809	1.89E-45	chr1	6594249	6594347	7.04E-30	chr1	5995728	5995827	1.93E-45	chr1	7895940	7896038	3.38E-33	chr1	5848920	5849011	5.46E-31	chr1	7769575	7769673	1.52E-26	chr1	7945906	7946004	1.56E-26	chr1	5966283	5966382	1.98E-45	chr1	5847698	5847797	1.92E-45	chr1	5924444	5924543	1.96E-45
Nodes_per_plant_1_5570482_A/T_18_Hapmap2	Nodes_per_plant	1:5570482	A/T	Hapmap2	chr1	5596384	5596483	chr1	5790251	5790350	8.88E-39	chr1	6116793	6116892	1.88E-45	chr1	6314953	6315052	1.90E-40	chr1	5940341	5940440	1.91E-45	chr1	5933570	5933669	8.81E-39	chr1	6055604	6055669	6.92E-25	chr1	5667755	5667854	1.89E-45	chr1	5690953	5691052	9.00E-39	chr1	5921484	5921583	8.97E-39	chr1	6198052	6198151	8.66E-39	chr1	5671814	5671913	8.66E-39	chr1	5893682	5893781	8.60E-39	NA	NA	NA	NA	chr1	8133685	8133784	9.31E-39	chr1	8492385	8492450	3.29E-23	chr1	5803051	5803150	1.89E-45	chr1	6607581	6607646	7.09E-25	chr1	6000071	6000170	1.93E-45	chr1	7936412	7936511	1.99E-45	chr1	5850458	5850557	9.00E-39	chr1	7771113	7771212	8.97E-39	chr1	7947444	7947543	9.20E-39	chr1	5970628	5970727	1.98E-45	chr1	5852043	5852142	1.92E-45	chr1	5928790	5928889	1.96E-45
Plant_height_1_5570525_G/C_1_Hapmap2	Plant_height	1:5570525	G/C	Hapmap2	chr1	5596427	5596526	chr1	5790294	5790393	4.10E-42	chr1	6116836	6116935	1.88E-45	chr1	6314996	6315095	8.84E-39	chr1	5940384	5940483	1.91E-45	chr1	5933613	5933710	2.47E-34	chr1	6055613	6055712	8.70E-44	chr1	5667798	5667897	1.89E-45	chr1	5690996	5691093	2.52E-34	chr1	5921527	5921624	2.51E-34	chr1	6198095	6198192	2.43E-34	chr1	5671857	5671956	4.00E-42	chr1	5893725	5893822	2.41E-34	NA	NA	NA	NA	chr1	8133728	8133825	2.61E-34	chr1	8492394	8492493	4.14E-42	chr1	5803094	5803193	1.89E-45	chr1	6607590	6607689	8.92E-44	chr1	6000114	6000213	1.93E-45	chr1	7936455	7936554	1.99E-45	chr1	5850501	5850599	6.96E-40	chr1	7771156	7771253	2.51E-34	chr1	7947487	7947584	2.58E-34	chr1	5970671	5970770	1.98E-45	chr1	5852086	5852185	1.92E-45	chr1	5928833	5928932	1.96E-45
Nodes_per_plant_1_5570538_G/A_4_Hapmap2	Nodes_per_plant	1:5570538	G/A	Hapmap2	chr1	5596440	5596539	chr1	5790307	5790406	4.10E-42	chr1	6116849	6116948	1.88E-45	chr1	6315009	6315106	1.14E-37	chr1	5940397	5940496	1.91E-45	chr1	5933626	5933710	8.93E-29	chr1	6055626	6055725	8.70E-44	chr1	5667811	5667910	1.89E-45	chr1	5691009	5691093	9.13E-29	chr1	5921540	5921624	9.10E-29	chr1	6198108	6198192	8.79E-29	chr1	5671870	5671969	4.00E-42	chr1	5893738	5893822	8.72E-29	NA	NA	NA	NA	chr1	8133741	8133825	9.44E-29	chr1	8492407	8492506	8.90E-44	chr1	5803107	5803206	1.89E-45	chr1	6607603	6607702	8.92E-44	chr1	6000127	6000226	1.93E-45	chr1	7936468	7936567	1.99E-45	chr1	5850519	5850612	9.00E-39	chr1	7771169	7771253	9.10E-29	chr1	7947500	7947584	9.33E-29	chr1	5970684	5970783	1.98E-45	chr1	5852099	5852198	1.92E-45	chr1	5928846	5928945	1.96E-45
Nodes_per_plant_1_5579776_G/A_4_Hapmap2	Nodes_per_plant	1:5579776	G/A	Hapmap2	chr1	5605674	5605773	NA	NA	NA	NA	chr1	6126083	6126182	1.88E-45	chr1	6316297	6316396	1.90E-40	chr1	5949631	5949730	1.91E-45	NA	NA	NA	NA	NA	NA	NA	NA	chr1	5685493	5685592	1.89E-45	chr2	73991695	73991794	4.19E-37	NA	NA	NA	NA	NA	NA	NA	NA	NA	NA	NA	NA	NA	NA	NA	NA	chr2	74845709	74845808	4.07E-37	NA	NA	NA	NA	NA	NA	NA	NA	chr1	5812341	5812440	1.89E-45	chr10	100468887	100468986	9.05E-34	chr1	6020513	6020612	1.93E-45	chr1	7945702	7945801	1.99E-45	chr10	99492518	99492617	1.95E-35	NA	NA	NA	NA	chr10	102118037	102118136	9.27E-34	chr1	5979918	5980017	1.98E-45	chr1	5861333	5861432	1.92E-45	chr1	5938080	5938179	1.96E-45
Nodes_to_ear_1_5580530_-/+_1_Hapmap2	Nodes_to_ear	1:5580530	-/+	Hapmap2	chr1	5606428	5606527	NA	NA	NA	NA	chr1	6126837	6126936	1.88E-45	chr1	6317051	6317150	1.90E-40	chr1	5950385	5950484	1.91E-45	chr1	5961842	5961940	1.14E-37	NA	NA	NA	NA	chr1	5686246	5686345	1.89E-45	chr1	5719221	5719319	1.16E-37	chr1	5949807	5949905	1.16E-37	NA	NA	NA	NA	NA	NA	NA	NA	chr1	5921954	5922052	1.11E-37	NA	NA	NA	NA	chr1	8162013	8162111	1.20E-37	NA	NA	NA	NA	chr1	5813095	5813194	1.89E-45	NA	NA	NA	NA	chr1	6021267	6021366	1.93E-45	chr1	7946456	7946555	1.99E-45	NA	NA	NA	NA	chr1	7799441	7799539	1.16E-37	chr1	7975768	7975866	1.19E-37	chr1	5980672	5980771	1.98E-45	chr1	5862087	5862186	1.92E-45	chr1	5938834	5938933	1.96E-45
Nodes_per_plant_1_5581078_A/G_1_Hapmap2	Nodes_per_plant	1:5581078	A/G	Hapmap2	chr1	5606976	5607075	NA	NA	NA	NA	chr1	6127385	6127484	1.88E-45	chr1	6317594	6317693	8.84E-39	chr1	5950933	5951032	1.91E-45	chr4	153838197	153838284	1.18E-12	NA	NA	NA	NA	chr1	5686794	5686893	1.89E-45	NA	NA	NA	NA	NA	NA	NA	NA	NA	NA	NA	NA	chr1	154698545	154698640	3.20E-18	NA	NA	NA	NA	chr1	6009659	6009755	1.88E-40	NA	NA	NA	NA	NA	NA	NA	NA	chr1	5813643	5813742	8.80E-44	NA	NA	NA	NA	chr1	6021815	6021914	1.93E-45	chr1	7947004	7947103	1.99E-45	chr1	5882895	5882991	9.07E-34	NA	NA	NA	NA	NA	NA	NA	NA	chr1	5981220	5981319	1.98E-45	chr1	5862635	5862734	1.92E-45	chr1	5939381	5939480	1.96E-45
Nodes_per_plant_1_5583079_-/+_2_Hapmap2	Nodes_per_plant	1:5583079	-/+	Hapmap2	chr1	5608977	5609076	chr1	5803217	5803316	8.88E-39	chr1	6129386	6129491	4.09E-37	chr1	6319599	6319698	4.08E-42	chr1	5952934	5953033	1.91E-45	chr1	5964407	5964509	1.15E-32	chr1	6067695	6067794	4.05E-42	chr1	5688795	5688894	1.89E-45	chr1	5721786	5721888	1.17E-32	chr1	5952553	5952655	1.17E-32	chr1	6228922	6229020	6.70E-40	chr1	5684798	5684897	8.66E-39	chr1	5924519	5924621	1.12E-32	chr1	6011689	6011788	1.88E-40	chr1	8164578	8164680	1.21E-32	chr1	8504475	8504574	1.93E-40	chr1	5815643	5815742	1.91E-40	chr1	6619667	6619766	1.93E-40	chr1	6023816	6023915	1.93E-45	chr1	7949009	7949108	4.31E-42	chr1	5884887	5884983	1.16E-37	chr1	7802005	7802107	1.17E-32	chr1	7978332	7978434	1.20E-32	chr1	5992062	5992155	9.40E-29	chr1	5873477	5873570	9.14E-29	chr1	5941382	5941484	1.20E-32
Average_internode_length_(below_ear)_1_5584864_C/A_2_Hapmap2	Average_internode_length_(below_ear)	1:5584864	C/A	Hapmap2	chr1	5610762	5610861	chr1	5805024	5805087	9.07E-24	chr1	6130503	6130602	4.06E-42	chr1	6320619	6320718	8.84E-39	chr1	5954719	5954818	1.91E-45	chr1	5964956	5965059	1.47E-36	chr1	6068715	6068814	8.76E-39	chr1	5689906	5690005	4.10E-42	chr1	5722335	5722438	1.51E-36	chr1	5953102	5953205	1.50E-36	chr1	6229467	6229570	1.45E-36	chr1	5686605	5686668	8.84E-24	chr1	5925068	5925171	1.44E-36	chr1	6012308	6012407	8.75E-39	chr1	8165127	8165230	7.25E-35	chr1	8506054	8506153	1.93E-40	chr1	5817233	5817332	1.91E-40	chr1	6621246	6621345	1.93E-40	chr1	6024927	6025026	4.17E-42	chr1	7950151	7950250	2.01E-40	NA	NA	NA	NA	chr1	7802554	7802657	1.50E-36	chr1	7978881	7978984	1.54E-36	chr1	5992677	5992749	2.04E-25	chr1	5874092	5874164	1.98E-25	chr1	5941931	5942034	1.54E-36
Nodes_per_plant_1_5584883_G/A_6_Hapmap2	Nodes_per_plant	1:5584883	G/A	Hapmap2	chr1	5610781	5610880	chr1	5805043	5805087	3.31E-13	chr1	6130522	6130621	4.06E-42	chr1	6320638	6320734	8.90E-34	chr1	5954738	5954837	1.91E-45	chr1	5964987	5965078	5.30E-36	chr1	6068734	6068830	8.82E-34	chr1	5689925	5690024	4.10E-42	chr1	5722366	5722457	5.42E-36	chr1	5953133	5953224	5.40E-36	chr1	6229498	6229589	5.21E-36	chr1	5686624	5686668	3.23E-13	chr1	5925099	5925190	5.17E-36	chr1	6012327	6012426	4.07E-37	NA	NA	NA	NA	chr1	8506073	8506172	4.17E-37	chr1	5817252	5817351	4.13E-37	chr1	6621265	6621364	4.18E-37	chr1	6024946	6025045	4.17E-42	chr1	7950170	7950269	4.31E-42	NA	NA	NA	NA	chr1	7802585	7802676	5.40E-36	chr1	7978912	7979003	5.54E-36	chr1	5992696	5992749	1.60E-16	chr1	5874111	5874164	1.55E-16	chr1	5941962	5942053	5.53E-36
Nodes_per_plant_1_5585000_C/T_1_Hapmap2	Nodes_per_plant	1:5585000	C/T	Hapmap2	chr1	5610898	5610997	NA	NA	NA	NA	chr1	6130639	6130737	1.46E-41	chr1	6320755	6320853	3.18E-38	chr1	5954855	5954954	1.91E-45	chr1	5965096	5965194	6.81E-40	chr1	6068851	6068949	3.15E-38	chr1	5690042	5690140	1.47E-41	chr1	5722475	5722573	6.96E-40	chr1	5953242	5953340	3.23E-38	chr1	6229607	6229705	3.12E-38	NA	NA	NA	NA	chr1	5925208	5925306	6.65E-40	chr1	6012444	6012530	3.19E-28	chr1	8165267	8165365	3.35E-38	chr1	8506190	8506276	1.52E-26	chr1	5817369	5817455	1.50E-26	chr1	6621382	6621468	1.52E-26	chr1	6025063	6025161	1.50E-41	chr1	7950287	7950387	4.35E-37	NA	NA	NA	NA	chr1	7802694	7802792	3.23E-38	chr1	7979021	7979119	3.31E-38	chr1	5998447	5998545	1.54E-41	chr1	5879862	5879960	1.50E-41	chr1	5942071	5942169	3.31E-38
Chlorophyll_B_1_5588971_A/T_2_Hapmap2	Chlorophyll_B	1:5588971	A/T	Hapmap2	chr1	5614869	5614968	chr1	5818734	5818833	1.89E-45	chr1	6134427	6134517	1.49E-26	chr1	6324964	6325042	8.97E-29	chr1	5958826	5958925	1.91E-45	chr1	5969619	5969719	4.07E-42	chr1	6073060	6073138	8.89E-29	chr1	5693831	5693921	1.51E-26	chr1	5726998	5727098	4.16E-42	chr1	5957765	5957865	4.14E-42	chr1	6234130	6234230	4.00E-42	chr1	5700313	5700412	1.85E-45	chr1	5929731	5929831	3.97E-42	chr1	6053208	6053307	1.87E-45	chr1	8169785	8169881	4.30E-42	chr1	8509083	8509179	4.14E-42	chr1	5820238	5820334	4.10E-42	chr1	6624289	6624385	4.15E-42	chr1	6028852	6028942	1.53E-26	chr1	7953649	7953748	1.99E-45	NA	NA	NA	NA	chr1	7807217	7807313	8.90E-44	chr1	7983544	7983644	4.25E-42	chr1	6010408	6010498	1.57E-26	chr1	5891823	5891913	1.53E-26	chr1	5946594	5946694	4.25E-42
Nodes_per_plant_1_5589678_A/G_3_Hapmap2	Nodes_per_plant	1:5589678	A/G	Hapmap2	chr1	5615576	5615675	chr1	5819427	5819517	8.88E-39	chr1	6136473	6136571	1.47E-36	chr1	6325662	6325752	8.84E-39	chr1	5959533	5959632	1.91E-45	chr1	5970313	5970403	8.81E-39	chr1	6073758	6073849	2.44E-39	chr1	5695877	5695975	1.48E-36	chr1	5727692	5727782	9.00E-39	chr1	5958459	5958549	8.97E-39	chr1	6234820	6234918	3.12E-38	chr1	5701012	5701110	3.11E-38	chr1	5930425	5930515	8.60E-39	chr1	6053907	6054005	3.15E-38	chr1	8170486	8170576	9.31E-39	chr1	8509784	8509874	8.96E-39	chr1	5820939	5821029	8.87E-39	chr1	6624993	6625083	8.98E-39	chr1	6030900	6030998	3.25E-38	chr1	7961929	7962019	9.34E-39	chr1	5886361	5886459	3.24E-38	chr1	7807911	7808002	2.49E-39	chr1	7984238	7984328	9.20E-39	chr1	6011324	6011414	4.31E-37	chr1	5892739	5892829	4.19E-37	chr1	5953574	5953672	3.31E-38
Cob_diameter_1_5611010_C/T_1_Hapmap2	Cob_diameter	1:5611010	C/T	Hapmap2	chr1	5634290	5634389	chr1	5824792	5824890	3.17E-43	chr1	6138067	6138166	1.46E-41	NA	NA	NA	NA	chr1	5978247	5978346	1.91E-45	chr1	5975678	5975776	3.15E-43	chr1	6101814	6101912	3.15E-38	chr1	5697468	5697567	6.86E-40	chr1	5753899	5753998	1.92E-45	chr1	5960020	5960119	1.49E-41	chr1	6250983	6251082	6.70E-40	chr1	5717174	5717272	3.11E-38	chr1	5935790	5935888	3.07E-43	chr1	6055494	6055593	1.45E-41	chr1	8172094	8172192	3.33E-43	chr1	8601839	8601938	3.22E-38	chr1	5822510	5822609	6.85E-40	chr1	6626571	6626670	1.49E-41	chr1	6049547	6049646	1.93E-45	chr1	7963567	7963666	1.55E-41	chr1	5887944	5888043	1.50E-41	chr1	7810144	7810243	1.49E-41	chr1	7985773	7985872	1.53E-41	chr1	6012897	6012996	3.33E-38	chr1	5894312	5894411	3.24E-38	chr1	5955167	5955266	1.53E-41
Cob_diameter_1_5622919_A/C_14_Hapmap2	Cob_diameter	1:5622919	A/C	Hapmap2	chr1	5646188	5646287	chr1	5824982	5825062	1.16E-27	chr1	6138339	6138415	2.50E-24	chr1	6390460	6390534	3.22E-28	chr1	5990145	5990244	1.91E-45	chr1	5975868	5975948	1.16E-27	chr1	6102096	6102175	2.47E-29	chr1	5697740	5697816	5.42E-26	chr1	5765795	5765896	1.16E-42	chr1	5960292	5960368	2.55E-24	chr1	6251255	6251334	2.44E-29	chr1	5717456	5717535	2.44E-29	chr1	5935980	5936060	1.13E-27	chr1	6055769	6055843	3.19E-28	chr1	8172365	8172441	2.64E-24	chr1	8602122	8602201	1.17E-32	chr1	5822782	5822858	2.52E-24	chr1	6626843	6626922	2.53E-29	chr1	6061442	6061541	1.93E-45	chr1	7963839	7963918	2.63E-29	chr1	5888216	5888295	2.54E-29	chr1	7810416	7810495	2.53E-29	chr1	7986045	7986124	2.60E-29	chr1	6013169	6013248	2.61E-29	chr1	5894584	5894663	2.54E-29	chr1	5955439	5955515	5.61E-26
Nodes_per_plant_1_5628808_A/G_19_Hapmap1	Nodes_per_plant	1:5628808	A/G	Hapmap1	chr1	5652077	5652176	chr1	5828522	5828616	1.93E-30	chr1	6144908	6145006	1.46E-41	chr1	6395104	6395203	1.89E-45	chr1	5996034	5996133	1.91E-45	chr1	5979407	5979505	1.46E-41	chr1	6109284	6109382	1.46E-41	chr1	5701035	5701112	1.16E-27	chr1	5771698	5771775	1.18E-27	chr1	5963587	5963686	1.91E-45	chr1	6257846	6257944	3.09E-43	chr1	5753880	5753979	4.00E-42	chr1	5939519	5939613	1.87E-30	chr1	6059245	6059344	1.87E-45	chr1	8175670	8175747	1.22E-27	chr1	8605415	8605493	2.53E-29	chr1	5827915	5828012	6.95E-30	chr1	6630339	6630437	1.49E-41	chr1	6067483	6067581	1.50E-41	chr1	7971004	7971098	2.04E-30	chr1	5891527	5891625	1.50E-41	chr1	7860141	7860234	1.95E-30	chr1	7989371	7989470	1.96E-45	chr1	6016655	6016753	1.54E-41	chr1	5898070	5898168	1.50E-41	chr1	5960080	5960177	7.21E-30
Nodes_per_plant_1_5628842_C/-_5_Hapmap1	Nodes_per_plant	1:5628842	C/-	Hapmap1	chr1	5652111	5652210	chr1	5828559	5828645	2.50E-29	chr1	6144942	6145035	8.79E-39	chr1	6395138	6395237	1.89E-45	chr1	5996068	5996167	1.91E-45	chr1	5979441	5979534	8.81E-39	chr1	6109318	6109411	8.76E-39	chr1	5701110	5701146	1.99E-10	chr1	5771773	5771809	2.02E-10	chr1	5963621	5963720	1.91E-45	chr1	6257879	6257978	1.85E-45	chr1	5753914	5754013	4.00E-42	chr1	5939556	5939642	2.42E-29	chr1	6059279	6059378	1.87E-45	chr1	8175745	8175781	2.09E-10	chr1	8605491	8605527	2.01E-10	chr1	5827952	5828046	8.93E-34	chr1	6630373	6630471	1.49E-41	chr1	6067517	6067610	9.03E-39	chr1	7971041	7971127	2.63E-29	chr1	5891561	5891659	1.50E-41	chr1	7860175	7860268	1.95E-30	chr1	7989405	7989504	1.96E-45	chr1	6016689	6016782	9.27E-39	chr1	5898104	5898197	9.01E-39	chr1	5960117	5960211	9.26E-34
Plant_height_1_5630804_A/G_1_Hapmap2	Plant_height	1:5630804	A/G	Hapmap2	chr1	5654073	5654172	chr1	5837597	5837695	3.19E-38	chr1	6146339	6146445	1.90E-35	chr1	6397108	6397207	1.89E-45	chr1	5998030	5998129	1.91E-45	chr1	5980835	5980941	1.91E-35	chr1	6110847	6110953	1.90E-35	chr1	5702452	5702558	1.92E-35	chr1	5773171	5773270	1.92E-45	chr1	5965591	5965696	9.03E-34	chr1	6259850	6259956	1.88E-35	chr1	5755884	5755990	1.87E-35	chr1	5948594	5948692	3.09E-38	chr1	6068332	6068438	1.89E-35	chr1	8178604	8178703	1.99E-45	chr1	8607391	8607497	1.94E-35	chr1	5829484	5829583	1.89E-45	chr1	6631822	6631921	1.92E-45	chr1	6068914	6069020	1.95E-35	chr1	7980081	7980187	2.02E-35	chr1	5893512	5893611	1.92E-45	chr1	7861699	7861805	1.94E-35	chr1	7990949	7991055	1.99E-35	chr1	6018634	6018705	7.27E-30	chr1	5900049	5900120	7.07E-30	chr1	5961662	5961768	1.99E-35
Starch_1_5632786_A/G_1_Hapmap2	Starch	1:5632786	A/G	Hapmap2	chr1	5656055	5656154	chr1	5839804	5839903	4.10E-42	chr1	6148305	6148404	1.88E-45	chr1	6399430	6399529	1.89E-45	chr1	6000012	6000111	1.91E-45	chr1	5983041	5983140	8.75E-44	chr1	6113055	6113154	8.70E-44	chr1	5704638	5704735	1.14E-42	chr1	5775107	5775206	4.16E-42	chr1	5967921	5968020	1.91E-45	chr1	6261810	6261909	1.85E-45	chr1	5758213	5758312	1.85E-45	chr1	5950801	5950900	3.97E-42	chr1	6070262	6070358	4.07E-37	chr1	8180739	8180838	9.25E-44	chr1	8609734	8609833	1.91E-45	chr1	5831770	5831866	8.87E-39	chr1	6633916	6634015	4.15E-42	chr1	6070899	6070995	9.03E-39	chr1	7982418	7982517	1.99E-45	chr1	5895838	5895937	1.92E-45	chr1	7863669	7863768	1.91E-45	chr1	7993283	7993382	1.96E-45	chr1	6020975	6021075	9.20E-44	chr1	5902390	5902490	8.95E-44	chr1	5963992	5964091	1.96E-45
Cob_diameter_1_5669347_T/G_14_Hapmap2	Cob_diameter	1:5669347	T/G	Hapmap2	chr1	5692617	5692716	chr10	81242517	81242616	8.81E-44	chr1	6210195	6210294	1.88E-45	NA	NA	NA	NA	chr10	80256599	80256698	8.90E-44	NA	NA	NA	NA	NA	NA	NA	NA	NA	NA	NA	NA	NA	NA	NA	NA	chr9	13689276	13689375	8.90E-44	chr1	6302867	6302966	1.85E-45	NA	NA	NA	NA	chr1	6046269	6046368	1.84E-45	NA	NA	NA	NA	NA	NA	NA	NA	chr10	133971937	133972036	8.90E-44	chr10	79760301	79760400	8.80E-44	chr9	103655773	103655872	8.92E-44	chr10	15388357	15388456	8.97E-44	chr10	82657502	82657601	9.27E-44	NA	NA	NA	NA	NA	NA	NA	NA	chr10	83708201	83708300	9.14E-44	NA	NA	NA	NA	NA	NA	NA	NA	NA	NA	NA	NA
Nitrate_1_5726183_C/T_1_Hapmap2	Nitrate	1:5726183	C/T	Hapmap2	chr1	5750243	5750342	chr1	5986085	5986184	1.89E-45	chr1	6268840	6268939	1.88E-45	chr1	6510290	6510389	1.89E-45	chr1	6111646	6111745	1.91E-45	NA	NA	NA	NA	chr1	6224530	6224629	1.87E-45	chr1	5855664	5855763	1.89E-45	chr1	5931716	5931815	1.92E-45	NA	NA	NA	NA	chr1	6360492	6360591	1.85E-45	NA	NA	NA	NA	chr1	6103909	6104008	1.84E-45	NA	NA	NA	NA	chr1	8352153	8352252	1.99E-45	chr1	8771227	8771326	1.91E-45	chr1	5928964	5929063	1.89E-45	chr1	6806844	6806943	1.92E-45	NA	NA	NA	NA	chr1	8157142	8157241	1.99E-45	chr1	6001801	6001900	1.92E-45	chr1	8039185	8039284	1.91E-45	chr1	8097551	8097650	9.14E-44	chr1	6187646	6187745	1.98E-45	chr1	6069066	6069165	1.92E-45	NA	NA	NA	NA
Nitrate_1_5728606_+/-_1_Hapmap2	Nitrate	1:5728606	+/-	Hapmap2	chr1	5754004	5754103	chr1	5989846	5989945	1.89E-45	chr1	6272596	6272695	1.88E-45	chr1	6514053	6514152	1.89E-45	chr1	6115409	6115508	1.91E-45	chr1	6085554	6085653	1.89E-40	chr1	6228294	6228393	1.87E-45	chr1	5859423	5859522	1.89E-45	chr1	5935477	5935576	1.92E-45	chr1	6074637	6074736	1.93E-40	chr1	6364223	6364322	1.85E-45	chr1	5860054	5860153	1.86E-40	chr1	6107675	6107774	1.84E-45	chr1	6173007	6173106	1.88E-40	chr1	8360842	8360941	1.99E-45	chr1	8779923	8780022	1.91E-45	chr1	5932723	5932822	1.89E-45	chr1	6810570	6810669	1.92E-45	chr1	6173497	6173596	1.94E-40	chr1	8165836	8165935	1.99E-45	chr1	6005563	6005662	1.92E-45	chr1	8047874	8047973	1.91E-45	chr1	8101315	8101412	1.53E-41	chr1	6196340	6196439	1.98E-45	chr1	6077760	6077859	1.92E-45	chr1	6069790	6069889	1.98E-40
Nitrate_1_5734743_+/-_6_Hapmap2	Nitrate	1:5734743	+/-	Hapmap2	chr1	5760141	5760240	chr1	5995977	5996076	1.89E-45	chr1	6278729	6278828	1.88E-45	chr1	6520184	6520283	1.89E-45	chr1	6121540	6121639	1.91E-45	chr1	6091670	6091770	4.07E-42	chr1	6234425	6234524	1.87E-45	chr1	5865554	5865653	1.89E-45	chr1	5941608	5941707	1.92E-45	chr1	6080752	6080852	4.14E-42	chr1	6370360	6370459	1.85E-45	chr1	5866170	5866270	4.00E-42	chr1	6113812	6113911	1.84E-45	chr1	6179123	6179223	4.04E-42	chr1	8366978	8367080	5.56E-41	chr1	8786058	8786160	5.36E-41	chr1	5938855	5938954	1.89E-45	chr1	6816701	6816802	1.15E-42	chr1	6179613	6179713	4.17E-42	chr1	8171971	8172073	5.58E-41	chr1	6011694	6011793	1.92E-45	chr1	8054010	8054112	5.36E-41	chr1	8107444	8107542	3.29E-43	chr1	6202475	6202577	5.54E-41	chr1	6083895	6083997	5.39E-41	chr1	6075906	6076006	4.25E-42
Starch_1_5743466_C/T_3_Hapmap1	Starch	1:5743466	C/T	Hapmap1	chr1	5768863	5768962	chr1	6004647	6004746	8.81E-44	chr1	6288493	6288592	1.88E-45	chr1	6528267	6528335	9.03E-24	chr1	6129639	6129707	9.15E-24	chr1	6135174	6135242	9.00E-24	chr1	6242525	6242593	8.95E-24	chr1	5874212	5874311	1.89E-45	chr1	5949759	5949842	1.51E-36	chr1	6114604	6114682	9.03E-34	chr1	6379275	6379374	1.85E-45	chr1	5909678	5909746	8.84E-24	chr1	6122724	6122823	1.84E-45	chr1	6222619	6222718	1.87E-45	chr1	8376040	8376084	7.46E-15	chr1	8796179	8796260	5.43E-31	chr1	5947940	5947984	7.10E-15	chr1	6825552	6825633	5.44E-31	chr1	6217499	6217598	8.97E-44	chr1	8182085	8182168	1.56E-36	chr1	6021131	6021212	5.46E-31	chr1	8062650	8062749	1.91E-45	chr1	8116305	8116386	5.58E-31	chr1	6214021	6214102	5.62E-31	chr1	6095437	6095518	5.46E-31	chr1	6119342	6119441	1.96E-45
Chlorophyll_B_1_5752284_+/-_1_Hapmap2	Chlorophyll_B	1:5752284	+/-	Hapmap2	chr1	5777681	5777780	chr1	6013774	6013873	1.89E-45	chr1	6297598	6297697	1.88E-45	chr1	6537052	6537151	1.89E-45	chr1	6138791	6138889	6.88E-45	chr1	6143999	6144098	1.88E-45	chr1	6251310	6251409	1.87E-45	chr1	5882968	5883067	1.89E-45	chr1	5964848	5964898	1.55E-16	chr1	6123669	6123768	1.91E-45	chr1	6388086	6388185	1.85E-45	chr1	5918479	5918578	1.85E-45	chr1	6131846	6131945	1.84E-45	chr1	6231500	6231599	1.87E-45	chr1	8384803	8384902	1.99E-45	chr1	8804776	8804875	1.91E-45	chr1	5957057	5957107	1.53E-16	chr1	6834204	6834303	1.92E-45	chr1	6226626	6226725	1.93E-45	chr1	8190958	8191057	1.99E-45	chr1	6029457	6029556	1.92E-45	chr1	8071716	8071815	1.91E-45	chr1	8124937	8125036	1.96E-45	chr1	6222696	6222746	1.60E-16	chr1	6104112	6104162	1.55E-16	chr1	6134248	6134298	1.58E-16
Starch_1_5808142_+/-_1_Hapmap2	Starch	1:5808142	+/-	Hapmap2	chr1	5835169	5835268	chr1	6086007	6086108	1.15E-37	chr1	6302879	6302982	6.84E-35	chr1	6594542	6594641	1.89E-45	chr1	6208135	6208236	1.16E-37	chr1	6201440	6201539	1.88E-45	chr1	6308799	6308898	1.87E-45	chr1	5937148	5937249	1.15E-37	chr1	5970080	5970183	7.00E-35	chr1	6195901	6196002	1.16E-37	chr1	6445575	6445674	1.85E-45	chr1	5975962	5976061	1.85E-45	chr1	6137726	6137829	6.69E-35	chr1	6285660	6285762	1.14E-32	chr1	8438981	8439082	1.20E-37	chr1	8810054	8810157	6.98E-35	chr1	5983593	5983693	8.87E-39	chr1	6839501	6839604	6.99E-35	chr1	6298844	6298945	1.17E-37	chr1	8196236	8196339	7.27E-35	chr1	6034740	6034843	7.01E-35	chr1	8076994	8077097	6.98E-35	chr1	8130217	8130320	7.16E-35	chr1	6249236	6249336	9.27E-39	chr1	6130652	6130752	9.01E-39	chr1	6160092	6160190	1.20E-32
Nodes_per_plant_1_5810525_C/A_1_Hapmap1	Nodes_per_plant	1:5810525	C/A	Hapmap1	chr1	5837552	5837651	chr1	6095360	6095459	8.81E-44	chr1	6305259	6305358	8.73E-44	chr1	6596925	6597024	1.89E-45	chr1	6217488	6217587	1.93E-40	chr1	6203823	6203922	1.88E-45	chr1	6311182	6311281	1.87E-45	chr1	5946501	5946600	8.81E-44	chr1	5972460	5972559	1.92E-45	chr1	6205254	6205353	8.90E-44	chr1	6447958	6448057	1.85E-45	chr1	5978345	5978444	1.85E-45	chr1	6140106	6140205	1.85E-40	chr1	6288002	6288101	1.87E-45	chr1	8448333	8448432	9.25E-44	chr1	8812817	8812916	1.93E-40	chr1	5986282	5986381	4.10E-42	chr1	6842427	6842526	8.92E-44	chr1	6308197	6308296	8.97E-44	chr1	8198617	8198716	9.27E-44	chr1	6037117	6037216	8.94E-44	chr1	8079374	8079473	8.90E-44	chr1	8132597	8132696	9.14E-44	chr1	6251925	6252024	4.28E-42	chr1	6133341	6133440	4.16E-42	chr1	6162729	6162828	9.13E-44
Average_internode_length_(above_ear)_1_5814530_T/G_2_Hapmap2	Average_internode_length_(above_ear)	1:5814530	T/G	Hapmap2	chr1	5841557	5841656	chr1	6099389	6099442	1.53E-16	chr1	6309299	6309352	1.51E-16	chr1	6600930	6601029	1.89E-45	chr1	6221519	6221572	1.54E-16	chr1	6207827	6207926	1.88E-45	chr1	6315187	6315286	1.87E-45	chr1	5950530	5950583	1.53E-16	chr1	5976490	5976543	1.55E-16	chr1	6209283	6209336	1.54E-16	chr1	6451963	6452062	1.85E-45	chr1	5982350	5982449	1.85E-45	chr1	6144132	6144183	1.91E-15	chr1	6292038	6292091	1.51E-16	chr1	8452361	8452414	1.60E-16	chr1	8816817	8816916	1.93E-40	chr1	5990314	5990367	1.53E-16	chr1	6846443	6846496	1.55E-16	chr1	6312226	6312279	1.55E-16	chr1	8202594	8202693	2.01E-40	chr1	6041087	6041186	1.94E-40	chr1	8083403	8083456	1.54E-16	chr1	8136574	8136671	1.58E-16	chr1	6255901	6256000	1.99E-40	chr1	6137317	6137416	1.94E-40	chr1	6166758	6166811	1.58E-16
Northern_Leaf_Blight_1_5814827_A/T_1_Hapmap2	Northern_Leaf_Blight	1:5814827	A/T	Hapmap2	chr1	5841854	5841953	chr1	6099769	6099867	1.47E-41	chr1	6309679	6309777	3.14E-43	chr1	6601227	6601326	1.89E-45	chr1	6221899	6221997	1.49E-41	chr1	6208124	6208223	1.88E-45	chr1	6315484	6315583	1.87E-45	chr1	5950910	5951008	1.47E-41	chr1	5976870	5976968	1.50E-41	chr1	6209663	6209761	1.49E-41	chr1	6452260	6452359	1.85E-45	chr1	5982647	5982746	1.85E-45	chr1	6144380	6144435	2.46E-19	chr1	6292418	6292516	1.45E-41	chr1	8452741	8452839	1.55E-41	chr1	8817111	8817166	2.56E-19	chr1	5990694	5990792	1.47E-41	chr1	6846823	6846921	1.49E-41	chr1	6312606	6312704	1.50E-41	chr1	8202888	8202943	2.67E-19	chr1	6041381	6041436	2.58E-19	chr1	8083783	8083881	1.49E-41	chr1	8136998	8137096	1.53E-41	chr1	6256195	6256250	2.65E-19	chr1	6137611	6137666	2.58E-19	chr1	6167138	6167236	1.53E-41
Nitrate_1_5879056_C/T_5_Hapmap2	Nitrate	1:5879056	C/T	Hapmap2	chr1	5902631	5902730	chr4	43198257	43198351	1.16E-32	chr1	6366379	6366478	1.88E-45	chr1	6662002	6662101	1.89E-45	NA	NA	NA	NA	chr1	6268904	6269003	1.88E-45	chr1	6376256	6376355	1.87E-45	chr1	6215267	6215366	1.92E-35	chr1	5993482	5993578	4.19E-37	NA	NA	NA	NA	chr1	6513034	6513133	1.85E-45	chr1	6043439	6043538	1.85E-45	chr1	6376998	6377097	1.86E-35	chr1	6355275	6355374	8.81E-34	NA	NA	NA	NA	chr1	8841309	8841408	1.93E-40	chr1	6007302	6007398	4.13E-37	NA	NA	NA	NA	NA	NA	NA	NA	NA	NA	NA	NA	NA	NA	NA	NA	chr4	43564142	43564236	1.17E-32	NA	NA	NA	NA	NA	NA	NA	NA	NA	NA	NA	NA	NA	NA	NA	NA
Northern_Leaf_Blight_1_6086990_C/T_5_Hapmap2	Northern_Leaf_Blight	1:6086990	C/T	Hapmap2	chr1	6116960	6117059	chr1	6348168	6348267	1.89E-45	NA	NA	NA	NA	chr1	6876977	6877076	1.89E-45	chr1	6480019	6480118	8.90E-44	NA	NA	NA	NA	chr1	6591234	6591333	1.87E-45	chr1	6414302	6414401	8.81E-44	chr1	6223979	6224078	1.93E-40	chr1	6468762	6468861	8.90E-44	chr1	6728012	6728111	1.85E-45	NA	NA	NA	NA	chr7	131078216	131078315	8.60E-39	chr1	6537763	6537862	8.69E-44	NA	NA	NA	NA	chr1	9029401	9029500	4.14E-42	chr1	6199774	6199873	1.91E-40	chr1	7068202	7068301	1.93E-40	chr1	6571690	6571789	8.97E-44	chr1	8450062	8450161	9.27E-44	chr1	6299663	6299762	4.19E-37	chr1	8325755	8325854	1.93E-40	chr1	8381543	8381642	1.96E-45	chr1	6447115	6447214	2.01E-35	NA	NA	NA	NA	chr1	6402664	6402763	4.25E-42
Nitrate_1_6164159_T/C_3_Hapmap2	Nitrate	1:6164159	T/C	Hapmap2	chr1	6126316	6126415	chr1	6357524	6357623	1.89E-45	NA	NA	NA	NA	chr1	6886333	6886432	1.89E-45	NA	NA	NA	NA	NA	NA	NA	NA	chr1	6600590	6600689	1.87E-45	NA	NA	NA	NA	NA	NA	NA	NA	NA	NA	NA	NA	chr1	6737368	6737467	1.85E-45	NA	NA	NA	NA	NA	NA	NA	NA	NA	NA	NA	NA	NA	NA	NA	NA	chr1	9040865	9040963	3.20E-43	NA	NA	NA	NA	NA	NA	NA	NA	NA	NA	NA	NA	NA	NA	NA	NA	NA	NA	NA	NA	NA	NA	NA	NA	chr1	8424530	8424629	9.14E-44	NA	NA	NA	NA	NA	NA	NA	NA	chr1	6414122	6414220	3.28E-43
Nodes_to_ear_1_6157253_C/G_2_Hapmap2	Nodes_to_ear	1:6157253	C/G	Hapmap2	chr1	6192961	6193060	chr1	6424175	6424274	1.89E-45	chr1	6598958	6599056	1.47E-36	chr1	6952800	6952884	1.93E-30	NA	NA	NA	NA	chr1	6509121	6509205	1.92E-30	chr1	6667059	6667143	1.91E-30	chr1	6533312	6533411	4.13E-37	chr1	6249681	6249780	4.19E-37	chr1	6587695	6587779	1.95E-30	chr1	6803834	6803918	1.89E-30	chr1	6283629	6283713	1.89E-30	chr1	6584617	6584715	3.09E-38	NA	NA	NA	NA	chr1	8763884	8763983	4.33E-37	chr1	9120932	9121031	1.94E-35	NA	NA	NA	NA	chr1	7172624	7172723	4.18E-37	chr1	6690617	6690715	3.25E-38	chr1	8569105	8569204	2.02E-35	chr1	6349458	6349556	1.51E-36	chr1	8351421	8351520	4.17E-37	chr1	8483372	8483471	4.28E-37	chr1	6497702	6497801	2.01E-35	chr1	6379091	6379190	1.95E-35	chr1	6494252	6494348	4.31E-32
Nodes_above_ear_1_6158715_C/A_4_Hapmap2	Nodes_above_ear	1:6158715	C/A	Hapmap2	chr1	6194423	6194522	chr1	6425637	6425736	1.89E-45	chr1	6600418	6600517	1.88E-45	NA	NA	NA	NA	chr1	6601378	6601477	1.91E-45	NA	NA	NA	NA	NA	NA	NA	NA	NA	NA	NA	NA	NA	NA	NA	NA	NA	NA	NA	NA	NA	NA	NA	NA	NA	NA	NA	NA	NA	NA	NA	NA	chr1	6659104	6659203	1.87E-45	NA	NA	NA	NA	NA	NA	NA	NA	NA	NA	NA	NA	NA	NA	NA	NA	chr1	6692089	6692188	1.93E-45	NA	NA	NA	NA	NA	NA	NA	NA	chr1	8352886	8352985	1.91E-45	NA	NA	NA	NA	chr1	6499165	6499264	1.98E-45	chr1	6380554	6380653	1.92E-45	chr1	6495917	6496014	5.53E-36
Nitrate_1_6175756_-/+_1_Hapmap2	Nitrate	1:6175756	-/+	Hapmap2	chr1	6205196	6205295	chr1	6436410	6436509	1.89E-45	chr1	6609912	6610020	5.36E-26	chr1	6973314	6973414	8.90E-34	chr1	6610924	6611024	8.90E-44	NA	NA	NA	NA	chr1	6687576	6687676	8.82E-34	chr1	6556101	6556181	9.06E-24	chr1	6260917	6261013	1.95E-35	chr1	6598795	6598905	1.53E-21	chr1	6824349	6824449	8.73E-34	chr1	6303503	6303602	1.85E-45	chr1	6595700	6595798	3.07E-43	chr1	6668650	6668750	8.69E-44	chr1	8775009	8775117	5.68E-26	chr1	9132272	9132381	7.08E-25	chr1	6258795	6258895	8.80E-44	chr1	7204995	7205075	9.17E-24	chr1	6701612	6701710	3.22E-43	NA	NA	NA	NA	chr1	6360769	6360877	5.50E-26	chr1	8367468	8367567	1.91E-45	chr1	8494499	8494609	3.38E-23	chr1	6508858	6508966	5.66E-26	chr1	6390247	6390355	5.50E-26	chr1	6505688	6505784	1.99E-35
Northern_Leaf_Blight_1_6175909_C/A_1_Hapmap2	Northern_Leaf_Blight	1:6175909	C/A	Hapmap2	chr1	6205349	6205448	chr1	6436563	6436662	1.89E-45	chr1	6610074	6610170	1.14E-32	NA	NA	NA	NA	chr1	6628219	6628318	1.93E-40	chr1	6520385	6520481	1.15E-32	NA	NA	NA	NA	NA	NA	NA	NA	chr1	6261067	6261165	7.00E-35	chr1	6598959	6599055	1.17E-32	NA	NA	NA	NA	chr1	6303656	6303755	1.85E-45	chr1	6595876	6595930	1.91E-15	chr1	6685945	6686044	1.88E-40	chr1	8775171	8775267	1.21E-32	chr1	9132435	9132531	1.17E-32	chr1	6276091	6276190	1.91E-40	NA	NA	NA	NA	chr1	6701788	6701842	2.01E-15	chr1	8580395	8580491	1.22E-32	chr1	6360931	6361027	1.17E-32	chr1	8367621	8367719	6.93E-40	chr1	8494663	8494759	1.20E-32	chr1	6509019	6509098	3.41E-23	chr1	6390408	6390487	3.31E-23	chr1	6505838	6505936	7.16E-35
Leaf_width_1_276291549_C/A_2_Hapmap2	Leaf_width	1:276291549	C/A	Hapmap2	chr1	6213428	6213527	chr1	6444642	6444741	1.89E-45	NA	NA	NA	NA	chr1	6980762	6980861	1.89E-45	chr1	6636352	6636451	1.91E-45	NA	NA	NA	NA	chr1	6695023	6695122	1.87E-45	NA	NA	NA	NA	NA	NA	NA	NA	chr1	6607050	6607149	1.91E-45	chr1	6831796	6831895	1.85E-45	chr1	6311735	6311834	1.85E-45	chr1	6607840	6607939	1.84E-45	chr1	6694079	6694178	1.87E-45	chr1	8783216	8783315	1.99E-45	NA	NA	NA	NA	chr1	6291579	6291678	1.89E-45	NA	NA	NA	NA	chr1	6721620	6721719	1.93E-45	chr1	8588129	8588228	1.99E-45	NA	NA	NA	NA	NA	NA	NA	NA	chr1	8502703	8502802	1.96E-45	chr1	6517109	6517208	1.98E-45	NA	NA	NA	NA	NA	NA	NA	NA
Ratio_of_ear_height_to_total_height_1_6198856_C/T_2_Hapmap2	Ratio_of_ear_height_to_total_height	1:6198856	C/T	Hapmap2	chr1	6228296	6228395	chr1	6459510	6459609	1.89E-45	chr1	6695195	6695294	1.88E-45	chr1	6995747	6995846	1.89E-45	chr1	6651005	6651104	1.91E-45	chr1	6542630	6542732	1.14E-37	chr1	6709892	6709991	1.87E-45	chr1	6708752	6708819	2.52E-24	chr1	6286391	6286493	5.42E-36	NA	NA	NA	NA	chr1	6846665	6846764	1.85E-45	chr1	6326739	6326841	2.41E-39	chr1	6622634	6622736	2.39E-39	chr1	6705989	6706090	8.81E-34	chr1	8839629	8839731	2.59E-39	chr1	9190533	9190635	2.49E-39	chr1	6303569	6303671	2.48E-34	chr1	7303702	7303803	9.05E-34	chr1	6736862	6736964	1.17E-37	chr1	8643892	8643994	2.62E-34	chr1	6428148	6428250	2.50E-39	chr1	8441072	8441174	2.49E-39	chr1	8528500	8528601	9.27E-34	chr1	6530499	6530601	2.60E-34	chr1	6411888	6411990	2.52E-34	chr1	6528930	6529032	5.53E-36
Starch_1_6213144_C/A_1_Hapmap2	Starch	1:6213144	C/A	Hapmap2	chr1	6242581	6242680	chr1	6462369	6462424	2.54E-19	chr1	6698055	6698110	2.51E-19	chr1	6998607	6998662	2.53E-19	chr1	6653865	6653920	2.56E-19	chr1	6583827	6583926	1.88E-45	chr1	6712751	6712806	2.51E-19	chr1	6718902	6718957	5.45E-21	NA	NA	NA	NA	chr1	6646762	6646861	1.91E-45	chr1	6849525	6849580	2.48E-19	chr1	6329847	6329902	8.90E-19	chr1	6625497	6625552	2.46E-19	chr1	6720285	6720384	1.87E-45	chr1	8853947	8854046	1.99E-45	NA	NA	NA	NA	chr1	6336861	6336960	1.89E-45	NA	NA	NA	NA	NA	NA	NA	NA	chr1	8654079	8654134	5.74E-21	chr1	6442459	6442558	1.92E-45	chr1	8444169	8444224	9.23E-19	chr1	8531417	8531472	2.63E-19	chr1	6544795	6544894	1.98E-45	chr1	6426184	6426283	1.92E-45	chr1	6531679	6531737	5.65E-21
Cob_diameter_1_6235137_G/T_1_Hapmap2	Cob_diameter	1:6235137	G/T	Hapmap2	chr1	6264574	6264673	chr1	6544823	6544928	8.94E-34	chr1	6778798	6778904	4.12E-32	chr1	7081060	7081165	8.90E-34	chr1	6736205	6736311	4.20E-32	chr1	6609821	6609920	8.75E-44	chr1	6795205	6795310	8.82E-34	chr1	6736738	6736837	8.81E-44	chr1	6369996	6370095	4.16E-42	chr1	6673757	6673867	1.52E-26	chr1	6931977	6932082	8.73E-34	chr1	6353115	6353220	8.72E-34	chr1	6707951	6708056	8.66E-34	chr1	6738058	6738157	4.04E-42	chr1	8877631	8877736	9.38E-34	chr1	9250351	9250450	4.14E-42	chr1	6352947	6353046	8.80E-44	chr1	7373333	7373443	3.28E-28	chr1	6780434	6780533	8.97E-44	chr1	8671968	8672067	9.27E-44	chr1	6464459	6464569	3.28E-28	chr1	8467763	8467862	4.14E-42	chr1	8558917	8559016	9.14E-44	chr1	6562750	6562849	1.98E-45	chr1	6444139	6444238	1.92E-45	chr1	6556355	6556454	4.25E-42
Plant_height_1_6235390_C/G_1_Hapmap2	Plant_height	1:6235390	C/G	Hapmap2	chr1	6264827	6264926	chr1	6545082	6545181	1.89E-45	chr1	6779060	6779159	4.06E-42	chr1	7081319	7081418	1.89E-45	chr1	6736467	6736566	4.14E-42	chr1	6610074	6610173	1.88E-45	chr1	6795464	6795563	1.87E-45	chr1	6736991	6737090	1.89E-45	chr1	6370249	6370348	4.16E-42	chr1	6674021	6674120	1.91E-45	chr1	6932236	6932335	1.85E-45	chr1	6353374	6353473	1.85E-45	chr1	6708210	6708309	1.84E-45	chr1	6738307	6738402	8.81E-34	chr1	8877890	8877981	5.64E-31	chr1	9250604	9250703	1.91E-45	chr1	6353200	6353300	1.91E-40	chr1	7373597	7373689	1.51E-31	chr1	6780687	6780786	1.93E-45	chr1	8672221	8672320	1.99E-45	chr1	6464723	6464822	1.92E-45	NA	NA	NA	NA	chr1	8559170	8559269	1.96E-45	chr1	6563003	6563102	1.98E-45	chr1	6444392	6444491	1.92E-45	chr1	6556608	6556707	4.25E-42
Cob_diameter_1_6238280_G/C_6_Hapmap2	Cob_diameter	1:6238280	G/C	Hapmap2	chr1	6267717	6267816	NA	NA	NA	NA	chr1	6781927	6782026	1.88E-45	NA	NA	NA	NA	NA	NA	NA	NA	chr1	6613027	6613124	6.91E-30	NA	NA	NA	NA	NA	NA	NA	NA	NA	NA	NA	NA	NA	NA	NA	NA	NA	NA	NA	NA	NA	NA	NA	NA	NA	NA	NA	NA	chr1	6741268	6741365	6.86E-30	NA	NA	NA	NA	NA	NA	NA	NA	NA	NA	NA	NA	NA	NA	NA	NA	chr1	6783700	6783797	1.52E-31	NA	NA	NA	NA	NA	NA	NA	NA	NA	NA	NA	NA	NA	NA	NA	NA	chr1	6565897	6565994	7.27E-30	chr1	6447286	6447383	7.07E-30	NA	NA	NA	NA
Starch_1_6240317_C/T_2_Hapmap2	Starch	1:6240317	C/T	Hapmap2	chr1	6269754	6269853	chr1	6548726	6548779	1.54E-11	chr1	6783799	6783898	1.88E-45	chr1	7084949	7085002	1.53E-11	chr1	6740037	6740090	1.55E-11	chr1	6630346	6630399	1.53E-11	chr1	6799746	6799799	1.52E-11	chr1	6741250	6741303	1.54E-11	chr1	6373862	6373915	1.56E-11	chr1	6677665	6677718	1.55E-11	chr1	6936519	6936572	1.50E-11	chr1	6357018	6357071	1.50E-11	chr1	6712453	6712506	1.49E-11	NA	NA	NA	NA	chr1	8882619	8882722	3.40E-28	chr1	9254216	9254268	5.59E-11	chr1	6356214	6356323	5.45E-21	chr1	7377133	7377186	1.56E-11	chr1	6785242	6785295	1.57E-11	chr1	8675852	8675905	1.62E-11	chr1	6468358	6468411	1.56E-11	NA	NA	NA	NA	chr1	8562644	8562697	1.60E-11	chr1	6582862	6582915	1.61E-11	chr1	6464247	6464300	1.56E-11	chr1	6595952	6596056	7.21E-30
Nodes_to_ear_1_6241411_C/T_1_Hapmap2	Nodes_to_ear	1:6241411	C/T	Hapmap2	chr1	6270848	6270947	chr1	6549106	6549205	1.91E-40	NA	NA	NA	NA	chr1	7085320	7085419	1.90E-40	chr1	6740411	6740510	1.93E-40	chr1	6630725	6630824	1.89E-40	chr1	6800123	6800222	1.88E-40	chr1	6741626	6741725	1.91E-40	chr1	6374260	6374359	4.16E-42	chr1	6678046	6678145	8.97E-39	chr1	6936892	6936991	1.86E-40	chr1	6357392	6357491	8.66E-39	chr1	6712837	6712936	1.85E-40	chr1	6761365	6761464	1.88E-40	chr1	8883405	8883504	9.25E-44	chr1	9254613	9254712	1.93E-40	chr1	6357314	6357418	3.21E-33	chr1	7377537	7377636	1.93E-40	chr1	6785628	6785727	8.97E-44	chr1	8676237	8676336	2.01E-40	chr1	6468766	6468865	1.94E-40	chr1	8474127	8474215	5.40E-36	chr1	8563024	8563123	1.98E-40	chr1	6583246	6583345	1.99E-40	chr1	6464632	6464731	1.94E-40	chr1	6597049	6597148	1.98E-40
Cob_diameter_1_6243022_C/T_1_Hapmap2	Cob_diameter	1:6243022	C/T	Hapmap2	chr1	6272459	6272558	chr1	6550563	6550665	2.49E-34	chr1	6786018	6786116	1.48E-31	NA	NA	NA	NA	NA	NA	NA	NA	chr1	6632336	6632435	1.88E-45	NA	NA	NA	NA	chr1	6742842	6742944	5.34E-36	chr1	6375585	6375648	1.21E-12	NA	NA	NA	NA	NA	NA	NA	NA	NA	NA	NA	NA	chr1	6714170	6714233	1.15E-12	chr1	6762690	6762753	1.17E-12	chr1	8884602	8884700	1.57E-31	chr1	9255957	9256052	1.16E-37	chr1	6358533	6358635	5.34E-36	chr1	7378748	7378850	5.41E-36	chr1	6786828	6786930	5.43E-36	chr1	8677432	8677530	1.57E-31	NA	NA	NA	NA	chr1	8475571	8475673	2.51E-34	chr1	8564481	8564583	2.58E-34	chr1	6584472	6584570	7.17E-40	chr1	6465858	6465956	6.97E-40	NA	NA	NA	NA
Nodes_per_plant_1_6243438_G/T_1_Hapmap2	Nodes_per_plant	1:6243438	G/T	Hapmap2	chr1	6272875	6272974	chr1	6550943	6551042	1.89E-45	chr1	6786410	6786509	1.88E-45	chr1	7087234	7087333	1.89E-45	chr1	6742325	6742424	1.91E-45	chr1	6632752	6632851	1.88E-45	chr1	6802037	6802136	1.87E-45	chr1	6743222	6743321	1.89E-45	chr1	6375940	6376039	1.92E-45	chr1	6679960	6680059	1.91E-45	chr1	6938806	6938905	1.85E-45	chr1	6359306	6359405	1.85E-45	chr1	6714525	6714624	1.84E-45	chr1	6763045	6763144	1.87E-45	chr1	8885017	8885116	1.99E-45	chr1	9256367	9256466	1.91E-45	chr1	6358913	6359012	1.89E-45	chr1	7379128	7379227	1.92E-45	chr1	6787208	6787307	1.93E-45	chr1	8677847	8677946	9.27E-44	chr1	6471073	6471172	8.94E-44	chr1	8475951	8476050	1.91E-45	chr1	8564897	8564996	1.96E-45	chr1	6584887	6584986	4.28E-42	chr1	6466273	6466372	4.16E-42	chr1	6598694	6598793	9.13E-44
Ear_height_1_6424418_C/A_8_Hapmap2	Ear_height	1:6424418	C/A	Hapmap2	chr1	6374137	6374236	chr1	6642291	6642390	1.89E-45	chr1	6817150	6817249	1.88E-45	NA	NA	NA	NA	NA	NA	NA	NA	chr1	6733676	6733775	1.88E-45	NA	NA	NA	NA	NA	NA	NA	NA	NA	NA	NA	NA	chr1	6748435	6748534	1.91E-45	NA	NA	NA	NA	chr1	6430199	6430297	6.64E-45	chr1	6763076	6763175	1.84E-45	chr1	6833550	6833641	8.81E-34	chr1	8960063	8960154	9.38E-34	chr1	9314454	9314545	9.03E-34	chr1	6442139	6442230	8.93E-34	chr1	7434207	7434298	9.05E-34	NA	NA	NA	NA	NA	NA	NA	NA	chr1	6527062	6527153	9.07E-34	NA	NA	NA	NA	chr1	8598743	8598834	4.31E-32	chr1	6673086	6673177	9.34E-34	chr1	6554470	6554561	9.08E-34	NA	NA	NA	NA
Nodes_to_ear_1_6427557_G/A_1_Hapmap2	Nodes_to_ear	1:6427557	G/A	Hapmap2	chr1	6377276	6377375	NA	NA	NA	NA	NA	NA	NA	NA	NA	NA	NA	NA	NA	NA	NA	NA	NA	NA	NA	NA	NA	NA	NA	NA	NA	NA	NA	NA	NA	NA	NA	NA	chr1	6750295	6750394	4.14E-42	chr1	7053586	7053685	8.60E-44	chr1	6433337	6433436	1.85E-45	NA	NA	NA	NA	NA	NA	NA	NA	NA	NA	NA	NA	NA	NA	NA	NA	NA	NA	NA	NA	NA	NA	NA	NA	chr1	6872976	6873075	8.97E-44	NA	NA	NA	NA	chr1	6528368	6528467	4.19E-37	chr1	8570869	8570968	8.90E-44	NA	NA	NA	NA	NA	NA	NA	NA	chr1	6555777	6555876	1.94E-40	NA	NA	NA	NA
Ear_height_1_6427557_G/A_1_Hapmap2	Ear_height	1:6427557	G/A	Hapmap2	chr1	6377276	6377375	chr1	6645430	6645529	1.89E-45	chr1	6820289	6820388	1.88E-45	chr1	7201416	7201515	8.78E-44	chr1	6826875	6826966	1.53E-21	chr1	6736815	6736914	1.88E-45	chr1	6900126	6900223	6.77E-40	chr1	6817278	6817369	1.52E-21	chr1	6446952	6447051	8.93E-44	NA	NA	NA	NA	NA	NA	NA	NA	NA	NA	NA	NA	chr1	6766215	6766314	1.84E-45	chr1	6834858	6834956	3.15E-38	chr1	8961362	8961461	9.25E-44	chr1	9315761	9315860	1.93E-40	chr1	6443440	6443539	1.91E-40	chr1	7435517	7435616	1.93E-40	NA	NA	NA	NA	chr1	8779429	8779528	9.27E-44	NA	NA	NA	NA	NA	NA	NA	NA	chr1	8599943	8600041	3.31E-38	chr1	6674393	6674492	1.99E-40	NA	NA	NA	NA	chr1	6666743	6666842	9.13E-44
Starch_1_6535941_G/T_5_Hapmap2	Starch	1:6535941	G/T	Hapmap2	chr1	6481625	6481724	chr1	6749788	6749888	8.88E-39	chr1	6924601	6924697	2.46E-34	chr1	7308180	7308276	2.48E-34	chr1	6920039	6920136	1.50E-36	chr1	6841165	6841265	4.10E-37	chr1	7002827	7002928	1.13E-37	chr1	6851758	6851859	2.47E-39	chr1	6549961	6550057	2.52E-34	chr1	6854129	6854225	2.51E-34	chr1	7167255	7167351	2.43E-34	chr1	6537671	6537770	1.86E-40	chr1	6870564	6870662	3.09E-38	chr1	6949981	6950082	2.43E-39	chr1	9046354	9046451	1.56E-36	NA	NA	NA	NA	chr1	6543105	6543202	1.48E-36	chr1	7520844	7520940	2.51E-34	chr1	6980260	6980357	1.51E-36	chr1	8872314	8872413	1.99E-45	chr1	6562486	6562588	1.16E-37	chr1	8680261	8680365	3.25E-33	NA	NA	NA	NA	chr1	6762778	6762879	2.58E-39	chr1	6644162	6644263	2.51E-39	chr1	6691060	6691159	4.25E-42
Plant_height_1_6635128_C/T_1_Hapmap2	Plant_height	1:6635128	C/T	Hapmap2	chr1	6606450	6606549	NA	NA	NA	NA	chr1	7011264	7011363	1.88E-45	NA	NA	NA	NA	chr1	7044371	7044470	1.91E-45	chr1	6971267	6971366	1.88E-45	chr1	7097853	7097952	1.87E-45	NA	NA	NA	NA	NA	NA	NA	NA	NA	NA	NA	NA	NA	NA	NA	NA	chr1	6613222	6613321	1.85E-45	NA	NA	NA	NA	NA	NA	NA	NA	chr1	9109519	9109618	1.99E-45	chr1	9554726	9554825	1.91E-45	NA	NA	NA	NA	NA	NA	NA	NA	chr1	7104559	7104658	1.93E-45	NA	NA	NA	NA	NA	NA	NA	NA	NA	NA	NA	NA	chr1	8720657	8720756	1.96E-45	NA	NA	NA	NA	NA	NA	NA	NA	chr1	6748885	6748984	1.96E-45
Ear_height_1_6800177_G/A_7_Hapmap2	Ear_height	1:6800177	G/A	Hapmap2	chr1	6741913	6742012	chr1	6848688	6848787	8.81E-44	chr1	7154539	7154638	8.73E-44	chr1	7424040	7424139	1.89E-45	chr1	7189241	7189340	8.90E-44	chr1	7105842	7105941	8.75E-44	chr1	7276956	7277055	4.05E-42	chr1	6967319	6967412	8.94E-34	chr1	6679928	6680027	4.16E-42	chr1	6957850	6957949	1.91E-45	chr1	7290347	7290426	5.25E-31	chr1	6753020	6753119	8.59E-44	chr1	7029901	7029979	8.72E-29	chr1	7124748	7124847	8.75E-39	chr1	9256740	9256839	9.25E-44	chr1	9716529	9716628	8.90E-44	chr1	6650447	6650546	8.80E-44	chr1	7668477	7668576	8.98E-39	chr1	7296392	7296491	4.17E-42	chr1	8961328	8961427	9.34E-39	chr1	6665846	6665945	9.00E-39	chr1	8829909	8830008	4.14E-42	chr1	8867874	8867973	9.14E-44	chr1	6969957	6970030	5.66E-26	chr1	6851337	6851410	5.50E-26	chr1	6906132	6906231	9.19E-39
Ear_height_1_6800248_T/C_2_Hapmap2	Ear_height	1:6800248	T/C	Hapmap2	chr1	6741984	6742083	chr1	6848759	6848858	1.89E-45	chr1	7154610	7154709	1.88E-45	chr1	7424111	7424210	1.89E-45	chr1	7189312	7189411	1.91E-45	chr1	7105913	7106012	1.88E-45	chr1	7277027	7277126	8.70E-44	chr1	6967386	6967485	4.13E-37	chr1	6679999	6680098	8.93E-44	chr1	6957921	6958020	1.91E-45	chr1	7290438	7290510	8.79E-29	chr1	6753091	6753190	1.85E-45	NA	NA	NA	NA	chr1	7124819	7124918	1.89E-35	chr1	9256811	9256910	1.99E-45	chr1	9716600	9716699	1.91E-45	chr1	6650518	6650617	1.89E-45	chr1	7668548	7668647	1.94E-35	chr1	7296463	7296562	8.97E-44	chr1	8961399	8961498	2.02E-35	chr1	6665917	6666016	1.95E-35	chr1	8829980	8830079	8.90E-44	chr1	8867945	8868044	1.96E-45	chr1	6970016	6970106	2.01E-35	chr1	6851396	6851486	1.95E-35	chr1	6906203	6906302	1.99E-35
Ear_height_1_6800767_T/C_1_Hapmap2	Ear_height	1:6800767	T/C	Hapmap2	chr1	6742503	6742602	chr1	6849278	6849377	8.81E-44	chr1	7155129	7155228	8.73E-44	chr1	7424630	7424729	1.89E-45	chr1	7189831	7189930	8.90E-44	chr1	7106432	7106531	8.75E-44	NA	NA	NA	NA	chr1	6967904	6968000	1.93E-30	NA	NA	NA	NA	chr1	6958440	6958539	1.91E-45	NA	NA	NA	NA	chr1	6753610	6753709	8.59E-44	NA	NA	NA	NA	chr1	7125338	7125434	8.88E-29	chr1	9257330	9257429	9.25E-44	chr1	9717119	9717218	8.90E-44	chr1	6651037	6651136	4.10E-42	chr1	7669067	7669163	9.11E-29	NA	NA	NA	NA	chr1	8961918	8962014	9.47E-29	chr1	6666436	6666532	9.13E-29	NA	NA	NA	NA	chr1	8868464	8868563	9.14E-44	NA	NA	NA	NA	NA	NA	NA	NA	chr1	6906722	6906818	9.32E-29
Ear_height_1_6917072_C/T_1_Hapmap2	Ear_height	1:6917072	C/T	Hapmap2	chr1	6856689	6856788	NA	NA	NA	NA	NA	NA	NA	NA	chr1	7541203	7541302	1.89E-45	NA	NA	NA	NA	chr1	7224641	7224740	1.88E-45	NA	NA	NA	NA	NA	NA	NA	NA	NA	NA	NA	NA	NA	NA	NA	NA	NA	NA	NA	NA	NA	NA	NA	NA	NA	NA	NA	NA	NA	NA	NA	NA	NA	NA	NA	NA	NA	NA	NA	NA	NA	NA	NA	NA	NA	NA	NA	NA	chr2	36639719	36639818	1.94E-40	NA	NA	NA	NA	NA	NA	NA	NA	chr1	8954219	8954318	1.91E-45	NA	NA	NA	NA	NA	NA	NA	NA	NA	NA	NA	NA	NA	NA	NA	NA
Ear_height_1_6987726_A/G_18_Hapmap2	Ear_height	1:6987726	A/G	Hapmap2	chr1	6892585	6892684	NA	NA	NA	NA	NA	NA	NA	NA	chr9	131898406	131898505	8.84E-39	NA	NA	NA	NA	chr1	7260536	7260635	1.88E-45	chr1	7414105	7414204	1.87E-45	NA	NA	NA	NA	NA	NA	NA	NA	NA	NA	NA	NA	NA	NA	NA	NA	NA	NA	NA	NA	NA	NA	NA	NA	NA	NA	NA	NA	NA	NA	NA	NA	NA	NA	NA	NA	NA	NA	NA	NA	NA	NA	NA	NA	NA	NA	NA	NA	NA	NA	NA	NA	NA	NA	NA	NA	NA	NA	NA	NA	chr1	8995897	8995996	1.96E-45	NA	NA	NA	NA	NA	NA	NA	NA	NA	NA	NA	NA
Northern_Leaf_Blight_1_6987726_A/G_3_Hapmap2	Northern_Leaf_Blight	1:6987726	A/G	Hapmap2	chr1	6892585	6892684	NA	NA	NA	NA	NA	NA	NA	NA	NA	NA	NA	NA	NA	NA	NA	NA	NA	NA	NA	NA	NA	NA	NA	NA	NA	NA	NA	NA	NA	NA	NA	NA	NA	NA	NA	NA	NA	NA	NA	NA	NA	NA	NA	NA	chr1	7157598	7157697	1.84E-45	chr1	7271078	7271177	1.87E-45	NA	NA	NA	NA	NA	NA	NA	NA	NA	NA	NA	NA	NA	NA	NA	NA	NA	NA	NA	NA	NA	NA	NA	NA	NA	NA	NA	NA	NA	NA	NA	NA	NA	NA	NA	NA	NA	NA	NA	NA	NA	NA	NA	NA	chr10	97727091	97727191	9.19E-39
Cob_diameter_1_7038945_G/A_3_Hapmap2	Cob_diameter	1:7038945	G/A	Hapmap2	chr1	6979532	6979631	chr9	2521083	2521185	1.16E-32	chr9	2376794	2376893	1.47E-36	NA	NA	NA	NA	chr1	7391560	7391659	9.02E-34	chr1	7338192	7338291	1.88E-45	chr1	7491728	7491827	1.87E-45	NA	NA	NA	NA	chr9	2577512	2577611	1.51E-36	NA	NA	NA	NA	NA	NA	NA	NA	chr9	2292089	2292188	1.45E-36	chr1	7235245	7235344	1.84E-45	chr1	7348715	7348814	1.87E-45	NA	NA	NA	NA	NA	NA	NA	NA	NA	NA	NA	NA	NA	NA	NA	NA	chr9	2394923	2395022	1.51E-36	NA	NA	NA	NA	chr1	6889586	6889685	9.07E-34	NA	NA	NA	NA	chr1	9073538	9073637	1.96E-45	chr1	7179191	7179290	4.31E-37	chr1	7060571	7060670	4.19E-37	chr1	10932625	10932726	2.57E-34
Northern_Leaf_Blight_1_7077505_A/C_1_Hapmap2	Northern_Leaf_Blight	1:7077505	A/C	Hapmap2	chr1	7018360	7018459	NA	NA	NA	NA	chr1	7384371	7384470	1.88E-45	chr1	7611496	7611593	1.14E-42	chr1	7432052	7432149	1.15E-42	chr1	7405012	7405111	1.88E-45	chr1	7529662	7529761	1.87E-45	chr1	7189415	7189513	1.48E-36	chr1	6977151	6977248	7.00E-35	chr1	7215489	7215588	1.91E-45	chr1	7493139	7493236	1.11E-42	chr1	6987147	6987244	1.11E-42	chr1	7274444	7274542	3.09E-38	chr1	7376893	7376991	3.15E-38	chr1	9508062	9508160	1.56E-36	chr1	10019646	10019744	3.22E-38	chr1	6936847	6936944	1.14E-42	chr1	7888632	7888729	6.99E-35	chr1	7527105	7527203	3.25E-38	chr1	9239347	9239444	7.27E-35	chr1	6926095	6926193	3.24E-38	chr1	9083609	9083707	1.50E-36	chr1	9118364	9118461	7.16E-35	chr1	7267972	7268069	7.22E-35	chr1	7156829	7156927	3.24E-38	chr1	7120828	7120927	1.96E-45
Boxcox-transformed_leaf_angle_1_7161616_G/A_1_Hapmap1	Boxcox-transformed_leaf_angle	1:7161616	G/A	Hapmap1	chr1	7098709	7098808	chr1	7170373	7170472	4.10E-42	chr1	7441314	7441413	1.88E-45	chr1	7717006	7717105	1.89E-45	chr1	7493981	7494080	1.91E-45	scaf_492	3281	3380	1.88E-45	chr1	7574381	7574480	8.70E-44	chr1	7235319	7235418	1.89E-45	chr1	7059708	7059807	8.93E-44	chr1	7287202	7287301	1.91E-45	chr1	7598644	7598743	8.60E-44	chr1	7051276	7051375	1.85E-45	chr1	7365953	7366052	1.84E-45	chr1	7469215	7469314	1.87E-45	chr1	9594184	9594283	1.99E-45	chr1	10109473	10109572	1.91E-45	chr1	7022732	7022831	8.80E-44	chr1	7982071	7982170	1.92E-45	chr1	7607911	7608010	1.93E-45	chr1	9335034	9335133	2.01E-40	chr1	7006615	7006714	8.94E-44	chr1	9170764	9170863	1.91E-45	chr1	9162503	9162602	9.14E-44	chr1	7335707	7335806	1.98E-45	chr1	7233840	7233939	1.94E-40	chr1	7201246	7201345	9.13E-44
Starch_1_7162990_C/T_1_Hapmap2	Starch	1:7162990	C/T	Hapmap2	chr1	7100083	7100182	chr1	7171876	7171975	1.89E-45	chr1	7442821	7442920	1.88E-45	NA	NA	NA	NA	NA	NA	NA	NA	NA	NA	NA	NA	NA	NA	NA	NA	chr1	7236821	7236932	3.28E-18	chr1	7061105	7061216	3.33E-18	chr1	7288599	7288710	3.32E-18	NA	NA	NA	NA	chr1	7052782	7052881	1.85E-45	chr1	7367327	7367426	1.84E-45	NA	NA	NA	NA	NA	NA	NA	NA	chr1	10110976	10111075	1.91E-45	chr1	7024235	7024334	1.89E-45	chr1	7983469	7983568	1.92E-45	chr1	7609285	7609384	1.93E-45	NA	NA	NA	NA	chr1	7007989	7008088	1.92E-45	chr1	9172261	9172360	1.91E-45	chr1	9164005	9164104	9.14E-44	chr1	7337192	7337303	3.43E-18	chr1	7235323	7235435	9.27E-19	chr1	7202764	7202863	1.96E-45
Height_per_day_(until_flowering)_1_7165554_T/G_3_Hapmap2	Height_per_day_(until_flowering)	1:7165554	T/G	Hapmap2	chr1	7102647	7102746	chr1	7174351	7174450	1.89E-45	chr1	7445308	7445407	4.06E-42	chr1	7721485	7721584	4.08E-42	chr1	7521031	7521129	6.93E-40	scaf_492	7749	7848	4.07E-42	chr1	7578873	7578972	4.05E-42	chr1	7239813	7239912	8.81E-44	chr1	7064141	7064240	1.92E-45	chr1	7291671	7291770	1.91E-45	chr1	7603289	7603388	1.85E-45	chr1	7055269	7055368	1.85E-45	chr1	7369814	7369913	1.84E-45	chr1	7473836	7473935	1.87E-45	chr1	9599582	9599681	1.99E-45	chr1	10113540	10113639	1.91E-45	chr1	7026712	7026811	1.89E-45	chr1	7985941	7986040	8.92E-44	chr1	7611759	7611858	1.93E-45	chr1	9352012	9352111	9.27E-44	chr1	7010466	7010565	1.92E-45	chr1	9174732	9174831	1.91E-45	chr1	9166568	9166667	1.96E-45	chr1	7340148	7340247	1.98E-45	chr1	7238292	7238391	1.92E-45	chr1	7213051	7213150	1.96E-45
Height_per_day_(until_flowering)_1_7165683_G/A_1_Hapmap2	Height_per_day_(until_flowering)	1:7165683	G/A	Hapmap2	chr1	7102776	7102875	chr1	7174480	7174579	1.89E-45	chr1	7445437	7445527	1.90E-35	chr1	7721614	7721704	1.91E-35	chr1	7521159	7521258	4.17E-37	scaf_492	7878	7968	1.91E-35	chr1	7579002	7579092	1.90E-35	chr1	7239942	7240040	6.86E-40	chr1	7064270	7064369	1.92E-45	chr1	7291800	7291899	8.90E-44	chr1	7603418	7603517	1.85E-45	chr1	7055398	7055497	8.59E-44	chr1	7369943	7370042	8.54E-44	chr1	7473965	7474064	1.87E-45	chr1	9599711	9599810	1.99E-45	chr1	10113669	10113768	1.91E-45	chr1	7026841	7026940	1.89E-45	chr1	7986070	7986169	8.98E-39	chr1	7611888	7611987	1.93E-45	chr1	9352141	9352240	9.34E-39	chr1	7010595	7010694	1.92E-45	chr1	9174861	9174960	1.91E-45	chr1	9166697	9166796	1.96E-45	chr1	7340277	7340376	1.98E-45	chr1	7238421	7238520	8.95E-44	chr1	7213180	7213279	1.96E-45
Plant_height_1_7168756_C/T_1_Hapmap2	Plant_height	1:7168756	C/T	Hapmap2	chr1	7105849	7105948	chr1	7177542	7177641	1.89E-45	chr1	7462663	7462751	2.48E-29	chr1	7738840	7738928	2.49E-29	NA	NA	NA	NA	scaf_492	25092	25180	2.48E-29	chr1	7596228	7596316	2.47E-29	chr1	7249392	7249491	4.10E-42	chr1	7081619	7081707	1.18E-27	chr1	7294921	7295019	1.51E-31	chr1	7606538	7606636	1.46E-31	chr1	7072624	7072712	2.44E-29	chr1	7379242	7379340	6.74E-30	chr1	7477085	7477183	1.47E-31	chr1	9602831	9602929	1.57E-31	NA	NA	NA	NA	chr1	7036147	7036245	6.95E-30	NA	NA	NA	NA	chr1	7614950	7615049	1.93E-45	NA	NA	NA	NA	chr1	7013657	7013756	1.92E-45	chr1	9177981	9178079	1.51E-31	chr1	9184046	9184134	1.21E-27	chr1	7357626	7357714	1.22E-27	NA	NA	NA	NA	chr1	7230530	7230618	1.21E-27
Leaf_length_1_7240780_A/G_1_Hapmap2	Leaf_length	1:7240780	A/G	Hapmap2	chr1	7178260	7178359	chr1	7249947	7250046	1.89E-45	chr1	7552583	7552683	8.79E-39	chr1	7828762	7828862	8.84E-39	chr1	7631329	7631429	8.96E-39	chr1	7598529	7598629	8.81E-39	chr1	7686146	7686246	8.76E-39	chr1	7393385	7393485	8.87E-39	chr1	7155172	7155271	1.92E-45	NA	NA	NA	NA	NA	NA	NA	NA	chr1	7162537	7162637	8.66E-39	NA	NA	NA	NA	chr3	36704011	36704111	8.75E-39	NA	NA	NA	NA	NA	NA	NA	NA	NA	NA	NA	NA	NA	NA	NA	NA	chr1	7687355	7687454	1.93E-45	NA	NA	NA	NA	chr1	7086063	7086162	1.92E-45	chr1	9255249	9255349	4.17E-37	NA	NA	NA	NA	NA	NA	NA	NA	chr1	7386227	7386327	9.01E-39	NA	NA	NA	NA
Nodes_above_ear_1_7290355_C/G_5_Hapmap1	Nodes_above_ear	1:7290355	C/G	Hapmap1	chr1	7227826	7227925	chr1	7299516	7299615	1.89E-45	NA	NA	NA	NA	NA	NA	NA	NA	chr10	126007246	126007342	4.17E-37	NA	NA	NA	NA	chr1	21301178	21301275	1.13E-42	NA	NA	NA	NA	NA	NA	NA	NA	chr1	7448301	7448400	1.91E-45	NA	NA	NA	NA	NA	NA	NA	NA	NA	NA	NA	NA	NA	NA	NA	NA	NA	NA	NA	NA	NA	NA	NA	NA	NA	NA	NA	NA	chr1	8117456	8117555	1.92E-45	chr1	7736924	7737023	1.93E-45	NA	NA	NA	NA	chr1	7135631	7135730	1.92E-45	NA	NA	NA	NA	NA	NA	NA	NA	NA	NA	NA	NA	NA	NA	NA	NA	NA	NA	NA	NA
Nodes_above_ear_1_7398092_C/T_1_Hapmap2	Nodes_above_ear	1:7398092	C/T	Hapmap2	chr1	7338663	7338762	chr1	7512472	7512571	4.10E-42	chr1	7916507	7916606	8.73E-44	chr1	8174258	8174357	1.89E-45	chr1	7909121	7909220	1.91E-45	chr1	7944013	7944112	1.88E-45	chr1	8029929	8030028	4.05E-42	chr1	7612133	7612232	4.10E-42	chr1	7391761	7391860	1.92E-45	chr1	7650023	7650122	4.14E-42	chr1	7915957	7916056	1.85E-45	chr1	7517054	7517153	1.85E-45	chr1	7834369	7834468	3.97E-42	chr1	7840157	7840256	4.04E-42	chr1	10084415	10084514	4.30E-42	chr1	10425376	10425413	5.59E-11	chr1	7528497	7528601	6.90E-35	chr1	8360121	8360220	4.15E-42	chr1	7950210	7950309	1.93E-45	chr1	9691612	9691716	7.27E-35	chr1	7286748	7286785	5.61E-11	chr1	9550157	9550256	8.90E-44	chr1	9671691	9671790	1.96E-45	chr1	7759578	7759615	5.78E-11	chr1	7683384	7683483	1.92E-45	chr1	7623390	7623489	9.13E-44
Height_per_day_(until_flowering)_1_7399411_G/A_1_Hapmap2	Height_per_day_(until_flowering)	1:7399411	G/A	Hapmap2	chr1	7339982	7340081	chr1	7513561	7513657	1.91E-40	chr1	7917473	7917570	2.43E-44	chr1	8175577	8175676	1.89E-45	chr1	7910752	7910849	2.47E-44	chr1	7945332	7945431	1.88E-45	chr1	8031023	8031119	8.82E-34	chr1	7613222	7613318	1.91E-40	chr1	7393392	7393489	2.48E-44	chr1	7651112	7651208	1.93E-40	chr1	7917276	7917375	1.85E-45	chr1	7518373	7518472	1.85E-45	chr1	7835470	7835566	1.85E-40	chr1	7841253	7841350	2.42E-44	chr1	10085516	10085612	2.00E-40	chr1	10426411	10426508	2.47E-44	chr1	7529469	7529566	2.45E-44	chr1	8361222	8361318	1.93E-40	chr1	7951529	7951628	1.93E-45	chr1	9692583	9692679	2.01E-40	chr1	7287781	7287878	2.49E-44	chr1	9551212	9551308	8.97E-39	chr1	9673322	9673419	2.54E-44	chr1	7760751	7760848	1.19E-42	chr1	7684703	7684802	1.92E-45	chr1	7624716	7624813	5.49E-41
Ratio_of_ear_height_to_total_height_1_7404245_A/G_23_Hapmap1	Ratio_of_ear_height_to_total_height	1:7404245	A/G	Hapmap1	chr1	7344816	7344915	chr1	7518770	7518869	8.81E-44	chr1	7922280	7922379	4.06E-42	chr1	8181404	8181503	4.08E-42	chr1	7915536	7915635	1.91E-45	chr1	7951160	7951259	1.88E-45	chr1	8035844	8035943	1.87E-45	chr1	7618431	7618530	8.81E-44	chr1	7398176	7398275	1.92E-45	chr1	7656321	7656420	8.90E-44	chr1	7922104	7922203	1.85E-45	chr1	7523206	7523305	1.85E-45	chr1	7840704	7840805	1.10E-42	chr1	7845966	7846065	4.04E-42	chr1	10091300	10091399	1.99E-45	chr1	10431765	10431866	1.15E-42	chr1	7534690	7534789	8.80E-44	chr1	8367287	8367362	1.96E-30	chr1	7956371	7956470	1.93E-45	chr1	9697341	9697440	1.99E-45	chr1	7292982	7293081	8.94E-44	chr1	9556216	9556315	1.91E-45	chr1	9678106	9678205	1.96E-45	chr1	7765592	7765691	4.28E-42	chr1	7689914	7690013	8.95E-44	chr1	7629816	7629917	1.18E-42
Nodes_above_ear_1_7404619_C/T_4_Hapmap1	Nodes_above_ear	1:7404619	C/T	Hapmap1	chr1	7345190	7345289	chr1	7521224	7521323	1.91E-40	chr1	7922654	7922753	1.89E-40	chr1	8181778	8181877	1.90E-40	chr1	7915910	7916009	4.14E-42	chr1	7951534	7951633	1.88E-45	chr1	8036218	8036317	1.87E-45	chr1	7620865	7620964	1.91E-40	chr1	7398550	7398649	4.16E-42	chr1	7658773	7658872	1.93E-40	chr1	7922478	7922577	1.85E-45	chr1	7523580	7523679	1.85E-45	chr1	7841080	7841188	5.21E-31	chr1	7846340	7846439	1.88E-40	chr1	10091674	10091773	2.00E-40	chr1	10432141	10432240	1.91E-45	chr1	7537070	7537169	1.91E-40	chr1	8367637	8367736	4.15E-42	chr1	7956745	7956844	1.93E-45	chr1	9697715	9697815	2.01E-40	chr1	7293356	7293455	1.94E-40	chr1	9556590	9556689	4.14E-42	chr1	9678480	9678579	1.98E-40	chr1	7765966	7766065	9.27E-39	chr1	7690288	7690387	1.94E-40	chr1	7630192	7630291	1.98E-40
Plant_height_1_7404861_T/C_1_Hapmap2	Plant_height	1:7404861	T/C	Hapmap2	chr1	7345432	7345531	chr1	7521462	7521561	8.94E-34	NA	NA	NA	NA	NA	NA	NA	NA	NA	NA	NA	NA	chr1	7951776	7951875	1.88E-45	chr1	8036460	8036559	1.87E-45	chr1	7621101	7621200	8.94E-34	NA	NA	NA	NA	chr1	7659011	7659110	9.03E-34	chr1	7922720	7922819	1.85E-45	chr1	7523822	7523921	1.85E-45	NA	NA	NA	NA	NA	NA	NA	NA	NA	NA	NA	NA	NA	NA	NA	NA	chr1	7537306	7537405	8.93E-34	NA	NA	NA	NA	chr1	7956987	7957086	1.93E-45	NA	NA	NA	NA	NA	NA	NA	NA	NA	NA	NA	NA	NA	NA	NA	NA	NA	NA	NA	NA	NA	NA	NA	NA	NA	NA	NA	NA
Nodes_per_plant_1_7405798_C/T_1_Hapmap2	Nodes_per_plant	1:7405798	C/T	Hapmap2	chr1	7346369	7346468	NA	NA	NA	NA	NA	NA	NA	NA	NA	NA	NA	NA	NA	NA	NA	NA	chr1	7952712	7952811	1.88E-45	chr1	8037396	8037495	1.87E-45	NA	NA	NA	NA	NA	NA	NA	NA	NA	NA	NA	NA	chr1	7923656	7923755	1.85E-45	chr1	7524758	7524857	1.85E-45	NA	NA	NA	NA	NA	NA	NA	NA	NA	NA	NA	NA	NA	NA	NA	NA	NA	NA	NA	NA	NA	NA	NA	NA	chr1	7957922	7958021	1.93E-45	NA	NA	NA	NA	chr8	180602364	180602449	5.42E-36	NA	NA	NA	NA	NA	NA	NA	NA	NA	NA	NA	NA	NA	NA	NA	NA	NA	NA	NA	NA
Ear_height_1_7429386_C/T_5_Hapmap2	Ear_height	1:7429386	C/T	Hapmap2	chr1	7360633	7360732	chr1	7541687	7541786	1.89E-45	NA	NA	NA	NA	chr1	8201842	8201941	8.78E-44	chr1	7934496	7934595	1.91E-45	chr1	7959483	7959582	8.87E-34	chr1	8052876	8052975	8.70E-44	NA	NA	NA	NA	chr1	7417136	7417235	1.92E-45	chr1	7679234	7679333	1.91E-45	NA	NA	NA	NA	chr1	7541444	7541543	1.85E-45	chr1	7860687	7860786	1.84E-45	NA	NA	NA	NA	chr1	10136796	10136895	1.99E-45	NA	NA	NA	NA	NA	NA	NA	NA	chr7	36588434	36588528	2.51E-34	NA	NA	NA	NA	chr6	16514044	16514138	2.62E-34	NA	NA	NA	NA	chr1	9614662	9614761	1.91E-45	chr10	98559347	98559440	4.31E-32	chr1	7807713	7807812	1.98E-45	NA	NA	NA	NA	NA	NA	NA	NA
Plant_height_1_7420053_C/G_1_Hapmap2	Plant_height	1:7420053	C/G	Hapmap2	chr1	7369965	7370064	chr1	7551032	7551131	8.81E-44	NA	NA	NA	NA	chr1	8220189	8220288	1.89E-45	chr1	7943838	7943937	8.90E-44	NA	NA	NA	NA	chr1	8071228	8071327	1.87E-45	NA	NA	NA	NA	chr1	7426478	7426577	8.93E-44	chr1	7688579	7688678	8.90E-44	NA	NA	NA	NA	chr1	7550789	7550888	8.59E-44	chr1	7879553	7879652	8.54E-44	NA	NA	NA	NA	NA	NA	NA	NA	NA	NA	NA	NA	NA	NA	NA	NA	NA	NA	NA	NA	NA	NA	NA	NA	NA	NA	NA	NA	NA	NA	NA	NA	chr1	9623994	9624093	8.90E-44	NA	NA	NA	NA	chr1	7817048	7817147	9.20E-44	NA	NA	NA	NA	NA	NA	NA	NA
Average_internode_length_(below_ear)_1_7489552_C/T_1_Hapmap2	Average_internode_length_(below_ear)	1:7489552	C/T	Hapmap2	chr1	7433683	7433782	chr1	7604120	7604212	6.96E-30	chr1	8000829	8000920	5.36E-26	chr1	8236239	8236330	5.40E-26	chr1	7997443	7997535	7.03E-30	chr1	8060694	8060786	6.91E-30	chr1	8087278	8087369	5.35E-26	chr1	7714097	7714189	6.96E-30	chr1	7480084	7480176	7.05E-30	chr1	7741669	7741761	7.03E-30	chr1	8031639	8031731	6.79E-30	chr1	7595923	7596014	1.14E-27	chr1	7900879	7900970	2.44E-24	chr1	7926119	7926211	6.86E-30	chr1	10177133	10177226	2.04E-25	chr1	10559856	10559948	7.03E-30	chr1	7665115	7665207	6.95E-30	chr1	8470736	8470828	7.04E-30	chr1	8065899	8065991	7.08E-30	chr1	9779107	9779199	3.41E-28	chr1	7368585	7368677	7.06E-30	chr1	9677128	9677220	7.03E-30	chr1	9791357	9791448	1.21E-27	chr1	7833131	7833224	2.04E-25	chr1	7765517	7765609	7.07E-30	chr1	7724951	7725043	7.21E-30
Cob_diameter_1_7489892_G/A_2_Hapmap2	Cob_diameter	1:7489892	G/A	Hapmap2	chr1	7434023	7434122	chr1	7604365	7604447	1.52E-21	chr1	8001073	8001155	1.50E-21	NA	NA	NA	NA	chr1	7997688	7997770	1.53E-21	NA	NA	NA	NA	NA	NA	NA	NA	NA	NA	NA	NA	chr1	7480329	7480411	1.54E-21	chr1	7741914	7741996	1.53E-21	NA	NA	NA	NA	chr1	7596167	7596247	5.32E-21	chr1	7901125	7901207	1.47E-21	NA	NA	NA	NA	chr1	10177379	10177465	5.68E-26	chr1	10560101	10560191	4.26E-22	chr1	7665360	7665442	1.52E-21	NA	NA	NA	NA	NA	NA	NA	NA	NA	NA	NA	NA	chr1	7368830	7368918	7.11E-25	chr1	9677373	9677455	1.53E-21	chr1	9791601	9791683	1.57E-21	chr1	7833615	7833705	5.66E-26	chr1	7765762	7765848	5.50E-26	chr1	7725196	7725278	1.57E-21
Cob_diameter_1_7490033_A/G_1_Hapmap1	Cob_diameter	1:7490033	A/G	Hapmap1	chr1	7434164	7434263	NA	NA	NA	NA	NA	NA	NA	NA	NA	NA	NA	NA	NA	NA	NA	NA	chr1	8061045	8061144	1.88E-45	NA	NA	NA	NA	chr1	7714448	7714547	1.89E-45	NA	NA	NA	NA	NA	NA	NA	NA	chr1	8031990	8032089	1.85E-45	NA	NA	NA	NA	NA	NA	NA	NA	chr1	7926470	7926569	1.87E-45	NA	NA	NA	NA	NA	NA	NA	NA	NA	NA	NA	NA	NA	NA	NA	NA	chr1	8066250	8066349	1.93E-45	chr1	9779458	9779557	1.99E-45	NA	NA	NA	NA	NA	NA	NA	NA	NA	NA	NA	NA	NA	NA	NA	NA	NA	NA	NA	NA	NA	NA	NA	NA
Ear_height_1_7490366_/GCGCAC_3_Hapmap1	Ear_height	1:7490366	/GCGCAC	Hapmap1	chr1	7434497	7434596	chr1	7604828	7604927	1.89E-45	chr1	8001536	8001635	1.88E-45	chr1	8236905	8237004	1.89E-45	chr1	7998151	7998250	1.93E-40	chr1	8061378	8061473	1.14E-37	chr1	8087944	8088043	1.87E-45	chr1	7714781	7714880	1.89E-45	chr1	7480792	7480891	1.93E-40	chr1	7742377	7742472	1.16E-37	chr1	8032323	8032418	1.12E-37	chr1	7596628	7596727	1.85E-45	chr1	7901588	7901687	1.84E-45	chr1	7926803	7926902	4.04E-42	chr1	10177846	10177945	1.99E-45	chr1	10560572	10560671	1.91E-45	chr1	7665823	7665930	1.16E-32	chr1	8471452	8471559	1.17E-32	chr1	8066583	8066678	1.17E-37	chr1	9779791	9779890	4.31E-42	chr1	7369299	7369406	5.46E-31	chr1	9677836	9677935	1.93E-40	chr1	9792064	9792163	1.96E-45	chr1	7834086	7834193	1.21E-32	chr1	7766229	7766336	5.46E-31	chr1	7725659	7725758	1.96E-45
Northern_Leaf_Blight_1_7494012_CTT/_3_Hapmap1	Northern_Leaf_Blight	1:7494012	CTT/	Hapmap1	chr1	7438143	7438242	chr1	7608466	7608565	8.81E-44	chr1	8005175	8005274	8.73E-44	chr1	8240545	8240644	8.78E-44	chr1	8001646	8001745	8.90E-44	chr1	8064788	8064872	2.50E-24	chr1	8091584	8091683	8.70E-44	chr1	7718337	7718436	1.89E-45	chr1	7484287	7484387	8.93E-44	chr1	7745068	7745164	2.49E-39	chr1	8035733	8035817	2.46E-24	chr1	7600266	7600365	1.85E-45	chr1	7905226	7905325	1.84E-45	chr1	7930242	7930326	2.49E-24	chr1	10181487	10181586	1.99E-45	chr1	10562599	10562697	5.36E-41	chr1	7669471	7669570	1.89E-45	NA	NA	NA	NA	chr1	8069992	8070076	2.56E-24	chr1	9781907	9782005	2.60E-39	chr1	7373411	7373507	2.50E-39	chr1	9679853	9679952	1.91E-45	chr1	9795531	9795630	1.96E-45	chr1	7837732	7837832	9.20E-44	chr1	7770341	7770437	2.51E-39	chr1	7727735	7727834	1.96E-45
Average_internode_length_(below_ear)_1_7520819_C/T_1_Hapmap2	Average_internode_length_(below_ear)	1:7520819	C/T	Hapmap2	chr1	7461307	7461406	chr10	87921296	87921395	8.81E-44	NA	NA	NA	NA	NA	NA	NA	NA	NA	NA	NA	NA	NA	NA	NA	NA	NA	NA	NA	NA	NA	NA	NA	NA	chr1	7507462	7507561	1.92E-45	chr9	6825705	6825804	8.90E-44	chr10	89244336	89244435	8.60E-44	chr10	137244027	137244126	8.59E-44	chr9	4754586	4754685	8.54E-44	NA	NA	NA	NA	NA	NA	NA	NA	NA	NA	NA	NA	NA	NA	NA	NA	NA	NA	NA	NA	NA	NA	NA	NA	NA	NA	NA	NA	NA	NA	NA	NA	NA	NA	NA	NA	NA	NA	NA	NA	chr9	7508141	7508240	9.20E-44	chr10	15764564	15764663	8.95E-44	NA	NA	NA	NA
Cob_diameter_1_7549060_C/G_1_Hapmap2	Cob_diameter	1:7549060	C/G	Hapmap2	chr1	7489322	7489421	chr1	7617289	7617388	4.10E-42	chr1	8006987	8007065	4.12E-32	chr1	8242411	8242509	1.47E-41	chr1	8010462	8010561	4.14E-42	chr1	8073603	8073702	4.07E-42	chr1	8100426	8100525	4.05E-42	chr1	7760486	7760585	1.89E-45	chr1	7528224	7528323	1.92E-45	chr1	7746880	7746958	4.20E-32	chr1	8037949	8038047	1.44E-41	chr1	7721246	7721324	4.06E-32	chr1	8026207	8026285	4.03E-32	chr1	8051229	8051307	4.10E-32	chr1	10183678	10183776	1.55E-41	chr1	10566218	10566316	1.49E-41	chr1	7671289	7671384	1.47E-41	chr1	8480898	8480996	1.49E-41	chr1	8078815	8078914	4.17E-42	chr1	9783764	9783859	1.55E-41	chr1	7375659	7375757	1.50E-41	chr1	9682077	9682175	1.49E-41	chr1	9797741	9797839	1.53E-41	chr1	7861951	7862046	7.17E-40	chr1	7772278	7772373	1.50E-41	chr1	7729909	7730007	1.53E-41
Ear_height_1_7565570_T/G_1_Hapmap2	Ear_height	1:7565570	T/G	Hapmap2	chr1	7506411	7506510	chr1	7663871	7663970	8.81E-44	chr1	8050157	8050255	6.79E-40	chr1	8253752	8253851	1.89E-45	chr1	8049174	8049273	1.91E-45	chr1	8112322	8112421	1.88E-45	chr1	8141062	8141152	1.88E-40	chr1	7815026	7815125	1.89E-45	chr1	7582863	7582962	1.92E-45	chr1	7782742	7782841	8.90E-44	chr1	8073855	8073954	8.60E-44	chr1	7797485	7797584	1.85E-45	chr1	8078596	8078694	6.65E-40	chr1	8091050	8091156	4.10E-32	chr1	10204711	10204810	1.99E-45	chr1	10621978	10622084	4.20E-32	chr1	7720480	7720586	4.15E-32	chr1	8528015	8528121	4.21E-32	chr1	8125056	8125155	8.97E-44	chr1	9846414	9846513	1.99E-45	chr1	7415957	7416063	4.22E-32	chr1	9742087	9742186	1.91E-45	chr1	9848556	9848655	1.96E-45	chr1	7906480	7906579	4.28E-42	chr1	7825887	7825985	6.97E-40	chr1	7770093	7770192	1.96E-45
Days_to_anthesis_1_7567925_G/A_1_Hapmap2	Days_to_anthesis	1:7567925	G/A	Hapmap2	chr1	7508766	7508865	chr1	7666226	7666325	1.89E-45	chr1	8053340	8053437	3.18E-33	chr1	8256046	8256145	8.78E-44	chr1	8051529	8051628	1.91E-45	chr1	8114629	8114726	3.19E-33	chr1	8143411	8143508	3.17E-33	chr1	7817352	7817451	8.81E-44	chr1	7585185	7585284	9.00E-39	chr1	7785097	7785196	1.91E-45	chr1	8076196	8076295	1.85E-45	chr1	7799820	7799919	1.86E-40	chr1	8081779	8081876	3.11E-33	chr1	8094454	8094553	1.87E-45	chr1	10207042	10207141	2.00E-40	chr1	10624301	10624400	8.90E-44	chr1	7722801	7722898	3.21E-33	chr1	8530349	8530448	8.92E-44	chr1	8127411	8127510	1.93E-45	chr1	9849078	9849177	1.99E-45	chr1	7418289	7418388	8.94E-44	chr1	9744409	9744508	8.97E-39	chr1	9850878	9850977	9.20E-39	chr1	7908789	7908888	9.20E-44	chr1	7828349	7828446	1.52E-31	chr1	7772445	7772544	1.96E-45
Nodes_above_ear_1_7569563_G/T_1_Hapmap2	Nodes_above_ear	1:7569563	G/T	Hapmap2	chr1	7510404	7510503	chr1	7667864	7667963	1.89E-45	chr1	8054976	8055075	4.06E-42	chr1	8257684	8257783	1.89E-45	chr1	8053167	8053266	1.91E-45	chr1	8116271	8116370	4.07E-42	chr1	8145047	8145146	1.87E-45	chr1	7819144	7819243	4.10E-42	chr1	7586823	7586919	4.16E-42	chr1	7786741	7786840	4.14E-42	chr1	8077834	8077933	4.00E-42	chr1	7801458	7801557	4.00E-42	chr1	8083415	8083514	3.97E-42	chr1	8096092	8096188	4.04E-42	chr1	10208686	10208785	4.30E-42	chr1	10625939	10626038	4.14E-42	chr1	7724591	7724690	1.89E-45	chr1	8531987	8532086	1.92E-45	chr1	8129049	8129148	1.93E-45	chr1	9850716	9850815	1.99E-45	chr1	7419927	7420026	1.92E-45	chr1	9746047	9746143	4.14E-42	chr1	9852516	9852612	4.25E-42	chr1	7910581	7910677	4.28E-42	chr1	7830139	7830235	4.16E-42	chr1	7774083	7774179	4.25E-42
Tassel_length_1_7688352_C/A_1_Hapmap2	Tassel_length	1:7688352	C/A	Hapmap2	chr1	7640256	7640355	chr1	7788391	7788490	1.89E-45	chr1	8190754	8190853	1.88E-45	chr1	8385664	8385763	1.89E-45	chr1	8155810	8155909	1.91E-45	chr1	8217223	8217322	1.88E-45	chr1	8331414	8331513	4.05E-42	chr1	8002971	8003068	1.47E-41	chr1	7742207	7742306	1.92E-45	chr1	7887804	7887903	1.91E-45	chr1	8249900	8249999	4.00E-42	chr1	7921621	7921720	1.85E-45	chr1	8219175	8219274	1.84E-45	chr1	8240576	8240675	1.87E-45	chr1	10328440	10328539	1.99E-45	chr1	10765829	10765928	1.91E-45	chr1	7859542	7859641	1.89E-45	chr1	8689581	8689680	1.93E-40	chr1	8264039	8264138	1.93E-45	chr1	9951629	9951728	1.99E-45	chr1	7561233	7561332	1.94E-40	chr1	9872541	9872640	1.91E-45	chr1	10015318	10015417	1.96E-45	chr1	8087618	8087717	1.98E-45	chr1	7973204	7973303	1.92E-45	chr1	7959721	7959820	1.96E-45
Tassel_length_1_7695770_T/C_1_Hapmap2	Tassel_length	1:7695770	T/C	Hapmap2	chr1	7647674	7647773	chr1	7795809	7795908	1.89E-45	chr1	8200042	8200141	1.88E-45	chr1	8393082	8393181	1.89E-45	chr1	8163228	8163327	1.91E-45	chr1	8224641	8224740	1.88E-45	chr1	8342031	8342130	8.70E-44	chr1	8010373	8010472	1.89E-45	chr1	7749626	7749725	1.92E-45	chr1	7895222	7895321	1.91E-45	chr1	8260522	8260621	8.60E-44	chr1	7931810	7931909	1.85E-45	chr1	8228463	8228562	1.84E-45	chr1	8250768	8250867	1.87E-45	chr1	10338625	10338724	1.99E-45	chr1	10773247	10773346	1.91E-45	chr1	7866943	7867042	1.89E-45	chr1	8697096	8697195	8.92E-44	chr1	8271457	8271556	1.93E-45	chr1	9960916	9961015	1.99E-45	chr1	7568748	7568847	8.94E-44	chr1	9879959	9880058	1.91E-45	chr1	10022737	10022836	1.96E-45	chr1	8095024	8095123	1.98E-45	chr1	7983391	7983490	1.92E-45	chr1	7967122	7967221	1.96E-45
Northern_Leaf_Blight_1_7718125_G/A_1_Hapmap2	Northern_Leaf_Blight	1:7718125	G/A	Hapmap2	chr1	7669997	7670096	chr1	7818133	7818232	1.89E-45	chr1	8230252	8230351	1.88E-45	chr1	8437175	8437274	1.89E-45	chr1	8269937	8270036	1.91E-45	chr1	8330546	8330648	2.47E-34	chr1	8372765	8372864	1.87E-45	chr1	8081989	8082088	1.89E-45	chr1	7822863	7822962	1.92E-45	chr1	8001933	8002032	1.91E-45	chr1	8290857	8290956	1.85E-45	chr1	7976812	7976911	1.85E-45	chr1	8258673	8258772	1.84E-45	chr1	8331283	8331385	2.45E-34	chr1	10422701	10422800	1.99E-45	chr1	10835675	10835777	2.51E-34	chr1	7920717	7920816	1.89E-45	chr1	8764584	8764686	2.51E-34	chr1	8293781	8293880	1.93E-45	chr1	9991347	9991446	1.99E-45	chr1	7636298	7636400	2.52E-34	chr1	9986667	9986766	1.91E-45	chr1	10096053	10096152	1.96E-45	chr1	8139081	8139180	1.98E-45	chr1	8040377	8040479	2.52E-34	chr1	8011470	8011569	1.96E-45
Plant_height_1_7861245_T/C_1_Hapmap2	Plant_height	1:7861245	T/C	Hapmap2	chr1	7815181	7815280	chr1	8026851	8026950	4.10E-42	chr1	8384059	8384158	4.06E-42	chr1	8653984	8654083	8.97E-29	chr1	8422548	8422647	9.09E-29	chr1	8425738	8425837	4.07E-42	chr1	8580471	8580570	4.05E-42	chr1	8235067	8235174	5.38E-31	chr1	7923553	7923652	9.13E-29	chr1	8067881	8067980	4.14E-42	chr1	8356821	8356920	4.00E-42	chr1	8153411	8153507	2.44E-29	chr1	8466383	8466482	3.97E-42	chr1	8461897	8461996	4.04E-42	chr1	10509779	10509886	5.64E-31	chr1	10966746	10966845	4.14E-42	chr1	8061143	8061242	8.99E-29	chr1	8894090	8894189	9.11E-29	chr1	8438953	8439052	4.17E-42	chr1	10197239	10197346	5.66E-31	chr1	7803667	7803766	9.13E-29	chr1	10156909	10157008	9.10E-29	chr1	10233711	10233807	2.60E-29	chr1	8219209	8219316	1.21E-32	chr1	8193007	8193106	9.14E-29	chr1	8190201	8190300	9.32E-29
Ear_height_1_7929326_G/C_1_Hapmap2	Ear_height	1:7929326	G/C	Hapmap2	chr1	7886389	7886488	chr1	8097485	8097584	1.89E-45	NA	NA	NA	NA	chr1	8758303	8758402	8.78E-44	NA	NA	NA	NA	NA	NA	NA	NA	chr1	8651146	8651245	1.87E-45	chr1	8327145	8327244	1.89E-45	NA	NA	NA	NA	chr1	8138541	8138640	1.91E-45	chr1	8427482	8427581	1.85E-45	NA	NA	NA	NA	chr1	8537037	8537136	1.84E-45	NA	NA	NA	NA	chr1	10580431	10580530	1.99E-45	chr1	11037364	11037463	1.91E-45	NA	NA	NA	NA	NA	NA	NA	NA	chr1	8509628	8509727	1.93E-45	chr1	10276846	10276945	1.99E-45	NA	NA	NA	NA	NA	NA	NA	NA	NA	NA	NA	NA	chr1	8290438	8290537	1.98E-45	NA	NA	NA	NA	NA	NA	NA	NA
Northern_Leaf_Blight_1_7936821_G/A_1_Hapmap2	Northern_Leaf_Blight	1:7936821	G/A	Hapmap2	chr1	7893884	7893983	chr1	8104980	8105079	1.89E-45	NA	NA	NA	NA	chr1	8765799	8765898	1.89E-45	NA	NA	NA	NA	chr1	8511737	8511836	8.75E-44	chr1	8658640	8658739	1.87E-45	chr1	8334641	8334740	8.81E-44	chr1	7988021	7988120	8.93E-44	chr1	8146035	8146134	1.91E-45	chr1	8434976	8435075	1.85E-45	chr4	204492639	204492691	2.48E-19	chr1	8544531	8544630	1.84E-45	NA	NA	NA	NA	chr1	10587926	10588025	1.99E-45	chr1	11044859	11044958	1.91E-45	NA	NA	NA	NA	chr1	8958336	8958435	8.92E-44	chr1	8517122	8517221	1.93E-45	chr1	10284341	10284440	1.99E-45	chr1	7890576	7890675	8.94E-44	NA	NA	NA	NA	NA	NA	NA	NA	chr1	8297933	8298032	1.98E-45	chr1	8279913	8280012	8.95E-44	NA	NA	NA	NA
Ratio_of_ear_height_to_total_height_1_7957959_T/G_1_Hapmap2	Ratio_of_ear_height_to_total_height	1:7957959	T/G	Hapmap2	chr1	7915022	7915121	chr1	8125777	8125876	1.89E-45	chr1	8437949	8438026	8.98E-24	chr1	8795863	8795963	4.08E-42	chr1	8487291	8487368	9.15E-24	chr1	8532571	8532670	1.88E-45	chr1	8679102	8679180	5.35E-26	chr1	8363092	8363192	4.10E-42	chr1	8008744	8008843	1.92E-45	chr1	8166870	8166970	4.14E-42	chr1	8456117	8456216	1.85E-45	chr1	8221285	8221363	5.28E-26	chr1	8565332	8565431	1.84E-45	chr1	8515749	8515848	1.87E-45	chr1	10617802	10617902	4.30E-42	chr1	11065366	11065465	1.91E-45	chr1	8129411	8129511	4.10E-42	chr1	8979222	8979322	4.15E-42	chr1	8537949	8538048	1.93E-45	chr1	10305191	10305290	1.99E-45	chr1	7911376	7911476	4.16E-42	chr1	10223275	10223353	5.47E-26	chr1	10301592	10301669	4.34E-27	chr1	8318778	8318878	4.28E-42	chr1	8300393	8300493	4.16E-42	chr1	8258307	8258407	4.25E-42
Northern_Leaf_Blight_1_7958316_A/G_6_Hapmap2	Northern_Leaf_Blight	1:7958316	A/G	Hapmap2	chr1	7915379	7915478	chr1	8126134	8126233	1.89E-45	chr1	8438325	8438424	4.06E-42	chr1	8796221	8796320	1.91E-35	NA	NA	NA	NA	chr1	8532939	8533038	4.07E-42	NA	NA	NA	NA	chr1	8363450	8363549	1.92E-35	chr1	8009112	8009211	8.93E-44	chr1	8167228	8167327	1.94E-35	chr1	8456474	8456573	1.85E-45	NA	NA	NA	NA	chr1	8565700	8565799	3.97E-42	chr1	8516117	8516216	8.69E-44	chr1	10618160	10618259	2.02E-35	chr1	11065723	11065822	1.91E-45	chr1	8129769	8129868	8.93E-34	chr1	8979580	8979679	1.94E-35	chr1	8538306	8538405	1.93E-45	chr1	10305559	10305658	9.27E-44	chr1	7911734	7911833	1.95E-35	NA	NA	NA	NA	chr10	81627130	81627213	3.36E-28	chr1	8319136	8319235	9.34E-34	chr1	8300751	8300850	1.95E-35	chr1	8258665	8258764	1.99E-35
Nodes_to_ear_1_7958499_A/G_2_Hapmap2	Nodes_to_ear	1:7958499	A/G	Hapmap2	chr1	7915562	7915661	chr1	8126317	8126416	1.89E-45	NA	NA	NA	NA	chr1	8796404	8796503	8.84E-39	NA	NA	NA	NA	chr1	8533122	8533221	4.07E-42	chr10	75777788	75777887	4.13E-27	chr1	8363633	8363732	8.87E-39	chr1	8009295	8009394	4.16E-42	chr1	8167411	8167510	8.97E-39	chr1	8456657	8456756	1.85E-45	NA	NA	NA	NA	chr1	8565883	8565980	1.10E-42	chr1	8516300	8516399	4.04E-42	chr1	10618343	10618442	9.31E-39	chr1	11065906	11066005	1.91E-45	chr1	8129952	8130051	8.87E-39	chr1	8979763	8979862	8.98E-39	chr1	8538489	8538588	1.93E-45	chr1	10305742	10305841	4.31E-42	chr1	7911917	7912016	9.00E-39	NA	NA	NA	NA	chr4	16731297	16731396	4.34E-27	chr1	8319319	8319418	9.27E-39	chr1	8300934	8301033	9.01E-39	chr1	8258848	8258947	9.19E-39
Ratio_of_ear_height_to_total_height_1_7959272_G/A_1_Hapmap2	Ratio_of_ear_height_to_total_height	1:7959272	G/A	Hapmap2	chr1	7916335	7916434	chr1	8127090	8127189	1.89E-45	chr1	8439291	8439390	1.89E-40	chr1	8797189	8797288	8.84E-39	NA	NA	NA	NA	chr1	8533895	8533994	4.07E-42	NA	NA	NA	NA	chr1	8364418	8364517	8.87E-39	chr1	8010059	8010158	4.16E-42	chr1	8168196	8168295	8.97E-39	chr1	8457430	8457529	1.85E-45	chr5	153393402	153393456	1.93E-15	chr1	8566656	8566755	3.97E-42	chr1	8517064	8517163	4.04E-42	chr1	10619128	10619227	9.31E-39	chr1	11066679	11066778	1.91E-45	chr1	8130737	8130836	8.87E-39	chr1	8980548	8980647	8.98E-39	chr1	8539262	8539361	1.93E-45	chr1	10306506	10306605	4.31E-42	chr1	7912702	7912801	9.00E-39	NA	NA	NA	NA	NA	NA	NA	NA	chr1	8320104	8320203	9.27E-39	chr1	8301719	8301818	9.01E-39	chr1	8259633	8259732	9.19E-39
Leaf_length_1_7962038_C/T_1_Hapmap2	Leaf_length	1:7962038	C/T	Hapmap2	chr1	7919101	7919200	chr1	8129861	8129960	1.89E-45	chr1	8441909	8442008	1.89E-40	chr1	8799802	8799901	1.90E-40	chr1	8490702	8490801	1.94E-35	chr1	8545606	8545705	1.88E-45	chr1	8682010	8682109	1.90E-35	chr1	8367031	8367130	1.91E-40	chr2	76126723	76126828	4.34E-12	chr1	8170809	8170908	8.97E-39	chr1	8460195	8460294	1.85E-45	chr1	8224193	8224292	1.87E-35	chr1	8578369	8578468	1.84E-45	chr2	76974044	76974149	4.22E-12	chr1	10621741	10621840	2.00E-40	chr1	11069445	11069544	1.91E-45	chr1	8133350	8133449	1.91E-40	chr1	8983161	8983260	1.93E-40	chr1	8542028	8542127	1.93E-45	chr2	77812612	77812717	4.50E-12	chr1	7915315	7915414	9.00E-39	chr1	10226186	10226285	1.94E-35	chr1	10304499	10304598	1.99E-35	chr1	8322717	8322816	1.99E-40	chr1	8304332	8304431	1.94E-40	chr1	8262246	8262345	1.98E-40
Ear_height_1_7963726_G/C_15_Hapmap2	Ear_height	1:7963726	G/C	Hapmap2	chr1	7920789	7920888	NA	NA	NA	NA	NA	NA	NA	NA	chr1	8801488	8801583	1.16E-27	NA	NA	NA	NA	chr1	8547294	8547381	4.16E-27	NA	NA	NA	NA	NA	NA	NA	NA	NA	NA	NA	NA	NA	NA	NA	NA	NA	NA	NA	NA	NA	NA	NA	NA	NA	NA	NA	NA	NA	NA	NA	NA	NA	NA	NA	NA	chr1	11071133	11071228	1.18E-27	chr1	8135036	8135131	1.16E-27	NA	NA	NA	NA	chr1	8543716	8543813	1.50E-41	NA	NA	NA	NA	NA	NA	NA	NA	NA	NA	NA	NA	NA	NA	NA	NA	chr1	8324403	8324499	1.22E-27	NA	NA	NA	NA	chr1	8263932	8264030	1.55E-31
Ratio_of_ear_height_to_total_height_1_7963726_G/C_1_Hapmap2	Ratio_of_ear_height_to_total_height	1:7963726	G/C	Hapmap2	chr1	7920789	7920888	chr1	8131549	8131646	1.47E-41	chr1	8443208	8443294	1.47E-36	NA	NA	NA	NA	NA	NA	NA	NA	NA	NA	NA	NA	NA	NA	NA	NA	chr1	8368717	8368813	1.16E-27	NA	NA	NA	NA	chr1	8172495	8172592	7.03E-30	chr1	8461883	8461984	5.25E-31	NA	NA	NA	NA	chr1	8580056	8580153	6.74E-30	NA	NA	NA	NA	chr1	10623427	10623522	1.22E-27	NA	NA	NA	NA	NA	NA	NA	NA	chr1	8984847	8984943	1.18E-27	NA	NA	NA	NA	NA	NA	NA	NA	chr1	7917001	7917098	7.06E-30	NA	NA	NA	NA	NA	NA	NA	NA	NA	NA	NA	NA	chr1	8306018	8306113	1.18E-27	NA	NA	NA	NA
Northern_Leaf_Blight_1_7964294_C/T_1_Hapmap2	Northern_Leaf_Blight	1:7964294	C/T	Hapmap2	chr1	7921357	7921456	chr1	8132115	8132214	1.89E-45	NA	NA	NA	NA	chr1	8802062	8802161	4.14E-32	chr1	8492729	8492828	1.94E-35	NA	NA	NA	NA	NA	NA	NA	NA	chr1	8369292	8369391	4.16E-32	NA	NA	NA	NA	NA	NA	NA	NA	chr1	8462445	8462544	4.06E-32	chr1	8226490	8226589	1.87E-35	chr1	8580614	8580713	4.03E-32	chr1	8522110	8522209	4.10E-32	NA	NA	NA	NA	NA	NA	NA	NA	NA	NA	NA	NA	chr1	8985422	8985521	4.21E-32	chr1	8544282	8544381	1.93E-45	NA	NA	NA	NA	chr1	7917577	7917676	4.22E-32	NA	NA	NA	NA	chr1	10306796	10306895	1.99E-35	chr1	8324978	8325077	4.34E-32	chr1	8306592	8306691	4.22E-32	chr1	8264509	8264608	4.31E-32
Ear_height_1_7964294_C/T_3_Hapmap2	Ear_height	1:7964294	C/T	Hapmap2	chr1	7921357	7921456	NA	NA	NA	NA	chr1	8443783	8443882	1.90E-35	NA	NA	NA	NA	NA	NA	NA	NA	chr1	8547837	8547936	1.91E-35	chr1	8684307	8684406	1.90E-35	NA	NA	NA	NA	chr1	8015106	8015205	1.95E-35	chr1	8173071	8173170	4.20E-32	NA	NA	NA	NA	NA	NA	NA	NA	NA	NA	NA	NA	NA	NA	NA	NA	chr1	10624001	10624100	4.36E-32	chr1	11071697	11071788	5.43E-31	chr1	8135610	8135709	4.15E-32	NA	NA	NA	NA	NA	NA	NA	NA	chr1	10311554	10311653	2.02E-35	NA	NA	NA	NA	chr1	10228483	10228582	1.94E-35	NA	NA	NA	NA	NA	NA	NA	NA	NA	NA	NA	NA	NA	NA	NA	NA
Ear_height_1_8024345_T/G_1_Hapmap2	Ear_height	1:8024345	T/G	Hapmap2	chr1	7975657	7975756	chr1	8188306	8188400	2.47E-39	chr1	8532137	8532236	1.88E-45	chr1	8896905	8896988	1.49E-31	chr1	8576557	8576656	1.91E-45	chr1	8624595	8624694	1.88E-45	chr1	8771680	8771763	6.87E-30	chr1	8459208	8459291	1.50E-31	chr1	8107641	8107724	7.05E-30	chr1	8263380	8263463	7.03E-30	chr1	8550748	8550831	6.79E-30	chr1	8310569	8310668	1.85E-45	chr1	8669431	8669530	1.84E-45	chr1	8623645	8623744	1.87E-45	chr1	10716306	10716405	1.99E-45	chr1	11161490	11161573	7.03E-30	chr1	8280054	8280137	1.49E-31	chr1	9081697	9081783	6.99E-35	chr1	8634616	8634710	2.51E-39	chr1	10373393	10373492	1.99E-45	chr1	7979377	7979460	7.06E-30	chr1	10304147	10304246	1.91E-45	chr1	10394305	10394404	1.96E-45	chr1	8422033	8422132	1.98E-45	chr1	8393943	8394029	7.02E-35	chr1	8351108	8351191	7.21E-30
Cob_diameter_1_8026282_G/A_1_Hapmap2	Cob_diameter	1:8026282	G/A	Hapmap2	chr1	7977594	7977693	NA	NA	NA	NA	chr1	8534074	8534173	1.88E-45	NA	NA	NA	NA	chr1	8578495	8578594	1.91E-45	chr1	8626534	8626633	1.88E-45	chr1	8773604	8773703	1.87E-45	NA	NA	NA	NA	chr1	8110215	8110314	4.16E-42	chr1	8265955	8266054	4.14E-42	chr1	8553322	8553421	4.00E-42	chr1	8312508	8312607	1.85E-45	chr1	8671368	8671467	1.84E-45	chr1	8625458	8625557	1.88E-40	chr1	10717837	10717928	9.44E-29	chr1	11164064	11164163	4.14E-42	NA	NA	NA	NA	NA	NA	NA	NA	chr1	8636365	8636464	8.97E-44	chr1	10380846	10380945	4.31E-42	chr1	7981952	7982051	1.94E-40	chr1	10305959	10306058	8.90E-44	chr1	10403437	10403537	9.20E-39	chr1	8423651	8423750	9.20E-44	chr1	8395862	8395961	1.94E-40	NA	NA	NA	NA
Nodes_above_ear_1_8029625_G/C_1_Hapmap2	Nodes_above_ear	1:8029625	G/C	Hapmap2	chr1	7980937	7981036	chr1	8191866	8191964	1.47E-41	chr1	8537417	8537516	1.88E-45	chr1	8957278	8957377	8.78E-44	chr1	8581838	8581937	1.91E-45	chr1	8629877	8629976	1.88E-45	chr1	8776947	8777046	1.87E-45	NA	NA	NA	NA	chr1	8113556	8113655	8.93E-44	chr1	8268869	8268967	1.49E-41	chr1	8556663	8556762	8.60E-44	chr1	8315851	8315950	1.85E-45	chr1	8674621	8674715	4.03E-32	chr1	8626790	8626889	8.69E-44	NA	NA	NA	NA	chr1	11167406	11167505	8.90E-44	chr1	8340416	8340515	8.80E-44	NA	NA	NA	NA	chr1	8639708	8639807	1.93E-45	chr1	10407110	10407204	4.38E-32	chr1	7983284	7983383	8.94E-44	chr1	10309070	10309164	4.20E-32	chr1	10441096	10441183	7.22E-30	chr1	8426995	8427094	9.20E-44	chr1	8397194	8397293	8.95E-44	NA	NA	NA	NA
Ratio_of_ear_height_to_total_height_1_8030196_G/T_36_Hapmap1	Ratio_of_ear_height_to_total_height	1:8030196	G/T	Hapmap1	chr1	7981508	7981607	chr1	8192431	8192528	1.92E-35	NA	NA	NA	NA	NA	NA	NA	NA	NA	NA	NA	NA	chr1	8630448	8630547	1.88E-45	chr1	8777518	8777617	1.87E-45	NA	NA	NA	NA	NA	NA	NA	NA	NA	NA	NA	NA	NA	NA	NA	NA	NA	NA	NA	NA	chr1	8675169	8675267	3.07E-43	chr1	8636172	8636264	8.81E-34	NA	NA	NA	NA	chr1	11167995	11168092	3.25E-33	chr1	8341024	8341102	4.15E-32	chr1	9145681	9145758	1.51E-31	NA	NA	NA	NA	chr1	10408298	10408357	3.43E-23	chr1	7992665	7992757	9.07E-34	NA	NA	NA	NA	NA	NA	NA	NA	chr1	8427572	8427665	1.21E-32	chr1	8397771	8397864	1.17E-32	NA	NA	NA	NA
Ear_height_1_8030196_G/T_1_Hapmap2	Ear_height	1:8030196	G/T	Hapmap2	chr1	7981508	7981607	NA	NA	NA	NA	chr1	8537988	8538087	1.88E-45	chr1	8957855	8957948	1.15E-32	chr1	8582409	8582508	1.91E-45	NA	NA	NA	NA	NA	NA	NA	NA	chr1	8523170	8523267	3.21E-33	chr1	8114127	8114225	3.21E-43	chr1	8269434	8269531	1.94E-35	chr1	8557234	8557332	3.09E-43	chr1	8316422	8316521	1.85E-45	NA	NA	NA	NA	NA	NA	NA	NA	chr1	10771703	10771781	4.36E-32	NA	NA	NA	NA	NA	NA	NA	NA	NA	NA	NA	NA	chr1	8640279	8640378	1.93E-45	NA	NA	NA	NA	NA	NA	NA	NA	chr1	10309629	10309721	9.03E-34	chr1	10441652	10441745	1.20E-32	NA	NA	NA	NA	NA	NA	NA	NA	chr1	8415055	8415133	4.31E-32
Cob_diameter_1_8039436_/GGGCG_5_Hapmap1	Cob_diameter	1:8039436	/GGGCG	Hapmap1	chr1	7990748	7990847	chr1	8201536	8201640	3.19E-38	chr1	8547229	8547328	1.88E-45	chr1	8967023	8967127	3.18E-38	chr1	8601871	8601975	3.22E-38	chr1	8650488	8650587	8.75E-44	chr1	8919814	8919918	3.15E-38	chr1	8532321	8532351	4.31E-07	chr1	8123223	8123327	3.24E-38	chr1	8309137	8309167	4.35E-07	chr1	8585118	8585222	3.12E-38	chr1	8349233	8349332	1.85E-45	chr1	8690555	8690659	3.09E-38	chr1	8675834	8675938	3.15E-38	chr1	10780789	10780893	3.35E-38	chr1	11195932	11196036	3.22E-38	chr1	8352854	8352884	4.30E-07	chr1	9154752	9154856	3.23E-38	chr1	8649514	8649613	1.93E-45	chr1	10445240	10445339	1.99E-45	chr1	8020591	8020621	4.37E-07	chr1	10337463	10337567	3.23E-38	chr1	10465665	10465769	3.31E-38	chr1	8455455	8455554	1.98E-45	chr1	8418452	8418556	3.24E-38	chr1	8424120	8424224	3.31E-38
Height_per_day_(until_flowering)_1_8138409_A/G_1_Hapmap2	Height_per_day_(until_flowering)	1:8138409	A/G	Hapmap2	chr1	8090099	8090198	chr1	8357010	8357109	1.89E-45	chr1	8646600	8646699	1.88E-45	chr1	9189499	9189598	1.89E-45	chr1	8715119	8715219	4.17E-37	chr1	8839933	8840032	1.88E-45	chr1	9042813	9042913	8.76E-39	chr1	8709639	8709736	6.91E-35	chr1	8256587	8256686	1.92E-45	chr1	8483548	8483647	1.91E-45	chr1	8807600	8807699	1.85E-45	chr1	8442165	8442264	1.85E-45	chr1	8764690	8764789	1.84E-45	chr1	8858063	8858162	1.87E-45	chr1	11025722	11025821	1.99E-45	chr1	11358119	11358218	1.91E-45	chr1	8501959	8502058	1.89E-45	chr1	9415072	9415169	6.99E-35	chr1	8745501	8745600	1.93E-45	chr1	10615928	10616027	1.99E-45	chr1	8191656	8191753	3.26E-33	chr1	10465078	10465177	1.91E-45	chr1	10599420	10599517	3.33E-33	chr1	8582183	8582282	1.98E-45	chr1	8653435	8653534	1.92E-45	chr1	8557489	8557588	1.96E-45
Cob_diameter_1_8269525_A/G_23_Hapmap2	Cob_diameter	1:8269525	A/G	Hapmap2	chr1	8220804	8220903	chr1	8487711	8487810	1.89E-45	chr1	8777304	8777403	1.88E-45	NA	NA	NA	NA	NA	NA	NA	NA	chr1	8890895	8890994	1.88E-45	chr1	9103973	9104072	1.87E-45	NA	NA	NA	NA	NA	NA	NA	NA	NA	NA	NA	NA	NA	NA	NA	NA	chr1	8572870	8572969	1.85E-45	NA	NA	NA	NA	NA	NA	NA	NA	chr1	11095206	11095305	1.99E-45	NA	NA	NA	NA	NA	NA	NA	NA	NA	NA	NA	NA	chr1	8832943	8833042	1.93E-45	NA	NA	NA	NA	NA	NA	NA	NA	chr1	10495718	10495817	1.91E-45	chr1	10670801	10670900	2.01E-30	NA	NA	NA	NA	NA	NA	NA	NA	NA	NA	NA	NA
Cob_diameter_1_8272199_G/A_8_Hapmap2	Cob_diameter	1:8272199	G/A	Hapmap2	chr1	8223476	8223575	chr1	8490393	8490492	1.89E-45	chr1	8779980	8780079	1.88E-45	chr1	9243825	9243924	8.78E-44	chr1	8769697	8769796	1.93E-40	chr1	8893550	8893649	1.88E-45	chr1	9106671	9106770	1.87E-45	chr1	8793409	8793508	4.10E-42	chr1	8375577	8375676	1.92E-45	chr1	8522372	8522471	4.14E-42	chr1	8861925	8862024	8.60E-44	chr1	8575538	8575637	1.85E-45	chr1	8862150	8862249	1.84E-45	chr1	8937180	8937279	4.04E-42	chr1	11097857	11097956	1.99E-45	chr1	11428124	11428223	8.90E-44	chr1	8534623	8534722	8.80E-44	chr1	9465478	9465577	8.92E-44	chr1	8835619	8835718	1.93E-45	chr1	10707724	10707823	1.99E-45	chr1	8230123	8230222	1.92E-45	chr1	10498369	10498468	1.91E-45	chr1	10673032	10673131	4.25E-42	chr1	8652606	8652705	1.98E-45	chr1	8775410	8775509	1.92E-45	chr1	8625099	8625198	4.25E-42
Height_per_day_(until_flowering)_1_8275177_C/G_1_Hapmap2	Height_per_day_(until_flowering)	1:8275177	C/G	Hapmap2	chr1	8226454	8226553	NA	NA	NA	NA	NA	NA	NA	NA	chr1	9246798	9246897	8.78E-44	NA	NA	NA	NA	chr1	8896529	8896628	1.88E-45	chr1	9109649	9109748	1.87E-45	chr1	8796406	8796505	1.89E-45	NA	NA	NA	NA	chr1	8525344	8525431	4.26E-22	chr1	8864898	8864997	8.60E-44	NA	NA	NA	NA	chr1	8865116	8865215	1.84E-45	NA	NA	NA	NA	NA	NA	NA	NA	NA	NA	NA	NA	chr1	8537598	8537697	1.89E-45	chr1	9468451	9468550	8.92E-44	chr1	8838599	8838698	1.93E-45	NA	NA	NA	NA	chr1	8233098	8233197	8.94E-44	NA	NA	NA	NA	chr1	10676004	10676103	1.96E-45	chr1	8655592	8655691	1.98E-45	NA	NA	NA	NA	NA	NA	NA	NA
Ear_height_1_8275177_C/G_1_Hapmap2	Ear_height	1:8275177	C/G	Hapmap2	chr1	8226454	8226553	chr1	8493358	8493457	1.89E-45	chr1	8782958	8783057	1.88E-45	NA	NA	NA	NA	chr1	8772669	8772768	8.90E-44	NA	NA	NA	NA	NA	NA	NA	NA	NA	NA	NA	NA	chr1	8378534	8378633	8.93E-44	NA	NA	NA	NA	NA	NA	NA	NA	chr1	8578516	8578615	1.85E-45	NA	NA	NA	NA	chr1	8940152	8940251	8.69E-44	chr1	11100836	11100935	1.99E-45	chr1	11431097	11431196	8.90E-44	NA	NA	NA	NA	NA	NA	NA	NA	NA	NA	NA	NA	chr1	10710712	10710811	1.99E-45	NA	NA	NA	NA	chr1	10501348	10501447	1.91E-45	NA	NA	NA	NA	NA	NA	NA	NA	chr1	8778373	8778472	1.92E-45	chr1	8628078	8628177	1.96E-45
Cob_diameter_1_8369625_T/C_4_Hapmap2	Cob_diameter	1:8369625	T/C	Hapmap2	chr1	8325062	8325161	chr1	8901413	8901512	8.81E-44	chr1	8881574	8881673	1.88E-45	chr1	9811884	9811983	8.78E-44	chr1	8897931	8898030	1.91E-45	chr1	9306299	9306398	1.88E-45	chr1	9724770	9724869	8.70E-44	chr1	9204732	9204831	8.81E-44	chr1	9018676	9018775	8.93E-44	chr1	9217414	9217513	8.90E-44	chr1	9442360	9442459	8.60E-44	chr1	8677178	8677277	8.59E-44	chr1	8963766	8963865	1.84E-45	chr1	9477550	9477649	8.69E-44	NA	NA	NA	NA	NA	NA	NA	NA	NA	NA	NA	NA	chr1	10051705	10051804	8.92E-44	chr1	9248368	9248467	1.93E-45	NA	NA	NA	NA	NA	NA	NA	NA	NA	NA	NA	NA	chr1	11218267	11218366	9.14E-44	chr1	9175103	9175202	9.20E-44	chr1	9411535	9411634	8.95E-44	chr1	9455166	9455265	9.13E-44
Nodes_to_ear_1_8401259_/TTA_1_Hapmap1	Nodes_to_ear	1:8401259	/TTA	Hapmap1	chr1	8356168	8356267	chr1	8925954	8926053	1.89E-45	chr1	8912680	8912779	1.88E-45	chr1	9836426	9836529	6.88E-35	chr1	8929035	8929134	1.91E-45	chr1	9337308	9337407	1.88E-45	chr1	9754966	9755069	6.82E-35	chr1	9235740	9235841	1.15E-37	chr1	9048872	9048975	7.00E-35	chr1	9248532	9248633	1.16E-37	chr1	9459433	9459536	1.45E-36	chr1	8707353	8707456	6.74E-35	chr1	8994275	8994378	6.69E-35	chr1	9509564	9509667	6.81E-35	chr1	11286871	11286974	7.25E-35	chr1	12177720	12177819	1.91E-45	chr1	9040785	9040884	1.89E-45	chr1	10081867	10081968	1.15E-42	chr1	9278602	9278705	7.03E-35	chr1	11370375	11370474	1.99E-45	chr1	8800381	8800480	1.92E-45	chr1	10687383	10687486	6.98E-35	chr1	11253652	11253751	1.96E-45	chr1	9205324	9205423	1.98E-45	chr1	9442652	9442751	1.92E-45	chr1	9481129	9481228	1.96E-45
Plant_height_1_8383656_G/A_1_Hapmap2	Plant_height	1:8383656	G/A	Hapmap2	chr1	8373760	8373859	chr1	8943558	8943657	8.81E-44	chr1	8930272	8930371	1.88E-45	chr4	162792555	162792653	2.48E-34	chr1	8946627	8946726	1.91E-45	chr1	9354872	9354971	1.88E-45	NA	NA	NA	NA	chr1	9253227	9253326	1.89E-45	NA	NA	NA	NA	chr1	9266138	9266237	8.90E-44	NA	NA	NA	NA	NA	NA	NA	NA	NA	NA	NA	NA	chr1	9527132	9527231	1.87E-45	chr1	11304142	11304241	1.99E-45	NA	NA	NA	NA	chr1	9058382	9058481	1.89E-45	chr1	10112189	10112288	1.92E-45	NA	NA	NA	NA	chr1	11388006	11388105	1.99E-45	chr1	8818012	8818111	1.92E-45	chr1	10704654	10704753	1.91E-45	chr1	11271254	11271353	1.96E-45	chr1	9222918	9223017	1.98E-45	chr1	9460134	9460233	1.92E-45	chr1	9498694	9498793	1.96E-45
Tassel_branch_number_1_8455238_A/C_1_Hapmap2	Tassel_branch_number	1:8455238	A/C	Hapmap2	chr1	8428839	8428938	chr1	9051740	9051812	1.93E-30	chr1	9034610	9034682	1.92E-30	chr1	9902974	9903046	1.93E-30	chr1	9050950	9051022	1.95E-30	chr1	9467983	9468055	1.92E-30	chr1	9825308	9825380	1.91E-30	chr1	9356783	9356855	1.93E-30	chr1	9076330	9076407	7.05E-30	NA	NA	NA	NA	chr1	9544421	9544493	1.89E-30	chr1	8782748	8782820	1.89E-30	chr1	9064621	9064693	1.87E-30	NA	NA	NA	NA	chr1	11390522	11390594	2.03E-30	NA	NA	NA	NA	chr1	9130719	9130796	6.95E-30	chr1	10159713	10159790	7.04E-30	chr1	9348991	9349063	1.97E-30	chr1	11435648	11435725	7.32E-30	chr1	8925374	8925446	1.96E-30	chr1	10791047	10791119	1.95E-30	chr1	11436849	11436921	2.01E-30	chr1	9326634	9326706	2.02E-30	chr1	9564115	9564187	1.97E-30	chr1	9603143	9603215	2.00E-30
Nodes_above_ear_1_8461736_A/C_1_Hapmap2	Nodes_above_ear	1:8461736	A/C	Hapmap2	chr1	8435337	8435436	chr1	9083617	9083716	4.10E-42	NA	NA	NA	NA	NA	NA	NA	NA	NA	NA	NA	NA	NA	NA	NA	NA	chr1	9857337	9857445	5.35E-26	chr1	9391129	9391185	1.53E-16	chr1	9082616	9082715	1.92E-45	chr1	9393963	9394019	1.54E-16	NA	NA	NA	NA	chr1	8814690	8814798	5.28E-26	chr1	9096711	9096819	5.25E-26	chr1	9658139	9658238	4.04E-42	NA	NA	NA	NA	chr1	12261692	12261791	4.14E-42	chr1	9144860	9144916	1.53E-16	chr1	10173796	10173852	1.55E-16	chr1	9381110	9381218	5.51E-26	chr1	11447507	11447615	5.70E-26	chr1	8957341	8957440	4.16E-42	NA	NA	NA	NA	NA	NA	NA	NA	NA	NA	NA	NA	chr1	9596067	9596166	1.92E-45	chr1	9634978	9635086	2.61E-24
Cob_diameter_1_8479131_G/A_1_Hapmap2	Cob_diameter	1:8479131	G/A	Hapmap2	chr1	8452287	8452386	chr10	76423744	76423843	8.81E-44	NA	NA	NA	NA	NA	NA	NA	NA	chr8	65603802	65603901	8.90E-44	chr10	122329457	122329556	8.75E-44	chr10	79424999	79425098	8.70E-44	NA	NA	NA	NA	NA	NA	NA	NA	NA	NA	NA	NA	NA	NA	NA	NA	NA	NA	NA	NA	NA	NA	NA	NA	NA	NA	NA	NA	NA	NA	NA	NA	NA	NA	NA	NA	chr10	77898127	77898226	8.80E-44	chr9	112724061	112724160	8.92E-44	NA	NA	NA	NA	NA	NA	NA	NA	NA	NA	NA	NA	chr10	122704579	122704678	8.90E-44	NA	NA	NA	NA	NA	NA	NA	NA	chr10	124668682	124668781	8.95E-44	NA	NA	NA	NA
Nodes_above_ear_1_8514168_T/C_2_Hapmap2	Nodes_above_ear	1:8514168	T/C	Hapmap2	chr1	8487306	8487405	chr1	9140698	9140797	1.89E-45	chr8	148270825	148270901	7.04E-15	NA	NA	NA	NA	NA	NA	NA	NA	NA	NA	NA	NA	NA	NA	NA	NA	chr1	9431562	9431661	1.91E-40	chr1	9134508	9134607	1.92E-45	chr1	9443925	9444024	1.93E-40	chr6	148436759	148436845	1.50E-11	NA	NA	NA	NA	NA	NA	NA	NA	chr1	9715182	9715281	1.87E-45	NA	NA	NA	NA	chr1	12318743	12318842	1.91E-45	chr1	9194835	9194934	1.91E-40	chr1	10225209	10225308	1.93E-40	NA	NA	NA	NA	NA	NA	NA	NA	chr1	9014404	9014503	1.92E-45	NA	NA	NA	NA	NA	NA	NA	NA	NA	NA	NA	NA	chr1	9656358	9656457	1.92E-45	NA	NA	NA	NA
Nodes_per_plant_1_8573395_A/T_1_Hapmap2	Nodes_per_plant	1:8573395	A/T	Hapmap2	chr1	8547751	8547850	chr1	9189980	9190079	8.81E-44	chr1	9167729	9167784	1.17E-17	chr1	10141173	10141228	2.53E-19	chr1	9184058	9184113	1.19E-17	chr1	9600980	9601035	1.17E-17	chr1	9963062	9963117	1.17E-17	chr1	9462831	9462930	1.89E-45	chr1	9184507	9184562	1.20E-17	chr1	9480764	9480819	1.19E-17	chr1	9710747	9710798	8.91E-19	chr1	8920375	8920430	1.15E-17	chr1	9202436	9202491	1.14E-17	chr1	9766627	9766678	9.00E-19	chr1	11550251	11550306	1.24E-17	chr1	12370188	12370239	9.22E-19	chr1	9271692	9271747	1.18E-17	NA	NA	NA	NA	chr1	9504863	9504918	1.20E-17	chr1	11548629	11548684	1.24E-17	chr1	9065221	9065272	9.26E-19	chr1	10950777	10950832	1.19E-17	chr1	11619196	11619295	9.14E-44	chr1	9482584	9482683	9.20E-44	chr1	9705038	9705089	9.27E-19	chr1	9751947	9752002	1.22E-17
Average_internode_length_(above_ear)_1_8573493_T/G_1_Hapmap2	Average_internode_length_(above_ear)	1:8573493	T/G	Hapmap2	chr1	8547849	8547948	chr1	9190078	9190177	4.10E-42	chr1	9167783	9167882	4.06E-42	chr1	10141227	10141326	4.08E-42	chr1	9184112	9184211	4.14E-42	chr1	9601034	9601133	4.07E-42	chr1	9963116	9963215	4.05E-42	chr1	9462929	9463028	1.89E-45	chr1	9184561	9184660	4.16E-42	chr1	9480818	9480917	4.14E-42	NA	NA	NA	NA	chr1	8920429	8920528	4.00E-42	chr1	9202490	9202589	3.97E-42	NA	NA	NA	NA	chr1	11550305	11550404	4.30E-42	NA	NA	NA	NA	chr1	9271746	9271845	4.10E-42	chr1	10267842	10267888	2.59E-14	chr1	9504917	9505016	4.17E-42	chr1	11548683	11548782	4.31E-42	NA	NA	NA	NA	chr1	10950831	10950930	4.14E-42	chr1	11619294	11619393	4.25E-42	chr1	9482682	9482781	4.28E-42	NA	NA	NA	NA	chr1	9752001	9752100	4.25E-42
Ratio_of_ear_height_to_total_height_1_8617044_C/A_1_Hapmap2	Ratio_of_ear_height_to_total_height	1:8617044	C/A	Hapmap2	chr1	8597560	8597659	chr1	9247504	9247603	8.81E-44	chr1	9202455	9202554	1.88E-45	chr1	10166885	10166984	1.89E-45	chr1	9218782	9218881	1.91E-45	chr1	9635706	9635805	1.88E-45	chr1	9997808	9997907	1.87E-45	chr1	9512640	9512739	1.89E-45	chr1	9242846	9242945	8.93E-44	chr1	9539081	9539180	4.14E-42	chr1	9781692	9781791	1.85E-45	chr1	8955122	8955221	1.85E-45	chr1	9237183	9237282	1.84E-45	chr1	9837549	9837648	1.87E-45	chr1	11625791	11625890	9.25E-44	chr1	12441114	12441213	1.91E-45	chr1	9338495	9338594	8.80E-44	chr1	10325231	10325330	8.92E-44	chr1	9563156	9563255	8.97E-44	chr1	11606969	11607068	1.99E-45	chr1	9136151	9136250	1.92E-45	chr1	11026316	11026415	8.90E-44	chr1	11677381	11677480	9.14E-44	chr1	9549431	9549530	9.20E-44	chr1	9775970	9776069	1.92E-45	chr1	9810238	9810337	9.13E-44
Ratio_of_ear_height_to_total_height_1_8619802_C/G_5_Hapmap2	Ratio_of_ear_height_to_total_height	1:8619802	C/G	Hapmap2	chr1	8600318	8600417	chr1	9250221	9250320	4.10E-42	chr1	9205554	9205653	8.73E-44	chr1	10169984	10170083	8.78E-44	chr1	9221881	9221980	8.90E-44	chr1	9638803	9638902	8.75E-44	chr1	10000907	10001006	8.70E-44	chr1	9515398	9515497	1.89E-45	chr1	9245224	9245323	1.92E-45	chr1	9541466	9541565	1.91E-45	chr1	9785223	9785322	4.00E-42	chr1	8958221	8958320	8.59E-44	chr1	9240282	9240381	8.54E-44	chr1	9841080	9841179	4.04E-42	chr1	11628508	11628607	4.30E-42	chr1	12444645	12444744	4.14E-42	chr1	9341212	9341311	4.10E-42	chr1	10327948	10328047	4.15E-42	chr1	9566255	9566354	8.97E-44	chr1	11610068	11610167	9.27E-44	chr1	9139682	9139781	4.16E-42	chr1	11029033	11029132	4.14E-42	chr1	11680098	11680197	4.25E-42	chr1	9552148	9552247	4.28E-42	chr1	9779501	9779600	4.16E-42	chr1	9813337	9813436	9.13E-44
Nodes_above_ear_1_8635881_T/C_1_Hapmap1	Nodes_above_ear	1:8635881	T/C	Hapmap1	chr1	8616397	8616496	chr1	9268930	9268978	4.25E-17	chr1	9221200	9221248	4.21E-17	chr1	10220699	10220797	6.83E-40	chr1	9238563	9238661	6.93E-40	chr1	9654989	9655087	6.81E-40	chr1	10016884	10016983	6.82E-35	chr1	9531513	9531611	6.86E-40	chr1	9261654	9261750	4.19E-37	chr1	9557122	9557170	4.29E-17	chr1	9835891	9835989	6.70E-40	chr1	8973941	8974040	6.74E-35	chr1	9256265	9256364	6.65E-40	chr1	9856653	9856751	1.45E-41	chr1	11644373	11644421	4.46E-17	chr1	12460218	12460316	1.49E-41	chr1	9356724	9356822	6.85E-40	chr1	10345175	10345271	4.18E-37	chr1	9581886	9581934	4.32E-17	chr1	11632478	11632578	4.35E-37	chr1	9154934	9155033	3.24E-38	chr1	11044898	11044946	4.29E-17	chr1	11697116	11697214	7.11E-40	chr1	9567843	9567891	4.44E-17	chr1	9814729	9814828	1.92E-45	chr1	9829268	9829316	4.40E-17
Height_per_day_(until_flowering)_1_8640160_T/G_1_Hapmap1	Height_per_day_(until_flowering)	1:8640160	T/G	Hapmap1	chr1	8620677	8620776	chr1	9273670	9273771	2.47E-39	chr1	9225903	9226009	4.12E-32	chr1	10231183	10231274	5.32E-36	chr1	9249513	9249604	5.39E-36	chr1	9668462	9668561	4.07E-42	chr1	10021792	10021891	1.87E-45	chr1	9542528	9542627	1.89E-45	chr1	9272114	9272205	5.42E-36	chr1	9568235	9568334	1.91E-45	chr1	9846375	9846466	5.21E-36	chr1	8978849	8978948	1.85E-45	chr1	9261175	9261274	1.84E-45	chr1	9867054	9867145	5.27E-36	chr1	11654973	11655064	5.60E-36	chr1	12470619	12470710	5.39E-36	chr1	9361416	9361522	4.15E-32	chr1	10356049	10356160	9.17E-24	chr1	9586589	9586695	4.23E-32	chr1	11637178	11637284	4.38E-32	chr1	9159574	9159685	9.20E-24	chr1	11055498	11055589	5.40E-36	chr1	11701808	11701914	4.31E-32	chr1	9578371	9578462	5.58E-36	chr1	9825379	9825490	9.21E-24	chr1	9839742	9839833	5.53E-36
Cob_diameter_1_8640688_G/T_6_Hapmap2	Cob_diameter	1:8640688	G/T	Hapmap2	chr1	8621205	8621304	chr1	9274200	9274299	8.81E-44	chr1	9226446	9226545	8.73E-44	chr1	10241200	10241264	2.51E-24	chr1	9259530	9259594	2.54E-24	chr1	9668982	9669081	8.75E-44	chr1	10022320	10022419	4.05E-42	chr1	9543056	9543155	1.91E-40	chr1	9282131	9282195	2.56E-24	chr1	9568763	9568862	1.93E-40	chr1	9856390	9856454	2.46E-24	chr1	8979382	8979481	1.85E-45	chr1	9261703	9261802	1.84E-45	chr1	9877071	9877135	2.49E-24	chr1	11664957	11665021	2.64E-24	chr1	12480636	12480700	2.55E-24	chr1	9361943	9362042	8.80E-44	chr1	10356597	10356665	1.52E-26	chr1	9587132	9587231	8.97E-44	chr1	11637713	11637812	9.27E-44	chr1	9160110	9160182	4.25E-27	chr1	11065482	11065546	2.55E-24	chr1	11702350	11702422	4.34E-27	chr1	9588331	9588395	2.63E-24	chr1	9825928	9826000	4.25E-27	chr1	9849762	9849826	2.61E-24
Northern_Leaf_Blight_1_8655135_A/G_1_Hapmap2	Northern_Leaf_Blight	1:8655135	A/G	Hapmap2	chr1	8635652	8635751	NA	NA	NA	NA	chr1	9249998	9250097	1.89E-40	chr1	10261585	10261684	1.90E-40	chr1	9279885	9279984	1.93E-40	chr1	9681708	9681807	4.10E-37	chr1	10036753	10036852	1.87E-45	chr1	9574344	9574443	4.10E-42	chr1	9302498	9302597	1.93E-40	chr1	9600056	9600155	4.14E-42	chr1	9876760	9876859	1.86E-40	chr1	8993817	8993916	1.85E-45	NA	NA	NA	NA	chr1	9897453	9897552	1.88E-40	chr1	11685283	11685382	2.00E-40	chr1	12501043	12501142	1.93E-40	chr1	9374698	9374797	1.91E-40	chr1	10358403	10358502	4.15E-42	chr1	9610668	9610767	1.94E-40	chr1	11650470	11650569	4.35E-37	NA	NA	NA	NA	chr1	11085873	11085972	1.93E-40	chr1	11704092	11704191	1.98E-40	chr1	9608694	9608793	1.99E-40	chr1	9827669	9827768	1.94E-40	chr1	9870132	9870231	1.98E-40
Nodes_above_ear_1_8740024_C/T_2_Hapmap2	Nodes_above_ear	1:8740024	C/T	Hapmap2	chr1	8708698	8708797	NA	NA	NA	NA	chr1	9311534	9311630	2.50E-24	NA	NA	NA	NA	chr6	154840156	154840216	4.29E-17	chr1	9703128	9703227	1.89E-40	chr1	10130456	10130552	2.47E-29	chr1	9635556	9635652	2.52E-24	chr1	9335982	9336081	1.95E-35	chr1	9657001	9657100	1.93E-40	chr6	153028564	153028624	4.15E-17	chr1	9087518	9087614	2.44E-29	NA	NA	NA	NA	chr1	9931554	9931653	1.88E-40	NA	NA	NA	NA	chr1	12535141	12535240	1.93E-40	NA	NA	NA	NA	chr1	10427096	10427195	1.93E-40	chr1	9672207	9672303	2.56E-24	chr1	11707435	11707534	9.34E-39	chr1	9204829	9204928	1.94E-40	NA	NA	NA	NA	chr1	11754916	11755012	5.62E-26	chr1	9631086	9631185	1.99E-40	chr1	9880021	9880117	2.56E-24	NA	NA	NA	NA
Northern_Leaf_Blight_1_8742069_G/T_7_Hapmap2	Northern_Leaf_Blight	1:8742069	G/T	Hapmap2	chr1	8710743	8710842	chr1	9338732	9338831	1.89E-45	chr1	9313614	9313713	8.73E-44	chr1	10280675	10280774	8.78E-44	chr1	9298975	9299074	8.90E-44	chr1	9705095	9705194	8.75E-44	chr1	10132573	10132672	8.70E-44	chr1	9637636	9637735	8.81E-44	chr1	9338023	9338122	8.93E-44	chr1	9659507	9659606	1.91E-45	chr1	9895850	9895949	8.60E-44	chr1	9089635	9089734	8.59E-44	chr1	9396332	9396431	8.54E-44	chr1	9933524	9933623	8.69E-44	chr1	11704523	11704622	4.30E-42	chr1	12537111	12537210	8.90E-44	chr1	9393934	9394033	1.89E-45	chr1	10429602	10429701	1.93E-40	chr1	9674287	9674386	8.97E-44	chr1	11709941	11710040	9.27E-44	chr1	9206799	9206898	1.94E-40	chr1	11105113	11105212	4.14E-42	chr1	11757050	11757149	9.14E-44	chr1	9633053	9633152	9.20E-44	chr1	9882101	9882200	4.16E-42	chr1	9889163	9889262	1.98E-40
Ear_height_1_8744233_A/T_1_Hapmap2	Ear_height	1:8744233	A/T	Hapmap2	chr1	8712907	8713006	chr1	9340542	9340641	1.89E-45	chr1	9315233	9315332	1.88E-45	chr1	10282518	10282617	1.89E-45	chr1	9300818	9300917	1.91E-45	chr1	9706888	9706987	1.88E-45	chr1	10134176	10134275	8.70E-44	chr1	9639256	9639355	1.89E-45	chr1	9339830	9339929	1.92E-45	chr1	9661100	9661199	1.91E-45	chr1	9897693	9897792	1.85E-45	chr1	9091799	9091898	1.85E-45	chr1	9397928	9398027	8.54E-44	chr1	9935336	9935435	1.87E-45	chr1	11706117	11706216	1.99E-45	chr1	12538923	12539022	1.91E-45	chr1	9395529	9395628	4.10E-42	chr1	10431195	10431294	4.15E-42	chr1	9675906	9676005	1.93E-45	chr1	11711563	11711662	1.99E-45	chr1	9208392	9208491	4.16E-42	chr1	11106707	11106806	1.91E-45	chr1	11758862	11758961	1.96E-45	chr1	9634647	9634746	1.98E-45	chr1	9883696	9883795	4.16E-42	chr1	9890774	9890873	4.25E-42
Height_per_day_(until_flowering)_1_8762871_C/T_1_Hapmap2	Height_per_day_(until_flowering)	1:8762871	C/T	Hapmap2	chr1	8729677	8729776	chr1	9349604	9349703	8.81E-44	chr1	9324295	9324394	8.73E-44	NA	NA	NA	NA	chr1	9309880	9309979	8.90E-44	chr1	9715950	9716049	8.75E-44	NA	NA	NA	NA	NA	NA	NA	NA	chr1	9348892	9348991	8.93E-44	chr1	9701490	9701588	3.23E-38	chr1	9906755	9906854	8.60E-44	NA	NA	NA	NA	NA	NA	NA	NA	chr1	9944398	9944497	8.69E-44	chr1	11746521	11746619	3.35E-38	NA	NA	NA	NA	NA	NA	NA	NA	NA	NA	NA	NA	NA	NA	NA	NA	NA	NA	NA	NA	chr1	9241166	9241264	3.24E-38	chr1	11147110	11147208	3.23E-38	NA	NA	NA	NA	NA	NA	NA	NA	NA	NA	NA	NA	NA	NA	NA	NA
Plant_height_1_8762871_C/T_7_Hapmap2	Plant_height	1:8762871	C/T	Hapmap2	chr1	8729677	8729776	NA	NA	NA	NA	NA	NA	NA	NA	chr1	10291580	10291679	8.78E-44	NA	NA	NA	NA	NA	NA	NA	NA	chr1	10143239	10143338	8.70E-44	chr1	9648318	9648417	8.81E-44	NA	NA	NA	NA	NA	NA	NA	NA	NA	NA	NA	NA	NA	NA	NA	NA	NA	NA	NA	NA	NA	NA	NA	NA	NA	NA	NA	NA	chr1	12547985	12548084	8.90E-44	NA	NA	NA	NA	chr1	10463948	10464046	3.23E-38	chr1	9684968	9685067	8.97E-44	chr1	11720625	11720724	9.27E-44	NA	NA	NA	NA	NA	NA	NA	NA	chr1	11767924	11768023	9.14E-44	chr1	9643712	9643811	1.98E-45	NA	NA	NA	NA	chr1	9946926	9947024	3.31E-38
Cob_diameter_1_8767844_G/T_2_Hapmap2	Cob_diameter	1:8767844	G/T	Hapmap2	chr1	8734750	8734849	NA	NA	NA	NA	NA	NA	NA	NA	NA	NA	NA	NA	NA	NA	NA	NA	NA	NA	NA	NA	NA	NA	NA	NA	NA	NA	NA	NA	NA	NA	NA	NA	NA	NA	NA	NA	chr10	99156919	99157012	1.47E-26	chr1	9110690	9110788	3.11E-38	chr1	9416819	9416917	3.09E-38	NA	NA	NA	NA	NA	NA	NA	NA	NA	NA	NA	NA	chr1	9457672	9457770	1.48E-36	NA	NA	NA	NA	NA	NA	NA	NA	NA	NA	NA	NA	NA	NA	NA	NA	NA	NA	NA	NA	NA	NA	NA	NA	NA	NA	NA	NA	chr1	9957557	9957655	1.51E-36	NA	NA	NA	NA
Cob_diameter_1_8804914_C/T_2_Hapmap2	Cob_diameter	1:8804914	C/T	Hapmap2	chr1	8771816	8771915	NA	NA	NA	NA	NA	NA	NA	NA	NA	NA	NA	NA	NA	NA	NA	NA	NA	NA	NA	NA	NA	NA	NA	NA	NA	NA	NA	NA	NA	NA	NA	NA	NA	NA	NA	NA	NA	NA	NA	NA	chr9	86022213	86022312	4.00E-42	NA	NA	NA	NA	chr1	10009653	10009752	8.69E-44	NA	NA	NA	NA	chr1	12613240	12613339	8.90E-44	chr1	9506120	9506219	8.80E-44	chr1	10530652	10530751	8.92E-44	NA	NA	NA	NA	NA	NA	NA	NA	NA	NA	NA	NA	NA	NA	NA	NA	chr1	11842727	11842826	9.14E-44	NA	NA	NA	NA	chr10	120277218	120277317	4.16E-42	NA	NA	NA	NA
Cob_diameter_1_8854888_C/T_2_Hapmap2	Cob_diameter	1:8854888	C/T	Hapmap2	chr1	8838047	8838146	NA	NA	NA	NA	chr9	29152561	29152660	1.89E-40	NA	NA	NA	NA	NA	NA	NA	NA	NA	NA	NA	NA	NA	NA	NA	NA	NA	NA	NA	NA	chr1	9438713	9438812	4.16E-42	NA	NA	NA	NA	chr10	106494962	106495061	1.86E-40	chr9	28907684	28907783	1.86E-40	chr6	92651155	92651254	1.85E-40	chr1	10073983	10074081	1.45E-41	chr9	113182248	113182347	2.00E-40	chr1	12677570	12677668	1.49E-41	chr1	9569785	9569883	1.47E-41	chr1	10594932	10595030	1.49E-41	NA	NA	NA	NA	NA	NA	NA	NA	NA	NA	NA	NA	NA	NA	NA	NA	chr1	11906384	11906482	1.53E-41	NA	NA	NA	NA	chr8	101221794	101221893	1.94E-40	chr1	10068825	10068923	1.53E-41
Plant_height_1_8885055_T/C_1_Hapmap2	Plant_height	1:8885055	T/C	Hapmap2	chr1	8857188	8857287	chr1	9428228	9428327	1.89E-45	chr1	9433358	9433457	1.88E-45	chr1	10370188	10370287	1.89E-45	chr1	9388501	9388600	1.91E-45	chr1	9817711	9817810	1.88E-45	chr1	10221865	10221964	1.87E-45	chr1	9757418	9757517	1.89E-45	chr1	9454443	9454542	1.92E-45	chr1	9793364	9793463	1.91E-45	chr1	9985379	9985478	1.85E-45	chr1	9182951	9183050	4.00E-42	chr1	9489054	9489153	1.84E-45	chr1	10089673	10089772	1.87E-45	chr1	11838417	11838516	1.99E-45	chr1	12693260	12693359	1.91E-45	chr1	9585482	9585581	1.89E-45	chr1	10610637	10610736	8.92E-44	chr1	9793991	9794090	1.93E-45	chr1	11808427	11808526	1.99E-45	chr1	9305691	9305790	8.94E-44	chr1	11239018	11239117	1.91E-45	chr1	11922081	11922180	1.96E-45	chr1	9714129	9714228	1.98E-45	chr1	10030471	10030570	1.92E-45	chr1	10084530	10084629	1.96E-45
Northern_Leaf_Blight_1_8885822_A/G_1_Hapmap2	Northern_Leaf_Blight	1:8885822	A/G	Hapmap2	chr1	8857955	8858054	chr1	9429222	9429325	1.49E-36	chr1	9434352	9434453	1.14E-37	chr1	10370956	10371055	1.89E-45	chr1	9389269	9389368	1.91E-45	chr1	9818478	9818577	8.81E-39	chr1	10222633	10222732	1.87E-45	chr1	9758412	9758513	1.15E-37	chr1	9455211	9455310	9.00E-39	chr1	9794255	9794354	1.91E-45	chr1	9986271	9986371	8.60E-44	chr1	9183718	9183817	1.85E-45	chr1	9489821	9489919	3.09E-38	chr1	10090442	10090541	8.75E-39	chr1	11839185	11839284	9.31E-39	chr1	12694029	12694128	8.96E-39	chr1	9586373	9586472	1.89E-45	chr1	10611632	10611734	5.41E-36	chr1	9794985	9795086	1.17E-37	chr1	11809196	11809294	3.36E-38	chr1	9306687	9306787	7.01E-35	chr1	11239786	11239885	8.97E-39	chr1	11922972	11923072	9.14E-44	chr1	9714897	9714995	3.33E-38	chr1	10031239	10031338	9.01E-39	chr1	10085299	10085386	4.31E-32
Cob_diameter_1_8903983_G/A_2_Hapmap2	Cob_diameter	1:8903983	G/A	Hapmap2	chr1	8876134	8876233	chr6	179202804	179202903	8.88E-39	NA	NA	NA	NA	chr1	10389108	10389207	8.78E-44	chr1	9407420	9407519	8.90E-44	NA	NA	NA	NA	chr1	10240785	10240884	8.70E-44	NA	NA	NA	NA	NA	NA	NA	NA	chr1	9812410	9812509	8.90E-44	chr1	10004425	10004524	8.60E-44	chr1	9211114	9211213	8.59E-44	chr1	9507978	9508077	1.84E-45	NA	NA	NA	NA	NA	NA	NA	NA	NA	NA	NA	NA	chr1	9604531	9604630	8.80E-44	NA	NA	NA	NA	NA	NA	NA	NA	chr1	11827350	11827449	9.27E-44	NA	NA	NA	NA	NA	NA	NA	NA	chr1	11941108	11941207	4.25E-42	chr1	9733051	9733150	9.20E-44	chr8	128483379	128483478	9.01E-39	NA	NA	NA	NA
Average_internode_length_(below_ear)_1_8904738_C/T_5_Hapmap2	Average_internode_length_(below_ear)	1:8904738	C/T	Hapmap2	chr1	8876889	8876988	NA	NA	NA	NA	NA	NA	NA	NA	chr1	10389863	10389962	8.78E-44	NA	NA	NA	NA	NA	NA	NA	NA	NA	NA	NA	NA	NA	NA	NA	NA	NA	NA	NA	NA	chr1	9813165	9813264	1.91E-45	chr1	10005180	10005279	1.85E-45	chr1	9211869	9211968	1.85E-45	chr1	9508733	9508832	1.84E-45	NA	NA	NA	NA	NA	NA	NA	NA	NA	NA	NA	NA	chr1	9605286	9605385	1.89E-45	NA	NA	NA	NA	NA	NA	NA	NA	chr1	11828105	11828204	1.99E-45	NA	NA	NA	NA	NA	NA	NA	NA	chr1	11941863	11941962	1.96E-45	chr1	9733806	9733905	1.98E-45	NA	NA	NA	NA	NA	NA	NA	NA
Ear_height_1_8931698_-/+_1_Hapmap2	Ear_height	1:8931698	-/+	Hapmap2	chr1	8903846	8903945	chr1	9458505	9458613	2.50E-29	chr1	9463635	9463743	2.48E-29	chr1	10416824	10416923	1.89E-45	chr1	9435137	9435236	1.91E-45	chr1	9843845	9843945	4.13E-32	chr1	10268501	10268600	1.87E-45	chr1	9787695	9787803	2.50E-29	chr1	9480580	9480688	2.54E-29	chr1	9840123	9840222	1.91E-45	chr1	10032144	10032243	1.85E-45	chr1	9238816	9238915	8.59E-44	chr1	9535689	9535788	1.84E-45	chr1	10124995	10125091	6.81E-35	chr1	11864551	11864659	2.63E-29	chr1	12728581	12728677	6.98E-35	chr1	9632246	9632345	1.89E-45	chr1	10640910	10641018	5.44E-31	chr1	9824267	9824375	2.55E-29	chr1	11855014	11855113	1.99E-45	chr1	9335966	9336074	2.54E-29	chr1	11265152	11265260	2.53E-29	chr1	11968790	11968889	1.96E-45	chr1	9760768	9760867	1.98E-45	chr1	10056611	10056711	4.22E-32	chr1	10110642	10110742	4.31E-32
Northern_Leaf_Blight_1_9096785_/CG_3_Hapmap1	Northern_Leaf_Blight	1:9096785	/CG	Hapmap1	chr1	9064722	9064821	chr1	9635185	9635286	1.14E-42	chr1	9702684	9702783	1.88E-45	NA	NA	NA	NA	chr1	9608957	9609056	1.91E-45	chr1	10085916	10086015	1.88E-45	chr1	10492586	10492685	1.87E-45	chr1	10029302	10029401	8.81E-44	NA	NA	NA	NA	chr1	10071554	10071653	8.90E-44	chr1	10249142	10249241	8.60E-44	chr1	9582289	9582388	8.59E-44	chr1	9885733	9885832	8.54E-44	NA	NA	NA	NA	chr1	12079735	12079836	1.20E-42	NA	NA	NA	NA	chr10	116062082	116062183	1.14E-42	NA	NA	NA	NA	chr1	10063350	10063449	1.93E-45	NA	NA	NA	NA	chr1	9554160	9554259	1.92E-45	NA	NA	NA	NA	NA	NA	NA	NA	NA	NA	NA	NA	chr1	10293228	10293327	1.92E-45	chr10	119785279	119785380	1.18E-42
Northern_Leaf_Blight_1_9092233_T/C_1_Hapmap1	Northern_Leaf_Blight	1:9092233	T/C	Hapmap1	chr1	9069051	9069150	chr1	9638906	9638990	8.94E-34	chr1	9707013	9707112	1.88E-45	NA	NA	NA	NA	NA	NA	NA	NA	chr1	10090245	10090344	1.88E-45	chr1	10496915	10497014	1.87E-45	chr1	10066258	10066340	5.38E-31	NA	NA	NA	NA	chr1	10075864	10075963	1.91E-45	chr1	10286094	10286176	5.25E-31	chr1	9619245	9619327	5.25E-31	chr1	9922686	9922768	5.21E-31	NA	NA	NA	NA	chr1	12083456	12083540	9.38E-34	NA	NA	NA	NA	NA	NA	NA	NA	NA	NA	NA	NA	chr1	10067679	10067778	1.93E-45	chr1	12018339	12018423	9.41E-34	chr1	9558489	9558588	8.94E-44	chr1	11483999	11484083	9.03E-34	NA	NA	NA	NA	NA	NA	NA	NA	chr1	10297558	10297657	1.92E-45	chr10	119785571	119785653	2.59E-29
Tassel_branch_number_1_9100199_C/T_1_Hapmap2	Tassel_branch_number	1:9100199	C/T	Hapmap2	chr1	9071244	9071343	NA	NA	NA	NA	chr1	9709206	9709305	1.88E-45	chr6	149252535	149252634	8.78E-44	NA	NA	NA	NA	chr1	10092438	10092537	1.88E-45	chr1	10499108	10499207	1.87E-45	chr5	45920927	45921026	8.81E-44	NA	NA	NA	NA	chr1	10078057	10078156	1.91E-45	NA	NA	NA	NA	NA	NA	NA	NA	NA	NA	NA	NA	NA	NA	NA	NA	chr1	12085591	12085690	9.25E-44	NA	NA	NA	NA	NA	NA	NA	NA	NA	NA	NA	NA	chr1	10069872	10069971	1.93E-45	NA	NA	NA	NA	chr1	9560682	9560781	1.92E-45	chr1	11486134	11486233	8.90E-44	NA	NA	NA	NA	NA	NA	NA	NA	chr1	10299751	10299850	1.92E-45	NA	NA	NA	NA
Nodes_above_ear_1_9123909_G/T_1_Hapmap2	Nodes_above_ear	1:9123909	G/T	Hapmap2	chr1	9097265	9097364	chr1	9728210	9728309	1.91E-40	chr1	9735212	9735311	1.88E-45	chr1	10621028	10621127	1.89E-45	chr1	9653696	9653795	8.90E-44	chr1	10118480	10118579	1.88E-45	chr1	10525142	10525241	1.87E-45	chr1	10095160	10095259	8.81E-44	chr1	9744470	9744569	8.93E-44	chr1	10104093	10104192	8.90E-44	chr1	10315020	10315119	8.60E-44	chr1	9648141	9648240	8.59E-44	chr1	9951591	9951690	8.54E-44	chr1	10430111	10430210	8.69E-44	chr1	12172788	12172887	1.99E-45	chr1	13051817	13051916	8.90E-44	chr1	9912105	9912204	1.89E-45	chr1	10956417	10956516	8.92E-44	chr1	10095883	10095982	1.93E-45	chr1	12107803	12107902	9.27E-44	chr1	9618363	9618462	8.94E-44	chr1	11573348	11573447	1.91E-45	chr1	12187800	12187899	9.14E-44	chr1	9945151	9945250	1.98E-45	chr1	10326154	10326253	8.95E-44	chr1	10291103	10291202	9.13E-44
Days_to_anthesis_1_9215580_A/G_1_Hapmap2	Days_to_anthesis	1:9215580	A/G	Hapmap2	chr1	9191926	9192025	chr1	9794081	9794180	4.10E-42	chr1	9851664	9851763	1.88E-45	chr1	10685922	10686021	8.78E-44	chr1	9748384	9748483	1.91E-45	chr1	10194527	10194575	4.22E-17	chr1	10591825	10591924	8.70E-44	chr1	10138265	10138364	1.89E-45	chr1	9801852	9801951	8.93E-44	chr1	10184667	10184766	1.91E-45	chr1	10367601	10367700	8.60E-44	chr1	9724297	9724396	1.85E-45	chr1	10046271	10046370	1.84E-45	chr1	10507052	10507151	4.04E-42	chr1	12231995	12232094	9.25E-44	chr1	13105321	13105420	8.90E-44	chr1	9976740	9976839	4.10E-42	chr1	11006855	11006954	4.15E-42	chr1	10192806	10192905	1.93E-45	chr1	12183998	12184097	9.27E-44	chr1	9733880	9733979	1.92E-45	chr1	11632557	11632656	8.90E-44	chr1	12280769	12280868	4.25E-42	chr1	10025455	10025554	4.28E-42	chr1	10362519	10362618	1.92E-45	chr1	10359632	10359731	4.25E-42
Tassel_length_1_9282179_C/T_1_Hapmap2	Tassel_length	1:9282179	C/T	Hapmap2	chr1	9260494	9260593	chr1	9866107	9866206	8.81E-44	NA	NA	NA	NA	chr1	10754471	10754570	1.89E-45	NA	NA	NA	NA	chr1	10268308	10268407	8.75E-44	chr8	179329078	179329177	4.05E-42	chr1	10235303	10235402	1.89E-45	NA	NA	NA	NA	chr1	10268054	10268153	8.90E-44	chr1	10436158	10436257	1.85E-45	chr1	9792871	9792970	1.85E-45	chr1	10114870	10114969	1.84E-45	NA	NA	NA	NA	NA	NA	NA	NA	NA	NA	NA	NA	chr1	10097483	10097582	8.80E-44	NA	NA	NA	NA	chr1	10262815	10262914	8.97E-44	NA	NA	NA	NA	NA	NA	NA	NA	NA	NA	NA	NA	chr1	12380217	12380316	9.14E-44	NA	NA	NA	NA	chr1	10440428	10440527	8.95E-44	NA	NA	NA	NA
Nodes_per_plant_1_9379253_C/T_1_Hapmap2	Nodes_per_plant	1:9379253	C/T	Hapmap2	chr1	9360978	9361077	NA	NA	NA	NA	NA	NA	NA	NA	chr1	10854676	10854775	1.89E-45	NA	NA	NA	NA	NA	NA	NA	NA	chr1	10741441	10741540	1.90E-35	NA	NA	NA	NA	NA	NA	NA	NA	NA	NA	NA	NA	chr1	10563307	10563406	1.88E-35	NA	NA	NA	NA	NA	NA	NA	NA	NA	NA	NA	NA	NA	NA	NA	NA	chr1	13268845	13268944	1.91E-45	NA	NA	NA	NA	chr1	11158385	11158484	1.92E-45	NA	NA	NA	NA	NA	NA	NA	NA	chr1	9859930	9860029	1.92E-45	NA	NA	NA	NA	chr1	12474816	12474915	1.96E-45	NA	NA	NA	NA	chr1	10558042	10558141	1.95E-35	chr1	10498638	10498737	1.99E-35
Nodes_above_ear_1_9384684_G/A_1_Hapmap2	Nodes_above_ear	1:9384684	G/A	Hapmap2	chr1	9366235	9366334	chr1	9995551	9995651	1.92E-35	NA	NA	NA	NA	chr1	10859933	10860032	1.89E-45	chr1	9886877	9886977	1.94E-35	chr1	10449697	10449797	1.91E-35	chr1	10744337	10744437	4.08E-37	chr1	10392406	10392506	4.16E-32	chr1	10014981	10015081	1.95E-35	chr1	10367156	10367256	4.20E-32	chr1	10566203	10566303	4.03E-37	NA	NA	NA	NA	NA	NA	NA	NA	chr1	10676189	10676289	1.89E-35	chr1	12392982	12393082	4.33E-37	chr1	13274103	13274202	1.91E-45	chr1	10250081	10250181	4.15E-32	chr1	11163643	11163742	1.92E-45	chr1	10384734	10384834	1.95E-35	NA	NA	NA	NA	chr1	9865188	9865287	1.92E-45	chr1	11793890	11793990	4.17E-37	chr1	12480047	12480146	1.96E-45	NA	NA	NA	NA	chr1	10560938	10561038	4.19E-37	chr1	10501534	10501634	4.28E-37
Tassel_branch_number_1_9392814_G/T_1_Hapmap2	Tassel_branch_number	1:9392814	G/T	Hapmap2	chr1	9383413	9383512	chr1	9996569	9996668	8.88E-39	chr1	10071527	10071626	8.79E-39	chr1	10877108	10877207	1.89E-45	chr1	9887895	9887994	8.96E-39	chr1	10467291	10467390	4.10E-37	chr1	10745356	10745455	8.76E-39	chr1	10393424	10393523	8.87E-39	chr1	10015999	10016098	9.00E-39	chr1	10368174	10368273	8.97E-39	chr1	10567222	10567321	8.66E-39	chr1	9964215	9964314	8.66E-39	chr1	10273004	10273103	8.60E-39	chr1	10677207	10677306	8.75E-39	chr1	12394000	12394099	9.31E-39	chr1	13291519	13291618	1.91E-45	chr1	10251099	10251198	8.87E-39	chr1	11181073	11181172	1.92E-45	chr1	10385752	10385851	9.03E-39	chr1	12343267	12343366	9.34E-39	chr1	9882362	9882461	1.92E-45	chr1	11794908	11795007	8.97E-39	chr1	12509225	12509324	1.96E-45	chr1	10246527	10246626	9.27E-39	chr1	10561957	10562056	9.01E-39	chr1	10502553	10502652	9.19E-39
Tassel_branch_number_1_9394139_T/C_1_Hapmap2	Tassel_branch_number	1:9394139	T/C	Hapmap2	chr1	9384738	9384837	chr1	9999759	9999857	6.91E-35	chr1	10074716	10074814	1.47E-36	chr1	10878433	10878532	1.89E-45	chr1	9891085	9891183	6.98E-35	chr1	10484272	10484365	8.87E-34	chr1	10781548	10781646	1.47E-36	NA	NA	NA	NA	chr1	10019189	10019287	1.51E-36	chr1	10371363	10371461	1.50E-36	NA	NA	NA	NA	chr1	9967401	9967499	1.45E-36	chr1	10276190	10276288	1.44E-36	chr1	10680397	10680495	6.81E-35	chr1	12421711	12421809	1.56E-36	chr1	13292844	13292943	1.91E-45	chr1	10254288	10254386	6.90E-35	chr1	11182398	11182497	1.92E-45	chr1	10388942	10389040	7.03E-35	chr1	12346456	12346554	1.56E-36	chr1	9883687	9883786	1.92E-45	chr1	11822619	11822717	1.50E-36	chr1	12510550	12510649	1.96E-45	chr1	10249716	10249814	1.55E-36	chr1	10598153	10598251	1.51E-36	chr1	10538744	10538842	1.54E-36
Tassel_branch_number_1_9396534_G/A_5_Hapmap2	Tassel_branch_number	1:9396534	G/A	Hapmap2	chr1	9387133	9387232	chr1	10002146	10002245	1.89E-45	chr1	10077120	10077219	4.06E-42	chr1	10880839	10880938	8.78E-44	chr1	9893517	9893616	8.90E-44	chr1	10486647	10486746	8.75E-44	chr1	10783965	10784064	8.70E-44	chr1	10399002	10399101	1.89E-45	chr1	10054792	10054891	4.16E-42	chr1	10373749	10373848	8.90E-44	chr1	10605830	10605929	8.60E-44	chr1	9969793	9969892	1.85E-45	chr1	10278582	10278681	1.84E-45	chr1	10682829	10682928	8.69E-44	chr1	12424884	12424983	9.25E-44	chr1	13295195	13295294	1.91E-45	chr1	10256711	10256810	8.80E-44	chr1	11184781	11184880	1.92E-45	chr1	10391374	10391473	8.97E-44	chr1	12348874	12348973	9.27E-44	chr1	9886077	9886176	1.92E-45	chr1	11825792	11825891	8.90E-44	chr1	12512949	12513048	9.14E-44	chr1	10252105	10252204	1.98E-45	chr1	10600543	10600642	1.92E-45	chr1	10541134	10541233	1.96E-45
Plant_height_1_9414034_A/G_1_Hapmap2	Plant_height	1:9414034	A/G	Hapmap2	chr1	9404630	9404729	NA	NA	NA	NA	NA	NA	NA	NA	NA	NA	NA	NA	NA	NA	NA	NA	NA	NA	NA	NA	chr1	10801455	10801554	1.87E-45	NA	NA	NA	NA	NA	NA	NA	NA	chr1	10391240	10391339	1.91E-45	NA	NA	NA	NA	chr2	73652612	73652708	1.86E-40	chr2	73101634	73101730	1.85E-40	chr1	10718823	10718922	1.87E-45	NA	NA	NA	NA	NA	NA	NA	NA	NA	NA	NA	NA	NA	NA	NA	NA	NA	NA	NA	NA	NA	NA	NA	NA	NA	NA	NA	NA	NA	NA	NA	NA	NA	NA	NA	NA	NA	NA	NA	NA	NA	NA	NA	NA	NA	NA	NA	NA
Plant_height_1_9419903_C/T_1_Hapmap2	Plant_height	1:9419903	C/T	Hapmap2	chr1	9410497	9410596	NA	NA	NA	NA	NA	NA	NA	NA	NA	NA	NA	NA	chr6	158566564	158566662	6.93E-40	NA	NA	NA	NA	chr1	10807327	10807426	1.87E-45	NA	NA	NA	NA	NA	NA	NA	NA	chr1	10397115	10397214	1.91E-45	NA	NA	NA	NA	NA	NA	NA	NA	NA	NA	NA	NA	chr1	10724692	10724791	1.87E-45	NA	NA	NA	NA	chr1	226938519	226938616	2.49E-39	NA	NA	NA	NA	NA	NA	NA	NA	NA	NA	NA	NA	NA	NA	NA	NA	NA	NA	NA	NA	NA	NA	NA	NA	NA	NA	NA	NA	NA	NA	NA	NA	NA	NA	NA	NA	NA	NA	NA	NA
Ratio_of_ear_height_to_total_height_1_9422642_G/T_2_Hapmap2	Ratio_of_ear_height_to_total_height	1:9422642	G/T	Hapmap2	chr1	9413236	9413335	NA	NA	NA	NA	NA	NA	NA	NA	NA	NA	NA	NA	NA	NA	NA	NA	NA	NA	NA	NA	chr1	10810066	10810165	1.87E-45	NA	NA	NA	NA	chr1	10076394	10076489	1.96E-30	chr1	10399854	10399953	1.91E-45	chr1	10627426	10627521	1.89E-30	chr1	12669010	12669101	5.36E-16	NA	NA	NA	NA	chr1	10727431	10727530	1.87E-45	NA	NA	NA	NA	NA	NA	NA	NA	chr1	10278310	10278405	1.93E-30	NA	NA	NA	NA	NA	NA	NA	NA	chr1	12370468	12370561	2.63E-29	chr1	9907660	9907755	1.96E-30	NA	NA	NA	NA	chr1	14898226	14898317	5.70E-16	chr9	9797133	9797224	2.67E-14	NA	NA	NA	NA	NA	NA	NA	NA
Plant_height_1_9426104_T/G_6_Hapmap2	Plant_height	1:9426104	T/G	Hapmap2	chr1	9416698	9416797	chr1	10113219	10113318	4.13E-37	chr1	10190571	10190667	8.85E-34	chr1	10986124	10986223	4.11E-37	chr1	9911296	9911395	1.91E-45	chr1	10600128	10600224	4.13E-32	chr1	10813528	10813627	1.87E-45	chr1	10409680	10409776	4.16E-32	chr1	10132199	10132298	1.92E-45	chr1	10403519	10403614	7.03E-30	chr1	10683347	10683445	1.46E-31	chr1	9977266	9977365	1.85E-45	chr1	10286055	10286154	1.84E-45	chr1	10744909	10745008	1.87E-45	chr1	12441222	12441321	9.25E-44	chr1	13400544	13400643	4.17E-37	chr1	10343118	10343216	1.49E-31	chr1	11279116	11279215	4.15E-42	chr1	10409153	10409252	1.93E-45	chr1	12426404	12426502	1.57E-31	chr1	9972464	9972560	9.07E-34	chr1	11842130	11842229	8.90E-44	chr1	12529293	12529391	1.55E-31	chr1	10363180	10363279	4.31E-37	chr1	10616879	10616978	8.95E-44	chr1	10652957	10653056	4.28E-37
Ear_height_1_9429394_C/A_2_Hapmap2	Ear_height	1:9429394	C/A	Hapmap2	chr1	9419988	9420087	chr1	10129032	10129131	4.10E-42	chr1	10202830	10202929	8.73E-44	chr1	10991388	10991487	1.90E-40	chr1	9914587	9914686	8.90E-44	chr1	10617904	10618003	4.07E-42	chr1	10816278	10816377	4.05E-42	chr1	10412364	10412463	4.10E-42	chr1	10135491	10135590	1.92E-45	chr1	10415757	10415856	8.90E-44	chr1	10699154	10699253	1.86E-40	chr1	9980556	9980655	1.85E-45	chr1	10289345	10289444	1.84E-45	chr1	10748200	10748299	1.87E-45	chr1	12445172	12445270	1.55E-41	chr1	13403842	13403941	1.91E-45	chr1	10348379	10348478	1.91E-40	chr1	11283060	11283159	8.92E-44	chr1	10412444	10412543	8.97E-44	chr1	12442209	12442308	4.31E-42	chr1	9976141	9976240	8.94E-44	chr1	11846080	11846178	1.49E-41	chr1	12545044	12545143	1.98E-40	chr1	10378994	10379093	4.28E-42	chr1	10620170	10620269	1.92E-45	chr1	10668770	10668869	4.25E-42
Tassel_branch_number_1_9429723_C/A_1_Hapmap2	Tassel_branch_number	1:9429723	C/A	Hapmap2	chr1	9420317	9420416	NA	NA	NA	NA	NA	NA	NA	NA	chr1	10991733	10991798	3.25E-23	chr1	9914916	9915015	8.90E-44	chr1	10618241	10618337	6.86E-35	chr1	10816615	10816711	6.82E-35	chr1	10412702	10412798	6.91E-35	chr1	10135820	10135919	8.93E-44	chr1	10416094	10416190	1.50E-36	NA	NA	NA	NA	chr1	9980885	9980984	1.85E-45	chr1	10289674	10289773	1.84E-45	chr1	10748529	10748628	8.69E-44	chr1	12454460	12454555	3.35E-38	chr1	13404171	13404215	7.18E-15	chr1	10348724	10348789	3.26E-23	chr1	11283398	11283491	2.50E-39	chr1	10412773	10412872	8.97E-44	NA	NA	NA	NA	chr1	9976479	9976572	2.50E-39	chr1	11855368	11855463	3.23E-38	NA	NA	NA	NA	chr10	29109990	29110063	5.78E-11	chr1	10620499	10620598	1.92E-45	NA	NA	NA	NA
Ratio_of_ear_height_to_total_height_1_9451816_G/A_1_Hapmap2	Ratio_of_ear_height_to_total_height	1:9451816	G/A	Hapmap2	chr1	9442310	9442409	NA	NA	NA	NA	NA	NA	NA	NA	chr1	11011655	11011757	2.46E-39	NA	NA	NA	NA	NA	NA	NA	NA	NA	NA	NA	NA	NA	NA	NA	NA	NA	NA	NA	NA	NA	NA	NA	NA	NA	NA	NA	NA	NA	NA	NA	NA	chr1	10302885	10302987	2.39E-39	NA	NA	NA	NA	chr1	12499669	12499771	2.59E-39	chr1	13418975	13419077	5.39E-36	NA	NA	NA	NA	chr1	11299313	11299415	5.41E-36	NA	NA	NA	NA	NA	NA	NA	NA	NA	NA	NA	NA	chr1	11900578	11900680	2.49E-39	chr1	12557855	12557957	2.56E-39	chr1	10405424	10405526	2.58E-39	NA	NA	NA	NA	chr1	10681713	10681815	2.56E-39
Plant_height_1_9453117_G/A_1_Hapmap2	Plant_height	1:9453117	G/A	Hapmap2	chr1	9443611	9443710	NA	NA	NA	NA	NA	NA	NA	NA	NA	NA	NA	NA	NA	NA	NA	NA	NA	NA	NA	NA	chr10	90218637	90218710	2.49E-24	NA	NA	NA	NA	NA	NA	NA	NA	NA	NA	NA	NA	NA	NA	NA	NA	NA	NA	NA	NA	chr6	100956717	100956807	4.06E-27	NA	NA	NA	NA	NA	NA	NA	NA	chr10	132581060	132581133	2.55E-24	NA	NA	NA	NA	chr6	36463148	36463230	5.48E-26	NA	NA	NA	NA	NA	NA	NA	NA	NA	NA	NA	NA	NA	NA	NA	NA	NA	NA	NA	NA	NA	NA	NA	NA	chr10	136202613	136202686	2.56E-24	NA	NA	NA	NA
Tassel_branch_number_1_9484404_G/A_2_Hapmap2	Tassel_branch_number	1:9484404	G/A	Hapmap2	chr1	9476775	9476874	NA	NA	NA	NA	NA	NA	NA	NA	NA	NA	NA	NA	NA	NA	NA	NA	NA	NA	NA	NA	NA	NA	NA	NA	NA	NA	NA	NA	NA	NA	NA	NA	NA	NA	NA	NA	NA	NA	NA	NA	NA	NA	NA	NA	NA	NA	NA	NA	NA	NA	NA	NA	NA	NA	NA	NA	NA	NA	NA	NA	NA	NA	NA	NA	chr10	5371148	5371228	1.52E-26	NA	NA	NA	NA	NA	NA	NA	NA	chr8	111165171	111165251	3.31E-23	NA	NA	NA	NA	NA	NA	NA	NA	NA	NA	NA	NA	chr8	119827706	119827804	3.24E-38	NA	NA	NA	NA
Plant_height_1_9509365_A/G_2_Hapmap2	Plant_height	1:9509365	A/G	Hapmap2	chr1	9501732	9501831	chr1	10251048	10251146	6.86E-40	chr1	10324760	10324858	6.79E-40	chr1	11032971	11033070	1.89E-45	chr1	10037498	10037596	6.93E-40	chr1	10739801	10739899	6.81E-40	chr1	10938256	10938354	6.77E-40	chr1	10546367	10546465	6.86E-40	chr1	10275554	10275652	3.24E-38	NA	NA	NA	NA	chr1	10821257	10821355	6.70E-40	chr1	10081992	10082090	6.69E-40	chr1	10324209	10324308	1.84E-45	chr1	10806763	10806861	6.77E-40	chr1	12515413	12515512	1.99E-45	chr1	13467686	13467785	4.14E-42	chr1	10424136	10424234	6.85E-40	chr1	11336147	11336246	4.15E-42	chr1	10535260	10535358	6.98E-40	chr1	12532819	12532917	7.22E-40	chr1	10105365	10105463	6.96E-40	chr1	11916322	11916421	1.91E-45	chr1	12578435	12578534	1.96E-45	chr1	10421169	10421268	1.98E-45	chr1	10743196	10743294	6.97E-40	chr1	10697458	10697557	1.96E-45
Days_to_anthesis_1_9533841_+/-_1_Hapmap2	Days_to_anthesis	1:9533841	+/-	Hapmap2	chr1	9526210	9526309	chr1	10259634	10259694	1.96E-20	chr1	10333344	10333404	1.94E-20	chr1	11057440	11057539	1.89E-45	chr1	10046085	10046145	1.98E-20	chr1	10748385	10748445	1.95E-20	chr1	10946850	10946910	1.94E-20	chr1	10554949	10555009	1.96E-20	chr1	10284142	10284202	1.99E-20	NA	NA	NA	NA	chr1	10829843	10829903	1.92E-20	chr1	10091971	10092052	1.89E-30	chr1	10348678	10348777	1.84E-45	chr1	10815419	10815500	4.10E-32	chr1	12535779	12535877	1.55E-41	chr1	13479177	13479258	1.95E-30	chr1	10432792	10432873	4.15E-32	chr1	11343494	11343575	1.96E-30	chr1	10543844	10543904	2.00E-20	chr1	12542800	12542881	2.04E-30	chr1	10113951	10114011	1.99E-20	chr1	11936688	11936786	1.49E-41	NA	NA	NA	NA	chr1	10441542	10441640	1.54E-41	chr1	10751785	10751845	1.99E-20	chr1	10717821	10717919	1.53E-41
Plant_height_1_9569416_A/G_1_Hapmap2	Plant_height	1:9569416	A/G	Hapmap2	chr1	9562236	9562336	chr1	10292350	10292448	3.21E-33	chr1	10386627	10386728	5.29E-36	chr1	11093438	11093534	2.46E-39	chr1	10078845	10078941	2.53E-29	chr1	10781148	10781244	2.48E-29	chr1	10979613	10979710	6.87E-30	chr1	10587719	10587819	8.94E-34	chr1	10316909	10317008	9.06E-34	chr1	10519999	10520101	1.16E-37	chr1	10866630	10866727	1.46E-31	chr1	10134872	10134970	6.74E-35	chr1	10384674	10384777	6.65E-40	chr1	10856541	10856637	5.30E-31	chr1	12577398	12577497	4.30E-42	chr1	13510246	13510339	5.39E-36	chr1	10473915	10474012	3.21E-33	chr1	11374564	11374666	4.21E-32	chr1	10576601	10576700	9.09E-34	chr1	12588210	12588309	2.02E-35	chr1	10146714	10146812	3.26E-33	chr1	11978304	11978403	4.14E-42	chr1	12659692	12659796	3.33E-33	chr1	10486434	10486508	7.27E-30	chr1	10784533	10784632	9.08E-34	chr1	10759451	10759549	7.11E-40
Northern_Leaf_Blight_1_9583993_T/C_1_Hapmap1	Northern_Leaf_Blight	1:9583993	T/C	Hapmap1	chr1	9576814	9576913	chr1	10304742	10304841	1.91E-40	chr1	10399034	10399133	1.89E-40	chr1	11108019	11108118	1.90E-40	chr1	10091250	10091349	1.93E-40	chr1	10793539	10793638	1.89E-40	chr1	10992004	10992103	8.70E-44	chr1	10600114	10600213	1.91E-40	chr1	10329310	10329409	1.92E-45	chr1	10528859	10528958	1.93E-40	chr1	10879040	10879139	1.86E-40	chr1	10147266	10147365	1.86E-40	chr1	10399262	10399361	1.85E-40	chr1	10868935	10869034	1.88E-40	chr1	12587752	12587851	2.00E-40	chr1	13519024	13519123	1.93E-40	chr1	10486309	10486408	1.91E-40	chr1	11383351	11383450	1.93E-40	chr1	10609519	10609618	1.94E-40	chr1	12600617	12600716	2.01E-40	chr1	10159107	10159206	1.94E-40	chr1	11988658	11988757	1.93E-40	chr1	12668941	12669040	1.98E-40	chr1	10495653	10495752	1.99E-40	chr1	10796927	10797026	1.94E-40	chr1	10768309	10768408	1.98E-40
Average_internode_length_(above_ear)_1_9806852_T/G_1_Hapmap2	Average_internode_length_(above_ear)	1:9806852	T/G	Hapmap2	chr1	9816594	9816693	chr1	10401835	10401934	1.89E-45	chr1	10511128	10511227	1.88E-45	chr1	11300994	11301093	1.89E-45	chr1	10277846	10277945	1.93E-40	chr1	10956301	10956400	1.88E-45	chr1	11166730	11166829	1.88E-40	chr1	10744025	10744124	4.10E-42	chr1	10501672	10501771	4.16E-42	chr1	10691167	10691266	1.91E-45	chr1	11074233	11074332	1.85E-45	chr1	10358911	10359010	4.00E-42	chr1	10574445	10574544	3.97E-42	chr1	10953348	10953447	1.87E-45	chr1	12739598	12739697	1.99E-45	chr1	13662053	13662152	1.91E-45	chr1	10593246	10593345	8.80E-44	chr1	11541429	11541528	4.15E-42	chr1	10720025	10720124	1.93E-45	chr1	12851465	12851564	1.99E-45	chr1	10378026	10378125	1.92E-45	chr1	12140516	12140615	1.91E-45	chr1	12815291	12815390	1.96E-45	chr1	10669143	10669242	1.98E-45	chr1	10959172	10959271	1.94E-40	chr1	10920880	10920979	1.96E-45
Tassel_branch_number_1_9852155_A/G_1_Hapmap2	Tassel_branch_number	1:9852155	A/G	Hapmap2	chr1	9861995	9862094	NA	NA	NA	NA	NA	NA	NA	NA	NA	NA	NA	NA	NA	NA	NA	NA	chr4	147483764	147483864	4.10E-37	NA	NA	NA	NA	NA	NA	NA	NA	chr7	108037830	108037930	4.19E-37	NA	NA	NA	NA	NA	NA	NA	NA	chr1	10404309	10404408	1.85E-45	chr1	10619845	10619944	1.84E-45	NA	NA	NA	NA	NA	NA	NA	NA	chr7	145126429	145126529	8.96E-39	NA	NA	NA	NA	NA	NA	NA	NA	NA	NA	NA	NA	NA	NA	NA	NA	NA	NA	NA	NA	NA	NA	NA	NA	NA	NA	NA	NA	NA	NA	NA	NA	NA	NA	NA	NA	chr10	124043618	124043718	4.28E-37
Tassel_branch_number_1_9869188_G/C_6_Hapmap2	Tassel_branch_number	1:9869188	G/C	Hapmap2	chr1	9879473	9879572	NA	NA	NA	NA	NA	NA	NA	NA	NA	NA	NA	NA	chr8	64131816	64131915	8.96E-39	NA	NA	NA	NA	NA	NA	NA	NA	chr5	39189144	39189243	1.91E-40	NA	NA	NA	NA	NA	NA	NA	NA	NA	NA	NA	NA	chr1	10421878	10421977	1.85E-45	chr1	10637414	10637513	1.84E-45	NA	NA	NA	NA	NA	NA	NA	NA	NA	NA	NA	NA	chr5	36825712	36825811	1.91E-40	NA	NA	NA	NA	NA	NA	NA	NA	NA	NA	NA	NA	chr8	66670339	66670438	9.00E-39	NA	NA	NA	NA	NA	NA	NA	NA	NA	NA	NA	NA	NA	NA	NA	NA	NA	NA	NA	NA
Ratio_of_ear_height_to_total_height_1_9915450_C/T_4_Hapmap2	Ratio_of_ear_height_to_total_height	1:9915450	C/T	Hapmap2	chr1	9925539	9925638	chr1	10473392	10473491	8.81E-44	chr1	10580876	10580975	1.88E-45	chr1	11389716	11389815	8.78E-44	chr1	10327154	10327253	4.17E-37	NA	NA	NA	NA	chr1	11257517	11257616	8.70E-44	chr1	10813784	10813883	8.81E-44	chr1	10621064	10621163	8.93E-44	chr1	10773881	10773980	1.91E-45	chr1	11140901	11141000	1.85E-45	chr1	10467944	10468043	1.85E-45	chr1	10683480	10683579	1.84E-45	chr1	11031499	11031598	8.69E-44	chr1	12832256	12832355	9.25E-44	chr1	13740277	13740376	8.90E-44	NA	NA	NA	NA	chr1	11629042	11629141	8.92E-44	chr1	10789773	10789872	1.93E-45	chr1	12937084	12937183	9.27E-44	chr1	10468404	10468503	1.92E-45	chr1	12233174	12233273	8.90E-44	chr1	12883397	12883496	9.14E-44	chr1	10757259	10757358	9.20E-44	NA	NA	NA	NA	chr1	10990647	10990746	1.96E-45
Nodes_to_ear_1_10032896_T/G_2_Hapmap2	Nodes_to_ear	1:10032896	T/G	Hapmap2	chr1	10040718	10040817	chr1	10550114	10550205	2.47E-39	chr1	10694883	10694982	1.88E-45	chr1	11463734	11463833	1.89E-45	chr1	10380509	10380608	1.91E-45	chr1	11122860	11122940	6.86E-35	chr1	11351024	11351102	8.82E-34	chr1	10929830	10929929	1.89E-45	chr1	10721862	10721961	1.92E-45	chr1	10876323	10876403	6.98E-35	chr1	11254918	11255017	1.85E-45	chr1	10583127	10583226	1.85E-45	chr1	10798661	10798760	1.84E-45	chr1	11139335	11139426	5.27E-36	chr1	12961285	12961376	2.59E-39	chr1	13831258	13831349	5.39E-36	chr1	10808296	10808395	8.80E-44	chr1	11761614	11761705	2.50E-39	chr1	10903786	10903885	1.93E-45	chr1	13040777	13040876	1.99E-45	chr1	10552873	10552972	8.94E-44	chr1	12362204	12362295	2.49E-39	chr1	12986447	12986546	1.96E-45	chr1	10825809	10825900	2.58E-39	chr1	11181169	11181260	5.43E-36	chr1	11096689	11096780	5.53E-36
Nodes_to_ear_1_10033889_G/C_1_Hapmap2	Nodes_to_ear	1:10033889	G/C	Hapmap2	chr1	10041711	10041810	chr1	10551081	10551173	2.50E-29	chr1	10695861	10695956	5.29E-36	chr1	11464712	11464807	5.32E-36	chr1	10381492	10381589	6.93E-40	chr1	11123883	11123978	2.47E-34	chr1	11351978	11352073	5.27E-36	chr1	10930821	10930918	6.86E-40	chr1	10722838	10722933	5.42E-36	chr1	10877346	10877441	2.51E-34	chr1	11255896	11255991	5.21E-36	chr1	10584130	10584229	1.85E-45	chr1	10799654	10799753	1.84E-45	chr1	11140355	11140449	1.46E-36	chr1	12962260	12962357	7.20E-40	NA	NA	NA	NA	chr1	10809279	10809376	6.85E-40	chr1	11762617	11762714	6.94E-40	chr1	10904775	10904870	5.43E-36	chr1	13041749	13041844	5.62E-36	chr1	10553856	10553953	6.96E-40	chr1	12363179	12363276	6.93E-40	chr1	12989238	12989333	2.58E-34	chr1	10826784	10826881	7.17E-40	NA	NA	NA	NA	NA	NA	NA	NA
Plant_height_1_10037690_+/-_1_Hapmap2	Plant_height	1:10037690	+/-	Hapmap2	chr1	10045512	10045611	NA	NA	NA	NA	chr1	10699124	10699222	1.47E-36	chr1	11467975	11468073	1.48E-36	chr1	10385665	10385759	1.16E-37	NA	NA	NA	NA	NA	NA	NA	NA	chr1	10934990	10935088	3.17E-43	chr1	10726441	10726535	1.16E-37	chr1	10880648	10880746	1.50E-36	chr1	11259159	11259257	1.45E-36	chr1	10587931	10588030	1.85E-45	chr1	10803494	10803588	1.11E-37	chr3	39151417	39151475	1.52E-11	chr1	12966030	12966128	3.33E-43	chr1	13836443	13836537	1.16E-37	NA	NA	NA	NA	NA	NA	NA	NA	chr1	10908042	10908140	1.51E-36	chr1	13045284	13045378	1.21E-37	NA	NA	NA	NA	chr1	12366949	12367047	3.20E-43	chr1	12992460	12992558	3.29E-43	chr1	10830065	10830159	1.20E-37	chr1	11186353	11186448	3.24E-38	chr1	11101874	11101968	1.19E-37
Tassel_branch_number_1_10122974_G/A_1_Hapmap2	Tassel_branch_number	1:10122974	G/A	Hapmap2	chr1	10153095	10153194	NA	NA	NA	NA	chr1	10846834	10846933	1.88E-45	chr4	158949264	158949363	8.84E-39	NA	NA	NA	NA	chr1	11240052	11240151	1.88E-45	NA	NA	NA	NA	NA	NA	NA	NA	chr1	10825524	10825623	1.92E-45	NA	NA	NA	NA	NA	NA	NA	NA	NA	NA	NA	NA	NA	NA	NA	NA	NA	NA	NA	NA	NA	NA	NA	NA	NA	NA	NA	NA	NA	NA	NA	NA	NA	NA	NA	NA	NA	NA	NA	NA	chr1	13111604	13111703	1.99E-45	chr1	10725791	10725890	1.92E-45	NA	NA	NA	NA	NA	NA	NA	NA	chr10	38315369	38315468	1.99E-40	NA	NA	NA	NA	NA	NA	NA	NA
Ear_height_1_10076296_C/A_6_Hapmap2	Ear_height	1:10076296	C/A	Hapmap2	chr1	10181068	10181167	NA	NA	NA	NA	chr1	10874805	10874904	1.88E-45	NA	NA	NA	NA	NA	NA	NA	NA	chr1	11268025	11268124	1.88E-45	NA	NA	NA	NA	NA	NA	NA	NA	chr1	10853495	10853594	1.92E-45	NA	NA	NA	NA	NA	NA	NA	NA	NA	NA	NA	NA	NA	NA	NA	NA	NA	NA	NA	NA	NA	NA	NA	NA	NA	NA	NA	NA	NA	NA	NA	NA	NA	NA	NA	NA	NA	NA	NA	NA	chr1	13139574	13139673	1.99E-45	chr1	10753762	10753861	8.94E-44	NA	NA	NA	NA	NA	NA	NA	NA	NA	NA	NA	NA	NA	NA	NA	NA	NA	NA	NA	NA
Tassel_branch_number_1_10095933_A/G_1_Hapmap2	Tassel_branch_number	1:10095933	A/G	Hapmap2	chr1	10200708	10200807	chr1	10665023	10665122	8.81E-44	chr1	10895988	10896087	8.73E-44	chr1	11594764	11594863	8.78E-44	chr1	10420022	10420121	8.90E-44	chr1	11287671	11287770	1.88E-45	chr1	11440879	11440978	8.70E-44	chr1	11044626	11044725	8.81E-44	chr1	10872574	10872673	4.16E-42	chr1	11002699	11002798	1.91E-45	chr1	11385912	11386011	8.60E-44	chr1	10746450	10746549	4.00E-42	chr1	10885601	10885700	3.97E-42	chr1	11203403	11203502	1.87E-45	chr1	13020905	13021004	9.25E-44	chr1	13878149	13878248	8.90E-44	chr1	10940439	10940538	8.80E-44	chr1	11844196	11844295	8.92E-44	chr1	11095809	11095908	4.17E-42	chr1	13181376	13181475	4.31E-42	chr1	10774583	10774682	8.94E-44	chr1	12440446	12440545	8.90E-44	chr1	13046978	13047077	9.14E-44	chr1	10885633	10885732	9.20E-44	chr1	11267150	11267249	8.95E-44	chr1	11133677	11133776	9.13E-44
Plant_height_1_10159643_A/G_2_Hapmap2	Plant_height	1:10159643	A/G	Hapmap2	chr1	10223726	10223825	NA	NA	NA	NA	NA	NA	NA	NA	NA	NA	NA	NA	NA	NA	NA	NA	chr1	11310689	11310788	1.88E-45	NA	NA	NA	NA	NA	NA	NA	NA	NA	NA	NA	NA	NA	NA	NA	NA	NA	NA	NA	NA	NA	NA	NA	NA	NA	NA	NA	NA	chr1	11228097	11228196	1.87E-45	NA	NA	NA	NA	NA	NA	NA	NA	NA	NA	NA	NA	NA	NA	NA	NA	NA	NA	NA	NA	NA	NA	NA	NA	NA	NA	NA	NA	NA	NA	NA	NA	NA	NA	NA	NA	NA	NA	NA	NA	NA	NA	NA	NA	NA	NA	NA	NA
Nodes_per_plant_1_10403459_T/C_1_Hapmap1	Nodes_per_plant	1:10403459	T/C	Hapmap1	chr1	10478898	10478997	NA	NA	NA	NA	chr1	11164910	11165009	1.88E-45	chr1	11813458	11813557	1.89E-45	NA	NA	NA	NA	NA	NA	NA	NA	chr1	11717419	11717518	4.05E-42	chr1	11304748	11304847	1.89E-45	NA	NA	NA	NA	NA	NA	NA	NA	chr1	11604595	11604694	1.85E-45	NA	NA	NA	NA	chr1	11149652	11149751	1.84E-45	NA	NA	NA	NA	chr1	13289373	13289472	1.99E-45	chr1	14057047	14057146	1.91E-45	NA	NA	NA	NA	chr1	12113110	12113209	1.92E-45	chr1	11359889	11359988	1.93E-45	NA	NA	NA	NA	chr1	11043967	11044066	1.92E-45	NA	NA	NA	NA	chr1	13309152	13309251	1.96E-45	chr1	11104292	11104391	1.98E-45	NA	NA	NA	NA	NA	NA	NA	NA
Ear_height_1_10403459_T/C_4_Hapmap1	Ear_height	1:10403459	T/C	Hapmap1	chr1	10478898	10478997	NA	NA	NA	NA	NA	NA	NA	NA	NA	NA	NA	NA	chr1	10669261	10669360	1.91E-45	chr1	11565842	11565941	1.88E-45	NA	NA	NA	NA	NA	NA	NA	NA	chr1	11064400	11064499	8.93E-44	chr1	11287335	11287434	1.91E-45	NA	NA	NA	NA	chr1	11010508	11010607	1.85E-45	NA	NA	NA	NA	chr1	11488217	11488316	1.87E-45	NA	NA	NA	NA	NA	NA	NA	NA	chr1	11091252	11091351	1.89E-45	NA	NA	NA	NA	NA	NA	NA	NA	chr1	13450950	13451049	1.99E-45	NA	NA	NA	NA	chr1	12709373	12709472	1.91E-45	NA	NA	NA	NA	NA	NA	NA	NA	chr1	11536845	11536944	1.92E-45	chr1	11402748	11402847	1.96E-45
Ear_height_1_10540136_C/T_1_Hapmap1	Ear_height	1:10540136	C/T	Hapmap1	chr1	10556066	10556165	chr1	10928812	10928911	1.89E-45	chr1	11270487	11270586	1.88E-45	chr1	11900607	11900706	1.89E-45	chr1	10727176	10727275	1.91E-45	chr1	11643308	11643407	1.88E-45	chr1	11794881	11794980	1.87E-45	chr1	11392695	11392794	4.10E-42	chr1	11177996	11178095	4.16E-42	chr1	11371057	11371136	5.44E-31	chr1	11691742	11691841	1.85E-45	chr1	11088073	11088172	1.85E-45	chr1	11227218	11227317	1.84E-45	chr1	11665983	11666082	4.04E-42	chr1	13367009	13367108	4.30E-42	chr1	14235567	14235666	4.14E-42	chr1	11178610	11178709	8.80E-44	chr1	12190805	12190904	4.15E-42	chr1	11437380	11437479	1.93E-45	chr1	13570067	13570165	1.55E-41	chr1	11130815	11130912	2.49E-44	chr1	12815231	12815330	1.91E-45	chr1	13424013	13424112	1.96E-45	chr1	11191244	11191343	4.28E-42	chr1	11621617	11621716	1.92E-45	chr1	11510282	11510381	1.96E-45
Nodes_above_ear_1_10537126_T/G_5_Hapmap2	Nodes_above_ear	1:10537126	T/G	Hapmap2	chr1	10559073	10559172	chr1	10931763	10931865	2.47E-39	chr1	11273524	11273623	1.88E-45	chr1	11904284	11904383	1.89E-45	chr1	10730132	10730234	2.49E-39	chr1	11646985	11647084	1.88E-45	chr1	11797888	11797987	1.87E-45	chr1	11395688	11395775	5.38E-31	chr1	11181793	11181892	1.92E-45	chr1	11374082	11374169	1.17E-32	chr1	11695419	11695518	1.85E-45	chr1	11093698	11093800	2.41E-39	chr1	11230161	11230263	2.39E-39	chr1	11668973	11669072	1.87E-45	chr1	13370068	13370167	1.99E-45	chr1	14244737	14244833	1.16E-37	chr1	11181963	11182065	2.47E-39	chr1	12194197	12194296	1.92E-45	chr1	11446514	11446616	2.51E-39	chr1	13573350	13573449	1.99E-45	chr1	11133922	11134021	1.92E-45	chr1	12821023	12821125	2.49E-39	chr1	13426948	13427050	2.56E-39	chr1	11194969	11195068	1.98E-45	chr1	11630984	11631086	2.51E-39	chr1	11513162	11513261	9.13E-44
Ear_height_1_10511590_+/-_1_Hapmap2	Ear_height	1:10511590	+/-	Hapmap2	chr1	10615229	10615328	chr1	10942696	10942793	4.13E-37	chr1	11276450	11276549	1.88E-45	chr1	11907379	11907462	1.94E-25	NA	NA	NA	NA	chr1	11649911	11650010	1.88E-45	chr1	11854042	11854141	1.87E-45	chr1	11406556	11406639	1.95E-25	chr1	11226666	11226765	1.92E-45	chr1	11429429	11429528	1.91E-45	chr1	11698345	11698444	1.85E-45	chr1	11104630	11104727	4.03E-37	chr1	11241093	11241190	4.00E-37	chr1	11672275	11672358	1.92E-25	chr1	13414925	13415024	1.99E-45	chr1	14255637	14255726	7.08E-25	chr1	11187013	11187114	7.00E-25	chr1	12248001	12248084	1.97E-25	chr1	11457448	11457545	4.20E-37	chr1	13618229	13618328	1.99E-45	chr1	11136509	11136592	1.98E-25	chr1	12830227	12830310	1.97E-25	NA	NA	NA	NA	chr1	11209424	11209513	7.32E-25	chr1	11687137	11687236	1.92E-45	chr1	11516105	11516194	7.26E-25
Average_internode_length_(below_ear)_1_10584069_C/T_1_Hapmap2	Average_internode_length_(below_ear)	1:10584069	C/T	Hapmap2	chr1	10672625	10672724	chr1	11011852	11011951	1.89E-45	chr1	11333632	11333731	8.79E-39	chr1	11985992	11986091	4.11E-37	chr1	10787432	10787531	1.91E-45	chr1	11707100	11707199	8.81E-39	chr1	11911195	11911294	4.08E-37	chr1	11462086	11462185	1.89E-45	chr1	11302006	11302105	1.93E-40	chr1	11486591	11486690	8.97E-39	chr1	11755536	11755635	4.03E-37	chr1	11173821	11173920	1.85E-45	chr1	11310282	11310381	1.84E-45	chr1	11729470	11729569	1.87E-45	chr1	13484090	13484189	2.00E-40	chr1	14313085	14313184	1.91E-45	chr1	11244195	11244294	8.87E-39	chr1	12309811	12309910	8.98E-39	chr1	11526640	11526739	1.93E-45	chr1	13680025	13680124	9.34E-39	chr1	11193678	11193777	1.92E-45	chr1	12891590	12891689	8.97E-39	chr1	13494398	13494497	9.20E-39	chr1	11268216	11268315	1.98E-45	chr1	11744324	11744423	9.01E-39	chr1	11592783	11592882	1.96E-45
Tassel_branch_number_1_10586031_A/G_4_Hapmap1	Tassel_branch_number	1:10586031	A/G	Hapmap1	chr1	10674587	10674686	chr1	11013814	11013918	1.49E-36	chr1	11335591	11335690	8.73E-44	chr1	11987954	11988053	1.89E-45	chr1	10789382	10789486	1.50E-36	chr1	11709056	11709155	8.75E-44	chr1	11913161	11913260	1.87E-45	chr1	11464042	11464141	8.81E-44	chr1	11303964	11304068	1.51E-36	chr1	11488547	11488651	1.50E-36	chr1	11757498	11757597	1.85E-45	chr1	11175771	11175875	1.45E-36	chr1	11312232	11312336	1.44E-36	chr1	11731430	11731534	1.46E-36	chr1	13486037	13486136	9.25E-44	chr1	14315041	14315140	8.90E-44	chr1	11246144	11246243	8.80E-44	chr1	12311771	12311870	8.92E-44	chr1	11528590	11528694	1.51E-36	chr1	13681985	13682084	9.27E-44	chr1	11195628	11195727	8.94E-44	chr1	12893541	12893640	8.90E-44	chr1	13496347	13496446	9.14E-44	chr1	11270162	11270261	9.20E-44	chr1	11746280	11746384	1.51E-36	chr1	11594739	11594838	9.13E-44
Ear_height_1_10591508_A/G_1_Hapmap2	Ear_height	1:10591508	A/G	Hapmap2	chr1	10680064	10680163	chr1	11019225	11019324	1.89E-45	chr1	11341074	11341173	1.88E-45	chr1	11993431	11993530	1.89E-45	chr1	10794793	10794892	1.91E-45	chr1	11714548	11714647	1.88E-45	chr1	11920179	11920278	8.76E-39	chr1	11504454	11504553	8.87E-39	chr1	11350789	11350888	9.00E-39	chr1	11528920	11529019	8.97E-39	chr1	11762975	11763074	1.85E-45	chr1	11181181	11181280	1.85E-45	chr1	11317643	11317742	1.84E-45	chr1	11736882	11736981	8.75E-39	chr1	13491273	13491372	2.00E-40	chr1	14355496	14355595	8.96E-39	chr1	11251614	11251713	1.89E-45	chr1	12318785	12318884	8.98E-39	chr1	11534001	11534100	9.03E-39	chr1	13688999	13689098	9.34E-39	chr1	11201065	11201164	9.00E-39	chr1	12899036	12899135	8.97E-39	chr1	13501801	13501900	9.20E-39	chr1	11310518	11310617	9.27E-39	chr1	11786651	11786750	9.01E-39	chr1	11600231	11600330	1.96E-45
Height_per_day_(until_flowering)_1_10599998_A/C_1_Hapmap2	Height_per_day_(until_flowering)	1:10599998	A/C	Hapmap2	chr1	10688486	10688585	chr1	11027647	11027746	1.89E-45	chr1	11415618	11415717	8.79E-39	chr1	12099235	12099334	4.11E-37	chr1	10803215	10803314	1.91E-45	NA	NA	NA	NA	chr1	12033890	12033989	8.76E-39	chr1	11520361	11520460	1.89E-45	chr1	11366699	11366798	1.92E-45	chr1	11544831	11544930	1.91E-45	chr1	11868780	11868879	4.03E-37	chr1	11189603	11189702	1.85E-45	chr1	11326065	11326164	1.84E-45	NA	NA	NA	NA	chr1	13564919	13565018	4.33E-37	chr1	14378714	14378813	1.91E-45	NA	NA	NA	NA	chr1	12429364	12429463	8.98E-39	NA	NA	NA	NA	chr1	13799588	13799687	9.34E-39	NA	NA	NA	NA	NA	NA	NA	NA	NA	NA	NA	NA	chr1	11326430	11326529	1.98E-45	chr1	11802562	11802661	1.92E-45	NA	NA	NA	NA
Plant_height_1_10620841_C/A_1_Hapmap2	Plant_height	1:10620841	C/A	Hapmap2	chr1	10708285	10708384	chr1	11047446	11047545	1.89E-45	NA	NA	NA	NA	NA	NA	NA	NA	chr1	10823014	10823113	1.91E-45	NA	NA	NA	NA	chr9	165677406	165677505	8.70E-44	NA	NA	NA	NA	chr10	22120336	22120435	8.93E-44	NA	NA	NA	NA	NA	NA	NA	NA	chr1	11209402	11209501	1.85E-45	chr1	11345864	11345963	1.84E-45	NA	NA	NA	NA	NA	NA	NA	NA	NA	NA	NA	NA	NA	NA	NA	NA	NA	NA	NA	NA	NA	NA	NA	NA	NA	NA	NA	NA	NA	NA	NA	NA	NA	NA	NA	NA	NA	NA	NA	NA	NA	NA	NA	NA	NA	NA	NA	NA	NA	NA	NA	NA
Height_per_day_(until_flowering)_1_10648641_T/C_1_Hapmap2	Height_per_day_(until_flowering)	1:10648641	T/C	Hapmap2	chr1	10737594	10737693	chr1	11076756	11076855	1.89E-45	chr1	11415886	11415985	4.09E-37	chr1	12099503	12099602	8.84E-39	chr1	10852324	10852423	1.91E-45	NA	NA	NA	NA	chr1	12034158	12034257	8.76E-39	chr1	11547574	11547670	4.10E-42	chr1	11393911	11394007	4.16E-42	chr1	11572046	11572142	4.14E-42	chr1	11869048	11869147	8.66E-39	chr1	11238712	11238811	1.85E-45	chr1	11375174	11375273	1.84E-45	NA	NA	NA	NA	chr1	13565187	13565286	4.33E-37	chr1	14405926	14406022	4.14E-42	NA	NA	NA	NA	chr1	12429632	12429731	8.98E-39	NA	NA	NA	NA	chr1	13799856	13799955	9.34E-39	NA	NA	NA	NA	NA	NA	NA	NA	chr4	24768736	24768833	5.58E-31	chr1	11353650	11353746	4.28E-42	chr1	11829777	11829873	4.16E-42	NA	NA	NA	NA
Average_internode_length_(below_ear)_1_10649075_G/T_1_Hapmap2	Average_internode_length_(below_ear)	1:10649075	G/T	Hapmap2	chr1	10738028	10738127	chr1	11077190	11077289	1.89E-45	NA	NA	NA	NA	NA	NA	NA	NA	chr1	10852758	10852857	1.91E-45	NA	NA	NA	NA	NA	NA	NA	NA	chr1	11548008	11548107	1.92E-35	chr1	11394345	11394444	1.95E-35	chr1	11572480	11572579	1.94E-35	NA	NA	NA	NA	chr1	11239146	11239245	1.85E-45	chr1	11375608	11375707	1.84E-45	chr3	45611016	45611114	3.19E-28	NA	NA	NA	NA	chr1	14406360	14406459	1.94E-35	chr10	71755483	71755581	6.95E-30	NA	NA	NA	NA	NA	NA	NA	NA	NA	NA	NA	NA	NA	NA	NA	NA	NA	NA	NA	NA	NA	NA	NA	NA	chr1	11354084	11354183	2.01E-35	chr1	11830211	11830310	1.95E-35	NA	NA	NA	NA
Ear_height_1_10774535_G/A_1_Hapmap2	Ear_height	1:10774535	G/A	Hapmap2	chr1	10855083	10855182	chr1	11194370	11194469	1.89E-45	NA	NA	NA	NA	chr1	12170696	12170795	1.89E-45	chr1	10969887	10969986	1.91E-45	chr1	11800982	11801081	1.88E-45	chr1	12112793	12112892	1.87E-45	NA	NA	NA	NA	NA	NA	NA	NA	NA	NA	NA	NA	chr1	11935734	11935833	1.85E-45	chr1	11356252	11356351	1.85E-45	chr1	11492633	11492732	1.84E-45	NA	NA	NA	NA	NA	NA	NA	NA	NA	NA	NA	NA	chr1	11353069	11353168	1.89E-45	chr1	12522459	12522558	1.92E-45	chr10	11357604	11357704	8.97E-44	NA	NA	NA	NA	NA	NA	NA	NA	chr1	12978550	12978649	1.91E-45	chr10	79882033	79882133	9.14E-44	NA	NA	NA	NA	chr1	11874358	11874457	1.92E-45	chr1	11680874	11680973	1.96E-45
Plant_height_1_10754141_C/T_1_Hapmap2	Plant_height	1:10754141	C/T	Hapmap2	chr1	10878388	10878487	chr1	11217674	11217773	1.89E-45	NA	NA	NA	NA	chr1	12194003	12194102	1.89E-45	chr1	10993190	10993289	1.91E-45	chr1	11824525	11824624	1.88E-45	chr1	12136099	12136198	1.87E-45	NA	NA	NA	NA	NA	NA	NA	NA	NA	NA	NA	NA	chr1	11959041	11959140	1.85E-45	chr1	11379556	11379655	1.85E-45	chr1	11515941	11516040	1.84E-45	NA	NA	NA	NA	chr1	13666408	13666507	1.99E-45	NA	NA	NA	NA	chr1	11376371	11376470	1.89E-45	chr1	12545766	12545865	1.92E-45	chr1	11638979	11639078	1.93E-45	NA	NA	NA	NA	NA	NA	NA	NA	chr1	13001856	13001955	1.91E-45	NA	NA	NA	NA	NA	NA	NA	NA	chr1	11897148	11897247	1.92E-45	chr1	11704179	11704278	1.96E-45
Ear_height_1_10850783_G/A_1_Hapmap2	Ear_height	1:10850783	G/A	Hapmap2	chr1	10937655	10937754	chr1	11291869	11291968	1.89E-45	chr1	11600466	11600566	1.89E-40	chr1	12281828	12281927	1.89E-45	chr1	11052188	11052287	8.90E-44	NA	NA	NA	NA	chr1	12225490	12225590	1.88E-40	chr1	11700287	11700386	1.89E-45	chr1	11604375	11604474	4.16E-42	chr1	11698065	11698165	8.90E-44	chr1	12017691	12017790	1.85E-45	chr1	155913258	155913309	8.90E-19	chr1	11570185	11570284	1.84E-45	chr1	11922856	11922955	1.87E-45	chr1	13769053	13769153	2.00E-40	chr1	14518126	14518226	8.96E-39	chr1	11464538	11464638	1.91E-40	chr1	12647680	12647780	1.93E-40	chr5	21804910	21804987	2.00E-20	NA	NA	NA	NA	chr1	11334136	11334236	1.94E-40	chr1	13059811	13059910	8.90E-44	chr1	13624929	13625029	1.98E-40	chr1	11487759	11487858	1.98E-45	NA	NA	NA	NA	chr1	11773164	11773264	9.13E-44
Plant_height_1_10851519_A/G_2_Hapmap2	Plant_height	1:10851519	A/G	Hapmap2	chr1	10938391	10938490	chr1	11292605	11292704	1.89E-45	chr1	11601203	11601302	4.06E-42	chr1	12282564	12282663	1.89E-45	chr1	11052924	11053023	1.91E-45	NA	NA	NA	NA	chr1	12226227	12226326	8.70E-44	chr1	11701023	11701122	1.89E-45	chr1	11605111	11605210	8.93E-44	chr1	11698802	11698901	1.91E-45	chr1	12018427	12018526	1.85E-45	chr10	24581287	24581386	1.86E-40	NA	NA	NA	NA	chr1	11923591	11923690	1.87E-45	chr1	13769790	13769889	9.25E-44	chr1	14518863	14518962	4.14E-42	chr1	11465275	11465374	4.10E-42	chr1	12648417	12648516	8.92E-44	NA	NA	NA	NA	NA	NA	NA	NA	chr1	11334873	11334972	8.94E-44	chr1	13060547	13060646	1.91E-45	chr1	13625666	13625765	4.25E-42	chr1	11488495	11488594	1.98E-45	chr10	25052618	25052717	1.94E-40	chr1	11773901	11774000	1.96E-45
Plant_height_1_10867143_G/A_1_Hapmap2	Plant_height	1:10867143	G/A	Hapmap2	chr1	10953950	10954049	chr1	11309066	11309165	1.89E-45	chr1	11626295	11626394	1.88E-45	chr1	12298123	12298222	1.89E-45	chr1	11068471	11068570	1.91E-45	NA	NA	NA	NA	chr1	12264487	12264586	1.87E-45	chr1	11716582	11716681	1.89E-45	chr1	11634274	11634373	1.92E-45	chr1	11714432	11714531	1.91E-45	chr1	12033987	12034086	1.85E-45	NA	NA	NA	NA	chr1	11595421	11595520	1.84E-45	chr1	11939143	11939242	8.69E-44	chr1	13798953	13799052	9.25E-44	chr1	14534454	14534553	1.91E-45	chr1	11480863	11480962	1.89E-45	chr1	12677706	12677805	8.92E-44	NA	NA	NA	NA	NA	NA	NA	NA	chr1	11364083	11364182	1.92E-45	chr1	13076094	13076193	1.91E-45	chr1	13641254	13641353	1.96E-45	chr1	11504054	11504153	1.98E-45	NA	NA	NA	NA	chr1	11799070	11799169	9.13E-44
Height_per_day_(until_flowering)_1_10867653_G/A_1_Hapmap2	Height_per_day_(until_flowering)	1:10867653	G/A	Hapmap2	chr1	10954460	10954559	NA	NA	NA	NA	NA	NA	NA	NA	chr1	12298633	12298732	1.89E-45	NA	NA	NA	NA	NA	NA	NA	NA	NA	NA	NA	NA	chr1	11717092	11717191	1.89E-45	NA	NA	NA	NA	chr1	11714943	11715042	1.91E-45	NA	NA	NA	NA	chr1	233510305	233510354	1.16E-12	NA	NA	NA	NA	NA	NA	NA	NA	NA	NA	NA	NA	chr1	14534964	14535063	8.90E-44	chr1	11481373	11481472	8.80E-44	NA	NA	NA	NA	NA	NA	NA	NA	NA	NA	NA	NA	chr1	11373500	11373599	8.94E-44	NA	NA	NA	NA	chr1	13641764	13641863	9.14E-44	NA	NA	NA	NA	NA	NA	NA	NA	NA	NA	NA	NA
Plant_height_1_10867653_G/A_1_Hapmap2	Plant_height	1:10867653	G/A	Hapmap2	chr1	10954460	10954559	chr1	11309576	11309675	1.89E-45	chr1	11626805	11626904	8.73E-44	NA	NA	NA	NA	chr1	11068981	11069080	1.91E-45	NA	NA	NA	NA	chr1	12273909	12274008	8.70E-44	NA	NA	NA	NA	chr1	11643693	11643792	8.93E-44	NA	NA	NA	NA	chr1	12034497	12034596	1.85E-45	NA	NA	NA	NA	chr1	11595931	11596030	1.84E-45	chr1	11939653	11939752	1.87E-45	chr1	13808370	13808469	9.25E-44	NA	NA	NA	NA	NA	NA	NA	NA	chr1	12687122	12687221	4.15E-42	NA	NA	NA	NA	NA	NA	NA	NA	NA	NA	NA	NA	chr1	13076604	13076703	1.91E-45	NA	NA	NA	NA	chr1	11504564	11504663	1.98E-45	NA	NA	NA	NA	chr1	11799581	11799680	1.96E-45
Ear_height_1_10873277_A/G_1_Hapmap2	Ear_height	1:10873277	A/G	Hapmap2	chr1	10960084	10960183	chr1	11315199	11315298	1.89E-45	chr1	11632433	11632532	4.06E-42	chr1	12304257	12304356	1.89E-45	chr1	11074604	11074703	1.91E-45	chr1	11945378	11945477	4.07E-42	chr1	12279536	12279635	8.76E-39	chr1	11722715	11722814	1.89E-45	chr1	11649320	11649419	9.00E-39	chr1	11720571	11720670	1.93E-40	chr1	12040121	12040220	1.85E-45	chr1	11446494	11446593	4.00E-42	chr1	11601558	11601657	1.85E-40	chr1	11945276	11945375	1.87E-45	chr1	13813997	13814096	9.31E-39	chr1	14540591	14540690	4.14E-42	chr1	11487000	11487099	4.10E-42	chr1	12692749	12692848	8.98E-39	chr1	11706684	11706783	4.17E-42	chr1	13993770	13993869	4.31E-42	chr1	11379127	11379226	9.00E-39	chr1	13082227	13082326	1.91E-45	chr1	13647391	13647490	4.25E-42	chr1	11510187	11510286	1.98E-45	chr1	11966311	11966410	4.16E-42	chr1	11805209	11805308	1.98E-40
Anthesis-silking_interval_1_10877061_A/G_4_Hapmap2	Anthesis-silking_interval	1:10877061	A/G	Hapmap2	chr1	10963868	10963967	chr1	11319069	11319168	1.89E-45	chr1	11636131	11636239	5.33E-31	chr1	12308041	12308140	1.89E-45	chr1	11078387	11078486	1.91E-45	chr1	11947107	11947215	5.34E-31	chr1	12285491	12285590	8.70E-44	chr1	11726500	11726599	1.89E-45	chr1	11655266	11655365	8.93E-44	chr1	11724016	11724124	5.44E-31	chr1	12043905	12044004	1.85E-45	chr1	11498745	11498853	5.25E-31	chr1	11605100	11605208	5.21E-31	chr1	11949073	11949172	1.87E-45	chr1	13819956	13820055	9.25E-44	chr1	14544168	14544267	1.91E-45	chr1	11490806	11490905	1.89E-45	chr1	12698647	12698746	8.92E-44	chr1	11758939	11759047	5.47E-31	chr1	13994902	13995001	9.27E-44	chr1	11385077	11385176	8.94E-44	chr1	13086010	13086109	1.91E-45	chr1	13651197	13651296	1.96E-45	chr1	11513630	11513738	5.62E-31	chr1	11967968	11968067	1.92E-45	chr1	11808654	11808762	5.57E-31
Average_internode_length_(above_ear)_1_10878364_A/G_1_Hapmap2	Average_internode_length_(above_ear)	1:10878364	A/G	Hapmap2	chr1	10965171	10965270	chr1	11320366	11320465	1.89E-45	chr1	11638512	11638613	1.48E-31	chr1	12309344	12309443	1.89E-45	chr1	11079632	11079733	7.03E-30	chr1	11948156	11948252	4.13E-32	chr1	12286531	12286627	4.11E-32	chr1	11728845	11728946	1.50E-31	chr1	11656306	11656402	4.22E-32	chr1	11726397	11726498	1.51E-31	chr1	12045208	12045307	1.85E-45	chr1	11500593	11500689	4.06E-32	chr1	11606948	11607044	4.03E-32	chr1	11950320	11950421	6.86E-30	chr1	13820996	13821092	4.36E-32	chr1	14545213	14545309	4.20E-32	chr1	11493713	11493807	2.48E-34	chr1	12699659	12699755	4.21E-32	chr1	11760787	11760883	4.23E-32	chr1	13995943	13996039	4.38E-32	chr1	11387446	11387547	1.52E-31	chr1	13087255	13087356	7.03E-30	chr1	13653542	13653636	1.20E-32	chr1	11514651	11514747	4.34E-32	chr1	11969008	11969104	4.22E-32	chr1	11809701	11809797	4.31E-32
Plant_height_1_10881275_C/A_1_Hapmap2	Plant_height	1:10881275	C/A	Hapmap2	chr1	10968082	10968181	chr1	11323278	11323377	1.89E-45	chr1	11655356	11655455	1.90E-35	chr1	12312255	12312354	1.89E-45	chr1	11092312	11092411	1.94E-35	NA	NA	NA	NA	NA	NA	NA	NA	chr1	11745687	11745786	1.92E-35	NA	NA	NA	NA	chr1	11743240	11743339	1.94E-35	chr1	12048119	12048218	1.85E-45	NA	NA	NA	NA	NA	NA	NA	NA	chr1	11967162	11967261	1.89E-35	NA	NA	NA	NA	NA	NA	NA	NA	NA	NA	NA	NA	NA	NA	NA	NA	NA	NA	NA	NA	NA	NA	NA	NA	chr1	11404290	11404389	1.95E-35	chr1	13099937	13100036	1.94E-35	NA	NA	NA	NA	NA	NA	NA	NA	NA	NA	NA	NA	NA	NA	NA	NA
Average_internode_length_(whole_plant)_1_10895491_C/T_1_Hapmap2	Average_internode_length_(whole_plant)	1:10895491	C/T	Hapmap2	chr1	10982291	10982390	chr1	11337469	11337568	1.89E-45	NA	NA	NA	NA	chr1	12326460	12326559	1.89E-45	NA	NA	NA	NA	NA	NA	NA	NA	chr9	37278581	37278680	1.88E-40	NA	NA	NA	NA	NA	NA	NA	NA	NA	NA	NA	NA	chr1	12062330	12062429	1.85E-45	NA	NA	NA	NA	NA	NA	NA	NA	NA	NA	NA	NA	NA	NA	NA	NA	NA	NA	NA	NA	NA	NA	NA	NA	chr10	140871997	140872096	1.93E-40	NA	NA	NA	NA	NA	NA	NA	NA	NA	NA	NA	NA	NA	NA	NA	NA	chr10	142345162	142345261	1.98E-40	NA	NA	NA	NA	NA	NA	NA	NA	NA	NA	NA	NA
Tassel_branch_number_1_10897943_A/G_1_Hapmap2	Tassel_branch_number	1:10897943	A/G	Hapmap2	chr1	10984743	10984842	chr1	11339921	11340020	1.89E-45	NA	NA	NA	NA	chr1	12328912	12329011	1.89E-45	NA	NA	NA	NA	NA	NA	NA	NA	NA	NA	NA	NA	NA	NA	NA	NA	NA	NA	NA	NA	NA	NA	NA	NA	NA	NA	NA	NA	NA	NA	NA	NA	NA	NA	NA	NA	NA	NA	NA	NA	NA	NA	NA	NA	NA	NA	NA	NA	NA	NA	NA	NA	NA	NA	NA	NA	NA	NA	NA	NA	NA	NA	NA	NA	NA	NA	NA	NA	NA	NA	NA	NA	NA	NA	NA	NA	NA	NA	NA	NA	NA	NA	NA	NA	NA	NA	NA	NA
Plant_height_1_10900433_C/A_2_Hapmap2	Plant_height	1:10900433	C/A	Hapmap2	chr1	10987245	10987344	chr1	11342399	11342498	4.10E-42	chr1	11659525	11659624	1.88E-45	chr1	12331411	12331510	1.89E-45	NA	NA	NA	NA	chr1	11982295	11982394	1.88E-45	NA	NA	NA	NA	chr1	11749856	11749955	4.10E-42	NA	NA	NA	NA	NA	NA	NA	NA	NA	NA	NA	NA	chr1	11506739	11506838	1.85E-45	chr1	11613093	11613192	1.84E-45	chr1	11971333	11971432	4.04E-42	chr1	13855135	13855234	4.30E-42	NA	NA	NA	NA	chr1	11572255	11572354	1.89E-45	chr1	12733817	12733916	4.15E-42	NA	NA	NA	NA	chr1	14035698	14035797	1.99E-45	chr1	11408452	11408551	4.16E-42	chr1	13105359	13105458	4.14E-42	NA	NA	NA	NA	NA	NA	NA	NA	chr1	12003159	12003258	1.92E-45	NA	NA	NA	NA
Ear_height_1_10900433_C/A_2_Hapmap2	Ear_height	1:10900433	C/A	Hapmap2	chr1	10987245	10987344	NA	NA	NA	NA	NA	NA	NA	NA	NA	NA	NA	NA	chr1	11097732	11097831	8.90E-44	NA	NA	NA	NA	chr1	12320656	12320755	1.87E-45	NA	NA	NA	NA	chr1	11690453	11690552	1.92E-45	chr1	11747409	11747508	1.91E-45	chr1	12067273	12067372	1.85E-45	NA	NA	NA	NA	NA	NA	NA	NA	NA	NA	NA	NA	NA	NA	NA	NA	chr1	14579363	14579462	1.91E-45	NA	NA	NA	NA	NA	NA	NA	NA	chr1	11766937	11767036	1.93E-45	NA	NA	NA	NA	NA	NA	NA	NA	NA	NA	NA	NA	chr1	13739519	13739618	1.96E-45	chr1	11548748	11548847	4.28E-42	NA	NA	NA	NA	chr1	11854213	11854312	1.96E-45
Nodes_per_plant_1_10900447_A/G_1_Hapmap2	Nodes_per_plant	1:10900447	A/G	Hapmap2	chr1	10987259	10987358	chr1	11342413	11342512	8.81E-44	chr1	11659539	11659638	1.88E-45	chr1	12331425	12331524	1.89E-45	chr1	11097746	11097845	8.90E-44	chr1	11982309	11982408	1.88E-45	chr1	12320670	12320769	1.87E-45	chr1	11749870	11749969	8.81E-44	chr1	11690467	11690566	1.92E-45	chr1	11747423	11747522	1.91E-45	chr1	12067287	12067386	1.85E-45	chr1	11506753	11506852	1.85E-45	chr1	11613107	11613206	1.84E-45	chr1	11971347	11971446	8.69E-44	chr1	13855149	13855248	4.30E-42	chr1	14579377	14579476	1.91E-45	chr1	11572269	11572368	1.89E-45	chr1	12733831	12733930	4.15E-42	chr1	11766951	11767050	1.93E-45	chr1	14035712	14035811	1.99E-45	chr1	11408466	11408565	4.16E-42	chr1	13105373	13105472	4.14E-42	chr1	13739533	13739632	1.96E-45	chr1	11548762	11548861	4.28E-42	chr1	12003173	12003272	1.92E-45	chr1	11854227	11854326	1.96E-45
Tassel_branch_number_1_10901853_G/C_5_Hapmap2	Tassel_branch_number	1:10901853	G/C	Hapmap2	chr1	10988665	10988764	chr1	11343819	11343893	7.06E-20	chr1	11660932	11661025	1.92E-30	chr1	12332831	12332930	1.89E-45	chr1	11099177	11099251	7.13E-20	chr1	11983700	11983793	8.93E-29	NA	NA	NA	NA	chr1	11751261	11751354	1.93E-30	chr1	11691875	11691949	7.16E-20	chr1	11748856	11748930	7.13E-20	chr1	12068693	12068792	1.85E-45	chr1	11508184	11508258	6.88E-20	chr1	11614513	11614606	1.87E-30	chr1	11972741	11972834	1.91E-30	chr1	13856543	13856636	2.03E-30	chr1	14580768	14580861	9.09E-29	chr1	11573660	11573753	8.99E-29	chr1	12735225	12735318	1.96E-30	chr1	11768382	11768456	7.18E-20	chr1	14037104	14037197	2.04E-30	chr1	11409863	11409956	1.96E-30	chr1	13106779	13106878	1.91E-45	chr1	13740927	13741020	2.01E-30	chr1	11550156	11550249	2.02E-30	chr1	12004605	12004679	7.17E-20	chr1	11855620	11855713	9.32E-29
Nodes_to_ear_1_10902125_G/A_1_Hapmap2	Nodes_to_ear	1:10902125	G/A	Hapmap2	chr1	10988937	10989036	chr1	11344070	11344165	2.49E-34	chr1	11661203	11661292	1.92E-30	chr1	12333103	12333202	1.89E-45	chr1	11099428	11099523	2.51E-34	chr1	11983971	11984060	1.92E-30	chr1	12322168	12322265	6.82E-35	chr1	11751532	11751621	1.93E-30	chr1	11692080	11692175	2.52E-34	chr1	11749132	11749212	4.23E-27	chr1	12068965	12069064	1.85E-45	chr1	11508435	11508530	2.42E-34	chr1	11614783	11614871	4.06E-27	chr1	11973012	11973101	8.88E-29	chr1	13856814	13856903	2.03E-30	chr1	14581039	14581128	9.09E-29	chr1	11573931	11574020	8.99E-29	chr1	12735496	12735585	1.96E-30	chr1	11768633	11768728	2.53E-34	chr1	14037375	14037474	1.99E-45	chr1	11410134	11410223	1.96E-30	chr1	13107056	13107145	9.10E-29	chr1	13741198	13741287	2.01E-30	chr1	11550426	11550514	4.37E-27	chr1	12004881	12004961	4.25E-27	chr1	11855891	11855980	9.32E-29
Plant_height_1_10903849_A/C_1_Hapmap2	Plant_height	1:10903849	A/C	Hapmap2	chr1	10990661	10990760	NA	NA	NA	NA	chr1	11662550	11662639	1.92E-30	chr1	12334827	12334926	1.89E-45	chr1	11100720	11100764	1.55E-11	NA	NA	NA	NA	chr1	12323443	12323538	2.49E-24	chr1	11752941	11753030	1.93E-30	chr1	11693431	11693520	1.96E-30	chr1	11750387	11750482	5.47E-26	chr1	12070689	12070788	1.85E-45	chr1	11509727	11509771	1.50E-11	chr1	11628449	11628546	3.11E-33	chr1	11974411	11974500	1.91E-30	NA	NA	NA	NA	chr1	14582453	14582542	1.95E-30	chr1	11575307	11575396	1.93E-30	chr1	12737160	12737259	1.93E-40	chr1	11769925	11769969	1.57E-11	chr1	14039118	14039217	1.99E-45	chr1	11411406	11411505	1.94E-40	chr1	13108867	13108966	1.91E-45	chr1	13742599	13742688	2.01E-30	chr1	11551819	11551908	2.02E-30	chr1	12006136	12006231	5.50E-26	chr1	11857200	11857289	2.00E-30
Plant_height_1_10933925_T/C_2_Hapmap2	Plant_height	1:10933925	T/C	Hapmap2	chr1	11020414	11020513	chr1	11375386	11375485	1.89E-45	NA	NA	NA	NA	chr1	12364581	12364680	1.89E-45	chr1	11141963	11142062	4.17E-37	NA	NA	NA	NA	NA	NA	NA	NA	chr1	11782725	11782824	1.89E-45	chr1	11723214	11723313	1.92E-45	NA	NA	NA	NA	chr1	12100443	12100542	1.85E-45	chr1	11550971	11551070	4.03E-37	NA	NA	NA	NA	chr1	12014458	12014557	8.75E-39	chr1	13888711	13888810	1.99E-45	chr1	14612236	14612335	1.91E-45	chr1	11605078	11605177	1.89E-45	NA	NA	NA	NA	chr1	11818164	11818261	1.17E-37	chr1	14068862	14068961	1.99E-45	chr1	11459185	11459284	9.00E-39	chr1	13142642	13142741	8.97E-39	chr1	13772382	13772481	1.96E-45	NA	NA	NA	NA	NA	NA	NA	NA	NA	NA	NA	NA
Ear_height_1_10962571_C/T_1_Hapmap2	Ear_height	1:10962571	C/T	Hapmap2	chr1	11049060	11049159	chr1	11404032	11404131	1.89E-45	NA	NA	NA	NA	chr1	12393227	12393326	1.89E-45	chr1	11180803	11180902	1.93E-40	chr1	12157996	12158095	4.07E-42	chr1	12393026	12393125	4.05E-42	chr1	11811373	11811472	1.89E-45	chr1	11761178	11761277	1.92E-45	chr1	11819952	11820051	4.14E-42	chr1	12129109	12129208	1.86E-40	chr1	11589811	11589910	1.86E-40	chr1	11738734	11738833	1.85E-40	chr1	12044477	12044576	1.87E-45	chr1	13917363	13917462	4.30E-42	chr1	14652618	14652717	4.14E-42	chr1	11633724	11633823	1.89E-45	chr1	12760977	12761076	8.92E-44	chr1	11848964	11849063	4.17E-42	chr1	14097507	14097606	1.99E-45	chr1	11498142	11498241	1.94E-40	chr1	13173205	13173304	1.93E-40	chr1	13812766	13812865	4.25E-42	chr1	11621048	11621147	1.99E-40	NA	NA	NA	NA	chr1	11926427	11926526	1.98E-40
Average_internode_length_(below_ear)_1_10968350_G/A_7_Hapmap2	Average_internode_length_(below_ear)	1:10968350	G/A	Hapmap2	chr1	11054839	11054938	chr1	11409723	11409822	1.89E-45	chr1	11801368	11801467	1.88E-45	chr1	12399006	12399096	5.40E-26	NA	NA	NA	NA	NA	NA	NA	NA	chr1	12398619	12398709	5.35E-26	chr1	11817280	11817370	5.42E-26	chr1	11766882	11766981	1.92E-45	chr1	11825551	11825650	1.91E-45	chr1	12134444	12134543	1.85E-45	chr9	87149740	87149804	2.46E-24	NA	NA	NA	NA	NA	NA	NA	NA	scaf-alt_26	10126160	10126224	2.64E-24	chr1	14658558	14658657	1.91E-45	NA	NA	NA	NA	NA	NA	NA	NA	chr9	158335657	158335721	2.56E-24	NA	NA	NA	NA	NA	NA	NA	NA	chr1	13178540	13178639	1.91E-45	chr8	114416931	114416995	2.61E-24	chr1	11627334	11627433	1.98E-45	chr10	132997988	132998052	2.56E-24	NA	NA	NA	NA
Average_internode_length_(below_ear)_1_10968355_+/-_1_Hapmap2	Average_internode_length_(below_ear)	1:10968355	+/-	Hapmap2	chr1	11054844	11054943	chr1	11409728	11409827	1.89E-45	chr1	11801373	11801472	1.88E-45	NA	NA	NA	NA	NA	NA	NA	NA	NA	NA	NA	NA	NA	NA	NA	NA	NA	NA	NA	NA	chr1	11766887	11766986	1.92E-45	chr1	11825556	11825655	1.91E-45	chr1	12134449	12134548	1.85E-45	chr9	87149740	87149809	4.08E-27	NA	NA	NA	NA	NA	NA	NA	NA	scaf-alt_26	10126155	10126224	4.39E-27	chr1	14658563	14658662	1.91E-45	NA	NA	NA	NA	NA	NA	NA	NA	NA	NA	NA	NA	NA	NA	NA	NA	chr8	68724628	68724697	4.25E-27	chr1	13178545	13178644	1.91E-45	chr8	114416926	114416995	4.34E-27	chr1	11627339	11627438	1.98E-45	chr10	132997988	132998057	4.25E-27	chr9	161908811	161908880	4.34E-27
Tassel_branch_number_1_10968951_G/T_2_Hapmap2	Tassel_branch_number	1:10968951	G/T	Hapmap2	chr1	11055440	11055539	chr1	11410318	11410418	4.10E-42	chr1	11801965	11802065	1.89E-40	chr1	12399598	12399697	1.89E-45	chr1	11186688	11186794	4.20E-32	chr1	12206708	12206809	5.30E-36	chr1	12399211	12399310	1.87E-45	chr1	11817868	11817968	4.10E-42	chr1	11767477	11767577	4.16E-42	chr1	11826146	11826246	4.14E-42	chr1	12135041	12135141	4.00E-42	chr1	11595691	11595797	4.06E-32	chr1	11744751	11744857	4.03E-32	chr1	12092494	12092594	4.04E-42	chr1	13976045	13976145	4.30E-42	chr1	14659155	14659259	1.50E-36	chr1	11639967	11640067	4.10E-42	chr1	12766067	12766173	4.21E-32	chr1	11855281	11855359	7.08E-30	chr1	14104412	14104512	2.01E-40	chr1	11505276	11505382	4.22E-32	chr1	13179137	13179241	1.50E-36	chr1	13819231	13819335	1.54E-36	chr1	11627900	11628000	4.28E-42	chr1	12192912	12193018	4.22E-32	chr1	11933245	11933345	1.98E-40
Plant_height_1_10971004_G/C_1_Hapmap2	Plant_height	1:10971004	G/C	Hapmap2	chr1	11057493	11057592	chr1	11412366	11412464	3.17E-43	chr1	11804137	11804236	1.88E-45	chr1	12401786	12401885	1.89E-45	chr1	11188786	11188885	1.91E-45	chr1	12208904	12209002	2.45E-39	chr1	12401399	12401498	1.87E-45	chr1	11820052	11820149	5.30E-41	chr1	11769685	11769783	3.21E-43	chr1	11828418	11828518	8.90E-44	chr1	12137238	12137338	8.60E-44	chr1	11597744	11597845	1.87E-35	chr1	11746803	11746904	1.86E-35	chr1	12094679	12094778	1.87E-45	chr1	13978250	13978348	3.33E-43	chr1	14661375	14661472	5.36E-41	chr1	11642132	11642231	1.89E-45	NA	NA	NA	NA	chr1	11857476	11857577	5.40E-41	chr1	14106574	14106674	9.27E-44	chr1	11507445	11507543	3.22E-43	chr1	13181313	13181415	5.36E-41	chr1	13821372	13821468	4.25E-42	NA	NA	NA	NA	chr1	12195135	12195235	8.95E-44	chr1	11935420	11935518	3.28E-43
Tassel_branch_number_1_10977219_T/A_1_Hapmap2	Tassel_branch_number	1:10977219	T/A	Hapmap2	chr1	11063708	11063807	chr1	11418580	11418679	1.89E-45	NA	NA	NA	NA	chr1	12407875	12407974	1.89E-45	chr1	11194884	11194972	2.51E-34	chr1	12215244	12215332	1.15E-32	chr1	12407487	12407586	1.87E-45	chr1	11826393	11826481	1.16E-32	chr1	11776065	11776153	1.17E-32	chr1	11840775	11840863	1.17E-32	chr1	12143670	12143758	1.13E-32	chr1	11612712	11612800	1.13E-32	chr1	11753171	11753259	2.41E-34	NA	NA	NA	NA	chr1	13984361	13984418	2.07E-15	chr1	14667705	14667804	1.91E-45	chr1	11648447	11648535	1.16E-32	chr1	12774646	12774703	2.00E-15	chr1	11863888	11863972	4.29E-22	chr1	14112876	14112964	1.22E-32	chr1	11524647	11524735	1.17E-32	chr1	13193622	13193710	1.17E-32	chr1	13827701	13827789	1.20E-32	chr1	11636225	11636282	2.06E-15	chr1	12201465	12201553	1.17E-32	chr1	11941486	11941574	5.57E-31
Ear_height_1_10977423_A/G_3_Hapmap2	Ear_height	1:10977423	A/G	Hapmap2	chr1	11063912	11064011	chr1	11418784	11418883	1.89E-45	NA	NA	NA	NA	chr1	12408079	12408178	1.89E-45	chr1	11195083	11195187	3.29E-23	chr1	12215471	12215543	5.45E-16	chr1	12407691	12407790	1.87E-45	NA	NA	NA	NA	NA	NA	NA	NA	chr1	11841002	11841074	5.55E-16	NA	NA	NA	NA	NA	NA	NA	NA	chr1	11753370	11753474	3.16E-23	chr1	12101214	12101307	8.94E-24	NA	NA	NA	NA	chr1	14667909	14668008	1.91E-45	chr1	11648674	11648746	5.49E-16	NA	NA	NA	NA	chr1	11864097	11864181	9.29E-19	chr1	14113103	14113175	5.78E-16	chr1	11524846	11524950	3.31E-23	chr1	13193849	13193921	5.55E-16	chr1	13827928	13828000	5.70E-16	NA	NA	NA	NA	chr1	12201692	12201764	5.58E-16	chr1	11941713	11941785	5.69E-16
Nodes_above_ear_1_10980546_G/A_7_Hapmap2	Nodes_above_ear	1:10980546	G/A	Hapmap2	chr1	11067035	11067134	chr1	11421907	11422006	1.89E-45	NA	NA	NA	NA	chr1	12411203	12411302	4.08E-42	chr1	11201133	11201232	1.91E-45	chr1	12222157	12222256	1.88E-45	chr1	12410815	12410914	4.05E-42	NA	NA	NA	NA	NA	NA	NA	NA	chr1	11847146	11847245	1.93E-40	chr1	12147583	12147682	4.03E-37	chr1	11618995	11619094	1.85E-45	chr1	11756494	11756593	1.84E-45	chr1	12111392	12111491	4.04E-42	chr5	26336517	26336580	2.07E-15	chr1	14671045	14671144	8.90E-44	NA	NA	NA	NA	chr1	12777947	12778046	4.15E-42	NA	NA	NA	NA	chr1	14116557	14116656	2.01E-40	chr8	111215179	111215242	2.01E-15	NA	NA	NA	NA	chr8	110785907	110785970	2.05E-15	chr1	11639505	11639604	4.28E-42	NA	NA	NA	NA	NA	NA	NA	NA
Average_internode_length_(whole_plant)_1_10981564_G/A_1_Hapmap2	Average_internode_length_(whole_plant)	1:10981564	G/A	Hapmap2	chr1	11068053	11068152	chr1	11422925	11423024	1.89E-45	NA	NA	NA	NA	chr1	12412223	12412322	8.78E-44	chr1	11202151	11202250	1.91E-45	chr1	12223175	12223274	1.88E-45	chr1	12411835	12411934	8.70E-44	NA	NA	NA	NA	NA	NA	NA	NA	chr1	11848166	11848265	8.90E-44	chr1	12148601	12148700	1.85E-45	chr1	11620013	11620112	1.85E-45	chr1	11757512	11757611	1.84E-45	chr1	12112412	12112511	1.87E-45	NA	NA	NA	NA	chr1	14672065	14672164	8.90E-44	NA	NA	NA	NA	chr1	12778967	12779066	8.92E-44	NA	NA	NA	NA	chr1	14117577	14117676	9.27E-44	NA	NA	NA	NA	NA	NA	NA	NA	NA	NA	NA	NA	chr1	11640525	11640624	9.20E-44	NA	NA	NA	NA	NA	NA	NA	NA
Average_internode_length_(below_ear)_1_10989953_-/+_1_Hapmap2	Average_internode_length_(below_ear)	1:10989953	-/+	Hapmap2	chr1	11076442	11076541	chr1	11430610	11430659	1.18E-17	chr1	11844461	11844512	9.04E-19	chr1	12495706	12495755	1.18E-17	chr1	11210540	11210639	1.91E-45	chr1	12263964	12264015	9.06E-19	chr1	12495288	12495337	1.17E-17	chr1	11862124	11862173	1.18E-17	chr1	11795566	11795685	1.20E-17	chr1	11863746	11863795	1.19E-17	chr1	12156990	12157089	1.85E-45	chr1	11628402	11628501	1.85E-45	chr1	11764907	11764956	1.14E-17	chr1	12127365	12127484	1.16E-17	chr1	14034322	14034373	9.58E-19	chr1	14710129	14710180	9.22E-19	chr1	11682850	11682899	1.18E-17	chr1	12836658	12836707	1.20E-17	chr1	11898369	11898468	1.93E-45	chr1	14142778	14142829	9.61E-19	chr1	11552445	11552494	1.20E-17	chr1	13212620	13212671	9.23E-19	chr1	13926784	13926833	1.22E-17	chr1	11698216	11698265	1.23E-17	chr1	12229909	12230028	1.20E-17	chr1	11955766	11955815	1.22E-17
Ratio_of_ear_height_to_total_height_1_10990745_G/A_6_Hapmap2	Ratio_of_ear_height_to_total_height	1:10990745	G/A	Hapmap2	chr1	11077234	11077333	chr1	11431462	11431561	4.10E-42	chr1	11845205	11845308	6.79E-40	chr1	12496580	12496679	8.78E-44	chr1	11211332	11211431	1.91E-45	chr1	12264703	12264806	6.81E-40	chr1	12496152	12496251	8.70E-44	chr1	11862985	11863084	8.81E-44	chr1	11796374	11796473	1.92E-45	chr1	11864562	11864661	1.91E-45	chr1	12157782	12157881	1.85E-45	chr1	11629190	11629293	6.69E-40	chr1	11765725	11765828	6.65E-40	chr1	12128173	12128272	1.87E-45	chr1	14035175	14035278	7.20E-40	chr1	14710891	14710991	4.14E-42	chr1	11683740	11683843	6.85E-40	chr1	12837479	12837579	4.15E-42	chr1	11899161	11899260	1.93E-45	chr1	14143522	14143621	1.99E-45	chr1	11553255	11553354	1.92E-45	chr1	13213364	13213467	6.93E-40	chr1	13927792	13927895	7.11E-40	chr1	11699037	11699137	4.28E-42	chr1	12230717	12230816	1.92E-45	chr1	11956584	11956687	7.11E-40
Average_internode_length_(below_ear)_1_10990988_G/C_1_Hapmap2	Average_internode_length_(below_ear)	1:10990988	G/C	Hapmap2	chr1	11077477	11077576	chr1	11431708	11431814	8.94E-34	chr1	11845449	11845548	1.88E-45	chr1	12496828	12496929	2.48E-34	chr1	11211575	11211674	1.91E-45	chr1	12265110	12265186	4.19E-22	chr1	12496400	12496501	2.45E-34	chr1	11863233	11863334	2.48E-34	chr1	11796617	11796716	8.93E-44	chr1	11864805	11864904	1.91E-45	chr1	12158025	12158124	1.85E-45	chr1	11629597	11629673	4.11E-22	chr1	11766132	11766208	4.09E-22	chr1	12128416	12128515	8.69E-44	chr1	14035422	14035528	9.38E-34	chr1	14711135	14711234	1.91E-45	chr1	11683987	11684086	1.89E-45	chr1	12837723	12837822	1.92E-45	chr1	11899404	11899503	1.93E-45	chr1	14143760	14143861	5.62E-36	chr1	11553499	11553598	1.92E-45	chr1	13213608	13213707	1.91E-45	chr1	13928041	13928140	1.96E-45	chr1	11699281	11699380	1.98E-45	chr1	12230960	12231059	8.95E-44	chr1	11956831	11956930	1.96E-45
Nodes_above_ear_1_10991744_C/G_1_Hapmap1	Nodes_above_ear	1:10991744	C/G	Hapmap1	chr1	11078233	11078332	chr1	11432512	11432591	1.52E-21	chr1	11846218	11846306	1.14E-37	chr1	12497626	12497714	1.14E-37	chr1	11212331	11212430	1.91E-45	chr1	12265887	12265945	1.17E-17	chr1	12497198	12497286	1.13E-37	chr1	11864037	11864095	1.18E-17	chr1	11797372	11797471	1.92E-45	chr1	11865560	11865659	1.91E-45	chr1	12158781	12158880	1.85E-45	chr1	11630375	11630433	1.15E-17	chr1	11766910	11766968	1.14E-17	chr1	12129189	12129277	1.13E-37	chr1	14036226	14036305	1.59E-21	chr1	14711891	14711990	1.91E-45	chr1	11684758	11684846	1.15E-37	chr1	12838493	12838581	1.16E-37	chr1	11900177	11900265	1.17E-37	chr1	14144567	14144625	1.24E-17	chr1	11554255	11554354	1.92E-45	chr1	13214377	13214465	1.16E-37	chr1	13928797	13928896	1.96E-45	chr1	11700037	11700136	1.98E-45	chr1	12231729	12231817	1.17E-37	chr1	11957603	11957691	1.19E-37
Tassel_branch_number_1_11038820_G/T_7_Hapmap2	Tassel_branch_number	1:11038820	G/T	Hapmap2	chr1	11125309	11125408	NA	NA	NA	NA	NA	NA	NA	NA	chr4	155678804	155678902	1.48E-36	chr1	11259427	11259526	1.91E-45	NA	NA	NA	NA	NA	NA	NA	NA	NA	NA	NA	NA	NA	NA	NA	NA	NA	NA	NA	NA	chr1	12205870	12205969	1.85E-45	NA	NA	NA	NA	NA	NA	NA	NA	NA	NA	NA	NA	NA	NA	NA	NA	NA	NA	NA	NA	NA	NA	NA	NA	chr1	12892035	12892134	1.92E-45	NA	NA	NA	NA	chr7	20190949	20191048	9.34E-39	NA	NA	NA	NA	NA	NA	NA	NA	NA	NA	NA	NA	NA	NA	NA	NA	NA	NA	NA	NA	NA	NA	NA	NA
Tassel_length_1_11161907_T/G_1_Hapmap2	Tassel_length	1:11161907	T/G	Hapmap2	chr1	11247084	11247183	chr1	11551018	11551117	1.89E-45	chr1	11910028	11910127	1.92E-30	chr1	12630170	12630269	4.14E-32	chr1	11381218	11381317	1.91E-45	NA	NA	NA	NA	chr1	12615727	12615826	1.87E-45	NA	NA	NA	NA	chr8	68633842	68633932	7.26E-10	chr1	11978490	11978589	4.20E-32	chr1	12327666	12327765	1.85E-45	chr1	11767331	11767399	1.47E-26	chr1	11884104	11884172	1.46E-26	NA	NA	NA	NA	NA	NA	NA	NA	NA	NA	NA	NA	NA	NA	NA	NA	NA	NA	NA	NA	chr1	12005193	12005292	1.93E-45	NA	NA	NA	NA	NA	NA	NA	NA	chr1	13278228	13278327	1.95E-30	chr1	14042176	14042275	4.31E-32	NA	NA	NA	NA	chr1	12293567	12293666	4.22E-32	NA	NA	NA	NA
Tassel_length_1_11161910_A/G_1_Hapmap2	Tassel_length	1:11161910	A/G	Hapmap2	chr1	11247087	11247186	chr1	11551021	11551120	1.89E-45	chr1	11910031	11910127	8.91E-29	chr1	12630173	12630269	1.93E-30	chr1	11381221	11381320	1.91E-45	NA	NA	NA	NA	chr1	12615730	12615829	1.87E-45	NA	NA	NA	NA	chr8	68633842	68633934	5.61E-11	chr1	11978493	11978589	1.95E-30	chr1	12327669	12327768	1.85E-45	chr1	11767334	11767399	6.83E-25	chr1	11884107	11884172	6.79E-25	NA	NA	NA	NA	NA	NA	NA	NA	NA	NA	NA	NA	NA	NA	NA	NA	NA	NA	NA	NA	chr1	12005196	12005295	1.93E-45	NA	NA	NA	NA	NA	NA	NA	NA	chr1	13278231	13278327	9.10E-29	chr1	14042179	14042275	2.01E-30	NA	NA	NA	NA	chr1	12293570	12293666	1.97E-30	NA	NA	NA	NA
Days_to_silk_1_11169704_G/A_1_Hapmap2	Days_to_silk	1:11169704	G/A	Hapmap2	chr1	11254881	11254980	NA	NA	NA	NA	chr1	11926499	11926560	1.16E-22	chr1	12632847	12632960	2.51E-24	NA	NA	NA	NA	NA	NA	NA	NA	NA	NA	NA	NA	NA	NA	NA	NA	chr1	11950642	11950755	2.56E-24	NA	NA	NA	NA	chr1	12335463	12335562	1.85E-45	chr1	11791137	11791236	1.85E-45	NA	NA	NA	NA	NA	NA	NA	NA	NA	NA	NA	NA	chr1	14836186	14836299	1.18E-22	NA	NA	NA	NA	chr1	13010102	13010215	1.19E-22	chr1	12012990	12013089	1.93E-45	chr1	14253904	14254017	1.23E-22	chr1	11686680	11686793	1.19E-22	chr1	13294699	13294760	1.18E-22	NA	NA	NA	NA	chr1	11832899	11833012	1.22E-22	chr1	12296244	12296357	2.56E-24	NA	NA	NA	NA
Days_to_anthesis_1_11169704_G/A_2_Hapmap2	Days_to_anthesis	1:11169704	G/A	Hapmap2	chr1	11254881	11254980	chr1	11558815	11558914	1.89E-45	NA	NA	NA	NA	NA	NA	NA	NA	chr1	11389015	11389114	1.91E-45	chr1	12352669	12352782	1.16E-22	chr1	12623524	12623623	1.87E-45	chr1	11947815	11947928	1.17E-22	NA	NA	NA	NA	chr1	11981167	11981280	2.55E-24	NA	NA	NA	NA	NA	NA	NA	NA	chr1	11907887	11907986	1.84E-45	chr1	12202495	12202608	1.16E-22	chr1	14167691	14167804	1.23E-22	NA	NA	NA	NA	chr1	11758155	11758268	1.17E-22	NA	NA	NA	NA	NA	NA	NA	NA	NA	NA	NA	NA	NA	NA	NA	NA	NA	NA	NA	NA	chr1	14053784	14053897	2.61E-24	NA	NA	NA	NA	NA	NA	NA	NA	chr1	12043279	12043392	1.21E-22
Ear_height_1_11170501_T/A_2_Hapmap1	Ear_height	1:11170501	T/A	Hapmap1	chr1	11255678	11255777	chr1	11559612	11559711	1.89E-45	chr1	11927311	11927410	1.89E-40	chr1	12633659	12633758	8.84E-39	chr1	11389812	11389911	1.91E-45	NA	NA	NA	NA	chr1	12624321	12624420	1.87E-45	chr1	11948627	11948726	1.91E-40	chr1	11951454	11951553	1.93E-40	chr1	11981979	11982078	8.97E-39	chr1	12336260	12336359	1.85E-45	chr1	11791934	11792033	1.85E-45	chr1	11908684	11908783	1.84E-45	chr1	12203307	12203406	1.88E-40	chr1	14168503	14168601	3.35E-38	NA	NA	NA	NA	chr1	11758967	11759066	1.91E-40	chr1	13010914	13011013	1.93E-40	chr1	12013787	12013886	1.93E-45	chr1	14254716	14254815	2.01E-40	NA	NA	NA	NA	NA	NA	NA	NA	chr10	91738463	91738562	1.98E-40	chr10	92896984	92897083	1.99E-40	NA	NA	NA	NA	chr10	94408505	94408604	1.98E-40
Nodes_to_ear_1_11174351_C/G_1_Hapmap1	Nodes_to_ear	1:11174351	C/G	Hapmap1	chr1	11259531	11259630	NA	NA	NA	NA	NA	NA	NA	NA	NA	NA	NA	NA	NA	NA	NA	NA	NA	NA	NA	NA	chr1	12628173	12628272	1.87E-45	NA	NA	NA	NA	chr1	11956685	11956766	1.95E-35	NA	NA	NA	NA	chr1	12340114	12340213	1.85E-45	chr1	11795762	11795861	1.85E-45	chr1	11912515	11912614	1.84E-45	NA	NA	NA	NA	NA	NA	NA	NA	NA	NA	NA	NA	chr1	11764192	11764273	8.93E-34	NA	NA	NA	NA	NA	NA	NA	NA	chr1	14259933	14260014	9.41E-34	NA	NA	NA	NA	NA	NA	NA	NA	chr1	14063366	14063439	3.40E-18	chr1	11838934	11839015	9.34E-34	NA	NA	NA	NA	chr1	12049320	12049401	9.26E-34
Plant_height_1_11174351_C/G_1_Hapmap1	Plant_height	1:11174351	C/G	Hapmap1	chr1	11259531	11259630	chr1	11563468	11563567	1.89E-45	chr1	11932523	11932596	6.99E-20	chr1	12642431	12642504	3.27E-18	chr1	11393665	11393764	1.91E-45	chr1	12358700	12358781	8.87E-34	NA	NA	NA	NA	chr1	11953853	11953934	8.94E-34	NA	NA	NA	NA	chr1	11990756	11990829	3.32E-18	NA	NA	NA	NA	NA	NA	NA	NA	NA	NA	NA	NA	chr1	12208525	12208606	8.81E-34	chr1	14174276	14174349	7.40E-20	chr1	14842213	14842294	9.03E-34	NA	NA	NA	NA	chr1	13016125	13016206	9.05E-34	chr1	12017642	12017741	1.93E-45	NA	NA	NA	NA	chr1	11692707	11692788	9.07E-34	chr1	13300722	13300795	7.13E-20	NA	NA	NA	NA	NA	NA	NA	NA	chr1	12305826	12305899	3.34E-18	NA	NA	NA	NA
Plant_height_1_11175235_C/A_1_Hapmap2	Plant_height	1:11175235	C/A	Hapmap2	chr1	11260415	11260514	chr1	11564352	11564451	1.89E-45	chr1	11933279	11933369	5.36E-26	chr1	12643187	12643277	5.40E-26	chr1	11394549	11394648	1.91E-45	chr1	12359464	12359563	4.07E-42	chr1	12629057	12629156	1.87E-45	chr1	11954617	11954716	4.10E-42	chr1	11957453	11957552	1.92E-45	chr1	11991512	11991602	5.47E-26	chr1	12340998	12341097	1.85E-45	chr1	11796646	11796745	1.85E-45	chr1	11913399	11913498	1.84E-45	chr1	12209289	12209388	4.04E-42	chr1	14175032	14175122	5.68E-26	chr1	14842977	14843076	4.14E-42	chr1	11764956	11765055	4.10E-42	chr1	13016889	13016979	5.48E-26	chr1	12018526	12018625	1.93E-45	chr1	14260697	14260796	4.31E-42	chr1	11693471	11693570	4.16E-42	chr1	13301478	13301568	5.47E-26	chr1	14064122	14064212	5.62E-26	chr1	11839698	11839797	4.28E-42	chr1	12306582	12306672	5.50E-26	chr1	12050084	12050183	4.25E-42
Tassel_length_1_11175880_A/C_1_Hapmap2	Tassel_length	1:11175880	A/C	Hapmap2	chr1	11261060	11261159	chr1	11564997	11565096	1.89E-45	chr1	11933888	11933977	3.21E-28	chr1	12643801	12643890	6.93E-30	chr1	11395194	11395293	1.91E-45	NA	NA	NA	NA	chr1	12629702	12629801	1.87E-45	chr6	93243712	93243759	7.11E-15	chr1	11958068	11958167	4.16E-42	chr1	11992120	11992209	7.03E-30	chr1	12341643	12341742	1.85E-45	chr1	11797278	11797377	1.85E-45	chr1	11914031	11914130	1.84E-45	NA	NA	NA	NA	chr1	14175641	14175730	7.30E-30	NA	NA	NA	NA	NA	NA	NA	NA	chr1	13017497	13017586	7.04E-30	chr1	12019171	12019270	1.93E-45	NA	NA	NA	NA	NA	NA	NA	NA	chr1	13302087	13302176	3.27E-28	chr1	14064730	14064819	7.22E-30	NA	NA	NA	NA	chr1	12307190	12307279	7.07E-30	NA	NA	NA	NA
Plant_height_1_11176711_C/G_1_Hapmap2	Plant_height	1:11176711	C/G	Hapmap2	chr1	11261891	11261990	chr1	11565828	11565927	1.89E-45	NA	NA	NA	NA	NA	NA	NA	NA	chr1	11396025	11396124	1.91E-45	NA	NA	NA	NA	chr1	12630533	12630632	1.87E-45	NA	NA	NA	NA	chr1	11958890	11958982	1.53E-26	NA	NA	NA	NA	chr1	12342474	12342573	1.85E-45	chr1	11798109	11798208	1.85E-45	chr1	11914862	11914961	1.84E-45	NA	NA	NA	NA	NA	NA	NA	NA	NA	NA	NA	NA	NA	NA	NA	NA	NA	NA	NA	NA	chr1	12020002	12020101	1.93E-45	NA	NA	NA	NA	NA	NA	NA	NA	NA	NA	NA	NA	NA	NA	NA	NA	NA	NA	NA	NA	NA	NA	NA	NA	NA	NA	NA	NA
Nodes_above_ear_1_11177593_G/T_1_Hapmap2	Nodes_above_ear	1:11177593	G/T	Hapmap2	chr1	11262773	11262872	chr1	11566710	11566809	1.89E-45	NA	NA	NA	NA	NA	NA	NA	NA	chr1	11396907	11397006	1.91E-45	NA	NA	NA	NA	chr1	12631415	12631514	1.87E-45	NA	NA	NA	NA	chr1	11959766	11959865	9.00E-39	NA	NA	NA	NA	chr1	12343356	12343455	1.85E-45	chr1	11798991	11799090	1.85E-45	chr1	11915744	11915843	1.84E-45	NA	NA	NA	NA	NA	NA	NA	NA	NA	NA	NA	NA	NA	NA	NA	NA	chr1	106025523	106025622	8.98E-39	chr1	12020884	12020983	1.93E-45	NA	NA	NA	NA	NA	NA	NA	NA	NA	NA	NA	NA	NA	NA	NA	NA	chr1	11864144	11864243	9.34E-34	chr1	12308862	12308961	9.08E-34	NA	NA	NA	NA
Plant_height_1_11210161_A/G_1_Hapmap2	Plant_height	1:11210161	A/G	Hapmap2	chr1	11303348	11303447	chr1	11607337	11607436	1.89E-45	chr1	11996824	11996923	4.06E-42	chr1	12671569	12671668	1.89E-45	chr1	11437473	11437572	1.91E-45	chr1	12419120	12419201	8.93E-29	chr1	12672057	12672156	1.87E-45	chr1	12025536	12025617	9.00E-29	chr1	12034934	12035015	9.13E-29	chr1	12011284	12011383	1.91E-45	chr1	12383946	12384045	1.85E-45	chr1	11839559	11839658	1.85E-45	chr1	11956265	11956364	1.84E-45	chr1	12268882	12268963	8.88E-29	chr1	14189471	14189552	9.44E-29	chr1	14912631	14912712	9.09E-29	chr1	11824577	11824658	8.99E-29	chr1	13065921	13066002	9.11E-29	chr1	12061552	12061651	1.93E-45	chr1	14311923	14312004	9.47E-29	chr1	11753082	11753163	9.13E-29	chr1	13365022	13365121	4.14E-42	chr1	14074591	14074672	9.33E-29	chr1	11899329	11899410	9.40E-29	chr1	12326357	12326456	1.92E-45	chr1	12109698	12109779	9.32E-29
Average_internode_length_(below_ear)_1_11211531_G/T_1_Hapmap2	Average_internode_length_(below_ear)	1:11211531	G/T	Hapmap2	chr1	11304718	11304817	chr1	11608707	11608806	1.89E-45	chr1	11998204	11998303	1.88E-45	chr1	12673000	12673099	8.78E-44	chr1	11438843	11438942	1.91E-45	chr1	12420534	12420633	1.88E-45	chr1	12673427	12673526	1.87E-45	chr1	12026949	12027048	1.89E-45	chr1	12036293	12036392	8.93E-44	chr1	12012723	12012822	1.91E-45	chr1	12385316	12385415	1.85E-45	chr1	11840929	11841028	1.85E-45	chr1	11957635	11957734	1.84E-45	chr1	12270297	12270396	1.87E-45	chr1	14190884	14190983	1.99E-45	chr1	14914048	14914147	1.91E-45	chr1	11825978	11826077	1.89E-45	chr1	13067322	13067421	1.92E-45	chr1	12062922	12063021	1.93E-45	chr1	14313336	14313435	1.99E-45	chr1	11754489	11754588	1.92E-45	chr1	13366402	13366501	1.91E-45	chr1	14076004	14076103	1.96E-45	chr1	11900682	11900781	9.20E-44	chr1	12327796	12327895	1.92E-45	chr1	12111112	12111211	1.96E-45
Ear_height_1_11218801_A/G_1_Hapmap2	Ear_height	1:11218801	A/G	Hapmap2	chr1	11311986	11312085	chr1	11625583	11625676	1.49E-36	chr1	12005474	12005566	2.46E-34	chr1	12680278	12680372	8.90E-34	chr1	11446107	11446206	1.91E-45	chr1	12437437	12437530	1.47E-36	chr1	12680785	12680878	1.47E-36	chr1	12035439	12035534	5.34E-36	chr1	12045530	12045623	1.51E-36	chr1	12019654	12019747	1.50E-36	chr1	12392592	12392684	2.43E-34	chr1	11848200	11848293	1.45E-36	chr1	11974506	11974599	1.44E-36	chr1	12277249	12277344	1.13E-37	chr1	14207767	14207862	1.20E-37	chr1	14922983	14923078	1.16E-37	chr1	11832921	11833014	1.48E-36	chr1	13074244	13074339	2.51E-34	chr1	12070197	12070290	1.51E-36	chr1	14320602	14320697	1.21E-37	chr1	11762981	11763076	5.42E-36	chr1	13407632	13407725	1.50E-36	chr1	14084493	14084586	1.54E-36	chr1	11917586	11917681	5.58E-36	chr1	12334731	12334826	5.43E-36	chr1	12118046	12118139	1.54E-36
Plant_height_1_11239866_G/A_1_Hapmap2	Plant_height	1:11239866	G/A	Hapmap2	chr1	11328251	11328350	chr1	11632530	11632629	1.89E-45	chr1	12012419	12012518	1.88E-45	chr1	12687229	12687328	8.78E-44	chr1	11462372	11462471	1.91E-45	chr1	12444383	12444482	1.88E-45	chr1	12697354	12697453	8.70E-44	chr1	12051722	12051821	1.89E-45	chr1	12052467	12052566	1.92E-45	chr1	12026601	12026700	1.91E-45	chr1	12399537	12399636	1.85E-45	chr1	11864770	11864869	8.59E-44	chr1	11990767	11990866	1.84E-45	chr1	12284194	12284293	1.87E-45	chr1	14224030	14224127	1.20E-42	chr1	14930068	14930167	4.14E-42	chr1	11840010	11840109	4.10E-42	chr1	13081330	13081429	4.15E-42	chr1	12086766	12086865	8.97E-44	chr1	14327688	14327787	4.31E-42	chr1	11779268	11779367	1.92E-45	chr1	13432031	13432130	1.91E-45	chr1	14091439	14091538	1.96E-45	chr1	11933905	11934004	9.20E-44	chr1	12341816	12341915	4.16E-42	chr1	12124992	12125091	1.96E-45
Plant_height_1_11245919_T/C_1_Hapmap2	Plant_height	1:11245919	T/C	Hapmap2	chr1	11334304	11334403	chr1	11638582	11638681	1.89E-45	chr1	12018471	12018570	1.88E-45	NA	NA	NA	NA	NA	NA	NA	NA	NA	NA	NA	NA	NA	NA	NA	NA	chr1	12057773	12057872	1.89E-45	chr1	12058519	12058618	1.92E-45	chr1	12032653	12032752	1.91E-45	NA	NA	NA	NA	NA	NA	NA	NA	chr1	11996820	11996919	1.84E-45	chr1	12290246	12290345	8.69E-44	NA	NA	NA	NA	chr1	14936318	14936416	6.98E-35	NA	NA	NA	NA	NA	NA	NA	NA	NA	NA	NA	NA	chr1	14333938	14334036	7.27E-35	NA	NA	NA	NA	NA	NA	NA	NA	NA	NA	NA	NA	NA	NA	NA	NA	chr1	12348066	12348164	7.02E-35	NA	NA	NA	NA
Height_per_day_(until_flowering)_1_11245919_T/C_1_Hapmap2	Height_per_day_(until_flowering)	1:11245919	T/C	Hapmap2	chr1	11334304	11334403	NA	NA	NA	NA	NA	NA	NA	NA	chr1	12693776	12693874	6.88E-35	chr1	11468425	11468524	1.91E-45	chr1	12450435	12450535	8.75E-44	NA	NA	NA	NA	NA	NA	NA	NA	NA	NA	NA	NA	NA	NA	NA	NA	chr1	12405589	12405688	1.85E-45	NA	NA	NA	NA	NA	NA	NA	NA	NA	NA	NA	NA	NA	NA	NA	NA	NA	NA	NA	NA	chr1	11846260	11846358	6.90E-35	chr1	13087580	13087678	6.99E-35	NA	NA	NA	NA	NA	NA	NA	NA	chr1	11785319	11785418	1.92E-45	chr1	13438082	13438181	1.91E-45	chr1	14097491	14097590	1.96E-45	NA	NA	NA	NA	NA	NA	NA	NA	chr1	12131044	12131143	1.96E-45
Plant_height_1_11277185_A/G_1_Hapmap2	Plant_height	1:11277185	A/G	Hapmap2	chr1	11365564	11365663	chr1	11669843	11669942	1.89E-45	chr1	12058556	12058655	1.88E-45	chr1	12752112	12752211	4.08E-42	chr1	11499403	11499502	1.91E-45	chr1	12481697	12481796	1.88E-45	chr1	12778489	12778588	1.90E-35	chr1	12089032	12089131	1.89E-45	chr1	12089756	12089855	1.92E-45	chr1	12063915	12064014	1.91E-45	chr1	12445675	12445774	1.85E-45	chr1	11945914	11946013	1.87E-35	chr1	12028080	12028179	1.84E-45	chr1	12321482	12321581	1.87E-45	chr1	14287163	14287262	2.00E-40	chr1	14975841	14975939	1.49E-41	chr1	11895265	11895363	1.47E-41	chr1	13127103	13127201	1.49E-41	chr1	12167905	12168004	1.95E-35	chr1	14373459	14373557	1.55E-41	chr1	11816579	11816678	1.92E-45	chr1	13469340	13469439	1.91E-45	chr1	14128749	14128848	1.96E-45	chr1	11941562	11941661	9.27E-39	chr1	12387589	12387687	1.50E-41	chr1	12162305	12162404	1.96E-45
Ear_height_1_11279450_T/C_1_Hapmap2	Ear_height	1:11279450	T/C	Hapmap2	chr1	11367829	11367928	NA	NA	NA	NA	chr1	12060821	12060920	1.88E-45	chr1	12754379	12754478	1.90E-40	chr1	11501668	11501767	1.91E-45	chr1	12483962	12484061	1.88E-45	NA	NA	NA	NA	NA	NA	NA	NA	NA	NA	NA	NA	NA	NA	NA	NA	NA	NA	NA	NA	NA	NA	NA	NA	NA	NA	NA	NA	chr1	12323747	12323846	1.87E-45	NA	NA	NA	NA	NA	NA	NA	NA	NA	NA	NA	NA	chr1	13129364	13129463	4.15E-42	NA	NA	NA	NA	chr1	14375720	14375819	4.31E-42	NA	NA	NA	NA	NA	NA	NA	NA	NA	NA	NA	NA	chr1	11957837	11957898	5.70E-21	chr1	12389850	12389949	4.16E-42	NA	NA	NA	NA
Height_per_day_(until_flowering)_1_11279450_T/C_1_Hapmap2	Height_per_day_(until_flowering)	1:11279450	T/C	Hapmap2	chr1	11367829	11367928	NA	NA	NA	NA	NA	NA	NA	NA	NA	NA	NA	NA	NA	NA	NA	NA	NA	NA	NA	NA	NA	NA	NA	NA	chr1	12091297	12091396	1.89E-45	chr1	12092021	12092120	1.92E-45	NA	NA	NA	NA	chr1	12447940	12448039	1.85E-45	chr1	11948173	11948263	5.28E-26	chr1	12030345	12030444	1.84E-45	NA	NA	NA	NA	chr1	14289434	14289532	7.20E-40	NA	NA	NA	NA	chr1	11897526	11897625	1.91E-40	NA	NA	NA	NA	NA	NA	NA	NA	NA	NA	NA	NA	NA	NA	NA	NA	NA	NA	NA	NA	chr1	14131014	14131113	1.96E-45	NA	NA	NA	NA	NA	NA	NA	NA	chr1	12164569	12164668	1.96E-45
Plant_height_1_11279450_T/C_1_Hapmap2	Plant_height	1:11279450	T/C	Hapmap2	chr1	11367829	11367928	chr1	11672109	11672208	1.89E-45	NA	NA	NA	NA	NA	NA	NA	NA	NA	NA	NA	NA	NA	NA	NA	NA	chr1	12780748	12780838	5.35E-26	NA	NA	NA	NA	NA	NA	NA	NA	chr1	12066180	12066279	1.91E-45	NA	NA	NA	NA	NA	NA	NA	NA	NA	NA	NA	NA	NA	NA	NA	NA	NA	NA	NA	NA	chr1	14978102	14978201	4.14E-42	NA	NA	NA	NA	NA	NA	NA	NA	chr1	12170164	12170254	5.51E-26	NA	NA	NA	NA	chr1	11818844	11818943	1.92E-45	chr1	13471605	13471704	1.91E-45	NA	NA	NA	NA	NA	NA	NA	NA	NA	NA	NA	NA	NA	NA	NA	NA
Average_internode_length_(whole_plant)_1_11279497_T/C_1_Hapmap2	Average_internode_length_(whole_plant)	1:11279497	T/C	Hapmap2	chr1	11367876	11367975	chr1	11672156	11672255	1.89E-45	chr1	12060868	12060967	1.88E-45	chr1	12754425	12754525	8.84E-39	chr1	11501715	11501814	1.91E-45	chr1	12484009	12484108	1.88E-45	chr1	12780789	12780885	4.08E-37	chr1	12091344	12091443	1.89E-45	chr1	12092068	12092167	1.92E-45	chr1	12066227	12066326	1.91E-45	chr1	12447987	12448086	1.85E-45	chr1	11948214	11948310	4.03E-37	chr1	12030392	12030491	1.84E-45	chr1	12323794	12323893	1.87E-45	chr1	14289479	14289579	9.31E-39	chr1	14978148	14978248	4.14E-42	chr1	11897572	11897672	4.10E-42	chr1	13129410	13129510	4.15E-42	chr1	12170205	12170301	4.20E-37	chr1	14375766	14375866	4.31E-42	chr1	11818891	11818990	1.92E-45	chr1	13471652	13471751	1.91E-45	chr1	14131061	14131160	1.96E-45	chr1	11976547	11976637	2.02E-30	chr1	12389896	12389996	4.16E-42	chr1	12164616	12164715	1.96E-45
Ear_height_1_11280063_A/G_1_Hapmap2	Ear_height	1:11280063	A/G	Hapmap2	chr1	11368442	11368541	chr1	11672722	11672821	8.81E-44	chr1	12061434	12061533	8.73E-44	chr1	12754992	12755091	1.90E-40	chr1	11502281	11502380	1.91E-45	chr1	12484575	12484674	8.75E-44	chr1	12781528	12781625	6.87E-30	chr1	12091910	12092009	8.81E-44	chr1	12092634	12092733	8.93E-44	chr1	12066793	12066892	8.90E-44	chr1	12448553	12448652	8.60E-44	chr1	11948953	11949050	6.79E-30	chr1	12030958	12031057	1.84E-45	chr1	12324360	12324459	8.69E-44	chr1	14290043	14290141	7.25E-35	chr1	14978715	14978814	1.93E-40	chr1	11898139	11898238	1.91E-40	chr1	13129977	13130076	1.93E-40	chr1	12170944	12171041	7.08E-30	chr1	14376333	14376432	2.01E-40	chr1	11819457	11819556	8.94E-44	chr1	13472218	13472317	8.90E-44	chr1	14131627	14131726	9.14E-44	chr1	11977102	11977200	7.22E-35	chr1	12390463	12390562	1.94E-40	chr1	12165181	12165280	9.13E-44
Height_per_day_(until_flowering)_1_11281308_T/G_1_Hapmap2	Height_per_day_(until_flowering)	1:11281308	T/G	Hapmap2	chr1	11369687	11369786	NA	NA	NA	NA	chr1	12062679	12062778	1.88E-45	chr1	12771165	12771264	8.78E-44	chr1	11503526	11503625	1.91E-45	chr1	12485820	12485919	1.88E-45	chr1	12782768	12782867	1.88E-40	chr1	12093155	12093254	1.89E-45	chr1	12093879	12093978	1.92E-45	NA	NA	NA	NA	chr1	12449798	12449897	1.85E-45	chr1	11950193	11950292	1.86E-40	chr1	12032203	12032302	1.84E-45	NA	NA	NA	NA	chr1	14291288	14291387	4.30E-42	chr1	14979962	14980061	8.90E-44	chr1	11899386	11899485	8.80E-44	chr1	13131224	13131323	8.92E-44	chr1	12172184	12172283	1.94E-40	chr1	14377581	14377680	9.27E-44	NA	NA	NA	NA	chr1	13473463	13473562	1.91E-45	chr1	14132873	14132972	1.96E-45	NA	NA	NA	NA	chr1	12391710	12391809	8.95E-44	chr1	12166426	12166525	1.96E-45
Plant_height_1_11281308_T/G_1_Hapmap2	Plant_height	1:11281308	T/G	Hapmap2	chr1	11369687	11369786	chr1	11673967	11674066	1.89E-45	NA	NA	NA	NA	NA	NA	NA	NA	NA	NA	NA	NA	NA	NA	NA	NA	NA	NA	NA	NA	NA	NA	NA	NA	NA	NA	NA	NA	chr1	12068038	12068137	1.91E-45	NA	NA	NA	NA	NA	NA	NA	NA	NA	NA	NA	NA	chr1	12325605	12325704	8.69E-44	NA	NA	NA	NA	NA	NA	NA	NA	NA	NA	NA	NA	NA	NA	NA	NA	NA	NA	NA	NA	NA	NA	NA	NA	chr1	11820702	11820801	1.92E-45	NA	NA	NA	NA	NA	NA	NA	NA	chr1	11978511	11978610	4.28E-42	NA	NA	NA	NA	NA	NA	NA	NA
Plant_height_1_11296856_C/A_1_Hapmap2	Plant_height	1:11296856	C/A	Hapmap2	chr1	11385234	11385333	NA	NA	NA	NA	NA	NA	NA	NA	NA	NA	NA	NA	NA	NA	NA	NA	NA	NA	NA	NA	chr1	12799081	12799187	8.89E-29	chr1	12108705	12108804	1.89E-45	chr1	12109428	12109527	1.92E-45	NA	NA	NA	NA	chr1	12465348	12465441	4.00E-42	chr1	11966506	11966612	8.78E-29	chr1	12047732	12047831	1.84E-45	chr1	12341153	12341252	1.87E-45	NA	NA	NA	NA	chr1	14984219	14984318	8.90E-44	NA	NA	NA	NA	NA	NA	NA	NA	NA	NA	NA	NA	NA	NA	NA	NA	NA	NA	NA	NA	chr1	13489013	13489112	1.91E-45	chr1	14148423	14148522	1.96E-45	NA	NA	NA	NA	NA	NA	NA	NA	chr1	12181976	12182075	1.96E-45
Ear_height_1_11296856_C/A_1_Hapmap2	Ear_height	1:11296856	C/A	Hapmap2	chr1	11385234	11385333	chr1	11689516	11689615	1.89E-45	chr1	12078229	12078322	4.06E-42	chr1	12775395	12775494	8.78E-44	chr1	11519073	11519172	1.91E-45	chr1	12501370	12501469	1.88E-45	NA	NA	NA	NA	NA	NA	NA	NA	NA	NA	NA	NA	chr1	12083584	12083683	1.91E-45	NA	NA	NA	NA	NA	NA	NA	NA	NA	NA	NA	NA	NA	NA	NA	NA	chr1	14303455	14303561	9.38E-34	NA	NA	NA	NA	chr1	11903643	11903742	4.10E-42	chr1	13135478	13135577	8.92E-44	chr1	12188496	12188602	9.16E-29	chr1	14381836	14381935	9.27E-44	chr1	11836252	11836351	1.92E-45	NA	NA	NA	NA	NA	NA	NA	NA	chr1	11981762	11981852	7.32E-25	chr1	12395967	12396066	8.95E-44	NA	NA	NA	NA
Nodes_above_ear_1_11302147_A/T_2_Hapmap2	Nodes_above_ear	1:11302147	A/T	Hapmap2	chr1	11390525	11390624	chr1	11694807	11694906	1.89E-45	chr1	12083511	12083610	1.88E-45	chr1	12798295	12798394	1.89E-45	chr1	11524364	11524463	1.91E-45	chr1	12506660	12506759	1.88E-45	chr8	178750459	178750551	3.24E-18	chr1	12114011	12114110	1.91E-40	NA	NA	NA	NA	chr1	12088890	12088989	1.93E-40	chr1	12470630	12470729	1.85E-45	NA	NA	NA	NA	chr1	12053023	12053122	1.84E-45	chr1	12357121	12357220	1.87E-45	chr1	14328236	14328335	1.99E-45	chr1	15004428	15004527	8.90E-44	chr1	11924196	11924295	1.91E-40	chr1	13155688	13155787	1.92E-45	NA	NA	NA	NA	chr1	14402043	14402142	1.99E-45	chr1	11841558	11841657	1.94E-40	chr1	13494319	13494418	1.93E-40	chr1	14153713	14153812	1.96E-45	chr1	11988203	11988302	1.98E-45	chr1	12416173	12416272	8.95E-44	chr1	12194470	12194569	1.96E-45
Nodes_above_ear_1_11302842_T/C_1_Hapmap2	Nodes_above_ear	1:11302842	T/C	Hapmap2	chr1	11391220	11391319	chr1	11695502	11695601	1.89E-45	chr1	12084206	12084305	1.88E-45	chr1	12798990	12799089	1.89E-45	chr1	11525059	11525158	1.91E-45	chr1	12507355	12507454	1.88E-45	NA	NA	NA	NA	chr1	12114875	12114967	1.48E-36	NA	NA	NA	NA	chr1	12089752	12089844	1.50E-36	chr1	12471325	12471424	1.85E-45	NA	NA	NA	NA	chr1	12053718	12053817	1.84E-45	chr1	12357816	12357915	8.69E-44	chr1	14328931	14329030	1.99E-45	chr1	15005123	15005222	1.91E-45	chr1	11924901	11925000	4.10E-42	chr1	13156383	13156482	1.92E-45	chr5	26526607	26526673	9.22E-24	chr1	14402738	14402837	1.99E-45	chr1	11842420	11842512	1.51E-36	chr1	13495168	13495260	1.50E-36	chr1	14154408	14154507	1.96E-45	chr1	11988898	11988997	1.98E-45	chr1	12416868	12416967	1.92E-45	chr1	12195165	12195264	1.96E-45
Tassel_branch_number_1_11304078_T/A_10_Hapmap2	Tassel_branch_number	1:11304078	T/A	Hapmap2	chr1	11392456	11392555	chr1	11696738	11696837	1.89E-45	chr1	12085442	12085541	1.88E-45	chr1	12800226	12800325	1.89E-45	chr1	11526295	11526394	1.91E-45	chr1	12508591	12508690	1.88E-45	chr10	85491868	85491967	4.05E-42	NA	NA	NA	NA	chr10	119900304	119900403	4.16E-42	chr10	127278164	127278263	4.14E-42	chr1	12472561	12472660	1.85E-45	NA	NA	NA	NA	chr1	12054954	12055053	1.84E-45	chr1	12359052	12359151	1.87E-45	chr1	14330167	14330266	1.99E-45	chr1	15006359	15006458	1.91E-45	chr10	122799915	122800014	4.10E-42	chr1	13157619	13157718	1.92E-45	NA	NA	NA	NA	chr1	14403974	14404073	1.99E-45	NA	NA	NA	NA	NA	NA	NA	NA	chr1	14155644	14155743	1.96E-45	chr1	11990134	11990233	1.98E-45	chr1	12418104	12418203	1.92E-45	chr1	12196393	12196492	1.96E-45
Tassel_branch_number_1_11321496_A/G_1_Hapmap2	Tassel_branch_number	1:11321496	A/G	Hapmap2	chr1	11409755	11409854	chr1	11714037	11714136	1.89E-45	chr1	12102205	12102304	1.88E-45	NA	NA	NA	NA	chr1	11543594	11543693	1.91E-45	chr1	12525891	12525990	1.88E-45	chr6	79906066	79906165	8.70E-44	NA	NA	NA	NA	NA	NA	NA	NA	NA	NA	NA	NA	chr1	12489324	12489423	1.85E-45	NA	NA	NA	NA	chr1	12072253	12072352	1.84E-45	NA	NA	NA	NA	NA	NA	NA	NA	chr1	15023659	15023758	1.91E-45	NA	NA	NA	NA	chr1	13174919	13175018	1.92E-45	chr4	19521573	19521672	8.97E-44	chr1	14421275	14421374	1.99E-45	NA	NA	NA	NA	NA	NA	NA	NA	chr1	14172943	14173042	1.96E-45	chr1	12007434	12007533	1.98E-45	chr1	12435403	12435502	1.92E-45	NA	NA	NA	NA
Tassel_branch_number_1_11379149_A/G_2_Hapmap2	Tassel_branch_number	1:11379149	A/G	Hapmap2	chr1	11467225	11467324	chr1	11770641	11770740	1.89E-45	chr1	12159347	12159446	1.88E-45	chr9	128478661	128478760	8.78E-44	chr1	11601088	11601187	1.91E-45	chr1	12583287	12583386	1.88E-45	chr9	33841187	33841286	8.70E-44	NA	NA	NA	NA	NA	NA	NA	NA	NA	NA	NA	NA	chr1	12546469	12546568	1.85E-45	NA	NA	NA	NA	chr1	12129738	12129837	1.84E-45	chr1	12432890	12432989	1.87E-45	chr1	14391916	14392015	9.25E-44	chr1	15080228	15080327	1.91E-45	NA	NA	NA	NA	chr1	13229858	13229957	1.92E-45	NA	NA	NA	NA	chr1	14477853	14477952	1.99E-45	NA	NA	NA	NA	NA	NA	NA	NA	chr1	14229492	14229591	1.96E-45	chr1	12064606	12064705	1.98E-45	chr1	12491968	12492067	1.92E-45	chr1	12271077	12271176	1.96E-45
Average_internode_length_(below_ear)_1_11399877_A/C_1_Hapmap2	Average_internode_length_(below_ear)	1:11399877	A/C	Hapmap2	chr1	11487953	11488052	chr1	11791364	11791463	1.89E-45	chr1	12180091	12180190	1.88E-45	chr1	12876364	12876463	4.08E-42	chr1	11621816	11621915	1.91E-45	chr1	12604028	12604127	1.88E-45	chr1	12988122	12988221	1.87E-45	chr1	12153225	12153324	8.81E-44	chr1	12210241	12210340	1.92E-45	chr1	12127937	12128036	1.91E-45	chr1	12567216	12567315	1.85E-45	chr1	12155566	12155665	1.85E-45	chr1	12150466	12150565	1.84E-45	chr1	12453635	12453734	1.87E-45	chr1	14412608	14412707	1.99E-45	chr1	15100971	15101070	1.91E-45	chr1	11989427	11989526	1.89E-45	chr1	13250569	13250668	1.92E-45	chr1	12377535	12377634	1.93E-45	NA	NA	NA	NA	chr1	11880607	11880706	1.92E-45	chr1	13533356	13533455	1.91E-45	chr1	14250253	14250352	1.96E-45	chr1	12085349	12085448	1.98E-45	chr1	12512712	12512811	1.92E-45	chr1	12291819	12291918	1.96E-45
Average_internode_length_(below_ear)_1_11472522_C/A_6_Hapmap2	Average_internode_length_(below_ear)	1:11472522	C/A	Hapmap2	chr1	11557708	11557807	chr1	11861146	11861245	1.89E-45	chr1	12249832	12249931	1.88E-45	NA	NA	NA	NA	chr1	11691580	11691679	1.91E-45	NA	NA	NA	NA	NA	NA	NA	NA	chr1	12223885	12223984	1.89E-45	chr1	12280388	12280487	1.92E-45	chr1	12142605	12142672	9.23E-19	chr1	12636955	12637054	1.85E-45	NA	NA	NA	NA	chr1	12220240	12220339	1.84E-45	chr1	12530471	12530570	1.87E-45	NA	NA	NA	NA	chr1	15171471	15171570	1.91E-45	chr1	12059924	12060023	1.89E-45	chr1	13336250	13336349	8.92E-44	chr1	12388793	12388860	9.29E-19	NA	NA	NA	NA	chr1	11950382	11950481	1.92E-45	chr1	13546309	13546408	1.91E-45	chr1	14319649	14319748	1.96E-45	chr1	12164767	12164866	1.98E-45	chr1	12583226	12583325	1.92E-45	NA	NA	NA	NA
Plant_height_1_11473775_G/C_3_Hapmap2	Plant_height	1:11473775	G/C	Hapmap2	chr1	11558961	11559060	chr1	11862415	11862522	1.16E-32	NA	NA	NA	NA	NA	NA	NA	NA	chr1	11692836	11692939	3.22E-38	chr1	12662326	12662429	3.17E-38	NA	NA	NA	NA	NA	NA	NA	NA	chr1	12281654	12281757	3.24E-38	chr1	12151106	12151208	9.03E-34	NA	NA	NA	NA	NA	NA	NA	NA	NA	NA	NA	NA	NA	NA	NA	NA	NA	NA	NA	NA	chr1	15172723	15172830	5.43E-31	chr1	12061185	12061292	1.16E-32	NA	NA	NA	NA	chr1	12397293	12397395	9.09E-34	NA	NA	NA	NA	NA	NA	NA	NA	chr1	13547582	13547636	1.98E-20	NA	NA	NA	NA	NA	NA	NA	NA	NA	NA	NA	NA	chr1	12329934	12330037	3.31E-38
Height_per_day_(until_flowering)_1_11473775_G/C_4_Hapmap2	Height_per_day_(until_flowering)	1:11473775	G/C	Hapmap2	chr1	11558961	11559060	NA	NA	NA	NA	chr1	12282972	12283026	1.94E-20	chr1	12914205	12914308	3.18E-38	NA	NA	NA	NA	NA	NA	NA	NA	chr1	13005835	13005938	3.15E-38	chr1	12225141	12225244	3.19E-38	NA	NA	NA	NA	NA	NA	NA	NA	chr1	12670095	12670149	1.92E-20	chr1	12172869	12172971	8.72E-34	chr1	12221498	12221597	1.84E-45	chr1	12531740	12531843	3.15E-38	chr1	14459735	14459838	1.56E-36	NA	NA	NA	NA	NA	NA	NA	NA	chr1	13337506	13337609	3.23E-38	NA	NA	NA	NA	chr1	14527572	14527675	3.36E-38	chr1	11951646	11951749	3.24E-38	NA	NA	NA	NA	chr1	14320911	14321014	3.31E-38	chr1	12166023	12166126	3.33E-38	chr1	12584502	12584605	3.24E-38	NA	NA	NA	NA
Tassel_branch_number_1_11474370_C/T_1_Hapmap2	Tassel_branch_number	1:11474370	C/T	Hapmap2	chr1	11559556	11559655	chr1	11863030	11863131	1.15E-37	chr1	12290711	12290812	5.25E-41	chr1	12914804	12914903	1.89E-45	chr1	11693435	11693534	8.90E-44	chr1	12662937	12663036	8.75E-44	chr1	13006434	13006533	1.87E-45	chr1	12225740	12225839	1.89E-45	NA	NA	NA	NA	chr1	12151543	12151644	2.49E-39	chr1	12677834	12677935	5.18E-41	chr1	12173306	12173407	2.41E-39	chr1	12222093	12222192	1.84E-45	NA	NA	NA	NA	chr1	14460335	14460434	1.99E-45	chr1	15173328	15173427	1.91E-45	chr1	12061788	12061889	1.15E-37	chr1	13338111	13338210	8.92E-44	chr1	12397730	12397831	2.51E-39	NA	NA	NA	NA	chr1	11952257	11952356	1.92E-45	chr1	13555321	13555422	5.36E-41	chr1	14321523	14321622	1.96E-45	chr1	12166635	12166734	9.20E-44	chr1	12585101	12585200	1.92E-45	chr1	12330534	12330633	9.13E-44
Average_internode_length_(below_ear)_1_11521448_G/A_1_Hapmap2	Average_internode_length_(below_ear)	1:11521448	G/A	Hapmap2	chr1	11607899	11607998	chr1	11901318	11901417	8.81E-44	chr1	12339742	12339841	8.73E-44	chr1	12946218	12946318	8.84E-39	chr1	11725347	11725447	8.96E-39	chr1	12699930	12700029	4.07E-42	chr1	13042925	13043025	4.08E-37	chr1	12257358	12257458	8.87E-39	chr1	12330571	12330670	8.93E-44	chr1	12169611	12169710	4.14E-42	chr1	12709704	12709804	1.86E-40	chr1	12235070	12235169	8.59E-44	chr1	12253968	12254068	1.85E-40	chr1	12575900	12576000	8.75E-39	chr1	14492361	14492461	2.00E-40	chr1	15211659	15211758	8.90E-44	chr1	12093672	12093772	1.91E-40	chr1	13381316	13381416	1.93E-40	chr1	12429354	12429454	9.03E-39	chr1	14562450	14562549	4.38E-32	chr1	11995885	11995985	1.94E-40	chr1	13595935	13596034	8.90E-44	chr1	14348523	14348622	4.31E-32	chr1	12207455	12207554	9.20E-44	chr1	12603188	12603287	4.16E-42	chr1	12371141	12371240	9.13E-44
Starch_1_11521601_C/G_1_Hapmap2	Starch	1:11521601	C/G	Hapmap2	chr1	11608052	11608151	chr1	11910451	11910518	1.16E-27	chr1	12339895	12339994	1.88E-45	chr1	12946372	12946471	1.90E-40	chr1	11725501	11725600	1.93E-40	chr1	12700083	12700182	1.89E-40	chr1	13043079	13043178	1.88E-40	chr1	12257512	12257611	1.91E-40	chr1	12330724	12330823	1.92E-45	chr1	12169764	12169863	1.93E-40	chr1	12709858	12709957	1.86E-40	chr1	12235223	12235322	1.85E-45	chr1	12254122	12254221	1.85E-40	chr1	12576054	12576153	1.88E-40	chr1	14492515	14492614	2.00E-40	chr1	15211812	15211911	1.91E-45	chr1	12093826	12093925	1.91E-40	chr1	13381470	13381569	1.93E-40	chr1	12429508	12429607	1.94E-40	NA	NA	NA	NA	chr1	11996039	11996138	1.94E-40	chr1	13596088	13596187	1.91E-45	NA	NA	NA	NA	chr1	12207608	12207707	1.98E-45	chr1	12603341	12603440	1.94E-40	chr1	12371294	12371393	1.96E-45
Tassel_length_1_11524281_A/C_1_Hapmap2	Tassel_length	1:11524281	A/C	Hapmap2	chr1	11610732	11610831	chr1	11913099	11913198	1.89E-45	chr1	12342575	12342675	4.06E-42	chr1	12950054	12950152	6.83E-40	chr1	11729549	11729648	8.90E-44	chr1	12702824	12702923	8.81E-39	chr1	13045961	13046059	1.46E-41	chr1	12261194	12261293	4.10E-42	chr1	12333404	12333505	5.38E-41	chr1	12172423	12172522	8.97E-39	chr1	12712752	12712852	4.00E-42	chr1	12237902	12238000	1.44E-41	chr1	12257016	12257113	6.65E-40	chr1	12578948	12579046	1.45E-41	chr1	14495409	14495507	1.55E-41	chr1	15214707	15214805	1.49E-41	chr1	12096720	12096818	1.47E-41	chr1	13384364	13384463	8.92E-44	chr1	12433190	12433288	6.98E-40	chr1	14772686	14772786	4.38E-32	chr1	11998933	11999031	1.50E-41	chr1	13598768	13598867	8.90E-44	chr1	14558733	14558833	4.31E-32	chr1	12210287	12210386	9.20E-44	chr1	12606000	12606099	9.01E-39	chr1	12373974	12374073	1.96E-45
Nodes_per_plant_1_11524697_/TGGAG_1_Hapmap1	Nodes_per_plant	1:11524697	/TGGAG	Hapmap1	chr1	11611148	11611247	chr1	11913515	11913614	1.89E-45	chr1	12342978	12343081	3.18E-33	chr1	12950606	12950710	1.48E-36	chr1	11729962	11730061	1.93E-40	chr1	12703213	12703312	1.88E-45	chr1	13046373	13046469	8.76E-39	chr1	12261747	12261851	1.48E-36	chr1	12333808	12333911	3.26E-33	chr1	12172812	12172914	4.20E-32	chr1	12713166	12713262	8.66E-39	chr1	12238303	12238406	3.14E-33	chr1	12257431	12257533	8.66E-34	chr1	12579360	12579456	8.75E-39	chr1	14495821	14495917	9.31E-39	chr1	15215119	15215218	1.93E-40	chr1	12097132	12097228	8.87E-39	chr1	13384777	13384873	8.98E-39	chr1	12433742	12433846	1.51E-36	chr1	14773100	14773199	2.01E-40	chr1	11999345	11999441	9.00E-39	chr1	13599184	13599283	1.91E-45	chr1	14559147	14559246	1.98E-40	chr1	12210703	12210799	1.99E-40	chr1	12606389	12606491	4.22E-32	chr1	12374390	12374489	1.96E-45
Plant_height_1_11524698_G/A_1_Hapmap1	Plant_height	1:11524698	G/A	Hapmap1	chr1	11611149	11611248	chr1	11913516	11913615	1.89E-45	chr1	12342979	12343082	3.18E-33	chr1	12950607	12950711	1.48E-36	chr1	11729963	11730062	1.93E-40	chr1	12703214	12703313	1.88E-45	chr1	13046374	13046469	3.15E-38	chr1	12261748	12261852	1.48E-36	chr1	12333809	12333912	3.26E-33	chr1	12172813	12172914	1.51E-31	chr1	12713167	12713262	3.12E-38	chr1	12238304	12238407	3.14E-33	chr1	12257432	12257533	3.11E-33	chr1	12579361	12579456	3.15E-38	chr1	14495822	14495917	3.35E-38	chr1	15215120	15215219	1.93E-40	chr1	12097133	12097228	3.19E-38	chr1	13384778	13384873	3.23E-38	chr1	12433743	12433847	1.51E-36	chr1	14773101	14773200	2.01E-40	chr1	11999346	11999441	3.24E-38	chr1	13599185	13599284	1.91E-45	chr1	14559148	14559247	1.98E-40	chr1	12210704	12210799	7.17E-40	chr1	12606390	12606491	1.52E-31	chr1	12374391	12374490	1.96E-45
Plant_height_1_11637855_C/T_4_Hapmap2	Plant_height	1:11637855	C/T	Hapmap2	chr1	11724638	11724737	chr1	12036809	12036908	8.81E-44	chr1	12456490	12456589	1.88E-45	NA	NA	NA	NA	chr1	11843492	11843591	1.91E-45	chr1	12816699	12816798	1.88E-45	chr1	13167357	13167456	8.70E-44	NA	NA	NA	NA	chr1	12447323	12447422	1.92E-45	chr1	12310922	12311021	1.91E-45	chr1	12826704	12826803	1.85E-45	chr1	12368790	12368889	8.59E-44	chr1	12370968	12371067	1.84E-45	chr1	12692866	12692965	1.87E-45	chr1	14609343	14609442	9.25E-44	chr1	15356175	15356274	1.91E-45	chr1	12210668	12210767	8.80E-44	chr1	13498268	13498367	8.92E-44	NA	NA	NA	NA	chr1	14886597	14886696	1.99E-45	chr1	12113016	12113115	8.94E-44	chr1	13712717	13712815	3.20E-43	chr1	14672663	14672762	1.96E-45	chr1	12344908	12345007	1.98E-45	chr1	12719892	12719991	1.92E-45	chr1	12487895	12487994	1.96E-45
Average_internode_length_(whole_plant)_1_11646974_A/T_1_Hapmap1	Average_internode_length_(whole_plant)	1:11646974	A/T	Hapmap1	chr1	11733757	11733856	chr1	12045929	12046028	1.89E-45	chr1	12465610	12465709	1.88E-45	NA	NA	NA	NA	chr1	11852611	11852710	1.91E-45	chr1	12825819	12825918	1.88E-45	chr1	13176501	13176600	8.70E-44	chr6	94505134	94505234	1.92E-35	chr1	12456443	12456542	1.92E-45	chr1	12320042	12320141	1.91E-45	chr1	12835824	12835923	1.85E-45	chr1	12377823	12377922	4.00E-42	chr1	12380088	12380187	8.54E-44	chr1	12701986	12702085	1.87E-45	chr1	14618462	14618561	1.99E-45	chr1	15365295	15365394	1.91E-45	chr1	12219787	12219886	1.89E-45	chr1	13507388	13507487	1.92E-45	NA	NA	NA	NA	chr1	14895717	14895816	1.99E-45	chr1	12122135	12122234	1.92E-45	chr1	13721836	13721935	1.91E-45	chr1	14681782	14681881	1.96E-45	chr1	12354028	12354127	1.98E-45	chr1	12729011	12729110	1.92E-45	chr1	12496997	12497096	1.96E-45
Plant_height_1_11672592_G/A_1_Hapmap2	Plant_height	1:11672592	G/A	Hapmap2	chr1	11759837	11759936	chr1	12072012	12072111	8.81E-44	chr1	12491689	12491788	1.88E-45	NA	NA	NA	NA	chr1	11878690	11878789	8.90E-44	chr1	12851898	12851997	1.88E-45	chr1	13202569	13202668	1.88E-40	chr5	33030213	33030297	4.19E-27	chr1	12482522	12482621	8.93E-44	chr1	12346121	12346220	1.91E-45	chr1	12861903	12862002	1.85E-45	chr1	12403907	12404006	1.86E-40	chr1	12406166	12406265	1.84E-45	chr1	12728066	12728165	1.87E-45	chr1	14644545	14644644	9.25E-44	chr1	15391374	15391473	1.91E-45	chr1	12245869	12245968	8.80E-44	chr1	13533468	13533567	4.15E-42	chr5	32492471	32492555	4.26E-27	chr1	14921796	14921895	1.99E-45	chr1	12148214	12148313	1.92E-45	chr1	13747914	13748013	1.91E-45	chr1	14707862	14707961	1.96E-45	chr1	12380107	12380206	1.98E-45	chr1	12755091	12755190	1.92E-45	chr1	12523076	12523175	1.96E-45
Height_per_day_(until_flowering)_1_11745593_C/T_1_Hapmap1	Height_per_day_(until_flowering)	1:11745593	C/T	Hapmap1	chr1	11832841	11832940	chr1	12134525	12134594	9.00E-29	NA	NA	NA	NA	NA	NA	NA	NA	chr1	11959133	11959232	1.91E-45	chr1	12924884	12924983	1.88E-45	NA	NA	NA	NA	chr6	98665137	98665206	4.19E-27	chr1	12555516	12555615	1.92E-45	chr1	12419122	12419221	1.91E-45	NA	NA	NA	NA	NA	NA	NA	NA	chr1	12479148	12479247	1.84E-45	chr1	12801038	12801137	1.87E-45	NA	NA	NA	NA	NA	NA	NA	NA	chr1	12317912	12317981	8.99E-29	chr10	11068858	11068927	4.24E-27	chr10	11234420	11234489	4.26E-27	chr1	14994803	14994902	9.27E-44	chr1	12230657	12230756	1.92E-45	chr1	13820916	13821015	1.91E-45	chr1	14780857	14780956	1.96E-45	chr1	12453095	12453194	1.98E-45	chr1	12828086	12828185	1.92E-45	chr1	12596083	12596182	9.13E-44
Ear_height_1_11760806_T/C_14_Hapmap2	Ear_height	1:11760806	T/C	Hapmap2	chr1	11848054	11848153	chr1	12149702	12149801	1.89E-45	chr1	12578311	12578409	1.46E-41	chr1	13084471	13084569	1.47E-41	chr1	11974346	11974445	1.91E-45	chr1	12940095	12940194	1.88E-45	chr1	13390859	13390958	1.87E-45	chr1	12395589	12395687	1.47E-41	chr1	12570727	12570826	1.92E-45	chr1	12434336	12434435	1.91E-45	chr1	12948529	12948627	1.44E-41	chr1	12508989	12509088	1.85E-45	chr1	12494359	12494458	1.84E-45	chr1	12816252	12816351	1.87E-45	chr1	14731766	14731864	1.55E-41	chr1	15478556	15478655	1.91E-45	chr1	12333088	12333187	1.89E-45	chr1	13619739	13619837	1.49E-41	chr1	12567602	12567700	1.50E-41	chr1	15010014	15010113	1.99E-45	chr1	12245866	12245965	1.92E-45	chr1	13836127	13836226	1.91E-45	chr1	14796066	14796165	1.96E-45	chr1	12468308	12468407	1.98E-45	chr1	12843296	12843395	1.92E-45	chr1	12611294	12611393	1.96E-45
Ear_height_1_11762151_-/+_2_Hapmap2	Ear_height	1:11762151	-/+	Hapmap2	chr1	11849399	11849498	chr1	12151047	12151146	8.81E-44	chr1	12579652	12579752	4.09E-37	chr1	13085812	13085912	4.11E-37	chr1	11975691	11975790	8.90E-44	chr1	12941440	12941539	8.75E-44	chr1	13392203	13392302	1.88E-40	NA	NA	NA	NA	chr1	12572072	12572171	8.93E-44	chr1	12435681	12435780	8.90E-44	chr1	12949870	12949970	4.03E-37	chr1	12510332	12510431	1.86E-40	chr1	12495704	12495803	8.54E-44	chr1	12817597	12817696	8.69E-44	chr1	14733107	14733207	4.33E-37	chr1	15479899	15479998	4.14E-42	chr1	12334433	12334532	8.80E-44	chr1	13621080	13621180	4.18E-37	chr1	12568943	12569043	4.20E-37	chr1	15011359	15011458	9.27E-44	chr1	12247211	12247310	8.94E-44	chr1	13837472	13837571	8.90E-44	chr1	14797412	14797511	9.14E-44	chr1	12469653	12469752	9.20E-44	chr1	12844641	12844740	1.92E-45	chr1	12612639	12612738	9.13E-44
Ear_height_1_11768882_C/T_3_Hapmap2	Ear_height	1:11768882	C/T	Hapmap2	chr1	11856130	11856229	chr1	12157778	12157876	3.17E-43	NA	NA	NA	NA	NA	NA	NA	NA	chr1	11982422	11982521	1.91E-45	chr1	12948154	12948253	1.88E-45	chr1	13415369	13415471	1.13E-37	NA	NA	NA	NA	chr1	12578803	12578902	1.92E-45	chr1	12442412	12442511	1.91E-45	NA	NA	NA	NA	chr1	12524448	12524550	1.12E-37	chr1	12502114	12502213	1.84E-45	chr1	12824328	12824427	1.87E-45	NA	NA	NA	NA	NA	NA	NA	NA	chr1	12341164	12341262	3.17E-43	NA	NA	NA	NA	NA	NA	NA	NA	chr1	15018075	15018174	1.99E-45	chr1	12253942	12254041	1.92E-45	chr1	13844203	13844302	1.91E-45	chr1	14804143	14804242	1.96E-45	chr1	12476384	12476483	1.98E-45	chr1	12851372	12851471	1.92E-45	chr1	12619355	12619454	1.96E-45
Plant_height_1_11790798_T/G_1_Hapmap2	Plant_height	1:11790798	T/G	Hapmap2	chr1	11877176	11877275	chr1	12178824	12178923	1.89E-45	chr1	12605776	12605870	1.90E-35	chr1	13111939	13112033	1.91E-35	chr1	12015235	12015334	1.91E-45	chr1	12969204	12969303	1.88E-45	chr1	13452923	13453022	1.87E-45	chr1	12423055	12423149	1.92E-35	chr1	12599867	12599966	1.92E-45	chr1	12463457	12463556	1.91E-45	chr1	12975993	12976087	1.88E-35	chr1	12548822	12548921	1.85E-45	chr1	12523158	12523257	1.84E-45	chr1	12845374	12845473	1.87E-45	chr1	14759231	14759325	2.02E-35	chr1	15500982	15501076	1.94E-35	chr1	12362207	12362306	1.89E-45	chr1	13656760	13656854	1.94E-35	chr1	12595066	12595160	1.95E-35	chr1	15039119	15039218	1.99E-45	chr1	12274986	12275085	1.92E-45	chr1	13865249	13865348	1.91E-45	chr1	14825189	14825288	1.96E-45	chr1	12497430	12497529	1.98E-45	chr1	12872418	12872517	1.92E-45	chr1	12640400	12640499	1.96E-45
Height_per_day_(until_flowering)_1_11794283_T/C_1_Hapmap2	Height_per_day_(until_flowering)	1:11794283	T/C	Hapmap2	chr1	11880661	11880760	chr1	12182308	12182407	8.81E-44	NA	NA	NA	NA	NA	NA	NA	NA	chr1	12018715	12018814	1.91E-45	chr1	12972690	12972789	1.88E-45	chr8	173748775	173748874	4.05E-42	NA	NA	NA	NA	chr1	12603350	12603449	1.92E-45	NA	NA	NA	NA	NA	NA	NA	NA	NA	NA	NA	NA	chr1	12526640	12526739	1.84E-45	NA	NA	NA	NA	NA	NA	NA	NA	NA	NA	NA	NA	chr1	12365699	12365798	8.80E-44	NA	NA	NA	NA	NA	NA	NA	NA	chr1	15042602	15042701	1.99E-45	chr1	12278468	12278567	8.94E-44	chr1	13868734	13868833	1.91E-45	chr1	14828675	14828774	1.96E-45	chr1	12500914	12501013	1.98E-45	chr1	12875903	12876002	1.92E-45	NA	NA	NA	NA
Plant_height_1_11794283_T/C_1_Hapmap2	Plant_height	1:11794283	T/C	Hapmap2	chr1	11880661	11880760	NA	NA	NA	NA	NA	NA	NA	NA	NA	NA	NA	NA	NA	NA	NA	NA	NA	NA	NA	NA	NA	NA	NA	NA	NA	NA	NA	NA	NA	NA	NA	NA	chr1	12466944	12467043	1.91E-45	NA	NA	NA	NA	NA	NA	NA	NA	NA	NA	NA	NA	chr1	12848857	12848956	1.87E-45	NA	NA	NA	NA	NA	NA	NA	NA	NA	NA	NA	NA	NA	NA	NA	NA	NA	NA	NA	NA	NA	NA	NA	NA	NA	NA	NA	NA	NA	NA	NA	NA	NA	NA	NA	NA	NA	NA	NA	NA	NA	NA	NA	NA	chr1	12643888	12643987	1.96E-45
Height_per_day_(until_flowering)_1_11794514_T/C_1_Hapmap2	Height_per_day_(until_flowering)	1:11794514	T/C	Hapmap2	chr1	11880892	11880991	chr1	12182539	12182638	1.89E-45	NA	NA	NA	NA	NA	NA	NA	NA	chr1	12018946	12019045	1.91E-45	chr1	12972921	12973020	1.88E-45	NA	NA	NA	NA	NA	NA	NA	NA	chr1	12603581	12603680	1.92E-45	chr1	12467175	12467274	1.91E-45	NA	NA	NA	NA	NA	NA	NA	NA	chr1	12526871	12526970	1.84E-45	chr1	12849088	12849187	1.87E-45	NA	NA	NA	NA	NA	NA	NA	NA	chr1	12365930	12366029	1.89E-45	NA	NA	NA	NA	NA	NA	NA	NA	chr1	15042833	15042932	1.99E-45	chr1	12278699	12278798	1.92E-45	chr1	13868965	13869064	1.91E-45	chr1	14828906	14829005	1.96E-45	chr1	12501145	12501244	1.98E-45	chr1	12876134	12876233	1.92E-45	chr1	12644119	12644218	1.96E-45
Average_internode_length_(below_ear)_1_11799449_T/C_1_Hapmap2	Average_internode_length_(below_ear)	1:11799449	T/C	Hapmap2	chr1	11886876	11886975	chr1	12188527	12188626	8.81E-44	NA	NA	NA	NA	NA	NA	NA	NA	chr1	12024930	12025029	1.91E-45	chr1	12978905	12979004	1.88E-45	chr1	13462646	13462745	1.88E-40	NA	NA	NA	NA	chr1	12609565	12609664	1.92E-45	chr1	12473159	12473258	1.91E-45	NA	NA	NA	NA	chr1	12558588	12558687	4.00E-42	chr1	12532855	12532954	1.84E-45	chr1	12855072	12855171	1.87E-45	NA	NA	NA	NA	NA	NA	NA	NA	chr1	12371918	12372017	8.80E-44	chr9	109291821	109291920	1.93E-40	chr5	182599842	182599941	1.94E-40	chr1	15048817	15048916	1.99E-45	chr1	12284686	12284785	8.94E-44	chr1	13874949	13875048	1.91E-45	chr1	14834890	14834989	1.96E-45	chr1	12507129	12507228	1.98E-45	chr1	12882118	12882217	1.92E-45	chr1	12650105	12650204	1.96E-45
Ear_height_1_11803695_A/G_1_Hapmap2	Ear_height	1:11803695	A/G	Hapmap2	chr1	11891122	11891221	chr1	12192773	12192872	1.89E-45	chr1	12628632	12628729	5.25E-41	chr1	13140166	13140263	5.28E-41	chr1	12029176	12029275	1.91E-45	chr1	12983151	12983250	1.88E-45	chr1	13483124	13483221	5.24E-41	chr1	12451278	12451375	5.30E-41	chr1	12613811	12613910	1.92E-45	chr1	12477405	12477504	1.91E-45	chr1	12998849	12998946	5.18E-41	chr1	12588075	12588172	5.17E-41	chr1	12537101	12537200	1.84E-45	chr1	12859318	12859417	1.87E-45	NA	NA	NA	NA	chr1	15523786	15523883	5.36E-41	chr1	12376164	12376263	1.89E-45	chr1	13679622	13679719	5.37E-41	chr1	12621092	12621189	5.40E-41	chr1	15053063	15053162	1.99E-45	chr1	12288932	12289031	1.92E-45	chr1	13879195	13879294	1.91E-45	chr1	14839136	14839235	1.96E-45	chr1	12511375	12511474	1.98E-45	chr1	12886364	12886463	1.92E-45	chr1	12654351	12654450	1.96E-45
Height_per_day_(until_flowering)_1_11804016_G/A_1_Hapmap2	Height_per_day_(until_flowering)	1:11804016	G/A	Hapmap2	chr1	11891443	11891542	chr1	12193094	12193193	1.89E-45	chr9	21494210	21494309	8.73E-44	chr9	22082513	22082612	8.78E-44	chr1	12029497	12029596	1.91E-45	chr1	12983472	12983571	1.88E-45	chr9	166888120	166888219	4.05E-42	NA	NA	NA	NA	chr1	12614132	12614231	1.92E-45	chr1	12477726	12477825	1.91E-45	NA	NA	NA	NA	chr9	21685582	21685681	8.59E-44	chr1	12537422	12537521	1.84E-45	chr1	12859639	12859738	1.87E-45	NA	NA	NA	NA	NA	NA	NA	NA	chr1	12376485	12376584	1.89E-45	NA	NA	NA	NA	NA	NA	NA	NA	chr1	15053384	15053483	1.99E-45	chr1	12289253	12289352	1.92E-45	chr1	13879516	13879615	1.91E-45	chr1	14839457	14839556	1.96E-45	chr1	12511696	12511795	1.98E-45	chr1	12886685	12886784	1.92E-45	chr1	12654672	12654771	1.96E-45
Ear_height_1_11804449_-/+_1_Hapmap2	Ear_height	1:11804449	-/+	Hapmap2	chr1	11891876	11891975	chr1	12193527	12193626	1.89E-45	chr1	12629386	12629486	4.06E-42	chr1	13140863	13140963	4.08E-42	chr1	12029930	12030029	1.91E-45	chr1	12983905	12984004	1.88E-45	chr1	13483876	13483973	1.13E-42	chr1	12451975	12452075	4.10E-42	chr1	12614565	12614664	1.92E-45	chr1	12478159	12478258	1.91E-45	chr1	12999603	12999703	4.00E-42	chr1	12588827	12588924	5.17E-41	chr1	12537855	12537954	1.84E-45	chr1	12860072	12860171	1.87E-45	chr1	14782827	14782927	4.30E-42	chr1	15524540	15524638	6.93E-40	chr1	12376918	12377017	1.89E-45	chr1	13680376	13680476	4.15E-42	chr1	12621789	12621889	4.17E-42	chr1	15053817	15053916	1.99E-45	chr1	12289686	12289785	1.92E-45	chr1	13879949	13880048	1.91E-45	chr1	14839890	14839989	1.96E-45	chr1	12512129	12512228	1.98E-45	chr1	12887118	12887217	1.92E-45	chr1	12655105	12655204	1.96E-45
Height_per_day_(until_flowering)_1_11811138_G/A_3_Hapmap2	Height_per_day_(until_flowering)	1:11811138	G/A	Hapmap2	chr1	11898288	11898387	chr1	12199941	12200040	1.89E-45	NA	NA	NA	NA	chr2	65677249	65677348	8.84E-39	chr1	12036341	12036440	1.91E-45	chr1	12990316	12990415	1.88E-45	NA	NA	NA	NA	NA	NA	NA	NA	chr1	12620983	12621082	1.92E-45	chr1	12484572	12484671	1.91E-45	NA	NA	NA	NA	NA	NA	NA	NA	chr1	12544268	12544367	1.84E-45	chr1	12866484	12866583	1.87E-45	NA	NA	NA	NA	NA	NA	NA	NA	chr1	12383334	12383433	8.80E-44	NA	NA	NA	NA	NA	NA	NA	NA	chr1	15060227	15060326	9.27E-44	chr1	12303464	12303563	1.92E-45	chr1	13886362	13886461	1.91E-45	chr1	14846304	14846403	1.96E-45	chr1	12518541	12518640	1.98E-45	chr1	12893530	12893629	1.92E-45	chr1	12661516	12661615	1.96E-45
Height_per_day_(until_flowering)_1_11814418_C/T_2_Hapmap2	Height_per_day_(until_flowering)	1:11814418	C/T	Hapmap2	chr1	11901568	11901667	chr1	12203221	12203320	1.89E-45	chr1	12648825	12648921	1.89E-40	chr1	13158301	13158397	4.08E-42	NA	NA	NA	NA	NA	NA	NA	NA	chr1	13502922	13503018	1.88E-40	chr1	12469414	12469510	4.10E-42	chr1	12624262	12624361	1.92E-45	chr1	12487853	12487952	1.91E-45	NA	NA	NA	NA	NA	NA	NA	NA	chr1	12547548	12547647	1.84E-45	NA	NA	NA	NA	chr1	14792746	14792842	2.00E-40	chr1	15569389	15569485	4.14E-42	chr1	12386614	12386713	1.89E-45	NA	NA	NA	NA	NA	NA	NA	NA	chr1	15063507	15063606	1.99E-45	NA	NA	NA	NA	chr1	13889642	13889741	8.90E-44	chr1	14849584	14849683	1.96E-45	NA	NA	NA	NA	chr1	12896810	12896909	1.92E-45	chr1	12664796	12664895	1.96E-45
Average_internode_length_(whole_plant)_1_11814418_C/T_6_Hapmap2	Average_internode_length_(whole_plant)	1:11814418	C/T	Hapmap2	chr1	11901568	11901667	NA	NA	NA	NA	NA	NA	NA	NA	NA	NA	NA	NA	chr1	12039621	12039720	1.91E-45	chr1	12993596	12993695	1.88E-45	NA	NA	NA	NA	NA	NA	NA	NA	NA	NA	NA	NA	NA	NA	NA	NA	chr1	13019042	13019138	1.86E-40	NA	NA	NA	NA	NA	NA	NA	NA	chr1	12869764	12869863	1.87E-45	NA	NA	NA	NA	NA	NA	NA	NA	NA	NA	NA	NA	chr1	13693538	13693634	1.93E-40	chr1	12639227	12639323	1.94E-40	NA	NA	NA	NA	chr1	12306744	12306843	1.92E-45	NA	NA	NA	NA	NA	NA	NA	NA	chr1	12521821	12521920	1.98E-45	NA	NA	NA	NA	NA	NA	NA	NA
Height_per_day_(until_flowering)_1_11816595_C/A_2_Hapmap2	Height_per_day_(until_flowering)	1:11816595	C/A	Hapmap2	chr1	11903745	11903844	chr1	12205397	12205496	1.89E-45	NA	NA	NA	NA	NA	NA	NA	NA	chr1	12041798	12041897	1.91E-45	chr1	12995773	12995872	1.88E-45	NA	NA	NA	NA	NA	NA	NA	NA	chr1	12626439	12626538	1.92E-45	chr1	12490030	12490129	1.91E-45	NA	NA	NA	NA	chr8	41309773	41309872	8.59E-44	chr1	12549725	12549824	1.84E-45	chr1	12871941	12872040	1.87E-45	scaf-alt_26	204280	204379	9.25E-44	NA	NA	NA	NA	chr1	12388791	12388890	1.89E-45	NA	NA	NA	NA	NA	NA	NA	NA	chr1	15065684	15065783	1.99E-45	chr1	12308921	12309020	1.92E-45	chr1	13891819	13891918	1.91E-45	chr1	14851761	14851860	1.96E-45	chr1	12523998	12524097	1.98E-45	chr1	12898987	12899086	1.92E-45	chr1	12666973	12667072	1.96E-45
Ear_row_number_1_11826034_G/A_2_Hapmap2	Ear_row_number	1:11826034	G/A	Hapmap2	chr1	11913184	11913283	chr1	12214836	12214935	1.89E-45	NA	NA	NA	NA	chr10	47375641	47375740	8.84E-39	chr1	12051237	12051336	1.91E-45	chr1	13005212	13005311	1.88E-45	NA	NA	NA	NA	NA	NA	NA	NA	chr1	12635878	12635977	1.92E-45	chr1	12499469	12499568	1.91E-45	NA	NA	NA	NA	chr10	45716535	45716634	1.86E-40	chr1	12559182	12559281	1.84E-45	chr1	12881379	12881478	1.87E-45	NA	NA	NA	NA	chr7	6748633	6748732	8.96E-39	chr1	12398230	12398329	1.89E-45	NA	NA	NA	NA	chr10	45963684	45963783	1.94E-40	chr1	15075123	15075222	1.99E-45	chr1	12318360	12318459	1.92E-45	chr1	13901259	13901357	6.88E-45	chr1	14861200	14861299	1.96E-45	chr1	12533437	12533536	9.20E-44	chr1	12908426	12908525	1.92E-45	chr1	12676412	12676511	1.96E-45
Ear_height_1_11827240_A/G_6_Hapmap2	Ear_height	1:11827240	A/G	Hapmap2	chr1	11914390	11914489	NA	NA	NA	NA	chr1	12652544	12652640	8.79E-39	NA	NA	NA	NA	chr1	12052443	12052542	1.91E-45	chr1	13006418	13006517	1.88E-45	NA	NA	NA	NA	NA	NA	NA	NA	chr1	12637083	12637182	1.92E-45	NA	NA	NA	NA	chr1	13022761	13022857	8.66E-39	chr5	2043016	2043113	1.12E-37	NA	NA	NA	NA	chr1	12882585	12882684	1.87E-45	NA	NA	NA	NA	NA	NA	NA	NA	NA	NA	NA	NA	chr1	13697257	13697353	4.18E-37	NA	NA	NA	NA	chr1	15076329	15076428	1.99E-45	chr1	12319566	12319665	8.94E-44	chr1	13902464	13902563	1.91E-45	NA	NA	NA	NA	NA	NA	NA	NA	NA	NA	NA	NA	chr1	12677618	12677717	1.96E-45
Height_per_day_(until_flowering)_1_11827240_A/G_2_Hapmap2	Height_per_day_(until_flowering)	1:11827240	A/G	Hapmap2	chr1	11914390	11914489	chr1	12216042	12216141	8.81E-44	NA	NA	NA	NA	chr1	13162020	13162116	8.84E-39	NA	NA	NA	NA	NA	NA	NA	NA	chr1	13506633	13506731	6.77E-40	chr1	12473133	12473229	8.87E-39	NA	NA	NA	NA	chr1	12500675	12500774	1.91E-45	NA	NA	NA	NA	NA	NA	NA	NA	chr1	12560388	12560487	1.84E-45	NA	NA	NA	NA	chr1	14796465	14796561	9.31E-39	chr1	15573108	15573204	1.93E-40	chr1	12399436	12399535	1.89E-45	NA	NA	NA	NA	chr1	12642946	12643042	9.03E-39	NA	NA	NA	NA	NA	NA	NA	NA	NA	NA	NA	NA	chr1	14862406	14862505	1.96E-45	chr1	12534643	12534742	1.98E-45	chr1	12909632	12909731	1.92E-45	NA	NA	NA	NA
Plant_height_1_11827245_T/G_1_Hapmap2	Plant_height	1:11827245	T/G	Hapmap2	chr1	11914395	11914494	NA	NA	NA	NA	chr1	12652549	12652640	5.29E-36	chr1	13162025	13162116	5.32E-36	NA	NA	NA	NA	NA	NA	NA	NA	NA	NA	NA	NA	NA	NA	NA	NA	NA	NA	NA	NA	chr1	12500680	12500779	1.91E-45	NA	NA	NA	NA	chr5	2043013	2043109	1.87E-35	chr1	12560393	12560492	1.84E-45	NA	NA	NA	NA	NA	NA	NA	NA	NA	NA	NA	NA	NA	NA	NA	NA	chr1	13697262	13697353	2.51E-34	NA	NA	NA	NA	NA	NA	NA	NA	chr1	12319571	12319670	8.94E-44	NA	NA	NA	NA	NA	NA	NA	NA	NA	NA	NA	NA	NA	NA	NA	NA	chr1	12677623	12677722	1.96E-45
Average_internode_length_(whole_plant)_1_11827245_T/G_7_Hapmap2	Average_internode_length_(whole_plant)	1:11827245	T/G	Hapmap2	chr1	11914395	11914494	chr1	12216047	12216146	8.81E-44	NA	NA	NA	NA	NA	NA	NA	NA	NA	NA	NA	NA	NA	NA	NA	NA	chr1	13506638	13506731	4.08E-37	NA	NA	NA	NA	NA	NA	NA	NA	NA	NA	NA	NA	chr1	13022766	13022857	5.21E-36	NA	NA	NA	NA	NA	NA	NA	NA	NA	NA	NA	NA	chr1	14796470	14796561	5.60E-36	NA	NA	NA	NA	NA	NA	NA	NA	NA	NA	NA	NA	NA	NA	NA	NA	chr1	15076334	15076433	1.99E-45	NA	NA	NA	NA	chr1	13902469	13902568	1.91E-45	NA	NA	NA	NA	NA	NA	NA	NA	NA	NA	NA	NA	NA	NA	NA	NA
Height_per_day_(until_flowering)_1_11827245_T/G_6_Hapmap2	Height_per_day_(until_flowering)	1:11827245	T/G	Hapmap2	chr1	11914395	11914494	NA	NA	NA	NA	NA	NA	NA	NA	NA	NA	NA	NA	chr1	12052448	12052547	1.91E-45	chr1	13006423	13006522	1.88E-45	NA	NA	NA	NA	chr1	12473138	12473229	5.34E-36	NA	NA	NA	NA	NA	NA	NA	NA	NA	NA	NA	NA	NA	NA	NA	NA	NA	NA	NA	NA	NA	NA	NA	NA	NA	NA	NA	NA	NA	NA	NA	NA	chr1	12399441	12399540	1.89E-45	NA	NA	NA	NA	NA	NA	NA	NA	NA	NA	NA	NA	NA	NA	NA	NA	NA	NA	NA	NA	NA	NA	NA	NA	chr1	12534648	12534747	1.98E-45	NA	NA	NA	NA	NA	NA	NA	NA
Ear_height_1_11827245_T/G_7_Hapmap2	Ear_height	1:11827245	T/G	Hapmap2	chr1	11914395	11914494	NA	NA	NA	NA	NA	NA	NA	NA	NA	NA	NA	NA	NA	NA	NA	NA	NA	NA	NA	NA	NA	NA	NA	NA	NA	NA	NA	NA	chr1	12637088	12637187	1.92E-45	NA	NA	NA	NA	NA	NA	NA	NA	NA	NA	NA	NA	NA	NA	NA	NA	chr1	12882590	12882689	1.87E-45	NA	NA	NA	NA	chr1	15573113	15573204	1.16E-37	NA	NA	NA	NA	NA	NA	NA	NA	chr1	12642951	12643042	5.43E-36	NA	NA	NA	NA	NA	NA	NA	NA	NA	NA	NA	NA	chr1	14862411	14862510	1.96E-45	NA	NA	NA	NA	chr1	12909637	12909736	1.92E-45	NA	NA	NA	NA
Ear_height_1_11827273_G/A_2_Hapmap2	Ear_height	1:11827273	G/A	Hapmap2	chr1	11914423	11914522	chr1	12216075	12216174	8.81E-44	NA	NA	NA	NA	NA	NA	NA	NA	chr1	12052476	12052575	1.91E-45	chr1	13006451	13006550	1.88E-45	NA	NA	NA	NA	NA	NA	NA	NA	chr1	12637116	12637215	1.92E-45	chr1	12500708	12500807	1.91E-45	NA	NA	NA	NA	chr5	2042981	2043081	1.87E-35	chr1	12560421	12560520	1.84E-45	chr1	12882618	12882717	1.87E-45	NA	NA	NA	NA	NA	NA	NA	NA	chr1	12399469	12399568	1.89E-45	NA	NA	NA	NA	NA	NA	NA	NA	chr1	15076362	15076461	1.99E-45	chr1	12319599	12319698	8.94E-44	chr1	13902497	13902596	1.91E-45	chr1	14862439	14862538	1.96E-45	chr1	12534676	12534775	1.98E-45	chr1	12909665	12909764	1.92E-45	chr1	12677651	12677750	1.96E-45
Ear_height_1_11846553_G/T_1_Hapmap2	Ear_height	1:11846553	G/T	Hapmap2	chr1	11933701	11933800	chr1	12235683	12235782	1.89E-45	chr1	12670288	12670388	4.09E-37	chr1	13178797	13178897	4.11E-37	chr1	12071753	12071852	1.91E-45	chr1	13025729	13025828	1.88E-45	chr1	13526610	13526710	8.76E-39	chr1	12489909	12490009	4.13E-37	chr1	12656394	12656493	1.92E-45	chr1	12519986	12520085	1.91E-45	chr1	13040505	13040605	4.03E-37	chr1	12650131	12650230	3.11E-38	chr1	12579699	12579798	1.84E-45	chr1	12901894	12901993	1.87E-45	chr1	14805723	14805823	4.33E-37	chr1	15597019	15597119	4.17E-37	chr1	12418745	12418844	1.89E-45	chr1	13706515	13706615	4.18E-37	chr1	12659722	12659822	4.20E-37	chr1	15095640	15095739	1.99E-45	chr1	12347749	12347848	1.92E-45	chr1	13921775	13921874	1.91E-45	chr1	14881717	14881816	1.96E-45	chr1	12553954	12554053	1.98E-45	chr1	12928944	12929043	1.92E-45	chr1	12696930	12697029	1.96E-45
Tassel_branch_number_1_11852299_G/A_1_Hapmap2	Tassel_branch_number	1:11852299	G/A	Hapmap2	chr1	11939445	11939544	chr1	12241430	12241529	8.88E-39	chr1	12676093	12676192	4.06E-42	chr1	13184566	13184665	8.84E-39	chr1	12077493	12077592	8.96E-39	chr1	13031469	13031568	8.81E-39	chr1	13532399	13532498	8.76E-39	chr1	12495712	12495811	4.10E-42	NA	NA	NA	NA	NA	NA	NA	NA	chr1	13046319	13046418	8.66E-39	chr1	12658261	12658360	8.66E-39	chr1	12585465	12585564	8.60E-39	NA	NA	NA	NA	chr1	14811513	14811612	9.31E-39	chr1	15602809	15602908	8.96E-39	NA	NA	NA	NA	NA	NA	NA	NA	chr1	12665479	12665578	9.03E-39	NA	NA	NA	NA	chr1	12353481	12353580	4.16E-42	chr1	13927556	13927655	8.97E-39	NA	NA	NA	NA	NA	NA	NA	NA	chr1	12934691	12934790	9.01E-39	chr1	12702670	12702769	1.96E-45
Tassel_branch_number_1_11852316_C/T_3_Hapmap2	Tassel_branch_number	1:11852316	C/T	Hapmap2	chr1	11939462	11939561	chr1	12241447	12241546	8.88E-39	chr1	12676110	12676206	1.89E-40	chr1	13184583	13184682	8.84E-39	chr1	12077510	12077609	8.96E-39	chr1	13031486	13031585	8.81E-39	chr1	13532416	13532515	8.76E-39	chr1	12495729	12495825	1.91E-40	NA	NA	NA	NA	NA	NA	NA	NA	chr1	13046336	13046435	8.66E-39	chr1	12658278	12658377	8.66E-39	chr1	12585482	12585581	8.60E-39	NA	NA	NA	NA	NA	NA	NA	NA	chr1	15602826	15602925	8.96E-39	NA	NA	NA	NA	NA	NA	NA	NA	NA	NA	NA	NA	NA	NA	NA	NA	chr1	12353498	12353594	1.94E-40	chr1	13927573	13927672	8.97E-39	NA	NA	NA	NA	chr1	12559682	12559781	9.34E-34	chr1	12934708	12934807	9.01E-39	chr1	12702687	12702786	1.96E-45
Nodes_above_ear_1_11882645_G/C_2_Hapmap1	Nodes_above_ear	1:11882645	G/C	Hapmap1	chr1	11969784	11969883	chr1	12249768	12249867	1.91E-40	chr1	12681760	12681859	1.89E-40	chr1	13192897	13192996	4.08E-42	chr1	12096822	12096921	4.14E-42	chr1	13036391	13036490	1.89E-40	chr1	13537321	13537420	1.88E-40	chr1	12501361	12501460	8.87E-39	chr1	12670161	12670251	1.95E-35	chr1	12543601	12543700	8.97E-39	chr1	13051305	13051404	1.86E-40	chr1	12696053	12696152	1.86E-40	chr1	12593795	12593894	8.60E-39	chr1	12915687	12915786	8.75E-39	chr1	14868888	14868985	2.59E-39	NA	NA	NA	NA	NA	NA	NA	NA	NA	NA	NA	NA	chr1	12671100	12671199	1.94E-40	chr1	15119423	15119522	9.34E-39	chr1	12363910	12364009	1.94E-40	chr1	13932538	13932635	2.49E-39	chr1	14915709	14915808	1.98E-40	NA	NA	NA	NA	chr1	12939615	12939714	1.94E-40	chr1	12733020	12733119	1.98E-40
Nodes_above_ear_1_11938825_A/G_3_Hapmap2	Nodes_above_ear	1:11938825	A/G	Hapmap2	chr1	12028925	12029024	chr1	12315154	12315203	1.18E-17	chr1	12767395	12767444	1.17E-17	chr1	13226830	13226879	1.18E-17	chr1	12140584	12140633	1.19E-17	chr1	13131318	13131367	1.17E-17	chr1	13635844	13635893	1.17E-17	chr1	12645146	12645195	1.18E-17	chr1	12805625	12805674	1.20E-17	chr1	12582683	12582732	1.19E-17	chr1	13137010	13137059	1.15E-17	chr1	12801792	12801892	4.00E-42	chr1	12737588	12737637	1.14E-17	chr1	13071889	13071988	1.87E-45	chr1	14918357	14918406	1.24E-17	chr1	15720150	15720249	1.91E-45	chr1	12488645	12488744	1.89E-45	chr1	13863470	13863569	1.92E-45	chr1	12756786	12756835	1.20E-17	chr1	15200410	15200459	1.24E-17	chr1	12463317	12463416	1.92E-45	chr1	13982006	13982055	1.19E-17	chr1	14947687	14947736	1.22E-17	chr1	12625429	12625528	1.98E-45	chr1	13005002	13005051	1.20E-17	chr1	12764946	12764995	1.22E-17
Nodes_per_plant_1_11940417_C/T_1_Hapmap2	Nodes_per_plant	1:11940417	C/T	Hapmap2	chr1	12030517	12030616	NA	NA	NA	NA	chr1	12768954	12769065	8.91E-29	chr1	13228397	13228497	1.90E-40	chr1	12142159	12142269	1.52E-26	NA	NA	NA	NA	chr1	13637406	13637506	1.88E-40	NA	NA	NA	NA	chr1	12807184	12807295	9.13E-29	chr1	12584247	12584357	1.52E-26	chr1	13138572	13138673	5.18E-41	NA	NA	NA	NA	NA	NA	NA	NA	NA	NA	NA	NA	chr1	14919920	14920021	5.56E-41	NA	NA	NA	NA	chr1	12490239	12490338	1.89E-45	chr1	13865063	13865162	1.92E-45	chr1	12758345	12758456	9.16E-29	NA	NA	NA	NA	NA	NA	NA	NA	chr1	13983569	13983670	5.36E-41	chr1	14949259	14949369	1.56E-26	chr1	12627027	12627126	1.98E-45	NA	NA	NA	NA	NA	NA	NA	NA
Nodes_above_ear_1_11940417_C/T_3_Hapmap2	Nodes_above_ear	1:11940417	C/T	Hapmap2	chr1	12030517	12030616	chr1	12316716	12316826	1.51E-26	NA	NA	NA	NA	NA	NA	NA	NA	NA	NA	NA	NA	chr1	13132880	13132980	1.89E-40	NA	NA	NA	NA	chr1	12643522	12643632	3.24E-28	NA	NA	NA	NA	NA	NA	NA	NA	NA	NA	NA	NA	chr1	12804053	12804163	1.47E-26	chr1	12735962	12736072	3.14E-28	chr1	13073488	13073587	1.87E-45	NA	NA	NA	NA	chr1	15721741	15721840	1.91E-45	NA	NA	NA	NA	NA	NA	NA	NA	NA	NA	NA	NA	chr1	15201978	15202088	1.59E-26	chr1	12464914	12465013	1.92E-45	NA	NA	NA	NA	NA	NA	NA	NA	NA	NA	NA	NA	chr1	13006564	13006674	1.53E-26	chr1	12766509	12766609	1.98E-40
Nodes_above_ear_1_11950435_T/G_9_Hapmap2	Nodes_above_ear	1:11950435	T/G	Hapmap2	chr1	12040345	12040444	NA	NA	NA	NA	NA	NA	NA	NA	chr1	13236857	13236956	1.89E-45	NA	NA	NA	NA	chr1	13141104	13141203	1.88E-45	chr1	13645642	13645741	1.87E-45	NA	NA	NA	NA	NA	NA	NA	NA	NA	NA	NA	NA	NA	NA	NA	NA	NA	NA	NA	NA	NA	NA	NA	NA	chr1	13083034	13083133	1.87E-45	chr1	14928350	14928449	1.99E-45	NA	NA	NA	NA	chr1	12499499	12499598	1.89E-45	NA	NA	NA	NA	NA	NA	NA	NA	NA	NA	NA	NA	chr1	12474148	12474247	1.92E-45	chr1	13991999	13992098	1.91E-45	NA	NA	NA	NA	chr1	12636446	12636545	1.98E-45	NA	NA	NA	NA	chr1	12774944	12775043	1.96E-45
Nodes_above_ear_1_11951364_C/T_2_Hapmap2	Nodes_above_ear	1:11951364	C/T	Hapmap2	chr1	12041274	12041373	chr1	12332061	12332160	8.88E-39	chr1	12779302	12779401	8.79E-39	chr1	13237786	13237885	1.89E-45	chr1	12157944	12158043	1.93E-40	chr1	13142033	13142132	1.88E-45	chr1	13646571	13646670	1.87E-45	chr1	12633271	12633370	1.91E-40	chr1	12817594	12817693	9.00E-39	chr1	12599781	12599880	8.97E-39	chr1	13149212	13149311	1.86E-40	chr1	12814311	12814410	1.86E-40	chr1	12725711	12725810	1.85E-40	chr1	13083963	13084062	1.87E-45	chr1	14929279	14929378	1.99E-45	chr1	15794918	15794989	1.18E-22	chr1	12500428	12500527	1.89E-45	chr1	13876518	13876617	8.98E-39	chr1	12768774	12768873	1.94E-40	chr1	15217559	15217658	2.01E-40	chr1	12475077	12475176	1.92E-45	chr1	13992928	13993027	1.91E-45	chr1	14964640	14964739	9.20E-39	chr1	12637375	12637474	1.98E-45	chr1	13021909	13022008	9.01E-39	chr1	12775873	12775972	1.96E-45
Nodes_above_ear_1_11952571_G/C_1_Hapmap1	Nodes_above_ear	1:11952571	G/C	Hapmap1	chr1	12042481	12042580	chr1	12333243	12333341	1.47E-41	chr1	12780478	12780548	4.21E-17	NA	NA	NA	NA	NA	NA	NA	NA	NA	NA	NA	NA	NA	NA	NA	NA	chr1	12632095	12632172	2.52E-24	chr1	12818749	12818846	6.96E-40	chr1	12600952	12601022	4.29E-17	NA	NA	NA	NA	chr1	12816555	12816654	1.85E-45	chr1	12724535	12724612	2.44E-24	chr1	13085193	13085263	4.19E-17	chr1	14930514	14930611	7.20E-40	NA	NA	NA	NA	NA	NA	NA	NA	chr1	13878020	13878079	1.55E-16	NA	NA	NA	NA	NA	NA	NA	NA	chr1	12478169	12478246	4.34E-12	chr1	13994163	13994260	6.93E-40	chr1	14965824	14965922	1.53E-41	chr1	12638595	12638693	1.54E-41	chr1	13023090	13023188	1.50E-41	chr1	12777102	12777199	7.11E-40
Plant_height_1_11991918_C/T_2_Hapmap2	Plant_height	1:11991918	C/T	Hapmap2	chr1	12076136	12076235	chr1	12351402	12351501	8.88E-39	chr1	12815434	12815533	1.89E-40	chr1	13257629	13257728	1.90E-40	chr1	12229893	12229992	1.93E-40	chr1	13212619	13212718	1.89E-40	chr1	13717152	13717251	1.88E-40	chr1	12727970	12728069	1.91E-40	chr1	12844899	12844998	9.00E-39	chr1	12662743	12662842	8.97E-39	chr1	13179102	13179201	8.66E-39	chr1	12850209	12850308	1.85E-45	chr1	12820599	12820698	1.85E-40	chr1	13104593	13104692	8.75E-39	chr1	14948135	14948234	9.31E-39	chr1	15812843	15812942	1.91E-45	chr1	12518715	12518814	1.91E-40	chr1	13897935	13898039	6.99E-35	chr1	12840724	12840823	1.94E-40	chr1	15264466	15264565	9.34E-39	chr1	12539521	12539620	9.00E-39	chr1	14011785	14011884	8.97E-39	chr1	14983998	14984102	7.16E-35	chr1	12658230	12658329	9.27E-39	chr1	13041251	13041350	9.01E-39	chr1	12794774	12794873	9.19E-39
Average_internode_length_(whole_plant)_1_12008435_G/C_1_Hapmap2	Average_internode_length_(whole_plant)	1:12008435	G/C	Hapmap2	chr1	12092650	12092749	chr4	50779894	50779992	3.17E-43	NA	NA	NA	NA	NA	NA	NA	NA	NA	NA	NA	NA	chr1	13229295	13229394	1.88E-45	chr1	13733829	13733928	1.87E-45	chr1	12744420	12744519	8.81E-44	NA	NA	NA	NA	NA	NA	NA	NA	NA	NA	NA	NA	chr1	12866723	12866822	1.85E-45	chr1	12837049	12837148	8.54E-44	NA	NA	NA	NA	chr9	114203500	114203598	3.33E-43	NA	NA	NA	NA	NA	NA	NA	NA	chr1	13914433	13914532	8.92E-44	NA	NA	NA	NA	chr1	15281611	15281710	9.27E-44	chr1	12555956	12556055	1.92E-45	chr4	51087894	51087992	3.20E-43	chr10	85034578	85034676	3.29E-43	NA	NA	NA	NA	NA	NA	NA	NA	NA	NA	NA	NA
Tassel_branch_number_1_12040187_G/A_8_Hapmap2	Tassel_branch_number	1:12040187	G/A	Hapmap2	chr1	12124200	12124299	NA	NA	NA	NA	NA	NA	NA	NA	NA	NA	NA	NA	NA	NA	NA	NA	NA	NA	NA	NA	NA	NA	NA	NA	NA	NA	NA	NA	NA	NA	NA	NA	NA	NA	NA	NA	chr7	171410090	171410188	3.09E-43	NA	NA	NA	NA	chr7	168128868	168128966	1.43E-41	chr1	13129574	13129673	1.87E-45	NA	NA	NA	NA	NA	NA	NA	NA	NA	NA	NA	NA	chr1	13945895	13945994	1.92E-45	NA	NA	NA	NA	NA	NA	NA	NA	chr1	12587509	12587608	1.92E-45	NA	NA	NA	NA	NA	NA	NA	NA	NA	NA	NA	NA	NA	NA	NA	NA	NA	NA	NA	NA
Tassel_length_1_12066705_A/C_1_Hapmap2	Tassel_length	1:12066705	A/C	Hapmap2	chr1	12151906	12152005	chr1	12447255	12447353	3.19E-38	chr1	12841378	12841477	4.06E-42	chr1	13309638	13309737	1.91E-35	chr1	12251469	12251568	4.14E-42	chr1	13306359	13306458	4.07E-42	chr1	13810945	13811044	4.05E-42	chr1	12781090	12781189	4.10E-42	chr1	12899313	12899412	9.00E-39	chr1	12769634	12769732	3.23E-38	chr1	13210202	13210301	4.00E-42	chr1	12894157	12894256	4.00E-42	chr1	12873719	12873818	3.97E-42	chr1	13173949	13174048	1.87E-45	chr1	14961186	14961285	4.30E-42	chr1	15824386	15824485	4.14E-42	chr1	12615119	12615217	1.48E-36	chr1	13981265	13981364	1.92E-45	chr1	12862299	12862398	4.17E-42	chr1	15299618	15299717	4.31E-42	chr1	12615167	12615266	1.92E-45	chr1	14024836	14024935	4.14E-42	chr1	15093186	15093284	1.54E-36	chr1	12670786	12670885	4.28E-42	chr1	13137098	13137196	3.24E-38	NA	NA	NA	NA
Starch_1_12106563_A/G_2_Hapmap2	Starch	1:12106563	A/G	Hapmap2	chr1	12191711	12191810	chr1	12464881	12464980	4.10E-42	chr1	12850008	12850107	4.06E-42	chr1	13319172	13319271	4.08E-42	chr1	12260104	12260203	4.14E-42	chr1	13342436	13342535	4.07E-42	chr1	13847025	13847124	4.05E-42	chr1	12817160	12817259	1.89E-45	chr1	12909026	12909125	1.92E-45	chr1	12787067	12787166	8.90E-44	chr1	13246274	13246373	1.85E-45	chr1	12902680	12902779	4.00E-42	chr1	12909788	12909887	1.84E-45	chr1	13216838	13216937	8.69E-44	chr1	14969820	14969919	4.30E-42	chr1	15833014	15833113	4.14E-42	chr1	12632689	12632788	4.10E-42	chr1	14024100	14024199	8.92E-44	chr1	12870934	12871033	4.17E-42	chr1	15308252	15308351	4.31E-42	chr1	12654957	12655056	1.92E-45	chr1	14033470	14033569	4.14E-42	chr1	15110924	15111023	1.96E-45	chr1	12679426	12679525	4.28E-42	chr1	13154724	13154823	4.16E-42	chr1	12839333	12839432	9.13E-44
Plant_height_1_12164663_A/G_1_Hapmap2	Plant_height	1:12164663	A/G	Hapmap2	chr1	12249508	12249607	chr1	12484942	12485041	1.89E-45	chr1	12976771	12976870	1.88E-45	chr1	13348642	13348741	8.84E-39	chr1	12396882	12396981	1.91E-45	chr1	13465358	13465430	4.16E-27	NA	NA	NA	NA	chr1	12866064	12866163	1.89E-45	chr1	12998424	12998523	8.93E-44	chr1	12835243	12835342	8.97E-39	chr1	13295176	13295275	1.85E-45	chr1	13003161	13003260	1.85E-45	chr1	12958690	12958789	1.84E-45	chr1	13342065	13342164	8.75E-39	chr1	15010545	15010643	1.56E-36	chr1	15880780	15880879	8.90E-44	chr1	12658078	12658177	8.80E-44	chr1	14112402	14112501	8.98E-39	chr1	13007707	13007806	1.93E-45	chr1	15333643	15333742	9.34E-39	chr1	12702558	12702657	9.00E-39	chr1	14074196	14074294	1.50E-36	chr1	15156799	15156898	1.96E-45	chr1	12802582	12802681	9.27E-39	chr1	13174752	13174851	9.01E-39	NA	NA	NA	NA
Ear_height_1_12166120_G/A_16_Hapmap2	Ear_height	1:12166120	G/A	Hapmap2	chr1	12250965	12251064	chr1	12486399	12486498	1.89E-45	chr1	12978228	12978316	4.09E-37	chr1	13368062	13368161	8.78E-44	chr1	12398405	12398493	9.02E-34	chr1	13467522	13467610	1.91E-35	chr1	14056628	14056716	4.08E-37	chr1	12867521	12867620	1.89E-45	chr1	13000680	13000779	1.92E-45	chr1	12855594	12855693	1.91E-45	chr1	13296633	13296732	1.85E-45	chr1	13006246	13006334	4.03E-37	chr1	12960147	12960246	1.84E-45	chr1	13349623	13349722	1.87E-45	chr1	15012087	15012175	4.33E-37	chr1	15882245	15882333	4.17E-37	chr1	12660305	12660404	1.89E-45	chr1	14119934	14120033	8.92E-44	chr1	13009164	13009263	1.93E-45	chr1	15341201	15341289	4.35E-37	chr1	12710118	12710217	1.92E-45	chr1	14075744	14075832	4.17E-37	chr1	15158304	15158392	4.28E-37	chr1	12821997	12822096	9.20E-44	chr1	13182310	13182398	4.19E-37	chr1	12968993	12969081	9.26E-34
Plant_height_1_12169503_/GGA_2_Hapmap1	Plant_height	1:12169503	/GGA	Hapmap1	chr1	12254349	12254448	chr1	12489785	12489884	1.89E-45	chr1	12981589	12981687	3.14E-43	chr1	13371460	13371550	1.90E-40	chr1	12401814	12401912	3.20E-43	chr1	13470931	13471030	1.47E-36	chr1	14059993	14060094	8.76E-39	chr1	12870908	12871007	1.89E-45	chr1	13004056	13004157	2.50E-39	chr1	12858974	12859073	4.14E-42	chr1	13300012	13300110	3.09E-43	chr1	13009616	13009714	3.09E-43	chr1	12963532	12963631	1.84E-45	chr1	13353000	13353098	3.13E-43	chr1	15015492	15015590	3.33E-43	chr1	15885643	15885741	3.20E-43	chr1	12663682	12663783	2.47E-39	chr1	14123287	14123388	8.98E-39	chr1	13012548	13012647	1.93E-45	chr1	15344585	15344675	2.01E-40	chr1	12713512	12713612	1.94E-40	chr1	14079149	14079247	3.20E-43	chr1	15161679	15161777	3.29E-43	chr1	12825341	12825442	9.27E-39	chr1	13185683	13185783	1.94E-40	chr1	12972391	12972491	1.98E-40
Average_internode_length_(whole_plant)_1_12170914_C/T_1_Hapmap1	Average_internode_length_(whole_plant)	1:12170914	C/T	Hapmap1	chr1	12255760	12255859	chr1	12491172	12491271	1.92E-35	chr1	12982948	12983047	1.88E-45	chr1	13372791	13372874	4.20E-22	chr1	12403123	12403213	1.94E-35	chr1	13472313	13472412	8.75E-44	chr1	14061765	14061855	4.11E-32	chr1	12872310	12872409	1.92E-35	chr1	13005845	13005935	4.22E-32	chr1	12860744	12860834	1.95E-30	chr1	13301373	13301472	1.85E-45	chr1	13010979	13011078	1.85E-45	chr1	12964934	12965033	1.86E-35	chr1	13354400	13354499	1.87E-45	chr1	15016906	15017005	2.02E-35	chr1	15887052	15887151	1.94E-35	chr1	12665089	12665188	1.89E-45	chr1	14124678	14124777	1.94E-35	chr1	13013952	13014051	8.97E-44	chr1	15345953	15346052	2.02E-35	chr1	12714876	12714975	1.92E-45	chr1	14080563	14080662	1.94E-35	chr1	15163458	15163548	4.31E-32	chr1	12826627	12826718	1.57E-26	chr1	13187079	13187178	1.95E-35	chr1	12973807	12973906	1.99E-35
Height_per_day_(until_flowering)_1_12171929_C/T_1_Hapmap1	Height_per_day_(until_flowering)	1:12171929	C/T	Hapmap1	chr1	12256775	12256874	chr1	12492145	12492194	2.56E-14	chr1	12983963	12984062	1.88E-45	chr1	13374278	13374377	8.78E-44	NA	NA	NA	NA	chr1	13473328	13473427	1.88E-45	NA	NA	NA	NA	chr1	12873325	12873424	1.89E-45	NA	NA	NA	NA	NA	NA	NA	NA	chr1	13302390	13302489	1.85E-45	chr1	13011998	13012097	1.85E-45	chr1	12965950	12966049	1.84E-45	chr1	13355703	13355802	1.87E-45	chr1	15017880	15017979	1.99E-45	chr1	15888024	15888073	2.58E-14	NA	NA	NA	NA	chr1	14125653	14125702	2.59E-14	chr1	13014967	13015066	1.93E-45	chr1	15346967	15347066	9.27E-44	NA	NA	NA	NA	chr1	14081538	14081637	1.91E-45	NA	NA	NA	NA	chr1	12827806	12827909	1.55E-36	chr1	13188059	13188108	2.60E-14	NA	NA	NA	NA
Tassel_length_1_12175254_A/G_1_Hapmap2	Tassel_length	1:12175254	A/G	Hapmap2	chr1	12260100	12260199	chr1	12542620	12542719	1.89E-45	chr1	12992146	12992245	1.88E-45	chr1	13384759	13384858	1.90E-40	chr1	12447293	12447392	4.14E-42	chr1	13481512	13481611	1.88E-45	chr1	14106278	14106377	1.87E-45	chr1	12876650	12876749	1.89E-45	chr1	13060175	13060274	8.93E-44	chr1	12915073	12915172	8.90E-44	chr1	13305697	13305796	1.85E-45	chr1	13014507	13014606	1.85E-45	chr1	12969274	12969373	1.84E-45	chr1	13359002	13359101	1.87E-45	chr1	15021185	15021284	1.99E-45	chr1	15948307	15948409	1.17E-32	chr1	12709771	12709870	8.80E-44	chr1	14176197	14176299	1.17E-32	chr1	13018291	13018390	1.93E-45	chr1	15350031	15350130	9.27E-44	chr1	12768678	12768777	8.94E-44	chr1	14084843	14084942	1.91E-45	chr1	15208001	15208100	9.14E-44	chr1	12831125	12831224	1.98E-45	chr1	13248142	13248244	1.17E-32	chr1	13018343	13018442	9.13E-44
Chlorophyll_B_1_12175470_+/-_1_Hapmap2	Chlorophyll_B	1:12175470	+/-	Hapmap2	chr1	12260316	12260415	chr1	12542868	12542967	4.10E-42	chr1	12992394	12992493	4.06E-42	chr1	13385007	13385109	1.14E-37	chr1	12447547	12447649	2.49E-39	chr1	13481760	13481859	4.07E-42	chr1	14106526	14106628	2.44E-39	chr1	12876866	12876965	1.89E-45	chr1	13060391	13060490	1.92E-45	chr1	12915289	12915388	1.91E-45	chr1	13305945	13306044	4.00E-42	chr1	13014755	13014854	4.00E-42	chr1	12969522	12969621	3.97E-42	chr1	13359253	13359355	2.43E-39	chr1	15021433	15021532	4.30E-42	chr1	15948598	15948640	9.29E-14	chr1	12709987	12710086	1.89E-45	chr1	14176449	14176534	1.55E-16	chr1	13018539	13018638	4.17E-42	chr1	15350279	15350381	2.60E-39	chr1	12768894	12768993	1.92E-45	chr1	14085091	14085190	4.14E-42	chr1	15208217	15208316	1.96E-45	chr1	12831373	12831472	1.99E-40	chr1	13248394	13248479	1.55E-16	chr1	13018559	13018658	1.96E-45
Plant_height_1_12177009_G/C_4_Hapmap1	Plant_height	1:12177009	G/C	Hapmap1	chr1	12261855	12261954	NA	NA	NA	NA	NA	NA	NA	NA	chr1	13386535	13386634	4.08E-42	chr1	12449075	12449174	4.14E-42	NA	NA	NA	NA	chr1	14108073	14108172	1.87E-45	NA	NA	NA	NA	chr1	13061936	13062035	1.92E-45	NA	NA	NA	NA	chr1	13307475	13307574	1.85E-45	NA	NA	NA	NA	NA	NA	NA	NA	NA	NA	NA	NA	NA	NA	NA	NA	NA	NA	NA	NA	chr1	12711533	12711632	4.10E-42	NA	NA	NA	NA	NA	NA	NA	NA	NA	NA	NA	NA	NA	NA	NA	NA	NA	NA	NA	NA	NA	NA	NA	NA	chr1	12832897	12832996	4.28E-42	chr1	13249928	13250027	8.95E-44	NA	NA	NA	NA
Height_per_day_(until_flowering)_1_12177009_G/C_1_Hapmap1	Height_per_day_(until_flowering)	1:12177009	G/C	Hapmap1	chr1	12261855	12261954	NA	NA	NA	NA	chr1	12993926	12994025	1.88E-45	NA	NA	NA	NA	NA	NA	NA	NA	NA	NA	NA	NA	NA	NA	NA	NA	NA	NA	NA	NA	NA	NA	NA	NA	NA	NA	NA	NA	NA	NA	NA	NA	chr1	13016287	13016386	1.85E-45	chr1	12971052	12971151	1.84E-45	chr1	13360772	13360871	1.87E-45	NA	NA	NA	NA	NA	NA	NA	NA	NA	NA	NA	NA	NA	NA	NA	NA	NA	NA	NA	NA	chr1	15351798	15351897	1.99E-45	NA	NA	NA	NA	chr1	14086621	14086720	1.91E-45	NA	NA	NA	NA	NA	NA	NA	NA	NA	NA	NA	NA	chr1	13020089	13020188	1.96E-45
Northern_Leaf_Blight_1_12177009_G/C_2_Hapmap1	Northern_Leaf_Blight	1:12177009	G/C	Hapmap1	chr1	12261855	12261954	chr1	12544414	12544513	4.10E-42	NA	NA	NA	NA	NA	NA	NA	NA	NA	NA	NA	NA	chr1	13483290	13483389	1.88E-45	NA	NA	NA	NA	chr1	12878411	12878510	1.89E-45	NA	NA	NA	NA	chr1	12916835	12916934	4.14E-42	NA	NA	NA	NA	NA	NA	NA	NA	NA	NA	NA	NA	NA	NA	NA	NA	chr1	15022963	15023062	1.99E-45	chr1	15950059	15950158	8.90E-44	NA	NA	NA	NA	chr1	14177983	14178082	8.92E-44	chr1	13020069	13020168	1.93E-45	NA	NA	NA	NA	chr1	12770433	12770532	8.94E-44	NA	NA	NA	NA	chr1	15209770	15209869	1.96E-45	NA	NA	NA	NA	NA	NA	NA	NA	NA	NA	NA	NA
Plant_height_1_12178553_G/A_2_Hapmap2	Plant_height	1:12178553	G/A	Hapmap2	chr1	12263399	12263498	chr1	12545952	12546050	3.21E-33	NA	NA	NA	NA	chr1	13388080	13388177	8.90E-34	NA	NA	NA	NA	chr1	13484834	13484933	1.88E-45	chr1	14109617	14109716	1.87E-45	NA	NA	NA	NA	chr1	13063481	13063580	1.92E-45	chr1	12918391	12918489	1.51E-31	NA	NA	NA	NA	chr1	13017835	13017933	3.14E-33	chr1	12972596	12972695	1.84E-45	NA	NA	NA	NA	NA	NA	NA	NA	NA	NA	NA	NA	chr1	12713071	12713170	1.89E-45	chr1	14179529	14179626	9.05E-34	NA	NA	NA	NA	NA	NA	NA	NA	NA	NA	NA	NA	NA	NA	NA	NA	chr1	15211313	15211411	3.33E-33	NA	NA	NA	NA	chr1	13251474	13251571	9.08E-34	NA	NA	NA	NA
Height_per_day_(until_flowering)_1_12178553_G/A_3_Hapmap2	Height_per_day_(until_flowering)	1:12178553	G/A	Hapmap2	chr1	12263399	12263498	NA	NA	NA	NA	NA	NA	NA	NA	NA	NA	NA	NA	chr1	12450620	12450717	9.02E-34	NA	NA	NA	NA	NA	NA	NA	NA	NA	NA	NA	NA	NA	NA	NA	NA	NA	NA	NA	NA	chr1	13309019	13309118	1.85E-45	NA	NA	NA	NA	NA	NA	NA	NA	chr1	13362315	13362413	1.47E-31	NA	NA	NA	NA	chr7	13733747	13733816	9.16E-24	NA	NA	NA	NA	NA	NA	NA	NA	chr1	13021613	13021712	1.93E-45	chr7	13646007	13646076	9.54E-24	chr1	12771979	12772076	9.07E-34	NA	NA	NA	NA	NA	NA	NA	NA	chr1	12834458	12834557	1.98E-45	NA	NA	NA	NA	chr1	13021633	13021732	1.96E-45
Boxcox-transformed_leaf_angle_1_12184795_G/A_1_Hapmap2	Boxcox-transformed_leaf_angle	1:12184795	G/A	Hapmap2	chr1	12269641	12269740	chr1	12553903	12554002	8.81E-44	chr1	13003402	13003501	8.73E-44	chr1	13394146	13394245	4.08E-42	chr1	12456686	12456785	4.14E-42	chr1	13491076	13491175	1.88E-45	chr1	14117577	14117676	8.70E-44	chr1	12885978	12886077	4.10E-42	chr1	13069723	13069822	1.92E-45	chr1	12926346	12926445	8.90E-44	chr1	13315260	13315359	8.60E-44	chr1	13025786	13025885	4.00E-42	chr1	12978821	12978920	1.84E-45	chr1	13368543	13368642	8.69E-44	chr1	15030538	15030637	2.00E-40	chr1	15959548	15959647	8.90E-44	chr1	12719313	12719412	1.89E-45	chr1	14187461	14187560	8.92E-44	chr1	13027979	13028078	1.93E-45	chr1	15361271	15361370	9.27E-44	chr1	12779912	12780011	8.94E-44	chr1	14094196	14094295	1.93E-40	chr1	15219265	15219364	1.98E-40	chr1	12840700	12840799	1.98E-45	chr1	13259406	13259505	8.95E-44	chr1	13027875	13027974	1.96E-45
Chlorophyll_B_1_12192273_G/C_4_Hapmap2	Chlorophyll_B	1:12192273	G/C	Hapmap2	chr1	12277119	12277218	chr9	1632522	1632621	8.81E-44	NA	NA	NA	NA	NA	NA	NA	NA	NA	NA	NA	NA	chr1	13498554	13498653	1.88E-45	NA	NA	NA	NA	NA	NA	NA	NA	chr1	13077448	13077547	1.92E-45	chr9	1446094	1446193	8.90E-44	NA	NA	NA	NA	chr10	21699195	21699294	8.59E-44	chr1	12986546	12986645	1.84E-45	NA	NA	NA	NA	NA	NA	NA	NA	NA	NA	NA	NA	chr1	12726791	12726890	1.89E-45	NA	NA	NA	NA	chr1	13035704	13035803	1.93E-45	NA	NA	NA	NA	NA	NA	NA	NA	chr9	627386	627485	8.90E-44	NA	NA	NA	NA	chr1	12848178	12848277	1.98E-45	chr9	598593	598692	8.95E-44	chr1	13035353	13035452	1.96E-45
Chlorophyll_B_1_12195851_G/A_1_Hapmap2	Chlorophyll_B	1:12195851	G/A	Hapmap2	chr1	12280102	12280201	chr4	58322621	58322721	9.00E-29	NA	NA	NA	NA	NA	NA	NA	NA	NA	NA	NA	NA	chr1	13501537	13501636	1.88E-45	NA	NA	NA	NA	NA	NA	NA	NA	chr1	13080431	13080530	1.92E-45	NA	NA	NA	NA	NA	NA	NA	NA	NA	NA	NA	NA	chr1	12989529	12989628	1.84E-45	NA	NA	NA	NA	NA	NA	NA	NA	NA	NA	NA	NA	chr1	12729754	12729853	1.89E-45	NA	NA	NA	NA	chr1	13038687	13038786	1.93E-45	NA	NA	NA	NA	NA	NA	NA	NA	chr4	58590712	58590812	4.23E-27	NA	NA	NA	NA	chr1	12851161	12851260	1.98E-45	NA	NA	NA	NA	chr1	13038336	13038435	1.96E-45
Chlorophyll_B_1_12204405_G/T_1_Hapmap2	Chlorophyll_B	1:12204405	G/T	Hapmap2	chr1	12289390	12289489	chr1	12706067	12706166	4.10E-42	chr1	13155792	13155891	4.06E-42	chr1	13637278	13637377	4.08E-42	chr1	12608885	12608984	4.14E-42	chr1	13510392	13510491	1.88E-45	chr1	14269426	14269525	4.05E-42	chr1	13128702	13128801	4.10E-42	chr1	13089719	13089818	1.92E-45	chr1	13086112	13086211	4.14E-42	chr1	13467248	13467347	4.00E-42	chr1	13208298	13208397	4.00E-42	chr1	12998815	12998914	1.84E-45	chr1	13535667	13535766	4.04E-42	chr1	15200917	15201016	4.30E-42	chr1	16120287	16120386	4.14E-42	chr1	12739050	12739149	1.89E-45	chr1	14312885	14312984	8.92E-44	chr1	13047977	13048076	1.93E-45	chr1	15530009	15530108	4.31E-42	chr1	12925119	12925218	4.16E-42	chr1	14264577	14264676	4.14E-42	chr1	15361666	15361765	4.25E-42	chr1	12860429	12860528	1.98E-45	chr1	13404600	13404699	4.16E-42	chr1	13047613	13047712	1.96E-45
Boxcox-transformed_leaf_angle_1_12206139_G/T_1_Hapmap2	Boxcox-transformed_leaf_angle	1:12206139	G/T	Hapmap2	chr1	12291123	12291222	chr1	12707588	12707688	1.91E-40	chr1	13157313	13157413	1.89E-40	chr1	13638799	13638899	1.90E-40	chr1	12610406	12610506	1.93E-40	chr1	13512125	13512224	1.88E-45	chr1	14270947	14271047	1.88E-40	chr1	13130223	13130323	1.91E-40	chr1	13091452	13091551	1.92E-45	chr1	13087633	13087733	1.93E-40	chr1	13468769	13468869	1.86E-40	chr1	13209819	13209919	1.86E-40	chr1	13000548	13000647	1.84E-45	chr1	13537188	13537288	1.88E-40	chr1	15202438	15202538	9.31E-39	chr1	16121808	16121908	1.93E-40	chr1	12740783	12740882	1.89E-45	chr1	14314383	14314483	1.93E-40	chr1	13049710	13049809	1.93E-45	chr1	15531530	15531630	2.01E-40	chr1	12926640	12926740	1.94E-40	chr1	14266098	14266198	8.97E-39	chr1	15363187	15363287	1.98E-40	chr1	12862162	12862261	1.98E-45	chr1	13406121	13406221	1.94E-40	chr1	13049346	13049445	9.13E-44
Average_internode_length_(whole_plant)_1_12210237_G/C_1_Hapmap2	Average_internode_length_(whole_plant)	1:12210237	G/C	Hapmap2	chr1	12295221	12295320	chr1	12711566	12711665	1.89E-45	chr1	13161374	13161473	1.88E-45	chr1	13642930	13643010	9.03E-24	chr1	12614555	12614631	5.43E-31	chr1	13516222	13516321	8.75E-44	chr1	14274036	14274135	1.87E-45	chr1	13134356	13134436	9.06E-24	chr1	13095721	13095820	1.92E-45	chr1	13091776	13091875	1.91E-45	chr1	13472921	13473020	1.85E-45	chr1	13213880	13213979	1.85E-45	chr1	13004646	13004745	1.84E-45	chr1	13541311	13541410	1.87E-45	chr1	15206581	15206679	7.20E-40	chr1	16125926	16126006	9.16E-24	chr1	12744871	12744970	1.89E-45	chr1	14332928	14333004	5.44E-31	chr1	13053817	13053916	1.93E-45	chr1	15535662	15535761	1.99E-45	chr1	12930778	12930877	1.92E-45	chr1	14270241	14270339	6.93E-40	chr1	15369635	15369734	1.96E-45	chr1	12866250	12866349	1.98E-45	chr1	13410259	13410358	1.92E-45	chr1	13053434	13053533	1.96E-45
Ear_height_1_12210514_G/T_2_Hapmap2	Ear_height	1:12210514	G/T	Hapmap2	chr1	12295498	12295597	chr1	12711843	12711942	1.89E-45	chr1	13161651	13161750	1.88E-45	NA	NA	NA	NA	chr1	12614809	12614908	1.91E-45	chr1	13516499	13516598	1.88E-45	NA	NA	NA	NA	NA	NA	NA	NA	chr1	13095998	13096097	1.92E-45	NA	NA	NA	NA	chr1	13473198	13473297	1.85E-45	chr1	13214157	13214256	1.85E-45	chr1	13004923	13005022	8.54E-44	chr1	13541588	13541687	1.87E-45	NA	NA	NA	NA	chr1	16126204	16126306	5.39E-36	chr1	12745148	12745247	1.89E-45	NA	NA	NA	NA	chr1	13054094	13054193	8.97E-44	chr1	15535939	15536038	1.99E-45	NA	NA	NA	NA	NA	NA	NA	NA	chr1	15369912	15370011	9.14E-44	chr1	12866534	12866633	1.98E-45	chr1	13410536	13410635	8.95E-44	chr1	13053711	13053810	1.96E-45
Chlorophyll_B_1_12246504_G/A_42_Hapmap2	Chlorophyll_B	1:12246504	G/A	Hapmap2	chr1	12336002	12336101	chr1	12742454	12742553	1.89E-45	chr1	13192259	13192358	8.73E-44	chr1	13673836	13673935	1.89E-45	chr1	12623917	12624016	1.91E-45	chr1	13547065	13547164	8.75E-44	chr1	14304838	14304937	1.87E-45	chr1	13166588	13166687	1.89E-45	chr1	13134067	13134166	1.92E-45	chr1	13132053	13132152	1.91E-45	chr1	13503804	13503903	8.60E-44	chr1	13244770	13244869	1.85E-45	chr1	13015913	13016012	1.84E-45	chr1	13589991	13590090	8.69E-44	chr1	15237393	15237492	1.99E-45	chr1	16164228	16164327	8.90E-44	chr1	12784722	12784821	1.89E-45	chr1	14373289	14373388	1.92E-45	chr1	13065084	13065183	1.93E-45	chr1	15560862	15560961	9.27E-44	chr1	12961604	12961703	1.92E-45	chr1	14301053	14301152	1.91E-45	chr1	15421676	15421775	4.25E-42	chr1	12897067	12897166	1.98E-45	chr1	13431046	13431145	4.16E-42	chr1	13093285	13093384	1.96E-45
Ear_row_number_1_12249153_GATA/_1_Hapmap1	Ear_row_number	1:12249153	GATA/	Hapmap1	chr1	12338651	12338750	chr1	12745676	12745775	1.89E-45	chr1	13194912	13194995	2.48E-29	chr1	13676474	13676563	6.83E-40	chr1	12626564	12626653	6.93E-40	chr1	13556367	13556466	1.88E-45	chr1	14307484	14307573	6.77E-40	chr1	13169218	13169317	1.89E-45	chr1	13137090	13137179	6.96E-40	chr1	13134448	13134554	9.16E-24	chr1	13506457	13506540	2.44E-29	chr1	13247556	13247644	1.12E-37	chr1	13018347	13018430	1.13E-27	chr1	13592418	13592524	4.16E-22	chr1	15242315	15242371	1.59E-21	chr1	16166868	16166967	1.91E-45	chr1	12787134	12787240	9.06E-24	chr1	14375699	14375805	9.17E-24	chr1	13067518	13067601	1.18E-27	chr1	15564064	15564163	9.27E-44	chr1	12964252	12964341	6.96E-40	chr1	14305975	14306031	1.53E-21	chr1	15426433	15426532	1.96E-45	chr1	12900261	12900360	1.98E-45	chr1	13435803	13435902	1.92E-45	chr1	13095697	13095803	9.39E-24
Tassel_branch_number_1_12251498_A/G_5_Hapmap2	Tassel_branch_number	1:12251498	A/G	Hapmap2	chr1	12340996	12341095	chr1	12748021	12748120	8.81E-44	chr1	13197959	13198058	8.73E-44	chr1	13678816	13678915	8.78E-44	chr1	12628920	12629019	1.91E-45	chr1	13558780	13558879	1.88E-45	chr1	14309773	14309872	1.87E-45	chr1	13171534	13171633	1.89E-45	chr1	13139538	13139637	1.93E-40	chr1	13136761	13136860	1.93E-40	chr1	13508771	13508870	1.85E-45	chr1	13249862	13249961	1.86E-40	chr1	13020636	13020735	1.84E-45	chr1	13594731	13594830	1.88E-40	chr1	15246096	15246195	1.99E-45	chr1	16169318	16169417	1.93E-40	chr1	12794566	12794665	8.80E-44	chr1	14378010	14378109	1.92E-45	chr1	13069807	13069906	1.93E-45	chr1	15566408	15566507	9.27E-44	chr1	12966590	12966689	8.94E-44	chr1	14309756	14309855	1.91E-45	chr1	15428823	15428922	1.96E-45	chr1	12902612	12902711	1.98E-45	chr1	13438171	13438270	1.92E-45	chr1	13103129	13103228	9.13E-44
Tassel_branch_number_1_12273415_G/A_1_Hapmap2	Tassel_branch_number	1:12273415	G/A	Hapmap2	chr1	12363249	12363348	NA	NA	NA	NA	NA	NA	NA	NA	chr1	13688087	13688186	8.84E-39	chr1	12651220	12651319	1.91E-45	chr1	13567266	13567365	4.10E-37	chr1	14316904	14317003	4.08E-37	chr1	13193869	13193968	1.89E-45	NA	NA	NA	NA	NA	NA	NA	NA	chr1	13515824	13515859	3.25E-08	chr1	13259158	13259257	8.66E-39	chr1	13029617	13029716	8.60E-39	chr1	13603174	13603273	8.69E-44	NA	NA	NA	NA	NA	NA	NA	NA	chr1	12803768	12803825	9.12E-19	NA	NA	NA	NA	chr1	13078788	13078887	9.03E-39	NA	NA	NA	NA	NA	NA	NA	NA	NA	NA	NA	NA	chr1	15435952	15436051	4.28E-37	NA	NA	NA	NA	chr1	13445300	13445399	4.19E-37	chr1	13112331	13112388	9.45E-19
Northern_Leaf_Blight_1_12274502_G/A_3_Hapmap2	Northern_Leaf_Blight	1:12274502	G/A	Hapmap2	chr1	12364336	12364435	chr1	12853108	12853206	1.50E-31	NA	NA	NA	NA	chr1	13689178	13689277	8.90E-34	chr1	12652307	12652406	8.90E-44	NA	NA	NA	NA	chr1	14342123	14342222	4.11E-32	chr1	13194956	13195055	1.89E-45	NA	NA	NA	NA	chr10	88975542	88975639	2.55E-24	chr1	13518009	13518064	1.15E-17	chr1	13260249	13260348	8.72E-34	chr1	13030708	13030807	8.66E-34	chr1	13604260	13604359	8.69E-44	chr1	15343852	15343950	1.57E-31	NA	NA	NA	NA	chr1	12804817	12804916	4.15E-32	chr1	14495284	14495382	1.51E-31	chr1	13079879	13079978	9.09E-34	NA	NA	NA	NA	chr1	13048575	13048673	7.01E-35	chr1	14415290	14415388	1.51E-31	chr1	15461171	15461270	4.31E-32	chr1	13008166	13008264	1.56E-31	chr1	13470519	13470618	4.22E-32	chr1	13113380	13113479	4.31E-32
Chlorophyll_B_1_12297323_G/A_1_Hapmap2	Chlorophyll_B	1:12297323	G/A	Hapmap2	chr1	12386492	12386591	chr1	12863616	12863715	1.91E-40	NA	NA	NA	NA	chr1	13722151	13722250	4.08E-42	chr1	12674465	12674564	1.91E-45	chr1	13596777	13596876	4.07E-42	chr1	14343148	14343243	3.15E-38	chr1	13217112	13217211	1.89E-45	NA	NA	NA	NA	NA	NA	NA	NA	chr5	120381940	120382033	4.06E-32	chr1	13293223	13293322	4.00E-42	chr1	13063683	13063782	3.97E-42	chr1	13626543	13626642	1.87E-45	chr1	15354356	15354455	2.00E-40	chr1	16271170	16271269	9.03E-34	chr1	12839133	12839232	4.10E-42	chr1	14505796	14505895	1.93E-40	chr1	13112854	13112953	4.17E-42	NA	NA	NA	NA	chr1	13059140	13059239	1.94E-40	chr1	14425794	14425893	1.93E-40	chr1	15462196	15462291	3.31E-38	chr1	13018628	13018727	1.99E-40	chr1	13471544	13471639	3.24E-38	chr1	13147696	13147795	4.25E-42
Northern_Leaf_Blight_1_12319026_G/A_1_Hapmap2	Northern_Leaf_Blight	1:12319026	G/A	Hapmap2	chr1	12409273	12409372	chr1	12884442	12884541	8.94E-34	chr1	13306117	13306216	4.06E-42	chr1	13760200	13760299	4.11E-37	chr1	12711302	12711401	9.02E-34	chr1	13646298	13646397	1.91E-35	chr1	14390440	14390539	4.08E-37	chr1	13239863	13239962	1.89E-45	chr1	13240244	13240340	1.17E-32	chr1	13237795	13237891	1.17E-32	chr1	13605562	13605661	4.00E-42	chr1	13331270	13331369	4.03E-37	chr1	13111457	13111556	8.66E-34	chr1	13643052	13643151	1.87E-45	chr1	15374521	15374620	2.00E-40	chr1	16342414	16342513	9.03E-34	chr1	12865507	12865606	1.89E-45	chr1	14525564	14525663	9.05E-34	chr1	13160632	13160731	9.09E-34	chr1	15677840	15677939	4.35E-37	chr1	13118110	13118209	4.19E-37	chr1	14445953	14446052	1.93E-40	chr1	15502423	15502522	9.27E-34	chr1	13059379	13059478	4.28E-42	chr1	13511762	13511861	9.08E-34	chr1	13174067	13174166	1.96E-45
Tassel_length_1_12338938_A/G_1_Hapmap2	Tassel_length	1:12338938	A/G	Hapmap2	chr1	12429185	12429284	chr1	12900960	12901059	4.10E-42	chr1	13330422	13330521	4.06E-42	chr1	13766939	13767038	4.08E-42	chr1	12717995	12718094	1.91E-45	chr1	13652953	13653052	8.75E-44	chr1	14397178	14397277	4.05E-42	chr1	13259775	13259874	1.89E-45	chr1	13317682	13317781	1.93E-40	chr1	13315238	13315337	1.93E-40	chr1	13630036	13630135	1.85E-45	chr1	13338009	13338108	4.00E-42	chr1	13118152	13118251	1.84E-45	chr1	13662956	13663055	8.69E-44	chr1	15398995	15399094	1.99E-45	chr1	16358946	16359045	4.14E-42	chr1	12896031	12896130	8.80E-44	chr1	14542088	14542187	4.15E-42	chr1	13167327	13167426	1.93E-45	chr1	15698212	15698311	4.31E-42	chr1	13124985	13125084	8.94E-44	chr1	14470427	14470526	1.91E-45	chr1	15518941	15519040	4.25E-42	chr1	13090338	13090437	1.98E-45	chr1	13528280	13528379	4.16E-42	chr1	13204136	13204235	1.96E-45
Tassel_length_1_12351242_T/C_1_Hapmap2	Tassel_length	1:12351242	T/C	Hapmap2	chr1	12441414	12441513	NA	NA	NA	NA	chr1	13338997	13339096	4.06E-42	NA	NA	NA	NA	chr1	12759400	12759499	8.90E-44	NA	NA	NA	NA	chr1	14438629	14438728	8.70E-44	chr1	13272006	13272105	1.89E-45	NA	NA	NA	NA	NA	NA	NA	NA	chr1	13671466	13671565	8.60E-44	chr1	13346589	13346687	3.09E-43	chr1	13159563	13159662	8.54E-44	chr1	13671538	13671638	4.04E-42	chr1	15432171	15432271	9.51E-24	chr1	16415118	16415217	1.91E-45	chr1	12904584	12904683	1.89E-45	chr1	14612874	14612972	2.51E-34	chr1	13208734	13208833	8.97E-44	chr1	15706723	15706822	9.27E-44	NA	NA	NA	NA	chr1	14503599	14503699	9.16E-24	chr1	15589480	15589578	2.58E-34	NA	NA	NA	NA	chr1	13598819	13598917	2.52E-34	NA	NA	NA	NA
Ear_row_number_1_12351339_A/G_4_Hapmap2	Ear_row_number	1:12351339	A/G	Hapmap2	chr1	12441511	12441610	chr9	2621549	2621648	8.94E-34	chr1	13339094	13339193	8.79E-39	NA	NA	NA	NA	chr1	12759497	12759596	4.17E-37	NA	NA	NA	NA	chr1	14438726	14438825	4.08E-37	chr1	13272103	13272202	1.89E-45	NA	NA	NA	NA	NA	NA	NA	NA	chr1	13671563	13671662	4.03E-37	chr1	13346685	13346784	8.59E-44	chr1	13159660	13159759	4.00E-37	chr1	13671636	13671735	8.75E-39	chr9	3542139	3542238	9.38E-34	chr1	16415215	16415314	1.91E-45	chr1	12904681	12904780	8.80E-44	NA	NA	NA	NA	chr1	13208831	13208930	4.20E-37	chr1	15706820	15706919	4.35E-37	NA	NA	NA	NA	chr9	1848030	1848129	9.03E-34	NA	NA	NA	NA	NA	NA	NA	NA	chr9	1663758	1663857	9.08E-34	NA	NA	NA	NA
Tassel_length_1_12398607_C/T_2_Hapmap2	Tassel_length	1:12398607	C/T	Hapmap2	chr1	12488776	12488875	chr1	13008708	13008807	8.81E-44	chr1	13386368	13386467	8.73E-44	NA	NA	NA	NA	chr1	12776445	12776544	8.90E-44	NA	NA	NA	NA	chr1	14498383	14498474	1.49E-26	NA	NA	NA	NA	chr1	13380589	13380688	8.93E-44	chr1	13378148	13378247	8.90E-44	chr1	13719452	13719551	8.60E-44	NA	NA	NA	NA	NA	NA	NA	NA	NA	NA	NA	NA	NA	NA	NA	NA	chr1	16507061	16507160	1.91E-45	chr1	12958415	12958514	8.80E-44	chr1	14666196	14666295	8.92E-44	NA	NA	NA	NA	chr1	15826106	15826205	1.99E-45	chr1	13240938	13241037	8.94E-44	NA	NA	NA	NA	NA	NA	NA	NA	NA	NA	NA	NA	NA	NA	NA	NA	NA	NA	NA	NA
Starch_1_12400062_A/C_2_Hapmap2	Starch	1:12400062	A/C	Hapmap2	chr1	12490231	12490330	NA	NA	NA	NA	NA	NA	NA	NA	chr1	13877431	13877530	4.11E-37	chr1	12787017	12787117	1.94E-35	chr1	13750959	13751059	4.10E-37	NA	NA	NA	NA	chr1	13321062	13321161	1.89E-45	chr1	13382038	13382138	1.95E-35	chr1	13379597	13379697	1.94E-35	chr1	13720907	13721006	1.85E-45	NA	NA	NA	NA	chr1	13229658	13229757	1.84E-45	chr1	13720211	13720310	1.87E-45	chr1	15481631	15481730	1.99E-45	chr1	16508516	16508615	1.91E-45	NA	NA	NA	NA	chr1	14667675	14667774	4.18E-37	NA	NA	NA	NA	chr1	15827561	15827660	1.99E-45	chr1	13242393	13242492	1.92E-45	chr1	14553055	14553154	1.91E-45	chr1	15638285	15638384	1.96E-45	chr1	13171023	13171122	4.31E-37	chr1	13658870	13658969	1.92E-45	chr1	13287139	13287238	1.96E-45
Tassel_branch_number_1_12400774_G/A_2_Hapmap2	Tassel_branch_number	1:12400774	G/A	Hapmap2	chr1	12490943	12491042	chr1	13010880	13010979	1.91E-40	chr1	13388540	13388639	1.89E-40	chr1	13885526	13885625	1.90E-40	chr1	12787748	12787837	1.51E-31	chr1	13751690	13751789	8.81E-39	chr1	14500527	14500626	1.88E-40	chr1	13321774	13321873	1.89E-45	chr1	13382769	13382858	1.52E-31	chr1	13380328	13380417	1.51E-31	chr1	13721619	13721718	1.85E-45	chr1	13365346	13365445	1.86E-40	chr1	13230370	13230469	1.84E-45	chr1	13720923	13721022	8.69E-44	chr1	15482343	15482442	9.25E-44	chr1	16509228	16509327	1.91E-45	chr1	12960781	12960880	1.91E-40	chr1	14668384	14668483	1.93E-40	chr1	13259896	13259995	1.94E-40	chr1	15828273	15828372	1.99E-45	chr1	13243105	13243204	1.92E-45	chr1	14553767	14553866	8.90E-44	chr1	15638997	15639096	1.96E-45	chr1	13171732	13171831	4.28E-42	chr1	13659582	13659681	8.95E-44	chr1	13287851	13287950	9.13E-44
Northern_Leaf_Blight_1_12417639_G/A_1_Hapmap2	Northern_Leaf_Blight	1:12417639	G/A	Hapmap2	chr1	12507808	12507907	chr1	13045928	13046027	9.07E-24	chr1	13423602	13423701	8.98E-24	chr1	13913528	13913627	9.03E-24	NA	NA	NA	NA	NA	NA	NA	NA	chr1	14564803	14564902	4.16E-22	chr1	13338636	13338735	1.89E-45	NA	NA	NA	NA	NA	NA	NA	NA	chr1	13738494	13738593	1.85E-45	chr1	13429619	13429718	4.11E-22	chr1	13247231	13247330	1.84E-45	chr1	13737527	13737626	1.87E-45	chr1	15498948	15499047	1.99E-45	chr1	16526090	16526189	1.91E-45	chr1	12992912	12993011	9.06E-24	chr1	14696385	14696484	9.17E-24	chr1	13324174	13324273	4.29E-22	chr1	15845155	15845254	1.99E-45	chr1	13259966	13260065	1.92E-45	chr1	14570371	14570470	1.91E-45	chr1	15664776	15664875	1.96E-45	chr1	13199733	13199832	9.47E-24	chr1	13676184	13676283	1.92E-45	chr1	13304452	13304551	1.96E-45
Tassel_branch_number_1_12462550_G/A_2_Hapmap2	Tassel_branch_number	1:12462550	G/A	Hapmap2	chr1	12552718	12552817	chr1	13115782	13115880	3.21E-33	chr1	13493455	13493553	3.18E-33	chr1	13982016	13982114	6.88E-35	NA	NA	NA	NA	chr1	13895117	13895215	1.47E-36	NA	NA	NA	NA	chr1	13386615	13386714	1.89E-45	chr1	13498220	13498318	1.51E-36	chr1	13495778	13495876	1.50E-36	chr1	13795721	13795820	1.85E-45	chr1	13486533	13486631	1.45E-36	chr1	13295205	13295304	1.84E-45	chr1	13808635	13808733	6.81E-35	chr1	15566994	15567092	7.25E-35	chr1	16594820	16594918	6.98E-35	NA	NA	NA	NA	chr1	14773185	14773283	6.99E-35	chr1	13381092	13381190	1.51E-36	chr1	15927927	15928025	7.27E-35	chr1	13328671	13328769	7.01E-35	chr1	14638299	14638397	6.98E-35	chr1	15733595	15733693	7.16E-35	chr1	13269402	13269500	7.22E-35	chr1	13747294	13747392	7.02E-35	chr1	13375562	13375660	7.16E-35
Tassel_branch_number_1_12486273_G/C_3_Hapmap2	Tassel_branch_number	1:12486273	G/C	Hapmap2	chr1	12576442	12576541	chr1	13121500	13121596	2.50E-29	chr1	13499169	13499265	2.48E-29	chr1	13994082	13994181	1.89E-45	chr1	12984152	12984250	1.50E-36	chr1	13900187	13900281	4.16E-27	chr1	14689452	14689548	2.47E-29	chr1	13410339	13410438	1.89E-45	chr1	13515999	13516093	4.25E-27	chr1	13513558	13513652	4.23E-27	chr1	13801539	13801635	2.44E-29	chr1	13492324	13492420	2.44E-29	chr1	13318932	13319031	1.84E-45	chr1	13821271	13821370	1.87E-45	chr1	15579048	15579144	2.63E-29	chr1	16604766	16604864	1.50E-36	chr1	13081506	13081600	8.99E-29	chr1	14804867	14804963	2.53E-29	chr1	13386895	13386993	1.51E-36	chr1	15939987	15940083	2.63E-29	chr1	13338609	13338707	1.51E-36	chr1	14650353	14650449	2.53E-29	chr1	15743539	15743637	1.54E-36	chr1	13281458	13281554	2.61E-29	chr1	13759918	13760014	2.54E-29	chr1	13388190	13388289	1.96E-45
Tassel_branch_number_1_12508078_A/G_3_Hapmap2	Tassel_branch_number	1:12508078	A/G	Hapmap2	chr1	12610077	12610176	chr1	13149843	13149933	8.88E-39	chr1	13525781	13525880	1.88E-45	chr1	14010440	14010533	4.11E-37	chr1	12996092	12996182	1.93E-40	chr1	13936318	13936411	8.81E-39	chr1	14701335	14701434	1.87E-45	chr1	13441608	13441693	1.15E-37	chr1	13538552	13538645	4.19E-37	chr1	13527257	13527350	4.17E-37	chr1	13825023	13825116	8.66E-39	chr1	13520734	13520833	1.85E-45	chr1	13337870	13337969	1.84E-45	chr1	13880007	13880097	1.88E-40	chr1	15593586	15593679	9.31E-39	chr1	16664615	16664708	4.14E-42	chr1	13107270	13107363	8.87E-39	NA	NA	NA	NA	chr1	13425255	13425345	1.94E-40	chr1	15980200	15980299	1.99E-45	chr1	13377754	13377847	1.94E-40	chr1	14664894	14664987	8.97E-39	chr1	15780217	15780307	1.98E-40	chr1	13355694	13355784	1.99E-40	chr1	13798579	13798669	9.01E-39	chr1	13413502	13413592	1.98E-40
Anthesis-silking_interval_1_12508636_T/C_1_Hapmap2	Anthesis-silking_interval	1:12508636	T/C	Hapmap2	chr1	12610635	12610734	chr1	13162397	13162496	1.89E-45	chr1	13526357	13526456	1.88E-45	chr1	14011015	14011114	1.89E-45	chr1	13017601	13017700	1.91E-45	NA	NA	NA	NA	NA	NA	NA	NA	chr1	13442164	13442263	1.89E-45	NA	NA	NA	NA	NA	NA	NA	NA	chr8	158042922	158042964	9.04E-09	chr1	13521292	13521391	1.85E-45	NA	NA	NA	NA	chr1	13901530	13901629	1.87E-45	NA	NA	NA	NA	chr1	16665188	16665287	1.91E-45	NA	NA	NA	NA	NA	NA	NA	NA	chr1	13446777	13446876	8.97E-44	chr1	15980770	15980869	1.99E-45	chr1	13378324	13378424	4.19E-37	NA	NA	NA	NA	chr1	15792860	15792959	1.96E-45	chr1	13368254	13368353	1.98E-45	chr1	13811139	13811238	1.92E-45	chr1	13435587	13435686	1.96E-45
Plant_height_1_12514009_T/-_1_Hapmap1	Plant_height	1:12514009	T/-	Hapmap1	chr1	12616008	12616107	chr1	13172814	13172914	1.92E-35	chr1	13532173	13532264	5.29E-36	chr1	14015394	14015485	5.32E-36	chr1	13022988	13023088	1.93E-40	chr1	13974987	13975078	5.30E-36	chr1	14747906	14748005	1.87E-45	chr1	13447993	13448084	5.34E-36	chr1	13578872	13578963	5.42E-36	chr1	13567581	13567672	5.40E-36	chr1	13874473	13874572	1.85E-45	chr1	13525363	13525462	1.85E-45	chr1	13384423	13384522	1.84E-45	chr1	13907352	13907443	5.27E-36	chr1	15650871	15650973	2.61E-34	chr1	16671011	16671102	5.39E-36	chr1	13145957	13146046	6.90E-35	chr1	14872208	14872306	1.49E-41	chr1	13452164	13452264	1.94E-40	chr1	15986607	15986698	5.62E-36	chr1	13395880	13395982	2.50E-39	chr1	14722179	14722281	2.51E-34	chr1	15798229	15798329	1.98E-40	chr1	13374087	13374178	5.58E-36	chr1	13817360	13817451	5.43E-36	chr1	13441374	13441472	3.28E-43
Height_above_ear_1_12515793_A/T_1_Hapmap2	Height_above_ear	1:12515793	A/T	Hapmap2	chr1	12617792	12617891	chr1	13174558	13174657	1.89E-45	chr1	13543903	13543995	8.85E-34	chr1	14035170	14035269	1.89E-45	chr1	13024810	13024906	5.39E-36	chr1	13995051	13995147	5.30E-36	chr1	14749700	14749799	1.87E-45	chr1	13458285	13458384	1.89E-45	chr1	13589011	13589103	9.06E-34	chr1	13577857	13577956	1.91E-45	chr1	13876272	13876368	5.21E-36	chr1	13527165	13527261	5.21E-36	chr1	13386224	13386320	5.17E-36	chr1	13936405	13936501	5.27E-36	chr1	15652598	15652697	1.99E-45	chr1	16681285	16681384	1.91E-45	chr1	13165704	13165800	5.34E-36	chr1	14874010	14874105	1.49E-41	chr1	13453984	13454080	5.43E-36	chr1	15996999	15997098	1.99E-45	chr1	13397886	13397982	5.42E-36	chr1	14723906	14724005	1.91E-45	chr1	15800043	15800142	1.96E-45	chr1	13384300	13384399	1.98E-45	chr1	13827584	13827681	3.27E-33	chr1	13443173	13443269	5.53E-36
Anthesis-silking_interval_1_12515843_G/A_1_Hapmap1	Anthesis-silking_interval	1:12515843	G/A	Hapmap1	chr1	12617842	12617941	chr1	13174608	13174707	1.89E-45	chr1	13543949	13544045	1.14E-37	chr1	14035220	14035319	8.78E-44	chr1	13024860	13024957	1.50E-36	chr1	13995101	13995197	1.14E-37	chr1	14749750	14749849	1.87E-45	chr1	13458335	13458434	8.81E-44	chr1	13589057	13589154	1.51E-36	chr1	13577907	13578006	8.90E-44	chr1	13876322	13876418	1.12E-37	chr1	13527215	13527311	1.12E-37	chr1	13386274	13386370	1.11E-37	chr1	13936455	13936552	1.46E-36	chr1	15652648	15652747	1.99E-45	chr1	16681335	16681434	8.90E-44	chr1	13165754	13165851	1.48E-36	chr1	14874056	14874155	8.92E-44	chr1	13454034	13454131	1.51E-36	chr1	15997049	15997148	9.27E-44	chr1	13397936	13398033	1.51E-36	chr1	14723956	14724055	1.91E-45	chr1	15800093	15800192	9.14E-44	chr1	13384350	13384449	1.98E-45	chr1	13827634	13827731	3.24E-38	chr1	13443223	13443320	1.54E-36
Plant_height_1_12517678_T/G_4_Hapmap2	Plant_height	1:12517678	T/G	Hapmap2	chr1	12619677	12619776	chr1	13176443	13176542	1.89E-45	chr1	13545750	13545849	8.73E-44	chr1	14037022	14037121	8.78E-44	chr1	13026687	13026786	8.90E-44	chr1	13997088	13997187	8.75E-44	chr1	14751585	14751684	1.87E-45	chr1	13460138	13460237	8.81E-44	chr1	13590864	13590963	8.93E-44	chr1	13579762	13579861	1.91E-45	chr1	13878309	13878408	8.60E-44	chr1	13529202	13529301	8.59E-44	chr1	13388261	13388360	8.54E-44	chr1	13938262	13938361	8.69E-44	chr1	15654428	15654527	9.25E-44	chr1	16683164	16683263	8.90E-44	chr1	13167561	13167660	8.80E-44	chr1	14875869	14875968	8.92E-44	chr1	13455861	13455960	8.97E-44	chr1	15998863	15998962	1.99E-45	chr1	13399743	13399842	8.94E-44	chr1	14725736	14725835	8.90E-44	chr1	15801907	15802006	9.14E-44	chr1	13386141	13386240	9.20E-44	chr1	13829425	13829524	8.95E-44	chr1	13445030	13445129	9.13E-44
Average_internode_length_(above_ear)_1_12521307_A/G_2_Hapmap1	Average_internode_length_(above_ear)	1:12521307	A/G	Hapmap1	chr1	12623306	12623405	chr1	13180123	13180222	1.91E-40	chr1	13549398	13549497	4.09E-37	chr1	14052535	14052634	4.08E-42	chr1	13030373	13030472	1.93E-40	chr1	14000724	14000823	1.88E-45	chr1	14755257	14755356	8.70E-44	chr1	13463752	13463851	1.91E-40	chr1	13594464	13594563	1.93E-40	chr1	13583439	13583538	1.93E-40	chr1	13881945	13882044	1.85E-45	chr1	13532847	13532946	8.59E-44	chr1	13391897	13391996	1.84E-45	chr1	13941889	13941988	1.88E-40	chr1	15658069	15658168	2.00E-40	chr1	16686822	16686921	1.93E-40	chr1	13171188	13171287	1.91E-40	chr1	14879487	14879586	1.93E-40	chr1	13459547	13459646	1.94E-40	chr1	16002523	16002622	2.01E-40	chr1	13403346	13403445	1.94E-40	chr1	14729374	14729473	1.93E-40	chr1	15805568	15805667	4.25E-42	chr1	13389754	13389853	1.99E-40	chr1	13833061	13833160	1.94E-40	chr1	13448620	13448719	1.98E-40
Average_internode_length_(above_ear)_1_12521346_A/G_13_Hapmap2	Average_internode_length_(above_ear)	1:12521346	A/G	Hapmap2	chr1	12623345	12623444	chr1	13180162	13180261	4.10E-42	chr1	13549439	13549536	2.44E-39	chr1	14052574	14052673	8.78E-44	chr1	13030412	13030511	1.93E-40	chr1	14000763	14000862	1.88E-45	chr1	14755296	14755395	8.70E-44	chr1	13463791	13463890	1.91E-40	chr1	13594503	13594602	1.93E-40	chr1	13583478	13583577	4.14E-42	chr1	13881984	13882083	1.85E-45	chr1	13532886	13532985	8.59E-44	chr1	13391936	13392035	1.84E-45	chr1	13941928	13942027	1.88E-40	chr1	15658108	15658207	2.00E-40	chr1	16686861	16686960	1.93E-40	chr1	13171227	13171326	1.91E-40	chr1	14879526	14879625	1.93E-40	chr1	13459586	13459685	1.94E-40	chr1	16002562	16002661	2.01E-40	chr1	13403385	13403484	1.94E-40	chr1	14729413	14729512	1.93E-40	chr1	15805607	15805706	9.14E-44	chr1	13389793	13389892	1.99E-40	chr1	13833100	13833199	1.94E-40	chr1	13448659	13448758	1.98E-40
Average_internode_length_(above_ear)_1_12522883_A/G_4_Hapmap2	Average_internode_length_(above_ear)	1:12522883	A/G	Hapmap2	chr1	12624882	12624981	chr1	13181718	13181817	1.91E-40	chr1	13550989	13551088	4.06E-42	chr1	14054105	14054204	1.90E-40	chr1	13031946	13032045	1.93E-40	chr1	14002301	14002400	1.88E-45	chr1	14756856	14756955	4.05E-42	chr1	13472685	13472784	1.91E-40	chr1	13612911	13613010	1.93E-40	chr1	13585034	13585133	1.93E-40	chr1	13883522	13883621	1.85E-45	chr1	13534446	13534545	4.00E-42	chr1	13393474	13393573	1.84E-45	chr1	13943462	13943561	1.88E-40	chr1	15659642	15659741	2.00E-40	chr1	16688395	16688494	1.93E-40	chr1	13172761	13172860	1.91E-40	chr1	14881060	14881159	1.93E-40	chr1	13461120	13461219	1.94E-40	chr1	16020974	16021073	2.01E-40	chr1	13404919	13405018	1.94E-40	chr1	14730947	14731046	1.93E-40	chr1	15807139	15807238	4.25E-42	chr1	13398687	13398786	1.99E-40	chr1	13834637	13834736	8.95E-44	chr1	13450193	13450292	1.98E-40
Height_per_day_(until_flowering)_1_12791288_G/A_1_Hapmap2	Height_per_day_(until_flowering)	1:12791288	G/A	Hapmap2	chr1	12879195	12879294	chr1	13435706	13435805	1.89E-45	chr1	13790768	13790867	1.88E-45	chr1	14293848	14293947	1.91E-35	chr1	13272528	13272627	1.91E-45	NA	NA	NA	NA	chr1	15075797	15075896	1.90E-35	chr1	13744604	13744703	1.89E-45	chr1	13855604	13855703	1.92E-45	chr1	13793291	13793390	1.94E-35	chr1	14178017	14178116	1.88E-35	chr1	13826649	13826748	1.85E-45	chr1	13704119	13704220	5.17E-36	chr1	14217993	14218092	1.87E-45	NA	NA	NA	NA	chr1	16914224	16914323	1.91E-45	chr1	13447461	13447560	1.89E-45	chr1	15094832	15094931	1.94E-35	chr1	13701369	13701468	1.93E-45	chr1	16268422	16268523	1.21E-37	chr1	13649011	13649110	1.92E-45	NA	NA	NA	NA	chr1	16027195	16027294	1.96E-45	chr1	13633368	13633469	1.20E-37	chr1	14107096	14107195	1.92E-45	chr1	13709212	13709313	1.19E-37
Height_per_day_(until_flowering)_1_12793245_A/G_2_Hapmap2	Height_per_day_(until_flowering)	1:12793245	A/G	Hapmap2	chr1	12881156	12881255	chr1	13437797	13437892	3.17E-43	chr1	13792779	13792878	1.88E-45	chr1	14295914	14295998	1.50E-26	chr1	13274535	13274634	1.91E-45	chr1	14280565	14280643	1.52E-16	chr1	15077870	15077954	6.92E-25	chr1	13746731	13746830	1.89E-45	chr1	13857663	13857762	1.92E-45	chr1	13795357	13795441	1.52E-26	chr1	14180090	14180174	6.84E-25	chr1	13828740	13828839	1.85E-45	chr1	13705969	13706047	1.48E-16	chr1	14220018	14220117	1.87E-45	chr1	15910114	15910192	1.60E-16	chr1	16916393	16916488	3.20E-43	chr1	13449529	13449626	1.14E-42	chr1	15096898	15096982	1.52E-26	chr1	13703362	13703461	1.93E-45	chr1	16269872	16269961	7.27E-35	chr1	13651028	13651127	1.92E-45	chr1	14981425	14981503	1.54E-16	chr1	16029156	16029253	2.54E-44	chr1	13634837	13634926	7.22E-35	chr1	14109123	14109216	4.16E-42	chr1	13710681	13710770	7.16E-35
Average_internode_length_(above_ear)_1_12851905_G/A_1_Hapmap2	Average_internode_length_(above_ear)	1:12851905	G/A	Hapmap2	chr1	12946474	12946573	chr1	13514031	13514126	1.49E-36	chr1	13848397	13848496	1.88E-45	chr1	14366988	14367053	2.53E-19	NA	NA	NA	NA	chr1	14319612	14319711	1.88E-45	chr1	15178116	15178211	6.82E-35	chr1	13813872	13813971	1.89E-45	chr1	13924040	13924114	1.52E-31	chr1	13874050	13874145	6.98E-35	chr1	14279614	14279713	1.85E-45	chr1	13864638	13864733	1.45E-36	NA	NA	NA	NA	chr1	14298677	14298762	1.14E-32	chr1	15996157	15996252	7.25E-35	chr1	16992749	16992834	1.17E-32	NA	NA	NA	NA	NA	NA	NA	NA	chr1	13779592	13779687	1.51E-36	chr1	16339659	16339744	1.22E-32	chr1	13738249	13738348	1.92E-45	chr1	15067481	15067576	6.98E-35	chr1	16130432	16130531	1.96E-45	chr1	13692148	13692243	7.22E-35	chr1	14185336	14185400	5.54E-21	chr1	13780105	13780190	1.20E-32
Height_above_ear_1_12876749_G/T_1_Hapmap2	Height_above_ear	1:12876749	G/T	Hapmap2	chr1	12971735	12971834	chr1	13543566	13543664	3.21E-33	chr1	13910494	13910593	1.88E-45	chr1	14410635	14410734	1.89E-45	NA	NA	NA	NA	chr1	14392103	14392202	1.88E-45	chr1	15199974	15200073	1.87E-45	chr1	13843468	13843567	1.89E-45	chr1	13967711	13967810	1.92E-45	chr1	13904124	13904185	1.19E-17	chr1	14315592	14315690	3.14E-33	chr1	13932875	13932974	1.85E-45	chr1	13811615	13811714	1.84E-45	chr1	14326095	14326193	3.17E-33	chr1	16024817	16024915	3.37E-33	chr1	17021550	17021649	1.91E-45	chr1	13573029	13573128	1.89E-45	chr1	15196730	15196828	3.25E-33	chr1	13806077	13806176	1.93E-45	chr1	16372258	16372356	3.38E-33	chr1	13765744	13765843	8.94E-44	chr1	15096795	15096893	3.25E-33	chr1	16159790	16159888	3.33E-33	chr1	13708121	13708219	3.36E-33	chr1	14214531	14214629	3.27E-33	chr1	13804420	13804518	3.33E-33
Height_above_ear_1_12876751_A/T_6_Hapmap2	Height_above_ear	1:12876751	A/T	Hapmap2	chr1	12971737	12971836	chr1	13543568	13543666	3.21E-33	chr1	13910496	13910595	1.88E-45	chr1	14410637	14410736	1.89E-45	NA	NA	NA	NA	chr1	14392105	14392204	1.88E-45	chr1	15199976	15200075	1.87E-45	chr1	13843470	13843569	1.89E-45	chr1	13967713	13967812	1.92E-45	chr1	13904126	13904185	1.54E-16	chr1	14315594	14315692	3.14E-33	chr1	13932877	13932976	1.85E-45	chr1	13811617	13811716	1.84E-45	chr1	14326097	14326195	3.17E-33	chr1	16024819	16024917	3.37E-33	chr1	17021552	17021651	1.91E-45	chr1	13573031	13573130	1.89E-45	chr1	15196732	15196830	3.25E-33	chr1	13806079	13806178	1.93E-45	chr1	16372260	16372358	3.38E-33	chr1	13765746	13765845	8.94E-44	chr1	15096797	15096895	3.25E-33	chr1	16159792	16159890	3.33E-33	chr1	13708123	13708221	3.36E-33	chr1	14214533	14214631	3.27E-33	chr1	13804422	13804520	3.33E-33
PCA_of_metabolites:_PC2_1_12944262_A/G_1_Hapmap2	PCA_of_metabolites:_PC2	1:12944262	A/G	Hapmap2	chr1	13031727	13031826	chr1	13553049	13553148	1.91E-40	chr1	13961542	13961641	1.88E-45	chr1	14461583	14461682	1.89E-45	chr1	13392915	13393014	1.93E-40	chr1	14443147	14443246	1.88E-45	chr1	15262631	15262730	1.87E-45	chr1	13900785	13900884	1.89E-45	chr1	14018659	14018758	1.92E-45	chr1	13923199	13923298	1.93E-40	chr1	14351441	14351540	1.86E-40	chr1	13983918	13984017	1.85E-45	chr1	13862658	13862757	1.84E-45	chr1	14361925	14362024	1.88E-40	chr1	16034342	16034441	2.00E-40	chr1	17080088	17080187	1.91E-45	chr1	13624075	13624174	1.91E-40	chr1	15225032	15225131	1.93E-40	chr1	13857121	13857220	1.93E-45	chr1	16399126	16399225	2.01E-40	chr1	13826330	13826429	1.92E-45	chr1	15123698	15123797	1.93E-40	chr1	16186693	16186792	1.98E-40	chr1	13717632	13717731	1.99E-40	chr1	14241398	14241497	1.94E-40	chr1	13831343	13831442	9.13E-44
Malate_1_12972459_T/A_1_Hapmap2	Malate	1:12972459	T/A	Hapmap2	chr1	13057236	13057335	chr1	13599306	13599404	6.81E-45	chr1	13995616	13995713	1.14E-32	chr1	14496152	14496249	2.49E-29	chr1	13447837	13447934	5.43E-31	chr1	14489374	14489472	6.76E-45	chr1	15319409	15319507	6.72E-45	chr1	13957581	13957679	6.81E-45	chr1	14053226	14053323	2.54E-29	chr1	13957559	13957656	2.53E-29	chr1	14365162	14365260	6.65E-45	chr1	13997801	13997899	6.64E-45	chr1	13876614	13876712	6.60E-45	chr1	14408002	14408100	6.72E-45	chr1	16079520	16079618	7.15E-45	chr1	17114405	17114503	6.88E-45	chr1	13658861	13658959	6.81E-45	chr1	15259077	15259175	6.89E-45	chr1	13912034	13912131	5.47E-31	chr1	16433430	16433527	1.22E-32	chr1	13869670	13869768	6.91E-45	chr1	15175745	15175843	3.20E-43	chr1	16238759	16238857	3.29E-43	chr1	13731843	13731941	3.31E-43	chr1	14281238	14281335	1.17E-32	chr1	13865748	13865846	7.06E-45
Malate_1_12972680_T/G_2_Hapmap2	Malate	1:12972680	T/G	Hapmap2	chr1	13057457	13057556	chr1	13599528	13599634	1.92E-35	NA	NA	NA	NA	NA	NA	NA	NA	chr1	13449066	13449165	1.93E-40	chr1	14489596	14489702	1.91E-35	chr1	15319631	15319737	8.82E-34	chr1	13957803	13957909	8.94E-34	NA	NA	NA	NA	NA	NA	NA	NA	chr1	14365412	14365493	8.73E-34	chr1	13998051	13998132	8.72E-34	chr1	13876864	13876945	8.66E-34	chr1	14408224	14408330	1.89E-35	chr1	16079742	16079848	2.02E-35	chr1	17114627	17114733	1.94E-35	chr1	13659083	13659189	1.92E-35	chr1	15259299	15259405	1.94E-35	chr1	13913263	13913362	1.94E-40	NA	NA	NA	NA	chr1	13869892	13869998	9.07E-34	chr1	15175967	15176066	1.91E-45	chr1	16238981	16239080	1.96E-45	chr1	13732065	13732164	1.98E-45	NA	NA	NA	NA	chr1	13865970	13866076	1.99E-35
Average_internode_length_(whole_plant)_1_12976440_C/G_3_Hapmap2	Average_internode_length_(whole_plant)	1:12976440	C/G	Hapmap2	chr1	13061217	13061316	chr1	13603415	13603515	4.10E-42	chr1	14000247	14000347	4.06E-42	chr1	14503090	14503198	2.49E-29	chr1	13452971	13453067	2.51E-34	chr1	14493483	14493583	4.07E-42	chr1	15324399	15324501	1.13E-37	chr1	13962592	13962694	1.15E-37	chr1	14060164	14060272	2.54E-29	chr1	13964497	13964605	2.53E-29	chr1	14370511	14370607	2.43E-34	chr1	14003150	14003246	2.42E-34	chr1	13881963	13882059	2.41E-34	chr1	14412111	14412211	4.04E-42	chr1	16083629	16083729	4.30E-42	chr1	17118513	17118612	8.90E-44	chr1	13662969	13663068	8.80E-44	chr1	15263192	15263288	2.51E-34	chr1	13917168	13917264	2.53E-34	chr1	16438061	16438163	5.62E-36	chr1	13874681	13874781	4.22E-32	chr1	15179824	15179920	5.40E-36	chr1	16242838	16242934	5.54E-36	chr1	13735922	13736018	5.58E-36	chr1	14285869	14285971	5.43E-36	chr1	13869847	13869947	4.25E-42
Average_internode_length_(whole_plant)_1_12976842_T/C_6_Hapmap2	Average_internode_length_(whole_plant)	1:12976842	T/C	Hapmap2	chr1	13061619	13061718	chr1	13603823	13603922	1.89E-45	chr1	14000655	14000754	1.88E-45	chr1	14503507	14503603	1.14E-37	chr1	13453356	13453450	2.49E-39	chr1	14493891	14493990	1.88E-45	chr1	15324809	15324903	1.13E-37	chr1	13963002	13963096	1.15E-37	chr1	14060581	14060677	1.16E-37	chr1	13964914	13965010	1.16E-37	chr1	14370904	14370998	1.12E-37	chr1	14003543	14003637	1.12E-37	chr1	13882356	13882450	1.11E-37	chr1	14412519	14412618	1.87E-45	chr1	16084037	16084136	1.99E-45	chr1	17118915	17119011	1.16E-37	chr1	13663371	13663467	1.15E-37	chr1	15263577	15263671	2.50E-39	chr1	13917553	13917647	2.51E-39	chr1	16438460	16438566	9.41E-34	chr1	13875100	13875197	3.24E-38	chr1	15180229	15180328	1.91E-45	chr1	16243243	16243342	1.96E-45	chr1	13736327	13736426	1.98E-45	chr1	14286268	14286374	9.08E-34	chr1	13870255	13870354	1.96E-45
Sucrose_1_13005796_T/C_1_Hapmap2	Sucrose	1:13005796	T/C	Hapmap2	chr1	13104214	13104313	chr10	93368903	93369002	4.10E-42	NA	NA	NA	NA	chr9	119337740	119337839	4.08E-42	NA	NA	NA	NA	NA	NA	NA	NA	NA	NA	NA	NA	chr7	105762744	105762843	8.81E-44	NA	NA	NA	NA	NA	NA	NA	NA	NA	NA	NA	NA	NA	NA	NA	NA	NA	NA	NA	NA	NA	NA	NA	NA	NA	NA	NA	NA	NA	NA	NA	NA	NA	NA	NA	NA	NA	NA	NA	NA	NA	NA	NA	NA	NA	NA	NA	NA	NA	NA	NA	NA	NA	NA	NA	NA	NA	NA	NA	NA	NA	NA	NA	NA	chr8	110516897	110516996	4.16E-42	NA	NA	NA	NA
Malate_1_13033890_G/A_2_Hapmap2	Malate	1:13033890	G/A	Hapmap2	chr1	13132803	13132902	chr1	13644008	13644108	1.92E-35	chr1	14071613	14071713	1.90E-35	chr1	14573166	14573266	1.91E-35	chr1	13610281	13610384	3.25E-33	chr1	14534068	14534168	1.91E-35	NA	NA	NA	NA	chr1	14045102	14045202	1.92E-35	chr1	14130244	14130344	1.95E-35	chr1	14034920	14035022	2.51E-34	scaf_258	37472	37572	1.88E-35	chr1	14077835	14077935	1.87E-35	chr1	13956634	13956734	1.86E-35	chr1	14451227	14451327	1.89E-35	chr1	16119511	16119613	2.61E-34	chr1	17165544	17165643	4.17E-37	chr1	13710007	13710106	4.13E-37	chr1	15327188	15327288	1.94E-35	chr1	14074433	14074536	3.27E-33	chr1	16517293	16517392	4.35E-37	chr1	14023759	14023862	3.26E-33	chr1	15250185	15250285	1.94E-35	chr1	16313238	16313338	1.99E-35	NA	NA	NA	NA	chr1	14365117	14365216	4.19E-37	chr1	13905338	13905437	4.28E-37
Nodes_above_ear_1_13096362_A/G_1_Hapmap2	Nodes_above_ear	1:13096362	A/G	Hapmap2	chr1	13143126	13143225	NA	NA	NA	NA	NA	NA	NA	NA	NA	NA	NA	NA	NA	NA	NA	NA	NA	NA	NA	NA	NA	NA	NA	NA	chr6	15491807	15491906	8.87E-39	chr9	3493770	3493866	4.19E-37	NA	NA	NA	NA	NA	NA	NA	NA	chr6	38047279	38047378	4.03E-37	chr1	13961178	13961277	3.97E-42	NA	NA	NA	NA	chr1	16124053	16124152	2.00E-40	NA	NA	NA	NA	NA	NA	NA	NA	NA	NA	NA	NA	chr9	3081720	3081816	4.20E-37	chr1	16529844	16529943	9.34E-39	NA	NA	NA	NA	NA	NA	NA	NA	NA	NA	NA	NA	NA	NA	NA	NA	chr1	14377632	14377731	9.01E-39	NA	NA	NA	NA
Leaf_width_1_13095502_G/T_1_Hapmap2	Leaf_width	1:13095502	G/T	Hapmap2	chr1	13143986	13144085	chr1	13653912	13654011	4.10E-42	chr1	14076986	14077085	4.06E-42	chr1	14585638	14585737	4.08E-42	chr1	13615699	13615798	4.14E-42	chr1	14543975	14544074	4.07E-42	chr1	15412697	15412796	4.05E-42	chr1	14050463	14050562	4.10E-42	chr1	14142714	14142813	4.16E-42	chr1	14039859	14039958	4.14E-42	scaf_258	32109	32208	8.66E-39	chr1	14083196	14083295	4.00E-42	chr10	29652275	29652352	6.74E-30	chr1	14456464	14456563	4.04E-42	chr1	16204758	16204857	9.31E-39	chr1	17170558	17170657	4.14E-42	chr1	13715021	13715120	4.10E-42	chr1	15332869	15332968	4.15E-42	chr1	14084109	14084208	4.17E-42	chr1	16657707	16657806	2.01E-40	chr1	14029217	14029316	9.00E-39	chr1	15255846	15255945	4.14E-42	chr1	16318899	16318998	4.25E-42	chr1	13840791	13840890	4.28E-42	chr1	14434870	14434968	3.24E-38	chr1	13910264	13910363	4.25E-42
Northern_Leaf_Blight_1_13072924_T/A_1_Hapmap1	Northern_Leaf_Blight	1:13072924	T/A	Hapmap1	chr1	13166564	13166663	NA	NA	NA	NA	chr1	14157672	14157766	6.89E-30	NA	NA	NA	NA	chr1	13675853	13675947	7.03E-30	chr1	14604138	14604232	6.91E-30	chr1	15477314	15477413	1.87E-45	chr1	14117858	14117957	1.89E-45	chr1	14434268	14434364	4.19E-37	chr1	14099741	14099837	4.17E-37	scaf_258	4514	4604	1.88E-35	chr1	14150580	14150679	1.85E-45	chr1	14031224	14031318	6.74E-30	chr1	14517428	14517524	4.07E-37	chr1	16193542	16193636	7.30E-30	chr1	17249527	17249623	4.17E-37	chr1	13793996	13794092	4.13E-37	chr1	15508770	15508866	4.18E-37	chr1	14291508	14291604	4.20E-37	chr1	16739336	16739435	1.99E-45	chr1	14383760	14383856	4.19E-37	chr1	15316011	15316105	7.03E-30	chr1	16379064	16379158	7.22E-30	chr1	14013475	14013571	4.31E-37	chr1	14549126	14549219	5.46E-31	chr1	14001662	14001758	4.28E-37
Cob_diameter_1_13115324_G/A_1_Hapmap1	Cob_diameter	1:13115324	G/A	Hapmap1	chr1	13215318	13215417	NA	NA	NA	NA	NA	NA	NA	NA	NA	NA	NA	NA	NA	NA	NA	NA	NA	NA	NA	NA	chr1	15480942	15481015	5.35E-26	chr1	14166610	14166709	1.89E-45	chr1	14437878	14437951	5.49E-26	chr1	14103346	14103419	5.47E-26	NA	NA	NA	NA	NA	NA	NA	NA	NA	NA	NA	NA	chr1	14521044	14521117	2.47E-29	NA	NA	NA	NA	NA	NA	NA	NA	NA	NA	NA	NA	chr1	15512408	15512481	2.53E-29	chr1	14295123	14295196	2.55E-29	chr1	16742951	16743024	5.70E-26	chr1	14387398	14387471	2.54E-29	NA	NA	NA	NA	NA	NA	NA	NA	chr1	14017094	14017167	5.66E-26	NA	NA	NA	NA	chr1	14005336	14005409	5.61E-26
Anthesis-silking_interval_1_13605399_+/-_1_Hapmap2	Anthesis-silking_interval	1:13605399	+/-	Hapmap2	chr1	13722366	13722465	chr1	14303767	14303864	6.96E-30	chr1	14752240	14752337	6.89E-30	chr1	15357449	15357546	6.93E-30	chr1	14246471	14246568	7.03E-30	chr1	15125509	15125606	1.48E-31	chr1	16094282	16094381	1.87E-45	chr1	14683864	14683961	6.96E-30	chr1	15074876	15074973	7.05E-30	chr1	14636857	14636954	7.03E-30	chr1	15077858	15077955	6.79E-30	chr1	14594240	14594339	1.85E-45	chr1	14635077	14635174	6.74E-30	chr1	14991718	14991817	1.87E-45	chr1	16683796	16683893	7.30E-30	NA	NA	NA	NA	NA	NA	NA	NA	chr1	16010187	16010286	1.92E-45	chr1	14733567	14733664	1.52E-31	chr1	17207373	17207472	1.99E-45	chr1	14992794	14992891	7.06E-30	chr1	15952472	15952569	7.03E-30	chr1	16885781	16885880	1.96E-45	chr1	14627907	14628006	1.98E-45	chr1	15129984	15130083	1.92E-45	chr1	14479077	14479176	1.96E-45
Photoperiod_growing-degree_days_to_anthesis_1_13638681_G/A_1_Hapmap2	Photoperiod_growing-degree_days_to_anthesis	1:13638681	G/A	Hapmap2	chr1	13755161	13755260	NA	NA	NA	NA	chr9	2922533	2922632	1.90E-35	NA	NA	NA	NA	NA	NA	NA	NA	NA	NA	NA	NA	chr1	16127076	16127175	1.87E-45	NA	NA	NA	NA	NA	NA	NA	NA	NA	NA	NA	NA	chr8	160721567	160721666	8.66E-39	chr1	14627035	14627134	1.85E-45	NA	NA	NA	NA	chr1	15015499	15015598	1.87E-45	NA	NA	NA	NA	NA	NA	NA	NA	chr8	135234531	135234629	1.48E-36	chr1	16033965	16034064	1.92E-45	NA	NA	NA	NA	chr1	17231152	17231251	1.99E-45	NA	NA	NA	NA	chr9	2288343	2288442	4.17E-37	chr1	16909559	16909658	1.96E-45	chr1	14661151	14661250	1.98E-45	chr1	15153769	15153868	1.92E-45	chr1	14502854	14502953	1.96E-45
Anthesis-silking_interval_1_13639348_T/C_1_Hapmap2	Anthesis-silking_interval	1:13639348	T/C	Hapmap2	chr1	13755828	13755927	NA	NA	NA	NA	NA	NA	NA	NA	NA	NA	NA	NA	NA	NA	NA	NA	NA	NA	NA	NA	chr1	16127743	16127842	1.87E-45	NA	NA	NA	NA	NA	NA	NA	NA	NA	NA	NA	NA	NA	NA	NA	NA	chr1	14627702	14627801	1.85E-45	NA	NA	NA	NA	chr1	15016166	15016265	1.87E-45	NA	NA	NA	NA	NA	NA	NA	NA	NA	NA	NA	NA	chr1	16034632	16034731	1.92E-45	NA	NA	NA	NA	chr1	17231819	17231917	3.34E-43	NA	NA	NA	NA	NA	NA	NA	NA	chr1	16910226	16910325	9.14E-44	chr1	14661818	14661917	1.98E-45	chr1	15154436	15154535	1.92E-45	chr1	14503521	14503620	1.96E-45
Nodes_per_plant_1_13680083_T/A_2_Hapmap2	Nodes_per_plant	1:13680083	T/A	Hapmap2	chr1	13796536	13796635	chr1	14363328	14363411	7.01E-25	chr1	14800166	14800249	6.94E-25	chr1	15405963	15406060	1.48E-36	NA	NA	NA	NA	chr1	15211758	15211857	1.88E-45	chr1	16138387	16138484	1.47E-36	chr1	14742154	14742252	1.48E-36	NA	NA	NA	NA	NA	NA	NA	NA	chr1	15116974	15117073	1.85E-45	chr1	14667905	14667988	6.83E-25	NA	NA	NA	NA	chr1	15065516	15065614	1.46E-36	chr1	16718722	16718810	2.63E-29	NA	NA	NA	NA	chr1	14516594	14516691	1.48E-36	NA	NA	NA	NA	NA	NA	NA	NA	chr1	17281598	17281695	1.56E-36	NA	NA	NA	NA	NA	NA	NA	NA	NA	NA	NA	NA	chr1	14727370	14727467	1.55E-36	NA	NA	NA	NA	chr1	14559954	14560053	1.96E-45
Nodes_per_plant_1_13680099_A/G_5_Hapmap2	Nodes_per_plant	1:13680099	A/G	Hapmap2	chr1	13796552	13796651	chr1	14363340	14363438	3.24E-28	chr1	14800178	14800276	3.21E-28	chr1	15405978	15406076	1.48E-36	chr1	14310167	14310265	6.98E-35	chr1	15211774	15211873	1.88E-45	chr1	16138402	16138500	1.47E-36	chr1	14742170	14742268	1.48E-36	chr1	15138432	15138530	7.00E-35	chr1	14673068	14673166	6.98E-35	chr1	15116990	15117089	1.85E-45	chr1	14667917	14668015	3.16E-28	chr1	14671120	14671218	6.69E-35	chr1	15065532	15065630	1.46E-36	chr1	16718728	16718826	3.37E-33	chr1	18057902	18058000	6.98E-35	chr1	14516609	14516707	3.19E-38	chr1	16090869	16090967	6.99E-35	chr1	14793198	14793296	7.03E-35	chr1	17281613	17281711	1.56E-36	chr1	15067765	15067863	7.01E-35	chr1	15989373	15989471	6.98E-35	chr1	16939419	16939517	7.16E-35	chr1	14727385	14727483	1.55E-36	chr1	15165876	15165974	1.52E-31	chr1	14559970	14560069	1.96E-45
Average_internode_length_(whole_plant)_1_13686316_G/A_1_Hapmap2	Average_internode_length_(whole_plant)	1:13686316	G/A	Hapmap2	chr1	13802769	13802868	chr1	14367706	14367806	8.81E-44	chr1	14804542	14804642	8.73E-44	chr1	15410446	15410546	8.84E-39	chr1	14314509	14314609	8.96E-39	chr1	15217959	15218059	8.75E-44	chr1	16142700	16142800	8.76E-39	chr1	14746408	14746508	8.87E-39	chr1	15142760	15142860	8.93E-44	chr1	14677380	14677479	1.91E-45	chr1	15123169	15123269	8.60E-44	chr1	14672414	14672514	8.66E-39	chr1	14675428	14675528	8.54E-44	chr1	15076197	15076297	8.75E-39	NA	NA	NA	NA	chr1	18062256	18062355	1.91E-45	chr1	14520934	14521034	8.80E-44	chr1	16095342	16095442	8.98E-39	chr1	14797514	14797614	8.97E-44	chr1	17286078	17286178	9.34E-39	chr1	15072091	15072191	8.94E-44	chr1	15994211	15994311	8.97E-39	chr1	16944257	16944357	9.20E-39	chr1	14731847	14731947	9.27E-39	chr1	15170241	15170341	9.01E-39	chr1	14566180	14566280	9.13E-44
Northern_Leaf_Blight_1_13796082_T/C_3_Hapmap2	Northern_Leaf_Blight	1:13796082	T/C	Hapmap2	chr1	13915971	13916070	chr1	14436320	14436418	3.19E-38	chr1	14854645	14854744	8.73E-44	chr1	15460003	15460102	1.90E-40	chr1	14365068	14365167	1.93E-40	chr1	15281455	15281554	1.88E-45	chr1	16206574	16206673	1.87E-45	chr1	14796560	14796659	8.81E-44	chr1	15193411	15193510	1.93E-40	chr1	14731312	14731411	1.93E-40	chr1	15195229	15195327	3.12E-38	chr1	14722494	14722593	1.86E-40	NA	NA	NA	NA	chr1	15119155	15119254	8.69E-44	chr1	16789029	16789128	1.99E-45	chr1	18118503	18118602	1.93E-40	chr1	14550110	14550209	8.80E-44	chr1	16145221	16145320	1.93E-40	chr1	14848492	14848591	1.94E-40	chr1	17355632	17355731	2.01E-40	chr1	15131998	15132097	1.94E-40	chr1	16042118	16042217	8.90E-44	chr1	17004517	17004616	9.14E-44	chr1	14795358	14795457	1.99E-40	chr1	15268949	15269048	1.94E-40	chr1	14627624	14627723	1.98E-40
Northern_Leaf_Blight_1_13800583_C/T_2_Hapmap2	Northern_Leaf_Blight	1:13800583	C/T	Hapmap2	chr1	13920471	13920570	chr1	14440833	14440932	8.81E-44	chr1	14859141	14859240	1.89E-40	chr1	15464513	15464612	4.08E-42	chr1	14369563	14369662	1.93E-40	chr1	15285955	15286054	1.88E-45	chr1	16211074	16211173	1.87E-45	chr1	14801056	14801155	1.91E-40	chr1	15197903	15198002	4.16E-42	chr1	14735822	14735921	4.14E-42	chr1	15199719	15199818	8.60E-44	chr1	14726989	14727088	1.86E-40	chr1	14751785	14751884	8.54E-44	chr1	15123650	15123749	8.69E-44	chr1	16793527	16793626	1.99E-45	chr1	18123015	18123114	4.14E-42	chr1	14554606	14554705	4.10E-42	chr1	16149731	16149830	4.15E-42	chr1	14853020	14853119	4.17E-42	chr1	17360142	17360241	4.31E-42	chr1	15136508	15136607	4.16E-42	chr1	16046612	16046711	8.90E-44	chr1	17009011	17009110	9.14E-44	chr1	14799886	14799985	4.28E-42	chr1	15273459	15273558	4.16E-42	chr1	14632134	14632233	4.25E-42
Ear_height_1_13806548_A/G_1_Hapmap2	Ear_height	1:13806548	A/G	Hapmap2	chr1	13926435	13926534	chr1	14447072	14447173	1.14E-42	chr1	14865119	14865218	1.88E-45	chr1	15470497	15470598	1.14E-42	chr1	14375539	14375640	5.35E-41	chr1	15291919	15292018	1.88E-45	chr1	16217038	16217137	1.87E-45	chr1	14807034	14807133	1.89E-45	chr1	15203880	15203981	1.16E-42	chr1	14741805	14741906	5.36E-41	chr1	15205676	15205777	1.11E-42	chr1	14732965	14733066	5.17E-41	chr1	14757742	14757843	1.10E-42	NA	NA	NA	NA	chr1	16799491	16799590	1.99E-45	chr1	18128992	18129093	1.15E-42	chr1	14560590	14560689	1.89E-45	chr1	16155715	16155816	1.15E-42	chr1	14858997	14859098	5.40E-41	chr1	17366125	17366226	5.58E-41	chr1	15142485	15142586	1.16E-42	NA	NA	NA	NA	NA	NA	NA	NA	NA	NA	NA	NA	chr1	15279443	15279544	1.16E-42	chr1	14638111	14638212	1.18E-42
Malate_1_13807863_C/T_1_Hapmap2	Malate	1:13807863	C/T	Hapmap2	chr1	13927750	13927849	chr1	14448390	14448489	1.91E-40	chr1	14866435	14866534	1.89E-40	chr1	15471815	15471914	1.90E-40	chr1	14376857	14376956	1.93E-40	chr1	15293234	15293333	1.88E-45	chr1	16218353	16218452	1.87E-45	chr1	14808350	14808449	1.91E-40	chr1	15205198	15205297	1.93E-40	chr1	14743123	14743222	1.93E-40	chr1	15206994	15207093	1.86E-40	chr1	14734283	14734382	1.86E-40	chr1	14759060	14759159	1.85E-40	NA	NA	NA	NA	chr1	16800807	16800905	7.15E-45	chr1	18130310	18130409	1.93E-40	chr1	14561906	14562005	1.91E-40	chr1	16157033	16157132	1.93E-40	chr1	14860315	14860414	1.94E-40	chr1	17367443	17367542	2.01E-40	chr1	15143803	15143902	9.00E-39	NA	NA	NA	NA	NA	NA	NA	NA	NA	NA	NA	NA	chr1	15280761	15280860	1.94E-40	chr1	14639429	14639528	1.98E-40
Leaf_width_1_14035140_-/+_1_Hapmap2	Leaf_width	1:14035140	-/+	Hapmap2	chr1	14146416	14146515	chr1	14672156	14672255	1.89E-45	NA	NA	NA	NA	chr1	15677970	15678070	1.91E-35	chr1	14583739	14583838	1.91E-45	NA	NA	NA	NA	chr1	16406663	16406763	1.90E-35	NA	NA	NA	NA	NA	NA	NA	NA	NA	NA	NA	NA	NA	NA	NA	NA	NA	NA	NA	NA	NA	NA	NA	NA	NA	NA	NA	NA	NA	NA	NA	NA	chr1	18337155	18337255	1.94E-35	chr1	14739225	14739325	1.92E-35	NA	NA	NA	NA	chr1	15077083	15077182	1.93E-45	chr1	17574190	17574290	2.02E-35	NA	NA	NA	NA	chr1	16242520	16242619	1.91E-45	chr1	17204922	17205021	1.96E-45	chr1	14990688	14990788	2.01E-35	NA	NA	NA	NA	NA	NA	NA	NA
Anthesis-silking_interval_1_14104411_G/A_9_Hapmap2	Anthesis-silking_interval	1:14104411	G/A	Hapmap2	chr1	14215691	14215790	NA	NA	NA	NA	NA	NA	NA	NA	NA	NA	NA	NA	chr1	14667743	14667842	8.90E-44	NA	NA	NA	NA	NA	NA	NA	NA	chr1	15099554	15099653	1.89E-45	NA	NA	NA	NA	chr1	15097314	15097413	1.91E-45	NA	NA	NA	NA	NA	NA	NA	NA	NA	NA	NA	NA	chr1	15401579	15401677	3.13E-43	NA	NA	NA	NA	NA	NA	NA	NA	chr1	14853281	14853380	1.89E-45	NA	NA	NA	NA	NA	NA	NA	NA	chr1	17667182	17667280	3.34E-43	NA	NA	NA	NA	NA	NA	NA	NA	NA	NA	NA	NA	chr1	15059878	15059977	1.98E-45	NA	NA	NA	NA	NA	NA	NA	NA
Anthesis-silking_interval_1_14104931_C/G_1_Hapmap1	Anthesis-silking_interval	1:14104931	C/G	Hapmap1	chr1	14216211	14216310	chr1	14742755	14742842	4.19E-27	chr1	15157591	15157683	1.48E-31	chr1	15748239	15748326	4.17E-27	chr1	14668263	14668362	1.91E-45	chr1	15578080	15578172	1.48E-31	chr1	16476558	16476650	1.48E-31	chr1	15100074	15100173	1.89E-45	chr1	15530037	15530129	1.52E-31	chr1	15097834	15097933	1.91E-45	chr1	15503219	15503313	5.25E-31	NA	NA	NA	NA	chr1	15091887	15091979	1.45E-31	chr1	15402098	15402197	1.87E-45	chr1	17078425	17078517	1.57E-31	chr1	18394974	18395066	1.51E-31	chr1	14853801	14853900	1.89E-45	chr1	16447386	16447485	1.92E-45	NA	NA	NA	NA	chr1	17667701	17667800	1.99E-45	chr1	15434117	15434216	1.92E-45	chr1	16321593	16321680	4.23E-27	chr1	17274351	17274443	1.55E-31	chr1	15060398	15060497	1.98E-45	NA	NA	NA	NA	chr1	14948012	14948111	1.96E-45
Anthesis-silking_interval_1_14105214_G/A_1_Hapmap2	Anthesis-silking_interval	1:14105214	G/A	Hapmap2	chr1	14216494	14216593	chr1	14743028	14743125	1.14E-42	chr1	15157869	15157966	1.13E-42	chr1	15748512	15748609	1.14E-42	chr1	14668551	14668648	2.47E-44	chr1	15578358	15578455	1.13E-42	chr1	16476836	16476933	1.13E-42	chr1	15100357	15100456	1.89E-45	chr1	15530315	15530412	1.16E-42	chr1	15098117	15098216	1.91E-45	chr1	15503503	15503600	2.39E-44	chr1	15029766	15029866	3.11E-38	chr1	15092165	15092262	1.10E-42	chr1	15402381	15402480	1.87E-45	chr1	17078703	17078800	1.20E-42	chr1	18395252	18395349	1.15E-42	chr1	14854084	14854183	1.89E-45	chr1	16447611	16447708	1.15E-42	chr1	15158489	15158589	3.25E-38	chr1	17667984	17668083	1.99E-45	chr1	15434342	15434439	1.16E-42	chr1	16321866	16321963	1.15E-42	chr1	17274629	17274726	1.18E-42	chr1	15060681	15060780	1.98E-45	chr1	15598875	15598975	6.97E-40	chr1	14948295	14948394	1.96E-45
Days_to_anthesis_1_14113259_C/T_1_Hapmap2	Days_to_anthesis	1:14113259	C/T	Hapmap2	chr1	14224539	14224638	NA	NA	NA	NA	chr1	15161444	15161543	4.09E-37	NA	NA	NA	NA	chr1	14687055	14687154	1.91E-45	chr1	15582729	15582828	4.07E-42	chr1	16480409	16480508	4.08E-37	chr1	15108401	15108500	1.89E-45	chr1	15532805	15532891	1.17E-32	chr1	15106162	15106261	1.91E-45	chr1	15507078	15507177	4.03E-37	chr1	15043639	15043738	8.59E-44	chr1	15095738	15095837	4.00E-37	chr1	15410426	15410525	8.69E-44	chr1	17082278	17082377	4.33E-37	chr1	18398825	18398924	4.17E-37	chr1	14862137	14862236	1.89E-45	chr1	16450098	16450184	1.17E-32	chr1	15162864	15162963	8.97E-44	chr1	17676029	17676128	9.27E-44	chr1	15436829	15436915	1.17E-32	NA	NA	NA	NA	chr1	17278204	17278303	4.28E-37	chr1	15068725	15068824	1.98E-45	NA	NA	NA	NA	chr1	14956326	14956425	1.96E-45
Days_to_anthesis_1_14118573_-/+_1_Hapmap2	Days_to_anthesis	1:14118573	-/+	Hapmap2	chr1	14229853	14229952	chr1	14753117	14753212	1.47E-41	chr1	15167111	15167207	1.46E-41	chr1	15758621	15758717	1.47E-41	chr1	14692348	14692443	1.49E-41	chr1	15588052	15588151	1.88E-45	chr1	16486075	16486171	1.46E-41	chr1	15114159	15114254	6.86E-40	chr1	15566290	15566386	1.51E-36	chr1	15111694	15111790	1.49E-41	chr1	15512715	15512811	1.44E-41	chr1	15048960	15049059	1.85E-45	chr1	15101405	15101501	1.43E-41	chr1	15416003	15416098	6.77E-40	chr1	17087945	17088041	1.55E-41	chr1	18404492	18404588	1.49E-41	chr1	14867714	14867809	6.85E-40	chr1	16483568	16483664	1.50E-36	chr1	15168187	15168282	1.50E-41	chr1	17681606	17681701	7.22E-40	chr1	15480006	15480102	1.51E-36	chr1	16331958	16332053	1.49E-41	chr1	17283871	17283967	1.53E-41	chr1	15074483	15074578	7.17E-40	chr1	15608965	15609060	1.50E-41	chr1	14961886	14961981	7.11E-40
Days_to_anthesis_1_14163556_A/G_4_Hapmap2	Days_to_anthesis	1:14163556	A/G	Hapmap2	chr1	14253836	14253935	chr1	14754263	14754330	2.52E-24	chr1	15168338	15168406	6.94E-25	chr1	15759848	15759916	6.98E-25	chr1	14693494	14693560	9.15E-24	chr1	15612032	15612132	8.75E-44	chr1	16487302	16487370	6.92E-25	chr1	15115197	15115265	7.01E-25	chr1	15568467	15568572	4.19E-37	chr1	15112920	15112988	7.08E-25	chr1	15513941	15514009	6.84E-25	chr1	15072920	15073019	1.85E-45	chr1	15102631	15102699	6.79E-25	chr1	15417140	15417240	8.69E-44	chr1	17089171	17089239	7.35E-25	chr1	18405719	18405787	7.08E-25	chr1	14901768	14901847	4.18E-27	chr1	16485747	16485851	3.23E-38	chr1	15169321	15169421	8.97E-44	chr1	17682743	17682843	9.27E-44	chr1	15482187	15482265	3.28E-28	chr1	16333104	16333171	2.55E-24	chr1	17285097	17285165	7.27E-25	chr1	15108573	15108651	3.38E-28	chr1	15610192	15610260	7.12E-25	chr1	15004651	15004729	3.35E-28
Nodes_per_plant_1_14166621_C/A_1_Hapmap1	Nodes_per_plant	1:14166621	C/A	Hapmap1	chr1	14256901	14257000	chr1	14757256	14757355	1.89E-45	chr1	15171490	15171589	1.88E-45	chr1	15769760	15769859	8.78E-44	chr1	14696518	14696617	1.91E-45	chr1	15615108	15615207	1.88E-45	chr1	16490338	16490437	4.05E-42	chr1	15118205	15118304	1.89E-45	chr1	15571642	15571741	1.92E-45	chr1	15115936	15116035	1.91E-45	chr1	15516958	15517057	1.85E-45	chr1	15075997	15076096	1.85E-45	chr1	15105649	15105748	1.84E-45	chr1	15420943	15421042	4.04E-42	chr1	17092189	17092288	1.99E-45	chr1	18408674	18408773	8.90E-44	chr1	14904356	14904455	8.80E-44	chr1	16488923	16489022	1.92E-45	chr1	15171960	15172059	8.97E-44	chr1	17686545	17686644	4.31E-42	chr1	15485277	15485376	1.92E-45	chr1	16336099	16336198	8.90E-44	chr1	17288115	17288214	1.96E-45	chr1	15111579	15111678	1.98E-45	chr1	15613214	15613313	1.92E-45	chr1	15007653	15007752	1.96E-45
Anthesis-silking_interval_1_14397399_T/C_1_Hapmap2	Anthesis-silking_interval	1:14397399	T/C	Hapmap2	chr1	14492875	14492974	chr1	15012421	15012520	1.89E-45	chr1	15425745	15425844	4.09E-37	chr1	16034530	16034629	1.93E-30	chr1	14951696	14951795	1.91E-45	NA	NA	NA	NA	chr1	16745515	16745614	1.87E-45	chr1	15373359	15373458	1.89E-45	NA	NA	NA	NA	chr1	15371562	15371661	1.95E-30	NA	NA	NA	NA	chr6	40647572	40647668	1.89E-30	chr1	15360738	15360837	1.84E-45	chr1	15663481	15663580	4.07E-37	chr1	17331782	17331881	4.33E-37	chr1	18654681	18654780	1.95E-30	chr1	15151794	15151893	1.93E-30	NA	NA	NA	NA	NA	NA	NA	NA	NA	NA	NA	NA	NA	NA	NA	NA	chr1	16583827	16583926	1.95E-30	chr1	17527723	17527822	4.28E-37	chr1	15364516	15364615	9.20E-44	NA	NA	NA	NA	chr1	15257053	15257152	4.28E-37
Days_to_anthesis_1_14449040_C/T_4_Hapmap1	Days_to_anthesis	1:14449040	C/T	Hapmap1	chr1	14546431	14546530	chr1	15050071	15050177	1.93E-30	chr1	15479292	15479391	1.88E-45	chr1	16091323	16091422	1.89E-45	chr1	15005857	15005956	1.91E-45	chr1	15924057	15924156	1.88E-45	chr1	16782761	16782867	1.91E-30	chr1	15427114	15427213	8.81E-44	chr1	15870667	15870766	1.92E-45	chr1	15428386	15428467	1.94E-35	chr1	15835436	15835535	1.85E-45	chr1	15385506	15385605	1.85E-45	chr1	15397986	15398092	1.87E-30	chr1	15717057	15717156	1.87E-45	chr1	17409736	17409839	1.58E-26	chr1	18721664	18721763	1.91E-45	chr1	15205588	15205687	1.89E-45	chr1	16782739	16782838	1.92E-45	chr1	15463094	15463200	1.97E-30	chr1	17995391	17995490	1.99E-45	chr1	15779160	15779259	1.92E-45	chr1	16637601	16637700	1.91E-45	chr1	17605676	17605779	1.56E-26	chr1	15418232	15418331	1.98E-45	chr1	15916019	15916118	1.92E-45	chr1	15281476	15281575	1.96E-45
Tassel_length_1_14508583_C/T_1_Hapmap2	Tassel_length	1:14508583	C/T	Hapmap2	chr1	14599293	14599392	chr1	15094950	15095049	1.89E-45	chr1	15540615	15540714	1.88E-45	chr1	16136063	16136162	1.89E-45	chr1	15055501	15055600	1.93E-40	chr1	15969158	15969257	8.75E-44	chr1	16827641	16827740	1.87E-45	chr1	15477154	15477253	1.91E-40	chr1	15915411	15915510	1.92E-45	chr1	15491072	15491171	4.14E-42	chr1	15880253	15880352	1.85E-45	chr1	15430568	15430667	8.59E-44	chr1	15443109	15443208	8.54E-44	chr1	15761885	15761984	8.69E-44	chr1	17454600	17454699	9.25E-44	chr1	18766438	18766537	1.91E-45	chr1	15250472	15250571	8.80E-44	chr1	16845809	16845908	4.15E-42	chr1	15507971	15508070	8.97E-44	chr1	18040589	18040688	1.99E-45	chr1	15831966	15832065	1.92E-45	chr1	16682397	16682496	1.91E-45	chr1	17650540	17650639	9.14E-44	chr1	15462997	15463096	1.98E-45	chr1	15979423	15979522	4.16E-42	chr1	15326170	15326269	9.13E-44
Average_internode_length_(above_ear)_1_14511881_T/C_1_Hapmap2	Average_internode_length_(above_ear)	1:14511881	T/C	Hapmap2	chr1	14602591	14602690	chr1	15098248	15098347	1.89E-45	chr1	15543913	15544012	1.88E-45	chr1	16139361	16139460	1.89E-45	chr1	15059348	15059446	6.98E-35	chr1	15972362	15972461	8.75E-44	chr1	16830939	16831038	1.87E-45	chr1	15481001	15481099	6.91E-35	chr1	15918709	15918808	1.92E-45	chr1	15494383	15494480	6.98E-35	chr1	15883551	15883650	1.85E-45	chr1	15433772	15433871	8.59E-44	chr1	15446313	15446412	8.54E-44	chr1	15765303	15765401	1.46E-36	chr1	17457804	17457903	9.25E-44	chr1	18769736	18769835	1.91E-45	chr1	15253891	15253989	1.48E-36	chr1	16849120	16849217	6.99E-35	chr1	15511175	15511274	8.97E-44	chr1	18044006	18044103	7.27E-35	chr1	15835266	15835365	1.92E-45	chr1	16685695	16685794	1.91E-45	chr1	17653744	17653843	9.14E-44	chr1	15466295	15466394	1.98E-45	chr1	15982721	15982820	1.92E-45	chr1	15329588	15329686	1.54E-36
Average_internode_length_(above_ear)_1_14512381_G/T_1_Hapmap2	Average_internode_length_(above_ear)	1:14512381	G/T	Hapmap2	chr1	14603091	14603190	chr1	15098748	15098847	1.89E-45	chr1	15544413	15544512	1.88E-45	chr1	16139861	16139960	1.89E-45	chr1	15059846	15059945	1.93E-40	chr1	15972863	15972962	1.89E-40	chr1	16831439	16831538	1.87E-45	chr1	15481499	15481598	1.91E-40	chr1	15919209	15919308	1.92E-45	chr1	15494881	15494980	1.93E-40	chr1	15884051	15884150	1.85E-45	chr1	15434273	15434372	1.86E-40	chr1	15446814	15446913	1.85E-40	chr1	15765802	15765901	4.04E-42	chr1	17458305	17458404	2.00E-40	chr1	18770236	18770335	1.91E-45	chr1	15254390	15254489	4.10E-42	chr1	16859148	16859247	1.93E-40	chr1	15511676	15511775	1.94E-40	chr1	18044504	18044603	2.01E-40	chr1	15835766	15835865	1.92E-45	chr1	16686195	16686294	1.91E-45	chr1	17654245	17654344	1.98E-40	chr1	15466795	15466894	1.98E-45	chr1	15983221	15983320	1.92E-45	chr1	15330087	15330186	4.25E-42
Nodes_above_ear_1_14546509_G/A_6_Hapmap2	Nodes_above_ear	1:14546509	G/A	Hapmap2	chr1	14647278	14647377	chr1	15142964	15143063	1.89E-45	chr1	15588606	15588705	1.88E-45	chr1	16184057	16184156	1.89E-45	chr1	15061384	15061483	4.17E-37	chr1	15983236	15983332	2.47E-34	chr1	16875634	16875733	1.87E-45	chr1	15483037	15483136	4.13E-37	chr1	15963400	15963499	1.92E-45	chr1	15497031	15497130	4.17E-37	chr1	15928273	15928372	1.85E-45	chr1	15444649	15444745	2.42E-34	chr1	15457186	15457282	2.41E-34	chr1	15767338	15767437	8.75E-39	chr1	17468678	17468774	2.61E-34	chr1	18824801	18824900	1.91E-45	chr1	15255927	15256026	8.87E-39	chr1	16861298	16861397	4.18E-37	chr1	15522060	15522156	2.53E-34	chr1	18046654	18046753	4.35E-37	chr1	15889501	15889600	1.92E-45	chr1	16740760	16740859	1.91E-45	chr1	17664618	17664714	2.58E-34	chr1	15510999	15511098	9.20E-44	chr1	16017343	16017442	1.92E-45	chr1	15331623	15331722	9.19E-39
Average_internode_length_(above_ear)_1_14549388_G/A_5_Hapmap2	Average_internode_length_(above_ear)	1:14549388	G/A	Hapmap2	chr1	14650157	14650256	chr1	15145849	15145948	1.89E-45	chr1	15591491	15591590	1.88E-45	chr1	16186942	16187041	1.89E-45	chr1	15062997	15063096	1.93E-40	chr1	15984880	15984975	1.47E-36	chr1	16878519	16878618	1.87E-45	chr1	15484650	15484749	1.91E-40	chr1	15966285	15966384	1.92E-45	chr1	15498625	15498724	8.97E-39	chr1	15931158	15931257	1.85E-45	chr1	15446293	15446388	1.45E-36	chr1	15458830	15458925	1.44E-36	chr1	15768957	15769056	1.88E-40	chr1	17470322	17470417	1.56E-36	chr1	18827686	18827785	1.91E-45	chr1	15257546	15257645	1.91E-40	chr1	16862892	16862991	8.98E-39	chr1	15523704	15523799	1.51E-36	chr1	18048248	18048347	9.34E-39	chr1	15892386	15892485	1.92E-45	chr1	16743645	16743744	1.91E-45	chr1	17666262	17666357	1.54E-36	chr1	15513884	15513983	1.98E-45	chr1	16020228	16020327	1.92E-45	chr1	15333242	15333341	1.98E-40
Nodes_per_plant_1_14549451_C/T_14_Hapmap2	Nodes_per_plant	1:14549451	C/T	Hapmap2	chr1	14650220	14650319	chr1	15145912	15146011	1.89E-45	chr1	15591554	15591653	1.88E-45	chr1	16187005	16187104	1.89E-45	chr1	15063060	15063159	4.14E-42	chr1	15984943	15985037	1.92E-30	chr1	16878582	16878681	1.87E-45	chr1	15484713	15484812	4.10E-42	chr1	15966348	15966447	1.92E-45	chr1	15498688	15498787	4.14E-42	chr1	15931221	15931320	1.85E-45	chr1	15446356	15446450	1.89E-30	chr1	15458893	15458987	1.87E-30	chr1	15769020	15769119	4.04E-42	chr1	17470385	17470479	2.03E-30	chr1	18827749	18827848	1.91E-45	chr1	15257609	15257708	4.10E-42	chr1	16862955	16863054	4.15E-42	chr1	15523767	15523861	1.97E-30	chr1	18048311	18048410	4.31E-42	chr1	15892449	15892548	1.92E-45	chr1	16743708	16743807	1.91E-45	chr1	17666325	17666419	2.01E-30	chr1	15513947	15514046	1.98E-45	chr1	16020291	16020390	1.92E-45	chr1	15333305	15333404	4.25E-42
Days_to_anthesis_1_14551362_G/T_1_Hapmap2	Days_to_anthesis	1:14551362	G/T	Hapmap2	chr1	14652131	14652230	chr1	15147823	15147922	1.89E-45	chr1	15593465	15593564	1.88E-45	chr1	16188916	16189015	1.89E-45	chr1	15064935	15065025	8.96E-39	chr1	15986771	15986861	4.10E-37	chr1	16880493	16880592	1.87E-45	chr1	15486588	15486678	8.87E-39	chr1	15968259	15968358	1.92E-45	chr1	15500535	15500625	1.95E-30	chr1	15933132	15933231	1.85E-45	chr1	15448184	15448274	4.03E-37	chr1	15460721	15460811	4.00E-37	chr1	15770674	15770738	1.16E-22	chr1	17472213	17472303	4.33E-37	chr1	18829982	18830081	1.91E-45	chr1	15259263	15259327	1.17E-22	chr1	16864802	16864892	4.21E-32	chr1	15525595	15525685	4.20E-37	chr1	18050158	18050248	4.38E-32	chr1	15894360	15894459	1.92E-45	chr1	16745941	16746040	1.91E-45	chr1	17668153	17668243	4.28E-37	chr1	15515858	15515957	1.98E-45	chr1	16022202	16022301	1.92E-45	chr1	15334960	15335024	1.21E-22
Nodes_per_plant_1_14552596_C/T_5_Hapmap2	Nodes_per_plant	1:14552596	C/T	Hapmap2	chr1	14653365	14653464	chr1	15149057	15149156	1.89E-45	chr1	15594699	15594798	1.88E-45	chr1	16190150	16190249	1.89E-45	chr1	15066245	15066344	8.96E-39	chr1	15987755	15987854	8.81E-39	chr1	16881727	16881826	1.87E-45	chr1	15487898	15487997	8.87E-39	chr1	15969493	15969592	1.92E-45	chr1	15501493	15501592	9.03E-34	chr1	15934366	15934465	1.85E-45	chr1	15449168	15449267	8.66E-39	chr1	15461705	15461804	8.60E-39	chr1	15784747	15784846	4.04E-42	chr1	17473197	17473296	9.31E-39	chr1	18831219	18831318	1.91E-45	chr1	15263806	15263905	4.10E-42	chr1	16865760	16865859	9.05E-34	chr1	15526579	15526678	9.03E-39	chr1	18051116	18051215	9.41E-34	chr1	15895595	15895694	1.92E-45	chr1	16747178	16747277	1.91E-45	chr1	17669137	17669236	9.20E-39	chr1	15517092	15517191	1.98E-45	chr1	16023436	16023535	1.92E-45	chr1	15339506	15339605	4.25E-42
Anthesis-silking_interval_1_14582645_G/T_3_Hapmap2	Anthesis-silking_interval	1:14582645	G/T	Hapmap2	chr1	14681285	14681384	chr1	15173444	15173543	1.89E-45	chr1	15619082	15619181	1.88E-45	chr1	16214534	16214633	1.89E-45	chr1	15100663	15100762	4.20E-32	chr1	16002290	16002389	8.87E-34	chr1	16906110	16906209	1.87E-45	chr1	15522313	15522412	4.16E-32	chr1	15993877	15993976	1.92E-45	chr1	15520278	15520377	9.03E-34	chr1	15958753	15958852	1.85E-45	chr1	15463686	15463785	8.72E-34	chr1	15476223	15476322	8.66E-34	chr1	15804853	15804952	8.81E-34	chr1	17487715	17487814	9.38E-34	chr1	18855605	18855704	1.91E-45	chr1	15291347	15291446	1.89E-45	chr1	16884545	16884644	1.94E-35	chr1	15541096	15541195	9.09E-34	chr1	18070222	18070321	2.02E-35	chr1	15919980	15920079	1.92E-45	chr1	16771564	16771663	1.91E-45	chr1	17683655	17683754	9.27E-34	chr1	15541655	15541754	1.98E-45	chr1	16047821	16047920	8.95E-44	chr1	15376218	15376317	4.31E-32
Average_internode_length_(whole_plant)_1_14581001_T/C_2_Hapmap2	Average_internode_length_(whole_plant)	1:14581001	T/C	Hapmap2	chr1	14682929	14683028	chr1	15175088	15175187	1.89E-45	chr1	15620726	15620825	1.88E-45	chr1	16216178	16216277	1.89E-45	NA	NA	NA	NA	chr1	16011361	16011460	4.10E-37	chr1	16907754	16907853	1.87E-45	NA	NA	NA	NA	chr1	15995521	15995620	1.92E-45	chr1	15554568	15554667	4.17E-37	chr1	15960397	15960496	1.85E-45	chr5	162717753	162717853	4.03E-37	NA	NA	NA	NA	chr1	15813917	15814016	1.89E-35	chr1	17496786	17496885	4.33E-37	chr1	18857249	18857348	1.91E-45	chr1	15292991	15293090	1.89E-45	NA	NA	NA	NA	chr1	15550166	15550265	4.20E-37	chr5	164939053	164939153	4.35E-37	chr1	15921624	15921723	1.92E-45	chr1	16773208	16773307	1.91E-45	chr1	17692726	17692825	4.28E-37	chr1	15543299	15543398	1.98E-45	chr1	16049465	16049564	1.92E-45	NA	NA	NA	NA
Average_internode_length_(whole_plant)_1_14580054_C/T_1_Hapmap2	Average_internode_length_(whole_plant)	1:14580054	C/T	Hapmap2	chr1	14683876	14683975	chr1	15176036	15176135	1.89E-45	chr1	15621674	15621773	1.88E-45	chr1	16217126	16217225	1.89E-45	NA	NA	NA	NA	chr1	16029536	16029624	2.47E-34	chr1	16908702	16908801	1.87E-45	NA	NA	NA	NA	chr1	15996469	15996568	1.92E-45	NA	NA	NA	NA	chr1	15961345	15961444	1.85E-45	chr1	15490934	15491022	2.42E-34	chr1	15503470	15503558	2.41E-34	NA	NA	NA	NA	chr1	17514962	17515050	2.61E-34	chr1	18858197	18858296	1.91E-45	chr1	15293939	15294038	1.89E-45	NA	NA	NA	NA	chr1	15568340	15568428	2.53E-34	NA	NA	NA	NA	chr1	15922572	15922671	1.92E-45	chr1	16774156	16774255	1.91E-45	chr1	17710902	17710990	2.58E-34	chr1	15544247	15544346	1.98E-45	chr1	16050413	16050512	1.92E-45	NA	NA	NA	NA
Average_internode_length_(above_ear)_1_14579499_A/G_1_Hapmap2	Average_internode_length_(above_ear)	1:14579499	A/G	Hapmap2	chr1	14684431	14684530	chr1	15176591	15176690	1.89E-45	chr1	15622229	15622328	1.88E-45	chr1	16217681	16217780	1.89E-45	NA	NA	NA	NA	chr1	16063480	16063579	4.10E-37	chr1	16909257	16909356	1.87E-45	NA	NA	NA	NA	chr1	15997024	15997123	1.92E-45	chr1	15556105	15556204	8.97E-39	chr1	15961900	15961999	1.85E-45	chr1	15524875	15524974	4.03E-37	chr1	15537414	15537513	4.00E-37	NA	NA	NA	NA	chr1	17548906	17549005	4.33E-37	chr1	18858752	18858851	1.91E-45	chr1	15294494	15294593	1.89E-45	chr1	16920387	16920486	8.98E-39	chr1	15602307	15602406	4.20E-37	chr1	18115009	18115108	9.34E-39	chr1	15923127	15923226	1.92E-45	chr1	16774711	16774810	1.91E-45	chr1	17744846	17744945	4.28E-37	chr1	15544802	15544901	1.98E-45	chr1	16050968	16051066	3.22E-43	NA	NA	NA	NA
Nodes_per_plant_1_14577941_C/G_1_Hapmap2	Nodes_per_plant	1:14577941	C/G	Hapmap2	chr1	14685989	14686088	chr1	15178149	15178248	1.89E-45	chr1	15623787	15623886	1.88E-45	chr1	16219239	16219338	1.89E-45	chr1	15112844	15112943	8.96E-39	chr1	16065049	16065148	8.87E-34	chr1	16910815	16910914	1.87E-45	chr1	15534494	15534593	8.87E-39	chr1	15998582	15998681	1.92E-45	NA	NA	NA	NA	chr1	15963458	15963557	1.85E-45	chr1	15526443	15526542	8.72E-34	chr1	15538990	15539089	8.66E-34	chr1	15826783	15826882	8.75E-39	chr1	17550477	17550576	9.38E-34	chr1	18860310	18860409	1.91E-45	chr1	15296052	15296151	1.89E-45	NA	NA	NA	NA	chr1	15603878	15603977	9.09E-34	NA	NA	NA	NA	chr1	15924685	15924784	1.92E-45	chr1	16776269	16776368	1.91E-45	chr1	17746417	17746516	9.27E-34	chr1	15546360	15546459	1.98E-45	chr1	16052525	16052624	1.92E-45	NA	NA	NA	NA
Plant_height_1_14626450_+/-_1_Hapmap2	Plant_height	1:14626450	+/-	Hapmap2	chr1	14728623	14728722	chr1	15220783	15220882	1.89E-45	chr1	15684624	15684723	1.88E-45	chr1	16261876	16261975	1.89E-45	chr1	15114545	15114644	1.93E-40	chr1	16066748	16066848	1.89E-40	chr1	16971656	16971755	1.87E-45	chr1	15536195	15536294	1.91E-40	chr1	16041221	16041320	1.92E-45	chr1	15560110	15560209	1.91E-45	chr1	16006113	16006212	1.85E-45	chr1	15528142	15528242	1.86E-40	chr1	15540689	15540789	1.85E-40	chr1	15828481	15828580	4.04E-42	chr1	17552176	17552276	2.00E-40	chr1	18910816	18910915	1.91E-45	chr1	15350568	15350667	1.89E-45	chr1	16923662	16923760	1.49E-41	chr1	15605575	15605675	1.94E-40	chr1	18118288	18118386	1.55E-41	chr1	15967313	15967412	1.92E-45	chr1	16826771	16826870	1.91E-45	chr1	17748116	17748216	1.98E-40	chr1	15588249	15588347	1.54E-41	chr1	16095183	16095282	1.92E-45	chr1	15390099	15390198	1.98E-40
Plant_height_1_14637543_C/T_1_Hapmap2	Plant_height	1:14637543	C/T	Hapmap2	chr1	14739710	14739809	chr1	15231870	15231969	1.89E-45	NA	NA	NA	NA	NA	NA	NA	NA	NA	NA	NA	NA	NA	NA	NA	NA	NA	NA	NA	NA	NA	NA	NA	NA	chr1	16052308	16052407	1.92E-45	NA	NA	NA	NA	chr1	16017200	16017299	1.85E-45	chr1	15528964	15529063	8.59E-44	chr1	15541511	15541610	8.54E-44	NA	NA	NA	NA	NA	NA	NA	NA	NA	NA	NA	NA	NA	NA	NA	NA	NA	NA	NA	NA	chr1	15606397	15606496	8.97E-44	NA	NA	NA	NA	NA	NA	NA	NA	chr1	16847396	16847495	1.91E-45	chr1	17748938	17749037	9.14E-44	NA	NA	NA	NA	NA	NA	NA	NA	NA	NA	NA	NA
Average_internode_length_(whole_plant)_1_14637543_C/T_1_Hapmap2	Average_internode_length_(whole_plant)	1:14637543	C/T	Hapmap2	chr1	14739710	14739809	NA	NA	NA	NA	chr1	15696031	15696130	1.88E-45	NA	NA	NA	NA	NA	NA	NA	NA	NA	NA	NA	NA	chr1	16983062	16983161	1.87E-45	NA	NA	NA	NA	NA	NA	NA	NA	chr1	15571197	15571296	1.91E-45	NA	NA	NA	NA	NA	NA	NA	NA	NA	NA	NA	NA	NA	NA	NA	NA	chr1	17552998	17553097	9.25E-44	NA	NA	NA	NA	NA	NA	NA	NA	NA	NA	NA	NA	NA	NA	NA	NA	chr1	18119100	18119199	4.31E-42	NA	NA	NA	NA	NA	NA	NA	NA	NA	NA	NA	NA	chr1	15589061	15589160	4.28E-42	chr1	16106270	16106369	1.92E-45	chr9	159568834	159568931	1.21E-27
Height_per_day_(until_flowering)_1_14637543_C/T_4_Hapmap2	Height_per_day_(until_flowering)	1:14637543	C/T	Hapmap2	chr1	14739710	14739809	NA	NA	NA	NA	NA	NA	NA	NA	chr1	16272963	16273062	1.89E-45	NA	NA	NA	NA	chr1	16067570	16067669	8.75E-44	NA	NA	NA	NA	NA	NA	NA	NA	NA	NA	NA	NA	NA	NA	NA	NA	NA	NA	NA	NA	NA	NA	NA	NA	NA	NA	NA	NA	chr1	15829300	15829399	8.69E-44	NA	NA	NA	NA	chr1	18931441	18931540	1.91E-45	chr1	15361655	15361754	1.89E-45	chr1	16924474	16924573	4.15E-42	NA	NA	NA	NA	NA	NA	NA	NA	chr1	15978400	15978499	1.92E-45	NA	NA	NA	NA	NA	NA	NA	NA	NA	NA	NA	NA	NA	NA	NA	NA	NA	NA	NA	NA
Average_internode_length_(above_ear)_1_14638094_G/A_1_Hapmap1	Average_internode_length_(above_ear)	1:14638094	G/A	Hapmap1	chr1	14740261	14740360	chr1	15232421	15232520	1.89E-45	chr1	15696582	15696681	1.88E-45	chr1	16273514	16273613	1.89E-45	chr1	15115883	15115975	6.93E-40	chr1	16068120	16068219	8.81E-39	chr1	16983613	16983712	1.87E-45	chr1	15537533	15537625	6.86E-40	chr1	16052859	16052958	1.92E-45	chr1	15571748	15571847	1.91E-45	chr1	16017751	16017850	1.85E-45	chr1	15529514	15529613	8.66E-39	chr1	15542061	15542160	8.60E-39	chr1	15829851	15829949	6.77E-40	chr1	17553548	17553647	9.31E-39	chr1	18931992	18932091	1.91E-45	chr1	15362206	15362305	1.89E-45	chr1	16925025	16925124	8.92E-44	chr1	15606947	15607046	9.03E-39	chr1	18119651	18119750	9.27E-44	chr1	15978951	15979050	1.92E-45	chr1	16847947	16848046	1.91E-45	chr1	17749488	17749587	9.20E-39	chr1	15589612	15589711	9.20E-44	chr1	16106821	16106920	1.92E-45	chr1	15391437	15391529	7.11E-40
Height_per_day_(until_flowering)_1_14643273_C/T_1_Hapmap2	Height_per_day_(until_flowering)	1:14643273	C/T	Hapmap2	chr1	14745439	14745538	chr1	15237594	15237693	1.89E-45	chr1	15701754	15701853	1.88E-45	chr1	16278685	16278784	1.89E-45	chr10	86768525	86768614	1.50E-36	chr10	101344576	101344664	5.30E-36	chr1	16988785	16988884	1.87E-45	chr6	22336264	22336353	1.48E-36	chr1	16058030	16058129	1.92E-45	chr1	15587478	15587577	1.91E-45	chr1	16022924	16023023	1.85E-45	NA	NA	NA	NA	NA	NA	NA	NA	chr1	15834002	15834101	4.04E-42	NA	NA	NA	NA	chr1	18937164	18937263	1.91E-45	chr1	15367377	15367476	1.89E-45	NA	NA	NA	NA	NA	NA	NA	NA	chr10	89256795	89256884	1.56E-36	chr1	15984123	15984222	1.92E-45	chr1	16853119	16853218	1.91E-45	chr9	41712494	41712582	5.54E-36	NA	NA	NA	NA	chr1	16111991	16112090	1.92E-45	chr10	93067286	93067375	1.54E-36
Days_to_anthesis_1_14789548_C/T_4_Hapmap2	Days_to_anthesis	1:14789548	C/T	Hapmap2	chr1	14893706	14893805	NA	NA	NA	NA	chr1	15866394	15866493	1.89E-40	chr1	16444054	16444153	1.90E-40	chr1	15295383	15295482	4.14E-42	chr1	16176665	16176764	1.88E-45	chr1	17165076	17165175	1.88E-40	chr1	15709325	15709424	4.10E-42	chr1	16223410	16223509	1.93E-40	chr1	15719296	15719395	1.93E-40	NA	NA	NA	NA	chr1	15682514	15682613	4.00E-42	chr1	15695033	15695132	3.97E-42	chr1	15986922	15987021	4.04E-42	chr1	17696927	17697026	2.00E-40	NA	NA	NA	NA	chr1	15527634	15527732	3.19E-38	chr1	17031113	17031212	4.15E-42	chr1	15717245	15717344	1.93E-45	chr1	18296900	18296999	1.99E-45	chr1	16126679	16126778	1.94E-40	NA	NA	NA	NA	chr1	17892868	17892967	1.98E-40	chr1	15759508	15759607	4.28E-42	chr1	16272241	16272339	3.24E-38	chr1	15576784	15576883	4.25E-42
Nodes_above_ear_1_14803264_G/A_1_Hapmap2	Nodes_above_ear	1:14803264	G/A	Hapmap2	chr1	14907382	14907481	NA	NA	NA	NA	chr1	15886348	15886456	1.93E-25	chr1	16464010	16464118	1.94E-25	chr1	15297118	15297202	1.18E-22	chr1	16190875	16190974	1.88E-45	chr1	17185016	17185127	4.13E-27	chr1	15711060	15711144	1.17E-22	chr1	16243367	16243475	1.98E-25	chr1	15721050	15721150	6.98E-35	NA	NA	NA	NA	chr1	15690456	15690555	8.59E-44	chr1	15702975	15703074	8.54E-44	chr1	15988673	15988772	1.87E-45	chr1	17698678	17698777	1.99E-45	NA	NA	NA	NA	NA	NA	NA	NA	chr1	17032849	17032933	1.19E-22	chr1	15731455	15731554	1.93E-45	chr1	18310439	18310510	2.06E-20	chr1	16128425	16128524	1.92E-45	chr1	17039096	17039180	1.18E-22	chr1	17894619	17894718	1.96E-45	chr1	15761818	15761917	1.98E-45	chr1	16289066	16289165	1.92E-45	chr1	15578505	15578604	1.96E-45
Average_internode_length_(whole_plant)_1_14803708_C/T_4_Hapmap1	Average_internode_length_(whole_plant)	1:14803708	C/T	Hapmap1	chr1	14907826	14907925	chr1	15424133	15424232	4.10E-42	chr1	15886797	15886896	1.88E-45	chr1	16464459	16464558	1.89E-45	chr1	15297540	15297639	1.93E-40	chr1	16191319	16191418	1.88E-45	chr1	17185471	17185570	1.87E-45	chr1	15711482	15711581	1.91E-40	chr1	16243816	16243915	1.92E-45	chr1	15721491	15721590	8.90E-44	chr1	16209455	16209554	4.00E-42	chr1	15690893	15690992	1.85E-45	chr1	15703412	15703511	1.84E-45	chr1	15989117	15989222	4.10E-32	chr1	17699122	17699227	4.36E-32	chr1	19123773	19123872	4.14E-42	chr1	15544967	15545066	4.10E-42	chr1	17033271	17033370	1.93E-40	chr1	15731899	15731998	1.93E-45	chr1	18311009	18311108	2.01E-40	NA	NA	NA	NA	chr1	17039518	17039617	1.91E-45	NA	NA	NA	NA	chr1	15762263	15762362	9.20E-44	chr1	16289503	16289602	1.92E-45	chr1	15578950	15579049	9.13E-44
Sucrose_1_14816202_T/C_1_Hapmap2	Sucrose	1:14816202	T/C	Hapmap2	chr1	14920320	14920419	NA	NA	NA	NA	NA	NA	NA	NA	chr10	109247078	109247177	1.90E-40	NA	NA	NA	NA	NA	NA	NA	NA	NA	NA	NA	NA	chr1	15724227	15724326	1.89E-45	NA	NA	NA	NA	chr1	15734549	15734648	1.91E-45	chr1	16308928	16309027	1.85E-45	chr4	206192232	206192331	4.00E-42	NA	NA	NA	NA	NA	NA	NA	NA	NA	NA	NA	NA	NA	NA	NA	NA	chr10	108312574	108312673	1.91E-40	chr10	107473766	107473865	1.93E-40	chr2	33052824	33052923	4.17E-42	NA	NA	NA	NA	chr10	106835394	106835493	1.94E-40	NA	NA	NA	NA	NA	NA	NA	NA	NA	NA	NA	NA	chr1	16337704	16337803	8.95E-44	NA	NA	NA	NA
Nodes_per_plant_1_14919863_G/A_1_Hapmap2	Nodes_per_plant	1:14919863	G/A	Hapmap2	chr1	15049266	15049365	chr1	15713477	15713575	1.49E-36	chr1	16053827	16053927	4.06E-42	chr1	16658739	16658837	1.48E-36	chr1	15420310	15420410	4.14E-42	chr1	16400083	16400182	1.88E-45	chr1	17345206	17345306	4.05E-42	chr1	15853180	15853279	1.89E-45	chr1	16438096	16438194	1.51E-36	chr1	15882951	15883049	1.50E-36	chr1	16457349	16457447	1.45E-36	chr1	15852214	15852313	1.85E-45	chr1	15876722	15876820	3.11E-33	chr1	16254577	16254675	1.46E-36	chr1	17912234	17912334	4.30E-42	chr1	19322801	19322901	4.14E-42	chr1	15803012	15803110	1.48E-36	chr1	17167526	17167626	4.15E-42	chr1	15934043	15934141	1.51E-36	chr1	18554179	18554277	1.56E-36	chr1	16301649	16301748	8.94E-44	chr1	17202053	17202153	1.93E-40	chr1	18108167	18108267	4.25E-42	chr1	15897383	15897483	4.28E-42	chr1	16505343	16505441	1.51E-36	chr1	15764442	15764541	1.96E-45
PCA_of_metabolites:_PC2_1_14942506_T/A_2_Hapmap1	PCA_of_metabolites:_PC2	1:14942506	T/A	Hapmap1	chr1	15071910	15072009	chr1	15730471	15730570	1.92E-35	chr1	16111876	16111975	1.90E-35	chr1	16675775	16675874	1.91E-35	chr1	15478415	15478514	1.94E-35	chr1	16422608	16422707	1.91E-35	chr1	17403333	17403432	1.90E-35	chr1	15875832	15875931	1.92E-35	chr1	16455093	16455192	1.95E-35	chr1	15900665	15900764	1.93E-40	chr1	16474290	16474389	1.85E-45	chr1	15874737	15874836	1.87E-35	chr1	15913235	15913334	1.84E-45	chr1	16271604	16271703	1.88E-40	chr1	17970153	17970252	1.99E-45	chr1	19380852	19380951	1.94E-35	chr1	15820021	15820120	1.92E-35	chr1	17225569	17225668	1.94E-35	chr1	15951040	15951139	1.95E-35	chr1	18571165	18571264	4.35E-37	chr1	16324194	16324293	4.19E-37	chr1	17215726	17215825	1.94E-35	chr1	18166079	18166178	1.96E-45	chr1	15955464	15955563	2.01E-35	chr1	16522376	16522475	1.95E-35	chr1	15787285	15787384	9.19E-39
Days_to_anthesis_1_14943366_A/C_1_Hapmap2	Days_to_anthesis	1:14943366	A/C	Hapmap2	chr1	15072770	15072869	chr1	15731492	15731591	8.81E-44	chr1	16112753	16112852	1.88E-45	chr1	16676652	16676751	8.78E-44	chr1	15479292	15479391	1.91E-45	chr1	16423490	16423589	8.75E-44	chr1	17404210	17404309	1.87E-45	chr1	15876853	15876952	8.81E-44	chr1	16455970	16456069	8.93E-44	chr1	15901551	15901650	8.90E-44	chr1	16475150	16475249	1.85E-45	chr1	15875619	15875718	8.59E-44	chr1	15914123	15914222	3.97E-42	chr1	16272480	16272579	1.87E-45	chr1	17971022	17971121	4.30E-42	chr1	19381729	19381828	1.91E-45	chr1	15820898	15820997	1.89E-45	chr1	17226446	17226545	1.92E-45	chr1	15952061	15952160	8.97E-44	chr1	18572042	18572141	1.99E-45	chr1	16325071	16325170	1.92E-45	chr1	17216603	17216702	1.91E-45	chr1	18166948	18167047	4.25E-42	chr1	15956341	15956440	1.98E-45	chr1	16523401	16523500	8.95E-44	chr1	15788162	15788261	1.96E-45
Leaf_width_1_14944670_T/C_1_Hapmap2	Leaf_width	1:14944670	T/C	Hapmap2	chr1	15074074	15074173	chr1	15732616	15732715	8.81E-44	chr1	16114057	16114156	1.88E-45	chr1	16677956	16678055	1.89E-45	chr1	15480596	15480695	1.91E-45	chr1	16430160	16430259	1.88E-45	chr1	17405514	17405613	1.87E-45	chr1	15877984	15878083	8.81E-44	chr1	16457274	16457373	1.92E-45	chr1	15908203	15908302	1.91E-45	chr1	16476454	16476553	1.85E-45	chr1	15882288	15882387	1.85E-45	chr1	15915447	15915545	5.25E-26	chr1	16273784	16273883	1.87E-45	chr1	17973271	17973370	9.25E-44	chr1	19383033	19383132	8.90E-44	chr1	15822202	15822301	8.80E-44	chr1	17227750	17227849	1.92E-45	chr1	15953185	15953284	8.97E-44	chr1	18573346	18573445	1.99E-45	chr1	16326375	16326474	1.92E-45	chr1	17217892	17217991	1.91E-45	chr1	18169197	18169296	9.14E-44	chr1	15957645	15957744	1.98E-45	NA	NA	NA	NA	chr1	15789466	15789565	1.96E-45
Days_to_anthesis_1_14956025_T/C_35_Hapmap1	Days_to_anthesis	1:14956025	T/C	Hapmap1	chr1	15085429	15085528	chr1	15741549	15741620	7.06E-20	chr1	16125408	16125507	1.88E-45	chr1	16689290	16689383	4.14E-32	chr1	15491951	15492050	1.91E-45	chr1	16441478	16441569	6.91E-30	chr1	17416869	17416968	1.87E-45	chr1	15910816	15910907	6.96E-30	chr1	16468608	16468701	4.22E-32	chr1	15919527	15919626	1.91E-45	chr1	16487801	16487894	4.06E-32	chr1	15893605	15893696	6.79E-30	NA	NA	NA	NA	chr1	16287242	16287284	9.07E-14	chr1	18031754	18031847	4.36E-32	chr1	19394402	19394501	1.91E-45	chr1	15833555	15833654	1.89E-45	chr1	17239097	17239196	1.92E-45	chr1	15962126	15962197	7.18E-20	chr1	18595765	18595807	9.68E-14	chr1	16347261	16347360	1.92E-45	chr1	17266868	17266961	4.20E-32	chr1	18227687	18227780	4.31E-32	chr1	15969001	15969100	1.98E-45	chr1	16578019	16578114	5.54E-21	chr1	15800860	15800958	3.31E-38
Days_to_anthesis_1_14961331_G/A_1_Hapmap2	Days_to_anthesis	1:14961331	G/A	Hapmap2	chr1	15090737	15090836	chr1	15746845	15746944	1.89E-45	chr1	16130728	16130827	1.88E-45	chr1	16694393	16694492	1.89E-45	chr1	15497261	15497360	1.91E-45	chr1	16446604	16446702	6.81E-40	chr1	17422177	17422276	1.87E-45	chr1	15915942	15916040	6.86E-40	chr1	16473713	16473812	1.92E-45	chr1	15932123	15932222	1.91E-45	chr1	16493101	16493200	1.85E-45	chr1	15899140	15899239	1.85E-45	chr1	15961432	15961530	1.43E-41	chr1	16292335	16292434	1.87E-45	chr1	18036623	18036721	7.20E-40	chr1	19409623	19409722	1.91E-45	chr1	15838855	15838954	1.89E-45	chr1	17243987	17244086	1.92E-45	chr1	15967420	15967519	1.93E-45	chr1	18600865	18600964	1.99E-45	chr1	16352421	16352520	1.92E-45	chr1	17272154	17272253	1.91E-45	chr1	18232556	18232654	7.11E-40	chr1	15974332	15974431	1.98E-45	chr1	16640380	16640479	1.92E-45	chr1	15806302	15806401	1.96E-45
[truncated: 28,575,968 more chars]
